# Supplementary material for: Neratinib, a pan ERBB/HER inhibitor, restores sensitivity of PTEN-null, BRAFV600E melanoma to BRAF/MEK inhibition
Source: Front Oncol. 2024 May 16;14:1191217. doi: 10.3389/fonc.2024.1191217 (PMC11159048; doi:10.3389/fonc.2024.1191217)
Supplement: Supplementary file 2 [file Table_1.xls]

## Sheet: Processed_Data
	User_ID sorted by SD	Ensembl_gene_id	symbol	WTDMSO1	WTDMSO2	WTDMSO3	WTDTA1	WTDTA2	WTDTA3	WTDTC1	WTDTC2	WTDTC3	KO5DMSO1	KO5DMSO2	KO5DMSO3	KO5DTA1	KO5DTA2	KO5DTA3	KO5DTC1	KO5DTC2	KO5DTC3	KO11DMSO1	KO11DMSO2	KO11DMSO3	KO11DTA1	KO11DTA2	KO11DTA3	KO11DTC1	KO11DTC2	KO11DTC3	PI3KDMSO1	PI3KDMSO2	PI3KDMSO3	PI3KDTA1	PI3KDTA2	PI3KDTA3	PI3KDTC1	PI3KDTC2	PI3KDTC3	H1047RDMSO1	H1047RDMSO2	H1047RDMSO3	H1047RDTA1	H1047RDTA2	H1047RDTA3	H1047RDTC1	H1047RDTC2	H1047RDTC3
1	ENSG00000145824	ENSG00000145824	CXCL14	3.8864	4.0216	3.566	5.6042	5.2683	5.307	10.5329	10.7308	10.5823	3.0864	3.515	4.9325	4.2153	3.2732	2.7572	10.4684	10.4505	10.4784	3.2468	4.2984	3.3928	3.449	3.2985	3.2867	7.8605	8.0514	7.7645	3.8153	2.9	2.4241	4.1454	3.9774	2.9879	8.5492	8.4803	8.2858	4.5762	2.6995	3.6224	3.2125	4.723	4.6481	10.8095	11.7658	11.5241
2	ENSG00000164283	ENSG00000164283	ESM1	10.0233	10.0103	10.0023	6.5297	6.1755	6.3936	4.3208	4.5867	3.958	2.7434	3.1118	2.9374	3.4468	3.5307	2.7572	2	3.4126	2	7.6299	7.5222	7.4354	4.741	4.0575	3.5458	6.1204	6.4109	6.2243	12.4073	12.4081	12.464	7.0551	6.9123	7.0318	4.2374	4.2591	5.6579	10.8872	10.8146	10.7899	5.4262	4.5456	4.9003	2	3.6978	4.0703
3	ENSG00000134321	ENSG00000134321	RSAD2	5.1845	5.2795	5.1841	7.6013	7.4253	7.4184	11.7046	11.8098	11.7451	4.2001	4.4363	4.8433	4.4861	3.4076	4.3622	8.0397	8.1841	7.9825	3.8145	4.0798	2.4921	4.7933	4.8729	5.1951	11.8635	11.8635	11.8067	6.6032	5.7143	5.202	9.6307	9.6204	9.6216	10.8443	10.9077	10.9069	4.7885	3.6708	4.6657	5.6546	5.7525	5.6706	11.3861	11.1971	11.2185
4	ENSG00000130508	ENSG00000130508	PXDN	9.519	9.4798	9.4126	6.5297	6.6145	6.7255	5.6711	6.4449	6.7271	2.2924	2.9478	2.5435	2.8214	2.3059	2.7572	2.5852	2.3074	2.7496	4.4795	4.1564	3.9431	2.5795	2.9805	2.7823	3.7903	4.385	3.7149	10.4458	10.6101	10.5117	7.9085	7.933	8.131	8.4222	8.5402	8.3598	10.0943	10.2192	10.2545	8.4844	7.8653	8.3267	8.3335	7.7096	8.1013
5	ENSG00000169429	ENSG00000169429	CXCL8	14.7712	14.6543	14.6485	12.6606	12.6482	12.5177	13.4954	13.6701	13.6276	6.98	7.154	7.482	5.8883	5.4171	5.5624	9.2272	9.3629	9.4091	12.0658	12.0285	12.0825	10.8486	10.9142	10.893	12.3842	12.3799	12.2903	11.8543	11.9802	11.8784	7.8311	7.6325	7.8527	7.5961	7.684	7.4766	11.0284	11.1181	11.0003	5.8518	6.6105	5.8962	7.0642	7.0061	7.074
6	ENSG00000080166	ENSG00000080166	DCT	5.0628	5.2078	4.3693	10.7057	10.7064	10.7266	11.642	11.5662	11.5827	5.9218	6.1847	7.4672	12.2822	12.2474	12.2042	11.5302	11.507	11.4466	4.356	5.9349	5.056	9.9466	9.979	10.047	10.073	10.0897	10.0604	5.0973	4.2489	4.5323	7.5083	7.7518	7.6273	9.6589	9.6287	9.6451	4.457	3.9289	4.5966	10.2838	9.9792	10.1304	11.6142	11.2519	11.3885
7	ENSG00000181617	ENSG00000181617	FDCSP	10.5266	10.5392	10.4971	12.897	12.9205	12.8664	13.1165	13.2553	13.1555	4.3347	4.2375	5.8347	5.0171	5.0971	5.2844	6.4765	6.0177	6.0592	7.7696	8.0038	7.7615	9.1956	9.0026	9.1037	9.9122	9.7348	9.8463	5.428	4.9871	4.5323	5.024	4.8895	5.3002	4.3729	4.6339	5.0518	5.9685	6.1826	6.7138	7.5899	7.814	7.3058	5.9982	7.1612	6.5199
8	ENSG00000132530	ENSG00000132530	XAF1	4.3697	5.0112	4.62	7.5123	6.9222	7.0063	11.4451	11.3657	11.458	2.7434	3.921	4.2895	3.723	3.2732	3.6186	6.7821	6.7229	6.7368	3.6134	3.1062	2.8583	4.075	4.1394	4.6505	10.3649	10.3669	10.3538	4.987	4.0621	4.4444	7.5528	7.8552	7.6557	10.3043	10.27	10.3333	4.3936	5.0853	4.524	4.7649	4.8809	5.1542	9.8119	8.9295	9.0737
9	ENSG00000168542	ENSG00000168542	COL3A1	3.5663	2.9573	2.7952	4.3899	3.2665	3.7955	8.9957	9.0355	9.0316	3.0864	3.6277	4.0713	6.0967	5.0971	5.888	9.0314	9.0709	9.2907	4.8891	4.7078	4.7853	8.2175	8.3577	8.4374	11.8903	11.7492	11.8497	6.1704	4.6315	3.7623	5.024	4.9406	3.7901	6.6256	6.6106	6.7779	2.5585	2	2.9191	7.0848	7.1756	7.2614	9.5392	8.9295	9.2659
10	ENSG00000078596	ENSG00000078596	ITM2A	3.1544	2.9573	2.3163	2	2.8506	2.3186	2.8067	2.5857	2.5664	2	2.7628	2.9374	2.4684	2	2.9413	2	2	2	3.1005	2.7584	2	2.8004	2	2.3103	2	2.8834	2	6.5653	6.8582	6.7351	7.7105	7.5362	7.6905	8.2168	8.2074	8.1303	7.0913	7.2047	7.2525	7.8558	7.7472	7.8216	8.5642	8.5436	8.7204
11	ENSG00000115602	ENSG00000115602	IL1RL1	10.0767	10.1838	10.1835	4.9018	3.5889	3.689	3.1691	3.3232	2	2	2	2	2.2531	2	2	2	2.5606	2.2953	4.4795	4.2292	4.2814	2	2	2	3.2425	3.2677	2.8922	9.2254	9.4448	9.1856	3.8352	4.7815	4.069	3.259	2.961	2.9347	7.6142	7.6789	7.7026	2.8403	2.8188	2.7811	2.8065	2.6425	2.297
12	ENSG00000237988	ENSG00000237988	OR2I1P ENSG00000237988	4.2258	4.0216	2.9858	8.9437	8.7174	8.8164	10.8083	10.7793	10.831	2.7434	2.3013	3.3793	2.8214	3.644	3.5062	7.8773	7.4665	7.6778	3.2468	3.2529	3.0116	7.6634	7.1906	7.3685	8.5318	8.5315	8.3831	3.6801	2.9	2.4241	4.2356	4.7244	3.8892	7.0765	6.9235	6.8707	3.4085	2.6995	2.9191	3.636	3.7189	3.4202	7.2928	7.2275	7.141
13	ENSG00000169436	ENSG00000169436	COL22A1	6.4968	6.425	6.5726	9.8414	9.9212	9.8661	12.2355	12.1629	12.2014	3.7956	3.8297	4.1478	4.2153	3.5307	3.7228	5.0451	5.2189	5.1979	4.29	3.9989	3.2766	6.2882	6.5322	6.0736	8.2556	7.8827	8.188	3.939	3.1076	3.6091	3.715	3.6492	3.1565	4.6109	4.8856	4.9276	3.1255	2.953	3.1295	3.5081	4.269	3.1358	4.8057	4.6621	4.6455
14	ENSG00000169245	ENSG00000169245	CXCL10 ENSG00000169245	5.498	5.8019	5.7809	9.1505	9.0481	8.9493	11.4053	11.6029	11.5155	2.9251	2.5504	4.6465	3.4468	3.644	3.3844	6.7556	5.764	6.098	4.9756	5.0665	4.2814	6.879	6.7565	6.8009	10.7544	10.6528	10.6981	5.1495	4.0621	4.2508	5.7608	5.6421	6.0433	5.2618	5.3548	5.5214	2.5585	2.3917	3.476	3.636	3.8264	2.7811	6.3201	6.5681	6.1445
15	ENSG00000213886	ENSG00000213886	UBD	5.4009	5.0931	5.2963	9.4758	9.4816	9.5342	10.882	10.9822	10.9889	2.9251	3.2591	3.7171	2.8214	3.5307	3.7228	8.104	8.271	8.0631	3.9054	4.3645	3.1502	8.0553	7.9038	8.0186	8.8885	8.6209	8.7124	3.6801	2.9	2.7515	5.024	4.6649	4.7343	6.9948	7.0002	7.0501	2.7732	3.1686	3.7552	4.6484	3.7189	3.9537	7.5756	7.1498	6.8636
16	ENSG00000100985	ENSG00000100985	MMP9	11.8194	11.7825	11.9015	8.0138	7.9223	7.7781	7.671	7.7435	7.693	4.8211	4.373	4.6983	2.2531	2.7727	2	6.5706	6.2694	6.1726	9.4805	9.4112	9.5213	6.007	5.5786	6.1729	8.2913	8.1633	8.4831	5.2484	5.0387	5.6181	3.8352	3.7671	3.3075	3.7321	2.961	3.0972	5.2847	5.6843	5.2196	3.9629	3.4764	4.1219	5.1682	4.1263	3.6121
17	ENSG00000073756	ENSG00000073756	PTGS2	9.7859	9.8039	9.877	9.703	9.7807	9.7599	10.408	10.4178	10.4053	5.7152	6.2211	6.2184	4.3298	4.3261	3.3844	6.4765	6.8231	6.7851	10.1982	10.1503	10.2786	8.1737	7.7687	8.1315	10.6552	10.4748	10.6155	6.875	6.6747	6.537	4.683	4.6649	4.1511	5.0354	5.2864	5.2375	4.3272	4.5829	3.8769	4.3081	3.6027	3.9537	5.2077	3.6978	4.7955
18	ENSG00000185745	ENSG00000185745	IFIT1	7.8612	7.6897	7.7858	9.8442	9.8145	9.5834	13.8018	13.9536	13.8732	7.8709	8.0652	8.1169	8.169	7.6742	7.7892	11.6173	11.5769	11.4782	7.7574	7.7181	7.4689	8.2739	8.4246	8.5708	14.2198	14.1555	14.1521	8.7559	7.604	6.7896	11.1635	11.1913	11.1974	13.1062	13.1078	13.042	7.5281	7.18	7.5279	8.4801	8.8812	8.8026	13.3139	13.5238	13.5125
19	ENSG00000126709	ENSG00000126709	IFI6	8.867	8.6954	8.8204	10.6949	10.4743	10.4408	14.9679	15.0645	14.9981	8.6024	8.6463	8.9009	9.1178	9.0111	9.2625	12.529	12.4348	12.4934	8.6253	8.6623	8.2784	9.3191	9.4707	9.3378	14.9419	15.014	14.8438	9.6212	8.6649	8.2708	11.0989	11.1593	11.178	14.5097	14.5195	14.3535	8.9723	8.5826	8.7093	9.6957	10.2213	9.7455	14.3321	14.9183	14.8211
20	ENSG00000187678	ENSG00000187678	SPRY4	11.4926	11.4462	11.5309	6.5157	5.9874	5.6571	6.2081	6.1105	5.8782	10.7021	10.6916	10.7372	6.0135	5.5684	5.4146	5.2101	5.2189	5.2676	10.1185	9.9252	9.9585	5.3072	5.2866	4.4112	6.9693	6.9987	6.7531	11.2677	11.2908	11.2134	5.8203	5.8163	6.0857	6.3081	5.8804	6.7779	11.2568	11.2607	11.262	5.4952	5.1529	5.5578	6.0857	5.1913	5.3423
21	ENSG00000197769	ENSG00000197769	MAP1LC3C	3.6811	3.4048	3.3049	8.7449	8.8312	8.7909	4.9056	4.6456	5.4722	4.8662	5.115	5.468	10.1894	10.1299	10.0266	6.8955	6.8231	6.9637	4.29	5.2172	4.2198	10.1968	10.1106	10.1147	4.9178	4.8468	4.9724	4.5943	4.9871	5.202	9.6817	9.7797	9.8323	6.2739	6.3342	6.2991	4.7885	4.7923	5.3088	11.5321	11.7152	11.602	6.302	6.8036	6.6037
22	ENSG00000125851	ENSG00000125851	PCSK2	3.1544	2.7708	2.7952	7.207	7.1185	7.3414	8.0484	8.1001	8.0686	3.0864	3.7322	4.3555	9.0463	8.8842	8.9659	9.582	9.5915	9.4732	3.6134	4.3645	3.0116	7.2508	6.9392	7.3601	7.1578	7.4056	7.49	2.9596	2.3659	2.4241	4.4766	4.9899	4.8859	7.3958	7.4926	7.6698	3.4085	3.1686	3.1295	6.6577	6.254	6.4798	10.2939	9.8553	10.0939
23	ENSG00000185885	ENSG00000185885	IFITM1	5.2603	5.8732	5.4976	8.3698	8.1877	8.1536	12.0907	12.1365	12.0743	6.5389	6.6791	6.7833	7.2115	7.3292	7.178	9.5321	9.5353	9.5275	5.6104	5.8907	5.8696	6.7257	6.486	6.9979	12.3652	12.3039	12.1889	6.0927	5.356	4.1433	7.7945	7.9642	7.942	11.0724	11.1535	11.1169	6.0735	5.0853	5.2649	6.7454	7.5806	6.7475	11.2916	11.5763	11.5313
24	ENSG00000137959	ENSG00000137959	IFI44L	6.1435	6.2215	6.2949	8.8822	8.9717	8.9551	12.2871	12.3324	12.3674	5.964	6.3417	6.236	8.1142	7.9905	8.0317	10.868	10.8328	10.8979	6.448	6.7203	6.0036	8.742	8.7522	8.7962	13.0475	13.0721	13.0927	7.8423	6.7385	5.806	10.2	10.1838	10.0447	11.7828	11.7603	11.7983	6.2271	5.6488	6.0394	8.2347	8.1347	8.2874	12.1971	12.1353	12.1419
25	ENSG00000197467	ENSG00000197467	COL13A1	9.3602	9.1783	9.3511	4.3899	3.6822	3.7955	3.1691	3.3232	2.5664	7.3964	7.0364	7.1328	3.9548	2.7727	2.9413	2.5852	3.5359	3.4941	8.4362	8.5743	8.5559	3.8949	3.8782	4.1241	4.7522	4.7892	5.2571	9.6026	9.6965	9.7317	4.0493	4.3987	4.4397	5.4575	5.2864	5.2719	8.8739	8.9052	8.9605	4.0572	3.4764	3.8616	3.3208	3.2645	2.5431
26	ENSG00000164400	ENSG00000164400	CSF2	9.9763	9.9525	9.795	4.1927	3.3822	3.8947	5.6991	5.2498	5.3068	2	2	2	2	2.7727	2	3.4599	2.776	3.3728	5.6635	6.0397	5.5819	2.8004	2.7906	2.9707	5.0186	5.007	5.2134	9.7471	9.44	9.6432	4.919	4.5379	4.3026	2.9477	3.6462	2	5.0163	5.1877	4.9133	2	2	2	2.5843	2.3567	2.7533
27	ENSG00000165949	ENSG00000165949	IFI27	3.4417	4.2529	3.9787	5.4942	5.5904	5.6286	9.7316	9.8632	9.6513	3.4842	4.3069	4.3555	4.8353	4.025	4.7053	7.3583	7.4431	7.0254	4.1482	3.6205	3.694	4.6301	5.0945	4.5358	10.453	10.5253	10.5707	5.2484	4.1585	4.0271	7.3457	7.2827	7.1663	9.5014	9.4664	9.4762	4.026	2.953	4.3667	4.9728	5.0678	5.6706	9.1953	9.8675	9.6345
28	ENSG00000157601	ENSG00000157601	MX1	7.8366	7.8747	7.7986	10.0405	9.9056	9.9449	13.4554	13.4848	13.5088	7.0792	7.3309	7.2502	7.8034	7.4274	7.6507	11.0472	11.1268	11.0454	6.6323	6.9528	6.2699	7.5839	7.3367	7.5568	13.1488	13.0867	13.0863	8.4373	7.7658	7.6402	11.1056	11.0746	11.0791	12.805	12.8577	12.8476	7.8273	7.531	7.4808	8.1246	8.5301	8.2425	12.7505	12.6086	12.6775
29	ENSG00000133110	ENSG00000133110	POSTN	4.8826	4.6274	4.62	5.6042	5.238	5.6571	9.3866	9.3728	9.4715	6.5389	6.274	6.1457	7.8899	7.838	7.8652	10.1744	10.1668	10.1369	9.5098	9.2125	9.4016	9.9653	9.9309	9.8865	13.369	13.3146	13.3274	7.7608	6.1494	5.6962	6.5746	6.2194	5.8843	7.5891	7.5447	7.6568	3.848	3.8056	3.7552	6.4987	6.6254	6.9842	8.5295	8.1351	8.6368
30	ENSG00000132274	ENSG00000132274	TRIM22	5.3323	5.2441	4.9751	7.8781	7.6951	7.7975	11.6188	11.641	11.6516	5.073	4.4969	5.2072	5.9433	6.0312	5.7954	8.7321	8.6913	8.9944	5.7883	5.1057	4.7853	6.6425	7.0599	6.8617	12.0382	11.9531	11.9846	6.8594	6.305	5.6577	8.524	8.566	8.6163	11.0428	11.0079	10.9732	6.0735	6.053	5.7834	7.118	7.0702	7.1969	10.7941	10.3859	10.7243
31	ENSG00000162591	ENSG00000162591	MEGF6	3.5663	2.9573	3.1542	7.9423	7.7714	8.0005	8.2747	8.2782	8.2528	3.5956	3.7322	3.8141	6.3209	6.1511	6.5854	9.7952	9.9636	9.9757	3.6134	5.1809	3.0116	8.1933	8.3055	8.1166	8.2138	8.1746	8.1652	6.403	6.2403	6.5993	10.1731	10.3154	10.4737	10.7969	10.6702	10.7215	7.3304	6.9948	7.0214	9.489	9.2885	9.3833	10.3256	9.754	9.9823
32	ENSG00000171401	ENSG00000171401	KRT13	3.7874	3.6409	3.4414	8.1288	8.306	8.1685	4.0864	4.5867	4.2771	2.5355	2.5504	2.5435	5.7512	5.7566	5.3509	3.1703	3.4126	3.8974	2.9377	2.9427	2.4921	6.9728	7.0172	6.9539	3.9	2.8834	3.4394	3.939	4.0621	4.1433	9.0872	9.1901	9.3269	7.1348	7.3658	7.1737	3.2739	2.3917	3.3132	9.4373	9.6226	9.4099	7.2365	7.6862	7.1595
33	ENSG00000104081	ENSG00000104081	BMF	7.666	7.5803	7.3031	12.62	12.6741	12.7156	12.0091	12.0553	12.0428	7.0888	7.1445	7.9184	12.3147	12.2384	12.2425	12.0822	12.0692	11.9656	7.2594	7.9129	7.2856	12.5842	12.6066	12.6042	10.9043	10.8931	10.853	7.3238	6.305	5.3054	12.0824	12.0864	12.086	11.3351	11.2737	11.2036	6.6088	6.627	6.4455	11.8875	11.8736	11.9284	11.3622	11.1061	11.214
34	ENSG00000136999	ENSG00000136999	CCN3	8.2715	8.3447	8.553	12.4254	12.3976	12.4036	14.7478	14.7824	14.7737	8.41	8.6227	9.5308	12.7543	12.7602	12.6848	14.6426	14.6192	14.5645	8.6485	9.1922	8.6318	11.4502	11.3552	11.5422	13.3754	13.3049	13.3189	9.4131	9.0452	8.9938	11.4667	11.5397	11.4999	13.7583	13.8152	13.7406	8.5235	8.315	8.2221	11.9622	11.73	11.8983	15.3454	14.8538	15.1474
35	ENSG00000187608	ENSG00000187608	ISG15	7.4804	7.0756	7.1817	8.9385	8.8639	8.6805	12.7746	12.8139	12.8619	6.6592	6.6791	6.7952	7.189	7.2686	7.2408	10.3227	10.301	10.2206	6.6846	6.9635	6.0217	7.5839	7.6053	7.6969	12.7934	12.9006	12.692	8.1544	7.5781	6.8248	9.9213	10.0404	10.0079	12.1492	12.2128	12.043	6.8759	6.9806	7.1952	8.1354	8.8273	8.4543	12.3869	13.3726	13.0227
36	ENSG00000162892	ENSG00000162892	IL24	9.9219	9.9917	9.9856	8.5593	8.2726	8.4224	10.0168	10.1907	10.1521	7.3731	7.0865	6.7591	4.9108	5.0567	4.8504	7.3931	7.1851	7.24	5.903	6.2982	6.0574	5.4114	4.7215	4.2748	6.6305	7.0969	6.9656	13.4629	13.5675	13.5634	8.6646	8.8954	8.7175	7.9932	7.8823	8.1582	10.222	10.2623	10.2837	4.454	4.93	4.8532	6.5831	6.9678	7.0934
37	ENSG00000153707	ENSG00000153707	PTPRD	4.2995	4.1799	4.5613	5.4058	5.4648	5.3426	5.2466	6.0463	4.7071	3.0864	2.9478	2.5435	3.3415	3.2732	3.1046	3.701	3.6494	3.8066	3.8145	3.6205	4.4519	4.1572	4.5523	4.5943	4.6925	4.385	5.0239	8.1608	8.3749	8.3086	9.1348	9.1848	9.034	9.2071	9.2658	9.1364	8.7527	8.5445	8.7256	9.3468	8.4651	8.9157	9.0909	7.9046	8.4419
38	ENSG00000139318	ENSG00000139318	DUSP6	11.2956	11.2748	11.3219	5.996	5.1752	5.1146	7.1279	7.1719	6.8763	10.951	11.0174	11.0079	6.749	6.2258	6.1903	6.5243	6.5727	6.5813	11.299	11.1854	11.2611	6.6847	6.7036	6.2658	8.3359	8.5662	8.3782	11.9998	12.0608	12.0547	6.7066	6.7499	6.758	7.5031	7.4696	7.7635	11.4728	11.4914	11.4792	5.6845	5.0233	4.8046	7.899	7.5971	7.7495
39	ENSG00000162692	ENSG00000162692	VCAM1	2.9861	3.7459	3.566	7.8781	7.5356	7.5073	8.4248	8.4408	8.5845	3.4842	3.2591	3.7171	2.4684	2.7727	3.2513	7.0342	6.9393	6.9426	5.2077	5.2172	4.9837	7.4597	7.3795	7.2911	9.3096	9.1926	9.372	3.8153	2.3659	2	3.715	3.0485	2	3.6276	3.275	3.7132	2.7732	2.6995	2	2.6107	2.8188	2.5646	4.522	4.2161	4.4176
40	ENSG00000135218	ENSG00000135218	CD36	3.1544	3.9354	2.9858	6.8642	6.398	6.1136	8.7333	8.7867	8.7803	4.3976	4.4363	5.4379	8.6432	8.7451	8.7851	9.6155	9.5628	9.6036	3.8145	4.4277	3.9431	7.2602	7.4373	7.6699	7.6724	7.8193	8.0205	4.0529	2.6576	3.0181	6.8844	6.5506	6.9191	8.6954	8.636	8.5751	3.9397	3.1686	3.7552	8.4801	8.3437	8.6527	10.2707	9.9286	10.1155
41	ENSG00000135114	ENSG00000135114	OASL	5.0628	4.7333	4.7307	7.3322	7.1514	7.1437	10.9979	11.0084	10.9466	4.7744	4.611	5.2769	5.7305	6.2258	5.9102	8.4684	8.4304	8.281	5.4685	5.5077	4.9837	6.7122	6.3549	6.192	12.1621	12.1302	12.1557	7.7692	7.0081	7.3328	10.0773	10.2448	10.1142	10.1607	10.2454	10.0204	5.8786	5.2832	5.6869	6.9061	7.5496	6.9057	10.1389	10.1823	10.2286
42	ENSG00000111335	ENSG00000111335	OAS2	7.8793	7.959	8.1617	9.8734	9.7501	9.8828	13.4264	13.4381	13.448	7.3092	7.2094	7.6293	7.7166	7.5415	7.7341	11.2017	11.2987	11.2032	7.3832	7.2611	7.0669	8.4059	8.5118	8.5075	13.9283	13.8472	13.911	8.5336	7.7582	7.4275	10.7178	10.7354	10.6341	12.7661	12.7362	12.7498	7.6688	7.2047	7.767	8.1989	8.1083	8.3649	12.5877	11.7513	11.9975
43	ENSG00000251629	ENSG00000251629	LINC02241	8.1017	7.8156	7.7986	7.856	8.0676	7.8479	7.1585	7.1619	7.276	3.5956	3.1118	3.7171	2.97	2.3059	2	3.0004	2.9634	3.4941	2.7541	2.2993	2.2669	2.5795	2.572	2	2.3485	2.8834	2.3622	7.4224	7.5954	7.5796	7.1739	7.3023	7.4999	6.9736	6.8894	6.9893	7.5646	7.6252	7.6944	7.2636	7.2927	7.2793	6.6275	6.3272	6.5199
44	ENSG00000007908	ENSG00000007908	SELE	3.6811	2.9573	2.9858	5.7064	5.6608	5.8425	9.4456	9.4574	9.4967	2.2924	2.3013	2.7539	2.8214	2	2.9413	6.6589	6.6565	6.3598	2.2973	3.3862	2	5.4114	4.9656	5.1175	7.3823	7.8549	7.6129	2.7047	2.3659	2.7515	2.3622	2.3415	2.3171	2	2	2	2	2	2	2.3374	2.5939	2	2.5843	2.3567	2
45	ENSG00000183454	ENSG00000183454	GRIN2A	2.9861	3.7459	3.3049	6.9396	6.8335	6.8169	8.1835	7.9736	8.1194	3.5956	3.515	4.8433	7.1349	7.6059	7.1688	9.8225	9.9526	9.92	3.6134	4.2292	2.6868	6.7257	6.9392	6.8009	6.4619	6.9859	7.055	3.1761	2.6576	3.0181	7.453	7.9011	7.4841	8.6088	8.6153	8.7068	3.1255	2.3917	3.1295	7.6211	6.8837	7.0378	9.2696	8.946	8.9351
46	ENSG00000225886	ENSG00000225886		2.7954	3.2705	3.4414	5.8018	5.4648	5.307	8.7897	8.8816	8.8146	2.5355	3.7322	2.9374	3.4468	3.1248	2.7572	6.7012	6.5582	7.0651	3.3796	2.547	3.3928	4.1572	4.217	3.7654	9.09	9.0124	9.2256	4.4354	4.0621	2.4241	7.1509	6.7355	6.9191	7.7472	7.8881	8.0432	3.848	2.6995	4.2811	3.7534	3.8264	4.0402	8.3644	8.719	8.1156
47	ENSG00000175832	ENSG00000175832	ETV4	12.0171	12.0011	12.0224	6.9707	6.6495	6.1341	6.3562	6.1719	6.5608	11.8508	11.84	11.7752	7.2264	7.346	7.1502	6.7821	6.8707	6.8204	11.6663	11.618	11.7135	6.8668	6.9392	6.7244	8.0209	8.0757	8.1537	11.7782	11.7816	11.7842	7.6867	7.3598	7.4602	7.7841	7.6572	7.9237	11.8562	11.8723	11.8834	6.7454	6.7671	6.8227	6.8685	6.6828	7.0038
48	ENSG00000196549	ENSG00000196549	MME	6.5581	6.7618	6.5726	8.5282	8.4816	8.542	10.3973	10.4398	10.4327	2.9251	2.5504	3.905	3.1048	2.3059	3.1046	3.8079	2.5606	2.5402	3.2468	3.6205	2.6868	4.8927	4.6672	3.9559	6.865	6.688	6.4293	6.7112	6.6583	6.5993	6.9657	7.4855	7.0533	9.0055	8.8989	8.9628	6.8287	7.0502	6.664	6.7167	6.254	6.5986	7.1171	6.6183	6.9515
49	ENSG00000106772	ENSG00000106772	PRUNE2	6.6455	6.2396	6.2949	10.8661	10.9313	10.8344	11.9017	11.6855	11.831	9.3064	9.412	9.6274	13.1363	13.1802	13.1752	13.3602	13.3241	13.3354	7.739	8.009	7.6016	11.0301	11.1079	11.1015	11.0929	10.9476	11.0445	6.268	6.0269	6.0034	10.0481	10.1174	10.0393	10.8282	10.7156	10.775	6.3324	6.2551	6.2341	10.3839	9.3529	10.0256	11.8369	10.6168	11.0496
50	ENSG00000103888	ENSG00000103888	CEMIP	11.1507	11.1619	11.0957	6.6242	6.4911	6.476	7.8873	7.6531	7.8754	12.7278	12.7125	12.6784	7.8853	7.814	7.7216	7.4683	7.4113	7.2573	12.0948	12.1123	12.0866	6.8171	7.2563	7.3934	8.2348	7.9367	7.9289	10.8539	10.9326	10.9268	6.813	6.7355	6.4847	7.8022	7.616	7.9925	12.1222	12.0903	12.1396	6.8934	6.1125	6.2809	6.7124	6.4619	6.1067
51	ENSG00000109321	ENSG00000109321	AREG ENSG00000109321	6.1435	6.9272	6.5119	2.9206	2.264	2.9917	2.9993	3.001	2.3108	4.3976	3.921	3.613	2.8214	2	2.2988	3.3224	3.7547	2.9324	5.243	5.6202	5.6301	2.8004	2.3141	2.3103	4.4253	2.8834	4.1454	9.7492	9.8524	9.9408	5.8775	6.0668	5.4698	4.2374	4.2591	4.6936	9.1119	9.0583	9.0145	3.9629	4.269	4.5919	2.5843	3.4238	3.3785
52	ENSG00000248608	ENSG00000248608		4.9755	5.0112	4.4362	9.6781	9.4637	9.6327	9.6406	9.3771	9.6199	5.8784	6.1091	6.5636	11.2677	11.3696	11.2855	9.0424	8.9179	8.8541	6.3542	6.0397	6.0036	10.1104	9.8782	9.9169	8.7452	8.7548	8.6926	4.804	4.2489	4.0271	8.6807	8.6604	8.5268	9.0717	8.9984	8.9966	4.6323	4.1479	4.0931	10.0485	10.4808	10.0687	9.6036	10.1355	9.9744
53	ENSG00000148346	ENSG00000148346	LCN2	10.9944	11.0606	10.9716	10.533	10.684	10.6255	8.3561	8.3058	8.5809	4.2001	4.611	4.4186	3.6367	3.2732	3.1046	6.8081	7.0572	6.6995	8.8073	8.8119	8.715	8.5422	8.5868	8.6068	7.5515	7.4056	7.2836	5.8931	6.2181	5.9723	7.1624	6.9749	7.1564	5.363	5.6277	5.4629	5.2493	5.3728	4.5966	4.9728	5.2717	4.8046	4.522	4.3806	4.536
54	ENSG00000183206	ENSG00000183206	POTEC	2.9861	2.9573	2.7952	3.3576	2.6803	3.312	2.5845	2.8082	3.2884	4.0516	3.2591	3.1002	2	2.5581	3.1046	2.8077	3.1291	3.0946	4.5933	4.2984	3.3928	4.3088	3.8782	4.6505	4.8647	4.6667	4.9724	6.875	7.1903	6.9418	7.4341	7.4507	7.4602	7.2885	7.113	7.6238	7.9918	8.1022	8.3949	8.2547	8.2111	8.3353	8.163	8.6481	8.3357
55	ENSG00000134363	ENSG00000134363	FST	9.7859	9.7886	9.874	5.9551	5.4383	5.2331	5.8566	6.068	6.232	10.5667	10.5405	10.3831	6.6751	6.6891	6.037	6.13	6.2515	6.4674	9.4506	9.5039	9.5261	5.8674	6.1723	5.7525	7.344	7.2435	7.544	12.4186	12.5303	12.5355	7.7945	7.6709	7.6698	8.1238	8.0668	8.29	11.6187	11.6925	11.6084	5.9535	5.806	5.849	5.6987	6.1334	6.0874
56	ENSG00000111341	ENSG00000111341	MGP	5.2603	5.2795	5.0624	10.1736	10.1957	10.1905	8.334	8.364	8.5066	8.8585	8.7339	8.939	10.6289	10.5851	10.6773	11.5744	11.5965	11.5261	7.7816	7.9986	8.0318	10.9872	10.9636	11.0278	9.9715	9.9894	9.9076	6.3594	5.6822	5.1474	11.4863	11.6966	11.5892	11.078	11.1183	11.0681	6.2981	6.4734	6.3224	11.4696	11.7785	11.536	11.637	12.0508	11.9981
57	ENSG00000123610	ENSG00000123610	TNFAIP6	4.731	4.6274	4.8822	9.4686	9.335	9.4202	8.8751	9.0519	8.7644	2.5355	3.1118	3.5009	3.3415	3.2732	3.5062	4.6445	5.517	5.0073	3.6134	3.5081	4.2198	6.9384	6.517	6.5283	7.3244	7.1889	7.3457	3.6801	2.9	3.0181	2	3.3799	2.797	2.7627	2.5591	2.7516	3.1255	2.6995	3.7552	3.8619	3.3379	2.9693	3.9986	3.4238	3.7162
58	ENSG00000133106	ENSG00000133106	EPSTI1	3.7874	4.1029	3.4414	6.2371	6.076	6.3241	9.4884	9.57	9.6287	4.6764	3.515	4.5371	4.4358	4.9724	4.9397	7.9723	7.9658	7.9081	4.0717	3.9989	4.3973	6.1545	6.1127	6.2293	10.1135	10.161	10.0464	4.4354	3.4501	4.2508	5.566	5.8961	5.7056	7.0156	7.2628	7.5202	2.3061	2.3917	3.1295	4.3829	4.4812	3.9537	8.2835	8.1971	8.1624
59	ENSG00000135824	ENSG00000135824	RGS8	2.7954	3.1224	3.3049	7.8671	7.7392	7.6911	8.617	8.4818	8.5953	3.9712	3.921	5.171	9.0358	8.8986	8.987	7.6518	8.0613	8.0133	2.7541	3.7248	3.5004	6.879	7.4128	7.4657	6.6145	6.4109	6.4483	3.939	3.9587	3.9008	7.5083	7.4769	7.7378	7.3958	7.805	7.329	4.6323	4.246	4.9691	9.8102	9.3095	9.6864	9.6091	9.2283	9.24
60	ENSG00000169248	ENSG00000169248	CXCL11	4.1482	5.3478	3.6808	7.5879	7.3704	7.2127	8.6781	8.7965	8.8541	2	2.3013	3.2465	2.6556	2	2	4.9549	4.1125	4.8795	3.3796	2.7584	2.6868	4.8439	4.9656	4.8558	8.9881	8.8669	8.9965	3.1761	2.9	3.7623	4.3205	4.0721	4.2288	3.7321	4.1089	4.4141	2	2.3917	2	2.3374	2.8188	2.3097	3.9055	3.6978	4.3545
61	ENSG00000272398	ENSG00000272398	CD24	6.0397	6.2751	6.1024	11.6557	11.6865	11.6572	9.2274	9.1993	9.0939	6.2631	6.239	6.6968	10.4576	10.4455	10.3923	11.5287	11.4938	11.5608	6.9953	7.7307	6.9196	12.1343	12.1665	12.164	9.9979	10.0272	9.9415	7.5921	6.9007	6.8928	11.7647	11.7655	11.8123	9.7551	9.9478	9.8879	6.0324	5.0853	6.1878	11.0736	11.1896	11.0928	10.0789	10.1283	10.1737
62	ENSG00000211448	ENSG00000211448	DIO2	5.145	5.3808	5.1041	8.8152	8.8184	8.9083	9.5929	9.7129	9.7005	4.1278	5.3631	5.0164	7.2338	6.8747	6.7175	9.8603	10.0201	9.9214	5.7147	5.9987	5.9285	9.9509	9.8465	10.0072	10.582	10.5019	10.511	5.9233	4.4143	4.7677	7.1038	7.1149	6.9878	9.8612	9.8799	9.847	4.3936	4.246	4.0931	5.3536	5.1936	5.4031	8.0205	8.0643	8.0274
63	ENSG00000171819	ENSG00000171819	ANGPTL7	3.3052	3.6409	2.9858	7.7037	8.0719	8.1334	8.0647	8.2594	8.1442	3.8861	4.0879	4.2895	8.9444	8.8813	8.7881	8.5164	8.4541	8.4061	3.5012	3.9989	3.0116	7.8231	7.7558	7.896	8.7305	8.6616	8.568	3.6801	4.334	3.0181	5.4198	5.0838	5.4043	8.567	8.6187	8.4971	3.848	4.0426	3.6224	7.8294	7.4854	7.5465	8.246	7.9113	8.1852
64	ENSG00000137745	ENSG00000137745	MMP13	6.5123	6.658	6.818	9.3978	9.3896	9.4035	9.9085	9.9135	9.8583	4.6248	5.115	4.6983	2.6556	2.5581	2.5461	6.5706	6.5436	6.712	5.9678	5.9777	6.0574	7.8666	7.5084	7.542	9.2226	9.1589	9.2118	4.4354	5.2722	4.4444	4.8635	4.2446	3.5689	5.2963	5.0999	5.6579	4.3272	4.4243	4.1902	3.0384	3.0134	3.1358	6.0643	5.9879	5.1699
65	ENSG00000132561	ENSG00000132561	MATN2	3.1544	3.5277	3.566	8.1149	8.131	7.8663	9.5044	9.5432	9.4518	6.2461	6.0496	6.4774	9.7547	9.7992	9.7403	9.9823	9.9429	10.1158	5.8808	6.0991	5.6767	9.4856	9.6244	9.5994	9.6312	9.5325	9.8064	4.987	4.4904	3.0181	7.8311	8.1493	7.8091	7.7472	7.6368	8.0181	3.848	4.5829	3.989	7.9074	7.7265	7.9995	8.8654	8.4587	8.8375
66	ENSG00000172927	ENSG00000172927	MYEOV	8.1622	8.484	8.3382	3.6925	3.4892	3.4489	3.6994	3.9084	2.7835	7.5146	7.4352	7.414	3.4468	3.1248	3.1046	4.8586	4.4625	4.2812	7.7635	7.9018	7.8506	3.6891	3.7794	3.1374	6.2504	6.3121	5.8491	9.8629	9.7361	9.8646	4.6174	5.255	4.68	6.0291	5.6819	5.1289	8.7778	8.6954	8.5493	3.636	3.8264	3.285	4.5834	4.5967	4.2885
67	ENSG00000162897	ENSG00000162897	FCAMR	3.3052	3.6409	3.1542	6.5157	6.8437	6.476	9.7946	9.7916	9.8996	2.2924	2.3013	2	2.2531	2.7727	2.2988	3.5855	4.5817	4.1397	2	2.2993	2	3.5741	3.5589	4.2748	4.8096	4.6012	5.2995	2	2	2.4241	2	3.0485	2.797	2	2	2	2	2.3917	2	2.3374	2.5939	2	2	2	2.5431
68	ENSG00000165899	ENSG00000165899	OTOGL ENSG00000165899	3.979	4.0216	3.8861	6.9911	7.0057	7.1336	9.1884	8.9851	9.1801	3.9712	3.8297	4.7966	7.4262	7.4894	7.4451	10.4499	10.5053	10.4673	4.4191	4.8061	4.0881	7.1134	7.0063	7.1024	9.3941	9.3823	9.5538	5.4696	4.0621	3.2431	6.842	6.3193	6.516	7.6899	7.298	7.7267	4.3936	4.246	4.2811	7.0392	7.2058	7.3906	9.8823	8.7792	9.0712
69	ENSG00000152092	ENSG00000152092	ASTN1	6.617	6.6714	6.5273	7.6145	7.6782	7.5536	7.3295	7.3419	7.0007	2.5355	2.3013	2.7539	2.2531	2.5581	3.2513	3.1703	2.5606	2.5402	4.29	4.2292	4.2198	4.8927	4.1394	5.2688	4.4969	3.9319	4.7457	7.6385	7.5954	7.6001	8.5594	8.4909	8.3812	8.8515	8.7064	8.7379	7.061	7.1423	6.5769	7.6441	6.8586	7.5685	7.6563	6.6985	7.0642
70	ENSG00000265766	ENSG00000265766	CXADRP3	2.7954	2.305	2.7952	2.2907	2.6803	3.1607	2.3216	3.9084	2.5664	2.7434	3.7322	2.7539	2.4684	2	2.9413	3.1703	3.1291	3.4941	3.3796	3.9132	2.6868	4.741	4.0575	3.4221	4.35	4.9022	4.4765	6.5065	6.3465	6.5581	7.0674	6.8865	7.0318	6.7176	6.6246	7.0796	7.8862	7.9504	7.8804	8.023	7.8009	7.7907	7.8623	7.546	7.4881
71	ENSG00000145242	ENSG00000145242	EPHA5	4.3697	3.8438	4.0657	8.912	9.0059	8.9665	7.9816	8.0189	8.2159	3.6991	2.7628	3.613	6.2644	6.1701	6.3615	9.1429	9.1406	9.0695	4.7971	4.5463	4.6517	8.0766	7.7096	7.8607	8.3505	8.319	7.9557	4.1584	3.595	3.0181	8.5594	8.4736	8.5871	8.7242	8.7323	8.8159	3.9397	4.5058	3.7552	7.4835	6.549	7.297	8.786	7.7326	7.7918
72	ENSG00000154646	ENSG00000154646	TMPRSS15	7.1724	7.485	7.2577	7.9785	7.7118	7.7252	6.9175	6.8846	7.0951	4.7744	5.3302	5.2072	5.4808	5.5968	5.7954	5.7286	5.8377	5.778	9.1541	9.1007	9.0998	9.3011	9.3682	9.2586	8.2138	8.3088	8.0142	11.2757	11.3067	11.3669	11.5	11.4239	11.3454	10.3756	10.4131	10.428	11.0395	10.977	11.0981	11.0813	10.7772	11.0195	9.8151	9.3548	9.5631
73	ENSG00000184185	ENSG00000184185	KCNJ12	6.4968	6.5168	6.6591	3.4781	3.5889	3.312	2.5845	2.5857	3.1389	7.9879	7.9668	8.0437	3.9548	3.2732	3.7228	4.8586	4.5817	4.8343	7.9459	7.792	7.8146	3.8949	4.1394	3.4221	6.0976	6.4671	6.5038	8.6737	8.9201	8.7081	3.715	4.9406	3.9819	3.3926	3.6462	3.3758	7.4754	7.4713	7.3712	2.3374	2.8188	2.5646	2.5843	3.2645	2.7533
74	ENSG00000271503	ENSG00000271503	CCL5	3.7874	3.7459	3.3049	6.5978	6.093	6.251	9.8934	10.0802	9.9269	2.5355	2.7628	3.613	3.6367	3.4076	2.9413	4.808	5.4868	4.9234	3.7174	2.7584	2.8583	3.7957	3.6733	2.9707	8.4257	8.6043	8.3072	3.5309	3.9587	3.0181	4.6174	4.3987	4.069	5.4877	5.251	5.402	2	2	2.3751	3.9629	4.02	3.6577	5.0858	5.8544	5.7624
75	ENSG00000244405	ENSG00000244405	ETV5	10.8782	10.7907	10.9279	6.016	5.4383	5.4767	7.4164	7.5334	7.3027	11.1637	11.1191	11.1541	6.4404	5.8303	6.2438	7.2391	7.3113	6.9742	10.893	10.7842	10.7605	5.962	6.2846	6.2477	8.8684	8.7205	8.8292	11.1325	11.1571	11.1445	7.1038	6.7063	6.8714	8.6259	8.5764	8.7864	11.3694	11.4091	11.3831	5.8779	5.9074	5.7498	8.1222	7.3516	7.884
76	ENSG00000185479	ENSG00000185479	KRT6B	10.3471	10.3841	10.2616	11.9304	12.0194	12.0175	11.576	11.6117	11.629	5.3202	5.1904	6.0493	7.6187	7.4742	7.5337	10.9564	10.7901	10.8355	8.4886	8.803	8.6019	10.8556	10.8669	10.9182	9.6608	9.6981	9.6286	6.3144	6.4644	5.4922	10.9832	11.0333	10.9836	9.1888	9.0301	9.127	5.3531	5.6125	5.5102	10.1213	10.3314	10.1341	9.5138	9.9152	9.821
77	ENSG00000008196	ENSG00000008196	TFAP2B	9.462	9.493	9.4126	7.0409	6.9876	7.1737	7.1884	7.2308	7.3459	7.0792	7.1727	6.8188	4.3838	4.025	3.5062	3.4599	3.6494	3.7098	5.7396	5.6733	5.5066	2.3187	3.2985	2.3103	2.8637	2	2.3622	2.7047	3.1076	3.6091	2.3622	2.3415	2.3171	3.7321	4.7901	3.3758	3.5315	3.9289	5.1245	3.0384	3.9264	3.1358	4.3908	3.4238	3.6121
78	ENSG00000134326	ENSG00000134326	CMPK2	6.8309	6.5168	6.6451	7.5745	7.3563	7.1336	10.9557	10.9202	10.8723	4.1278	5.0758	5.171	5.6882	5.1363	5.318	7.7623	7.8218	7.652	5.1715	4.7078	5.5321	5.7662	5.9405	5.8276	10.8968	10.7589	10.869	5.8931	5.8932	5.6181	8.2325	8.2539	8.307	9.9342	10.0608	9.9303	5.6533	5.4976	5.433	5.9535	5.806	5.7239	9.9035	9.6809	9.7416
79	ENSG00000131203	ENSG00000131203	IDO1	2.5757	2.5566	3.1542	6.1849	6.2072	6.0288	8.2793	8.4114	8.3151	2.7434	2	2.7539	2.4684	2.5581	2.5461	5.5857	5.0221	5.3976	2.2973	2.2993	2	5.1148	5.3568	5.5308	8.0861	8.2298	8.227	3.6801	2.6576	2.7515	4.1454	4.8365	4.6235	6.3415	6.0342	6.2823	2.5585	2.3917	2	3.2125	3.3379	2.7811	5.8562	6.7595	6.6569
80	ENSG00000108691	ENSG00000108691	CCL2	9.8254	9.9387	9.8281	11.5415	11.501	11.5216	12.8043	12.992	12.8851	5.5589	5.1904	6.0886	5.8311	4.8828	5.5051	10.3361	10.2513	10.1051	8.4922	8.264	8.7123	10.039	10.0336	10.1395	11.0036	10.9761	11.0018	7.7692	7.8974	7.6888	8.3633	8.3842	8.2001	9.161	9.3181	9.2997	7.061	6.9518	7.1952	6.9437	7.1654	6.8227	9.5197	9.5227	9.6328
81	ENSG00000064205	ENSG00000064205	CCN5	2	2.9573	3.8861	8.0287	8.059	7.7519	6.4416	6.7299	6.2864	3.4842	2.5504	4.2895	8.2219	8.2317	7.9853	8.0722	8.1794	7.8524	3.3796	4.1564	3.8648	8.0062	7.9443	8.277	8.0087	7.7149	7.544	3.1761	2.9	2.4241	7.1852	7.1694	7.4521	6.4374	6.2289	6.8134	3.4085	3.1686	3.1295	6.9313	7.1857	7.2882	6.2076	6.3473	6.5199
82	ENSG00000181143	ENSG00000181143	MUC16	4.3697	3.6409	3.8861	9.1841	9.2231	9.3737	5.9055	5.4613	5.5921	3.5956	3.8297	3.7171	7.3055	7.0287	7.0233	7.9374	7.9548	8.068	3.991	4.8061	4.3973	9.3325	9.4346	9.5355	7.4827	7.2435	7.49	5.2484	4.4143	3.2431	9.4635	9.2796	9.113	6.6919	6.2999	6.5583	3.75	3.1686	3.476	7.7182	6.6838	6.7475	5.5832	5.2773	5.4367
83	ENSG00000185352	ENSG00000185352	HS6ST3	4.5616	3.6409	4.5613	7.356	7.6205	7.5612	9.2322	9.0382	9.1753	5.0339	5.4878	5.468	6.9944	6.8513	7.0636	9.3583	9.2571	9.1056	7.0561	6.9421	6.7879	8.565	8.546	8.4961	9.113	9.1759	9.1609	4.2568	3.4501	3.4377	4.683	5.579	5.7056	6.8857	6.7183	6.4269	3.1255	2.3917	3.1295	4.7078	3.7189	3.7633	6.338	5.8261	6.2348
84	ENSG00000182667	ENSG00000182667	NTM	9.2129	9.2061	9.222	5.2452	5.3839	5.0728	8.0484	7.9328	7.9162	5.0339	4.9074	4.7966	3.1048	3.2732	2.7572	3.5855	3.8528	3.3728	6.9318	6.6689	6.9484	3.6891	3.5589	3.6597	5.3242	5.1511	5.3808	9.0752	9.116	9.1162	4.6174	5.0838	4.9788	4.0878	4.4586	3.7132	7.8393	7.8833	7.8436	4.1458	3.8264	3.8616	3.6991	3.0854	3.9896
85	ENSG00000128564	ENSG00000128564	VGF	10.7101	10.6658	10.7949	6.897	6.8736	6.9951	6.9528	6.4777	6.6324	13.0963	12.9521	13.0834	8.8323	8.8314	8.6228	7.012	7.1177	6.9532	12.0138	12.0247	12.178	8.1638	8.0274	7.9916	7.3823	7.2328	7.7183	11.6076	11.4132	11.4539	8.6927	8.8857	9.0949	9.4828	9.3266	9.3163	12.0667	12.0981	12.0482	8.1462	8.4399	8.4503	7.8623	7.8495	7.7185
86	ENSG00000124159	ENSG00000124159	MATN4	4.0661	4.3225	4.6764	6.5978	6.6145	6.3765	9.0647	9.0655	8.9526	5.0339	5.3631	5.3435	8.4061	8.3408	8.3163	10.4186	10.4228	10.4903	4.7488	5.647	4.6977	6.7916	6.9843	6.8009	9.3047	9.2919	9.1523	4.2568	4.76	3.6091	4.8635	5.0838	4.8371	8.0397	8.31	8.0382	4.2575	4.7923	4.7317	5.9287	6.4177	6.2265	8.8592	9.7121	9.2977
87	ENSG00000163435	ENSG00000163435	ELF3	5.7554	5.6747	5.4976	9.7107	9.6966	9.7876	7.9644	7.9089	7.8695	4.0516	3.7322	4.0713	6.25	6.2794	6.4401	6.6154	6.9833	6.712	5.4384	6.1747	5.8081	9.376	9.3207	9.3779	6.9693	7.4984	7.1508	4.517	3.9587	3.0181	9.9632	10.0287	9.9155	5.9662	5.5998	6.024	3.75	4.0426	4.3667	9.3374	9.3971	9.4221	5.9982	6.5681	6.0874
88	ENSG00000135318	ENSG00000135318	NT5E	10.517	10.4439	10.4269	5.8695	5.3558	5.1947	5.6134	5.8599	5.4083	10.1354	10.1229	10.061	6.2929	6.2794	6.3615	5.7556	5.517	6.2777	10.3647	10.4749	10.5428	6.0931	6.4219	6.3699	8.8029	8.8564	8.7926	11.2013	11.2038	11.2973	6.9391	6.7355	7.085	8.2612	8.2795	8.2858	10.8654	10.7323	10.7684	6.6875	6.8586	6.9057	7.338	6.6509	6.8408
89	ENSG00000271447	ENSG00000271447	MMP28	2.3164	2.305	2.5755	5.5502	5.2683	5.307	6.78	6.3418	6.6873	2.2924	2.3013	2.2972	5.1478	5.2118	5.1784	8.0176	8.3017	8.0234	2.7541	3.1062	2	4.9857	4.1394	4.7047	6.3309	6.7037	6.4855	4.0529	3.289	3.7623	7.8239	7.766	7.7836	6.2029	6.3841	6.5301	4.026	3.9289	4.7948	7.3313	7.5496	7.3656	8.2027	8.5863	8.5266
90	ENSG00000182326	ENSG00000182326	C1S	6.6313	6.3268	6.2584	10.3097	10.3024	10.172	12.1419	12.1537	12.1074	6.2965	6.0496	6.4921	7.7008	7.7137	7.91	10.0492	9.965	10.058	7.0856	7.2611	7.0581	9.7201	9.752	9.7661	12.0243	12.0367	12.0384	7.0498	6.0012	5.9081	9.1052	9.1901	9.0581	10.2624	10.3579	10.32	5.9685	6.0799	5.6188	8.0288	8.076	8.1771	10.158	10.0311	10.2231
91	ENSG00000137573	ENSG00000137573	SULF1	10.1001	10.1254	10.2207	13.1294	13.2115	13.1918	12.1515	12.0919	12.1181	8.115	8.0142	8.182	9.249	9.2824	9.117	9.1171	9.23	9.1821	10.1221	10.1326	10.0773	11.8781	11.7991	11.894	11.2186	11.1915	11.2307	6.779	6.0012	6.2565	7.1624	7.2827	7.0209	6.9521	6.7053	6.915	7.188	7.616	7.3077	8.7546	8.4775	8.7839	8.2835	7.6704	7.8784
92	ENSG00000136244	ENSG00000136244	IL6	7.8428	7.6764	7.5035	6.1671	6.3419	5.8914	7.8124	7.9562	7.7392	4.0516	4.4969	3.905	2.6556	3.2732	2.9413	6.8081	6.4682	6.5111	7.8914	7.6601	7.7989	6.3064	6.3202	6.4193	9.38	9.3503	9.1724	10.2685	10.344	10.3473	6.0364	6.466	6.1269	6.1089	6.4004	6.0638	5.7324	5.9977	5.6869	2.8403	3.8264	2.7811	4.8057	4.3806	4.3545
93	ENSG00000188783	ENSG00000188783	PRELP	4.6203	5.314	5.1446	8.4233	8.4587	8.6129	11.0667	10.9007	10.9669	4.9525	4.2375	5.468	7.3469	7.497	7.4451	9.1429	9.0937	9.2653	4.647	4.8529	4.7853	7.4516	7.3625	7.6631	9.3894	9.3627	9.5048	4.4354	4.4904	3.4377	6.3305	6.3193	6.167	8.4834	8.2795	8.3192	4.7383	4.1479	4.8553	7.7955	7.4689	7.5391	8.6054	7.725	8.2299
94	ENSG00000119917	ENSG00000119917	IFIT3	8.2577	8.3023	8.4796	9.9339	9.7325	9.8798	13.2754	13.364	13.3246	8.3556	8.2744	8.3852	8.873	8.9491	8.7015	11.0071	10.992	10.9472	8.3538	8.1515	8.1847	8.6022	8.7325	8.8148	13.7684	13.7175	13.7099	8.9337	8.6233	8.1785	11.2122	11.1972	11.147	12.5266	12.5613	12.4873	7.9538	7.7888	7.9092	8.82	8.9689	8.8573	12.7113	13.0107	12.906
95	ENSG00000259207	ENSG00000259207	ITGB3	11.5959	11.5313	11.583	7.0012	7.0414	6.4104	7.8124	7.7965	7.9446	12.0629	12.0397	12.1003	7.9847	7.7007	7.8934	8.7722	8.7176	8.837	11.4359	11.3791	11.3767	6.7786	7.0172	7.0511	8.4709	8.4732	8.4877	9.8373	9.8596	9.6407	6.842	5.7887	5.8355	7.1444	7.1031	7.3125	11.7119	11.6556	11.7459	6.9437	6.0022	6.8348	7.8929	7.0311	7.1503
96	ENSG00000081041	ENSG00000081041	CXCL2	9.9465	9.7306	10.0133	10.705	10.7098	10.7632	10.1797	10.0327	10.1751	5.3837	5.5747	5.4071	4.0909	4.8828	4.0776	7.8016	7.9493	7.9669	8.5177	8.3883	8.1807	9.6312	9.5589	9.7159	9.4379	9.5081	9.643	8.8055	8.9406	8.8345	7.6787	7.3503	7.3772	6.2739	6.1153	6.4421	6.5518	6.8146	6.3852	4.6484	5.2332	4.0402	6.0426	5.9879	6.3198
97	ENSG00000163739	ENSG00000163739	CXCL1	13.5227	13.5202	13.5616	12.5351	12.5643	12.5262	12.1902	12.2808	12.2629	7.8259	7.3556	7.5112	6.4147	5.854	6.2084	9.056	9.1454	9.1315	11.7275	11.656	11.7734	11.2191	11.2199	11.2379	12.2815	12.2058	12.2147	10.8763	10.8247	10.9135	9.0535	9.2969	9.1534	9.1183	8.916	8.9811	10.3234	10.3791	10.2865	8.2245	8.4898	8.2425	8.8777	9.1277	9.1798
98	ENSG00000244242	ENSG00000244242	IFITM10	5.8807	5.7011	5.8315	9.2148	9.306	9.3585	10.0887	9.9722	10.0758	5.073	4.8152	5.3756	7.5196	7.5415	7.326	9.3249	9.5628	9.778	4.7488	4.7578	5.3136	7.8908	7.7296	7.7874	9.043	9.2147	9.3162	4.804	4.1585	4.4444	8.7512	8.7949	8.8402	8.7525	8.7259	8.7162	3.75	3.6708	4.4475	8.5385	8.6774	8.4345	8.6811	9.3598	8.692
99	ENSG00000240476	ENSG00000240476	LINC00973	7.6236	7.3332	7.3031	2.2907	3.003	3.1607	3.8063	3.7019	3.1389	5.7397	6.0496	5.9882	2.8214	2.5581	2.2988	4.0006	3.8528	3.3728	6.6189	6.8756	6.6545	3.6891	3.2985	2.3103	4.0971	4.2204	4.2356	9.4316	9.4158	9.3727	5.2134	4.8895	4.9331	4.7166	5.0999	5.2375	7.8629	7.8368	8.0124	3.3679	3.1848	3.1358	4.3204	4.3007	4.4176
100	ENSG00000172061	ENSG00000172061	LRRC15	5.2229	5.5642	5.4005	8.5317	8.4388	8.5572	10.1368	10.0161	10.135	5.665	5.6299	5.7142	7.2843	7.6059	7.3828	11.355	11.3817	11.318	5.4981	5.647	6.0574	8.6058	8.461	8.4572	9.682	9.7214	9.7406	4.9286	4.2489	4.7677	6.6088	6.3945	6.5004	7.7157	7.805	7.6104	4.9294	5.0313	5.1245	8.6219	7.9862	8.2148	10.1222	9.3324	9.6689
101	ENSG00000141469	ENSG00000141469	SLC14A1	9.3602	9.1282	9.124	6.5157	6.4252	6.3936	4.5224	4.3236	4.1263	5.8336	5.7593	5.9025	4.4861	3.8471	3.6186	4.0006	2.9634	3.8974	6.5642	6.7941	6.7116	5.3072	5.4561	5.3043	4.0019	4.9022	4.8635	10.4793	10.4994	10.4283	7.5616	7.8215	7.751	6.7677	6.8894	6.8707	9.2793	9.3257	9.3838	7.6056	7.5806	7.5015	5.3202	5.7379	5.4668
102	ENSG00000172346	ENSG00000172346	CSDC2	3.3052	2.9573	2.5755	6.6501	6.2535	6.4271	2.9993	3.7019	4.0446	4.5713	4.4363	4.3555	8.4636	8.4025	8.4627	6.6006	6.7739	6.2777	4.29	4.9848	5.2534	9.2364	9.2555	9.34	6.2504	6.3722	6.0857	3.5309	3.4501	3.2431	8.0643	8.1108	8.2145	5.153	5.3548	5.166	3.4085	3.6708	4.0931	8.2843	8.7543	8.1724	5.4245	5.6112	5.5815
103	ENSG00000198597	ENSG00000198597	ZNF536	7.714	7.1635	7.39	10.1902	10.2289	10.188	9.5202	9.5757	9.4734	6.5936	6.7801	6.942	10.8258	10.8966	10.7723	9.6482	9.4807	9.5781	5.4981	5.5367	5.6062	9.1335	9.197	9.2197	8.4575	8.364	8.2542	3.939	4.0621	3.7623	7.273	6.925	7.1663	7.3878	7.3323	7.329	4.6323	5.1877	4.5966	8.9332	8.6738	8.9299	9.9739	9.6246	9.7292
104	ENSG00000103740	ENSG00000103740	ACSBG1	4.2258	4.4523	4.4362	6.5845	6.6838	7.0713	10.678	10.5227	10.6029	5.148	5.115	5.2769	7.189	7.2508	7.1871	8.9256	8.9762	8.9394	4.1482	4.5463	4.4519	7.3849	7.3625	7.434	8.9247	8.9774	9.0565	4.4354	4.8203	3.6091	5.7301	5.9961	6.4363	7.4581	7.5592	7.4316	3.6449	4.5829	4.1902	7.7037	7.7126	7.6116	9.1605	8.7792	8.9133
105	ENSG00000130287	ENSG00000130287	NCAN	2.9861	2.9573	2.5755	4.3271	4.0749	4.3789	8.5646	8.4939	8.6516	2.7434	2.9478	2.5435	3.228	2	3.2513	7.1906	6.8231	7.2226	2.7541	3.2529	2.8583	2	2.9805	2.7823	5.9776	5.8872	6.2462	2	2.3659	2.4241	3.9462	2.6175	2	3.5149	2.3065	2.5418	2	2	2.9191	2.6107	2.8188	2.7811	6.49	5.7679	6.4001
106	ENSG00000101187	ENSG00000101187	SLCO4A1	11.3568	11.3671	11.4057	6.9078	6.7391	6.8666	6.5378	6.3418	6.1367	11.7527	11.6632	11.7497	7.6017	7.451	7.6307	6.1505	6.0798	6.6995	11.3834	11.3746	11.3576	7.3328	7.2378	7.5568	7.6011	7.6024	7.0046	10.7907	10.7808	10.839	7.5616	7.1037	7.2053	7.9341	7.9721	8.0922	10.7258	10.8472	10.785	7.3123	7.4183	7.297	6.831	7.1724	7.0443
107	ENSG00000163814	ENSG00000163814	CDCP1	9.4192	9.3935	9.3958	5.7786	6.2072	5.6571	6.021	5.8599	5.7806	6.5936	5.855	6.1642	2.97	3.4076	3.1046	5.0007	4.7439	4.4101	7.7936	7.6991	7.6256	4.4461	4.4912	4.3446	6.7525	6.9204	6.6255	10.5633	10.6165	10.553	7.4901	7.569	6.9766	7.245	7.0831	7.2007	9.6793	9.6238	9.6628	6.412	6.0249	5.9861	5.7796	5.0022	5.2758
108	ENSG00000115648	ENSG00000115648	MLPH	8.0965	8.0178	7.9999	4.1204	4.2063	3.9876	3.584	3.9084	4.3469	5.2538	4.8152	3.9906	2.6556	2.3059	2.5461	2.5852	4.031	2.5402	6.7101	6.8869	7.1844	4.235	3.2985	3.8638	5.9005	6.2706	6.4855	9.3166	9.3611	9.1719	5.8492	5.513	5.6501	6.3415	6.5536	6.5722	8.242	8.4955	8.563	5.0666	4.1078	4.2725	5.2837	5.4353	5.6355
109	ENSG00000119922	ENSG00000119922	IFIT2	7.0281	6.658	6.4963	9.0026	8.5605	8.6909	11.9629	12.0413	12.0679	7.0792	6.6921	7.561	8.2367	8.1715	8.1672	9.5006	9.4595	9.5222	6.6456	6.9312	6.7227	7.6704	7.8861	7.9697	12.7603	12.7455	12.7361	7.8502	7.4217	6.9418	10.1703	10.2984	10.1987	10.8472	10.7358	10.7114	6.2981	6.6087	6.5589	8.1569	7.8903	8.0369	11.2359	10.8876	11.0791
110	ENSG00000182636	ENSG00000182636	NDN	8.0222	7.9914	8.2198	8.6129	8.7035	8.8477	8.8843	8.9059	8.9554	3.6991	2.7628	4.6465	3.3415	4.025	4.1542	3.701	4.1896	3.8066	8.4626	8.348	8.1061	8.4757	8.5795	8.6625	8.6065	8.5875	8.7926	8.0622	8.0498	7.5693	8.7664	8.8224	8.8089	9.1158	9.1089	8.8815	8.1296	8.1346	8.3325	8.9821	8.9363	9.039	8.9981	9.0227	9.2914
111	ENSG00000136158	ENSG00000136158	SPRY2	11.7156	11.634	11.7496	7.0212	6.4781	6.288	9.5202	9.5624	9.7657	12.2933	12.2753	12.2959	7.8133	7.3791	7.3587	9.5243	9.6438	9.6435	11.8567	11.853	11.9336	7.3328	7.5389	7.512	10.033	9.9189	9.8156	11.9242	11.9823	12.0463	7.5703	7.1694	7.3514	8.7525	8.8787	9.0322	11.7884	11.7801	11.7504	7.0508	7.2353	6.9399	8.9868	8.9944	9.1028
112	ENSG00000146197	ENSG00000146197	SCUBE3 ENSG00000146197	8.5833	8.3572	8.4557	11.5681	11.5252	11.6282	13.1955	13.133	13.1632	8.1243	8.1095	8.4394	11.927	11.9129	11.8551	12.3804	12.3323	12.4048	8.2877	8.4731	8.0407	11.6539	11.5662	11.4752	12.2476	12.1597	12.2684	7.4846	6.7228	6.3072	10.0496	10.078	10.023	11.2545	11.2025	11.2164	7.4207	7.3218	7.412	11.4546	10.9214	11.1578	11.9065	10.9962	11.3959
113	ENSG00000144668	ENSG00000144668	ITGA9	6.9841	6.916	7.3559	4.6168	3.3822	4.157	3.584	3.001	3.958	10.608	10.7029	10.6321	7.2629	7.1	7.3828	5.5243	5.4559	5.4585	9.7326	9.6926	9.6005	6.6708	6.795	6.5871	5.7028	6.0183	6.2243	4.9286	5.2284	4.9057	5.024	5.7025	5.4698	5.0354	4.3287	5.6048	8.4435	8.1973	8.1333	6.0712	5.5479	5.8728	5.3202	5.3185	3.9896
114	ENSG00000079931	ENSG00000079931	MOXD1	7.659	7.6897	7.6374	10.7134	10.8113	10.777	12.6429	12.7482	12.6416	8.8131	8.7401	9.1489	12.3101	12.2474	12.2586	11.7858	11.7492	11.7032	8.6219	8.6883	8.6783	10.8525	10.8533	10.8501	11.2991	11.2719	11.2706	6.7623	6.2622	6.4036	9.4088	9.3018	9.266	11.0224	11.0277	10.994	7.5132	7.3105	7.5093	11.4244	11.3619	11.4527	12.9046	12.6389	12.8487
115	ENSG00000175592	ENSG00000175592	FOSL1	12.1796	12.2188	12.2019	7.8835	7.7063	7.5536	9.5589	9.5964	9.4157	9.8182	9.9789	9.9532	6.9944	6.6758	6.9284	9.2175	9.1883	9.3011	10.6352	10.6851	10.7693	7.7977	7.3367	7.6145	10.187	10.218	10.1745	13.6474	13.6644	13.7008	9.1348	9.1901	9.1781	10.4722	10.429	10.475	12.8708	12.8389	12.8881	7.5418	7.6481	7.5167	8.7696	8.8084	8.9215
116	ENSG00000109846	ENSG00000109846	CRYAB	2.7954	3.2705	3.1542	5.3437	4.7706	5.0298	6.4416	6.9327	6.7271	2	3.3927	2.9374	4.2153	4.7874	4.1542	7.6007	7.5272	7.6057	2	2.547	2.4921	2.9918	4.2906	3.5458	6.4257	6.2279	6.0613	2	2.6576	2	4.1454	4.161	4.1511	6.9193	6.8894	6.613	3.2739	2.3917	2.6726	4.9728	5.9074	5.6153	7.8623	8.2459	8.243
117	ENSG00000121879	ENSG00000121879	PIK3CA	9.4918	9.5665	9.6047	9.689	9.7714	9.6822	9.3823	9.4899	9.3126	9.3328	9.4942	9.6005	9.7599	9.6221	9.771	9.4986	9.3671	9.4207	9.5278	9.5789	9.5466	9.3931	9.4162	9.4129	9.6666	9.5693	9.6877	14.6592	14.7523	14.7407	13.1612	13.0813	13.0173	12.9027	12.8827	12.9741	14.6351	14.5237	14.6061	12.4239	11.6812	12.2015	12.3287	11.1502	11.6997
118	ENSG00000144583	ENSG00000144583	MARCHF4	7.382	7.0451	7.172	4.8129	4.6831	4.3087	2.9993	3.001	3.6617	3.3634	4.0879	3.8141	2.8214	2.3059	3.6186	3.4599	3.4126	3.606	5.812	6.602	5.9091	4.4461	4.4912	4.5358	4.7522	5.007	5.2571	9.6073	9.7973	9.7796	6.3906	6.5173	6.225	5.153	4.6339	5.402	8.3917	8.2336	8.1272	5.9287	5.806	6.0291	3.806	3.0854	3.0995
119	ENSG00000196611	ENSG00000196611	MMP1	7.2856	7.1251	6.9724	7.1171	7.2461	7.5073	9.7783	9.7997	9.6462	6.5936	6.6527	6.7952	3.1048	2.7727	3.2513	6.0451	6.3217	6.6217	8.9124	8.9064	8.7885	6.2699	6.5622	6.3531	9.0696	8.6575	8.9474	7.5345	7.4788	7.7358	3.8352	3.7671	4.5648	6.0894	6.7053	6.2823	7.3722	7.3105	7.3815	3.8619	3.3379	2.7811	5.0858	5.0999	4.6972
120	ENSG00000135744	ENSG00000135744	AGT	2	2.5566	2.5755	4.858	4.1421	4.5099	6.5378	6.4282	6.7402	3.6991	2.7628	3.1002	6.4531	6.2969	6.2084	7.659	7.4972	7.5438	2	3.2529	3.0116	5.8427	6.3549	5.778	6.7378	6.1385	6.41	2	2.3659	2	6.4293	5.4789	6.2989	6.3415	6.0342	6.5995	2.5585	2.3917	2	6.3199	5.9556	5.9419	7.178	7.3316	7.731
121	ENSG00000196684	ENSG00000196684	HSH2D	2.3164	2.9573	2.3163	3.5893	3.4892	3.689	6.4744	6.9327	6.6042	2.9251	3.2591	2.9374	2.8214	3.1248	3.2513	4.46	4.5234	4.8795	2.7541	2.7584	2.4921	2.8004	2.3141	3.2867	7.84	8.0079	7.7645	2.395	2.6576	4.2508	6.1796	5.9717	6.1866	7.4273	7.3491	7.4467	2.3061	2.6995	2	3.3679	3.7189	3.6577	6.642	6.9017	6.4156
122	ENSG00000134121	ENSG00000134121	CHL1	3.1544	2.5566	2.9858	7.8223	7.8836	7.5984	8.458	8.5059	8.6585	2.7434	3.3927	3.1002	5.5054	5.2836	5.5902	4.46	4.9352	4.6895	3.8145	3.9989	3.1502	6.6847	6.1527	6.5871	6.7229	6.5387	6.7222	2	2	2	5.2995	5.4439	5.5015	6.7677	6.4004	6.8481	3.1255	2.3917	2.6726	5.6845	4.723	4.8046	6.7926	6.5509	6.5763
123	ENSG00000008517	ENSG00000008517	IL32	7.0603	7.1917	6.9032	9.6414	9.6058	9.5323	9.1483	9.172	9.2772	2.5355	3.3927	2.7539	3.8816	4.025	4.4253	7.8081	7.8158	7.5226	6.0498	6.0193	6.0036	9.1736	8.8619	9.0524	8.6929	8.5093	8.6605	6.5065	6.5016	6.6976	7.2188	7.2012	7.0954	6.5703	6.4324	6.6915	4.1074	4.6562	4.4475	4.7078	5.4504	5.2662	6.8561	7.5718	7.5027
124	ENSG00000113361	ENSG00000113361	CDH6	3.6811	4.3888	4.0657	6.4137	6.6145	6.7255	7.8751	7.9562	7.7902	3.4842	3.2591	3.8141	7.0949	6.8747	7.5691	6.0451	6.3217	6.0194	5.243	5.4172	5.2534	8.4757	8.449	8.8056	8.0627	8.0142	7.8738	5.428	5.3961	5.5354	8.393	8.5289	8.3159	8.1571	8.4297	8.3638	6.3153	5.8495	5.9863	10.2814	9.8435	10.1955	10.3256	9.7446	10.031
125	ENSG00000103184	ENSG00000103184	SEC14L5	2	3.4048	2.9858	5.7309	6.3131	5.8175	9.086	8.86	8.9913	2.2924	2.5504	3.5009	4.6712	3.9388	4.5439	5.978	5.2553	5.848	2.5437	2.7584	2	6.2324	5.3906	5.9889	6.2504	6.6722	6.3708	2	2	2.4241	2.6514	2.849	2.3171	4.1645	3.5328	4.2851	2.5585	2.953	3.3132	2.8403	2.8188	2.5646	3.4582	4.2161	4.2885
126	ENSG00000232803	ENSG00000232803	SLCO4A1-AS1	8.3774	8.2806	8.4272	6.016	5.2981	5.0298	3.4585	2.5857	4.0446	9.3938	9.3981	9.4688	6.2644	5.9453	6.037	4.0006	3.1291	4.1397	8.6616	8.3398	8.6494	4.741	4.6672	4.6505	3.7903	3.7015	3.9462	8.4162	8.4952	8.4507	6.467	6.4127	6.4363	6.0291	5.3548	5.3706	8.242	8.3921	8.581	5.7425	6.0249	5.2298	5.3202	6.038	5.6618
127	ENSG00000229400	ENSG00000229400	CNIH3-AS1	3.1544	2.9573	3.3049	7.1895	7.2074	6.842	6.7129	6.5718	6.5608	2.5355	2.7628	3.613	7.3332	7.4115	7.178	7.0882	6.6291	7.1037	2.2973	2.9427	2.6868	5.8427	4.6672	5.3389	4.7522	4.2204	4.6829	2.395	2.3659	2.4241	5.4578	5.2141	5.2637	6.7677	6.9122	7.06	3.75	2.6995	3.1295	6.2813	6.4177	6.8941	8.2076	8.106	7.9759
128	ENSG00000204252	ENSG00000204252	HLA-DOA	6.8184	6.5607	6.8794	7.1983	7.0847	7.0283	10.3417	10.3024	10.32	8.5991	8.4947	8.5597	7.6355	7.6405	7.5621	10.8281	10.7477	10.7159	8.7129	8.6721	8.5775	7.315	7.2746	7.6215	9.9477	10.1337	10.0788	5.7983	5.9482	5.3054	4.4006	5.1285	5.3357	8.7587	8.6429	8.7654	5.6533	5.3287	5.3514	4.5865	5.1529	5.1542	9.9155	9.8324	9.8991
129	ENSG00000173391	ENSG00000173391	OLR1	4.2258	4.6813	4.6764	7.621	7.504	7.4756	7.0647	7.1518	7.3544	2	2.3013	2.2972	3.3415	2.7727	2.9413	3.8079	3.7547	4.3471	4.0717	4.1564	3.1502	7.164	7.0493	7.1323	6.7525	6.6722	6.3708	4.1584	2	3.2431	2.8923	3.8761	2.3171	2.7627	3.275	2.5418	2.3061	2.3917	2.6726	2.3374	2.5939	2	2.999	2.6425	2.5431
130	ENSG00000108381	ENSG00000108381	ASPA	2.3164	2.305	2.5755	5.4653	5.5904	5.4443	7.576	7.5489	7.5374	2.2924	2.7628	2.7539	6.2787	6.7536	6.7792	5.7821	6.3217	5.8705	2.7541	2.7584	2.6868	6.342	6.7435	6.1141	5.9267	6.1152	5.8774	3.3644	2	2.4241	4.9724	5.1719	5.7849	6.2739	6.0753	6.3157	2.7732	2.3917	2.6726	6.6727	6.6838	6.6546	7.5527	7.7776	7.9225
131	ENSG00000162493	ENSG00000162493	PDPN	4.2995	4.2529	4.4362	7.1171	6.9876	6.8908	8.2418	8.4656	8.5142	2.2924	2	2.5435	2	2	2	2	2	2	2	2.547	2	2.3187	2.7906	3.2867	5.2433	4.6667	5.4947	2.395	2	2	2	2	2.5769	2.3013	2.5591	2.7516	2.3061	2.6995	2.3751	3.0384	3.7189	3.8616	3.1689	3.6978	2.297
132	ENSG00000120738	ENSG00000120738	EGR1	8.4601	8.2497	8.6371	4.1204	4.3833	4.8925	7.2274	7.2115	7.0539	7.3887	7.6705	7.561	5.6446	5.5968	4.6535	7.3931	7.6887	7.5921	7.2935	7.7118	7.655	6.5235	6.2846	6.5283	8.3212	8.3885	8.3682	12.6026	12.6652	12.6862	7.1739	6.9626	7.2802	5.7341	6.1348	5.8973	9.1864	9.3617	9.2381	5.5285	5.0678	5.4979	6.642	6.4981	6.4001
133	ENSG00000089127	ENSG00000089127	OAS1	7.55	7.6015	7.8968	9.3997	9.4355	9.2941	12.4151	12.5133	12.4523	7.6499	7.7536	7.6092	7.8182	7.8675	7.6833	10.366	10.278	10.3059	7.0758	6.9202	7.1184	7.8481	7.9213	8.071	12.6096	12.594	12.5463	8.2708	7.8331	7.8255	10.3052	10.2461	10.2095	11.7759	11.8045	11.8046	8.1775	7.8603	7.8584	8.4148	8.7163	8.5642	11.9875	11.9893	12.0094
134	ENSG00000000971	ENSG00000000971	CFH	6.1233	5.8261	6.1229	5.6042	5.5164	5.4767	9.7881	9.6973	9.9083	4.8662	5.0355	5.4379	4.4861	4.5751	4.2269	7.2675	7.0878	7.0553	5.812	5.6202	5.6301	4.5713	4.7737	4.4112	10.1304	10.0381	10.0588	6.3371	6.1257	6.2821	7.1157	6.7063	6.758	9.8511	9.9657	9.8627	5.6259	5.4572	6.0652	6.4646	5.9317	5.9642	9.3446	9.1507	9.3471
135	ENSG00000236345	ENSG00000236345	SCAT8	8.0704	8.1812	8.2293	4.6168	4.4903	4.6299	3.3211	3.8088	2.3108	6.8623	6.8398	6.6184	2.97	3.2732	2.2988	3.0004	2.5606	2.9324	7.2245	6.9421	7.0404	2.9918	3.2985	3.1374	4.35	4.4607	3.0985	7.6476	7.7504	7.5271	4.7457	4.8895	3.9819	4.3067	3.8494	3.7132	7.4982	7.5114	7.6266	3.3679	4.5456	3.285	3.5837	3.2645	4.3545
136	ENSG00000130303	ENSG00000130303	BST2	6.0397	5.7524	6.1024	6.3985	5.771	5.9387	9.9586	9.9707	10.0314	7.7192	7.6771	7.6092	7.0202	7.1295	6.5854	8.6518	8.5264	8.4703	7.5824	7.6535	7.7176	7.2602	7.0911	6.9086	12.4203	12.4411	12.2995	6.875	6.0012	5.5773	7.8166	7.794	7.9187	10.6191	10.5248	10.5276	6.1134	6.2072	6.5406	6.3941	7.2058	6.9057	9.9754	10.6754	10.4885
137	ENSG00000107201	ENSG00000107201	DDX58	7.9668	8.0794	8.1368	9.6005	9.4637	9.4592	12.4436	12.5603	12.5245	6.9593	7.4352	7.3668	7.7114	7.8261	7.6962	10.3373	10.2681	10.3007	7.6887	7.8276	7.7989	8.7553	8.5385	8.4294	12.9237	12.9008	12.9254	8.7601	8.4673	8.1159	10.4118	10.4372	10.4556	11.5402	11.4578	11.5068	7.2786	6.5134	7.3077	8.0171	7.8527	7.8518	11.7576	11.2815	11.5047
138	ENSG00000249992	ENSG00000249992	TMEM158	8.4919	8.1718	8.5149	5.3116	5.5415	4.5711	5.391	5.4281	4.995	6.0835	5.9876	6.0691	4.2737	3.4076	2.2988	4.3225	4.7439	4.7394	6.9533	7.217	7.1682	4.3791	3.9706	3.4221	6.3112	6.6399	6.5917	10.3049	10.1332	10.4197	5.9324	5.4789	5.7849	6.3081	6.1153	5.6579	9.1388	9.2508	9.1713	5.2375	4.8302	4.8046	4.522	4.7246	5.0947
139	ENSG00000171346	ENSG00000171346	KRT15	8.4958	8.2363	8.1617	8.8351	8.9946	8.8164	5.6134	5.1718	5.9696	5.5862	5.5464	5.7391	6.4531	6.5505	6.4704	4.9549	5.2553	5.6003	6.2189	6.1184	6.4006	8.0228	8.1804	8.0813	5.5087	5.4772	5.4198	8.3341	8.4531	8.4507	10.9734	11.0646	11.0473	9.154	9.0509	9.171	7.3556	7.4406	7.3398	10.9871	11.4916	11.2497	9.2076	9.6267	9.0786
140	ENSG00000154734	ENSG00000154734	ADAMTS1	8.3944	8.3023	8.1862	7.7343	7.9223	8.0869	9.872	9.7997	9.8357	4.1278	4.6648	4.479	3.3415	3.1248	3.9111	3.1703	3.2778	3.9828	7.3593	7.3206	7.1763	6.2324	5.6916	5.4058	7.6092	7.5685	7.434	8.1544	8.1234	8.4107	7.8239	7.8215	7.7177	8.8457	8.6083	8.7864	8.2285	8.042	8.1149	7.9875	7.7743	8.1724	8.6846	8.4167	8.6032
141	ENSG00000169247	ENSG00000169247	SH3TC2	9.8081	9.7481	9.7398	4.7182	4.4378	4.157	7.9586	7.9562	8.0267	9.9862	10.1108	9.8865	5.8695	5.9453	6.0166	7.1403	7.1851	7.1413	9.6095	9.6452	9.451	5.3775	5.3568	4.9925	7.5929	7.6517	7.7569	10.2582	10.0633	10.0132	5.9052	5.8434	5.5325	8.2568	8.2304	8.5785	9.9542	9.8336	9.8947	5.593	5.5479	4.9003	8.2173	7.4931	7.7495
142	ENSG00000163734	ENSG00000163734	CXCL3	10.3152	10.3144	10.3148	10.0232	10.2056	9.9274	9.237	8.8908	8.9748	5.8107	6.2913	5.9882	5.1786	4.5168	4.9397	6.6006	6.7486	6.3598	8.3003	8.6425	8.5019	8.6204	8.665	8.5488	8.4842	8.766	8.5549	7.9637	7.959	8.0799	6.9918	6.8468	6.4847	5.0354	5.0595	4.5882	6.3492	6.7324	7.0733	4.0572	4.3432	4.4725	5.8056	5.0519	4.478
143	ENSG00000131620	ENSG00000131620	ANO1	10.2212	10.1181	10.2325	7.9371	8.0633	7.8602	6.284	5.7568	5.9696	7.8486	7.8555	8.0387	5.5054	5.0152	5.0639	3.701	3.7547	4.2122	7.5961	7.8623	7.6952	6.4601	6.2481	6.2293	4.1864	3.5709	4.0492	9.5814	9.5396	9.525	7.2624	7.3023	7.1262	5.6566	5.8804	5.4328	8.6512	8.5445	8.5169	6.5482	6.7398	7.0894	5.0858	3.8174	4.2194
144	ENSG00000162772	ENSG00000162772	ATF3	6.9952	6.9712	7.0492	9.7709	9.7063	9.8492	11.7455	11.8227	11.7687	6.0049	5.9006	6.8304	8.3495	8.272	8.3734	11.6437	11.6267	11.5832	6.2011	6.4275	6.3294	8.4995	8.3449	8.4884	9.6608	9.6544	9.5206	12.1014	12.1334	12.1393	11.1381	11.238	11.256	10.1167	10.0557	10.0505	8.711	8.7127	8.612	9.2402	9.4316	9.3708	11.3115	11.2499	11.3742
145	ENSG00000146674	ENSG00000146674	IGFBP3	10.0609	10.0338	10.0631	6.5574	6.4116	6.6134	10.5054	10.421	10.4635	8.5857	8.5095	8.6347	5.3781	4.8828	4.8957	9.7439	9.6959	9.6839	9.6463	9.5508	9.617	6.7656	6.8927	6.498	11.2397	11.2679	11.2163	10.6245	10.5313	10.5238	7.8455	7.4769	7.6557	9.769	9.7463	9.7813	11.9304	11.9517	12.0155	7.3123	7.3388	6.8941	9.3861	9.3374	9.4768
146	ENSG00000250072	ENSG00000250072	SH3TC2-DT	7.0708	7.2553	7.3816	2.9206	2.8506	2.8003	4.3208	3.8088	4.8582	7.5003	6.8859	7.4294	3.1048	3.5307	3.82	3.5855	3.2778	3.2404	6.5918	6.7076	6.4816	3.3121	2.7906	2.3103	4.0971	3.8213	3.8352	7.23	7.46	7.3571	2.3622	2.6175	3.4441	4.1645	5.2147	5.0116	7.7723	7.8909	8.1989	3.636	2.3273	2.7811	4.9052	4.8975	3.9896
147	ENSG00000187955	ENSG00000187955	COL14A1	3.5663	3.4048	3.1542	6.8642	7.2688	7.05	6.2654	6.5718	6.6463	5.2874	5.5747	6.1457	8.519	8.4771	8.5679	7.0451	6.9054	7.1132	5.0572	5.3857	5.3714	7.7913	8.0111	7.9862	7.5599	7.4434	7.2836	3.3644	2.9	2	7.5528	7.5111	7.4358	6.9303	7.0214	7.2007	3.1255	4.1479	3.1295	8.3037	8.2161	8.0885	9.0909	8.6113	8.6952
148	ENSG00000175899	ENSG00000175899	A2M	6.8798	6.9384	6.8673	10.1027	10.105	10.1807	11.9032	11.8554	11.8302	9.0045	9.0186	9.0478	9.4617	9.5125	9.5138	11.8849	11.9113	11.7846	6.8654	7.226	6.5204	7.635	7.7163	7.7557	11.175	11.1129	11.1876	6.2442	5.5462	5.4478	7.453	7.4595	7.5386	10.3857	10.4091	10.3516	7.7279	7.6523	7.719	9.9914	9.55	9.6931	10.9747	10.2343	10.5921
149	ENSG00000171885	ENSG00000171885	AQP4	2.3164	2.305	2.7952	5.9129	6.1915	5.6571	8.0042	8.1416	8.2345	2.2924	2.5504	2	2.2531	2	2.2988	2.5852	3.1291	2	2.5437	2.547	2.2669	2.3187	3.4345	3.2867	2.6289	3.2677	2.6514	2	2	2	4.6174	4.0721	4.2288	6.3415	6.0549	6.2131	2.5585	2.6995	2.3751	3.7534	3.4764	3.5439	6.5217	5.9622	6.5199
150	ENSG00000108342	ENSG00000108342	CSF3	8.2988	8.3363	8.4231	5.7309	5.7279	5.8914	3.9058	4.4611	4.995	2	2.7628	2.2972	2.2531	2	2	2	2.776	2.7496	5.4685	5.9349	5.7656	4.1572	4.4273	4.6505	4.35	5.1047	4.3204	2	2	2	2	2	2.797	2	2	2.2962	2.5585	2.6995	2	2	2	2.7811	2	2	2
151	ENSG00000151136	ENSG00000151136	BTBD11	7.7072	7.7414	7.8175	5.3116	5.9504	5.2705	4.7537	4.8091	5.0795	2.5355	2.7628	3.5009	2.2531	2.3059	2.2988	2.5852	3.4126	2.5402	4.8891	4.9848	5.5819	2.8004	3.6733	3.4221	4.4253	4.4607	4.1454	8.4684	8.4243	8.6005	6.4483	6.2194	6.3345	6.3081	5.9261	6.1772	8.1248	7.972	7.7748	6.0253	5.4504	5.4354	3.9986	4.8975	4.478
152	ENSG00000261780	ENSG00000261780	LINC02582	5.7554	5.7524	5.4659	5.0256	4.7275	4.5099	3.1691	2.5857	3.5477	6.1025	6.2211	6.1825	5.7512	5.3519	5.318	5.0881	5.517	5.1979	5.0572	5.5651	5.1248	3.8949	4.6672	4.3446	5.2011	4.305	3.4394	8.9262	8.9938	8.8812	8.4173	8.4025	8.2522	7.6303	7.5665	7.7329	9.0871	9.218	9.3474	8.8267	8.6988	8.7133	5.8056	5.6759	5.9448
153	ENSG00000132854	ENSG00000132854	KANK4	2.3164	3.1224	2.5755	6.9911	6.9317	6.9497	6.4581	6.587	6.516	2.2924	2.3013	3.2465	4.4358	3.9388	4.5439	5.2861	5.2189	5.5169	3.8145	3.6205	4.1554	7.8294	7.8921	7.9697	7.7329	7.6107	7.5173	2.9596	3.4501	2	6.2678	5.8434	6.2059	4.4968	4.6339	5.3385	2	2.3917	2.6726	5.6845	5.5789	5.1542	2.999	3.2645	2.9368
154	ENSG00000215182	ENSG00000215182	MUC5AC	6.573	6.5316	6.3128	8.3541	8.4554	8.4471	9.2394	8.79	9.1801	3.3634	3.3927	4.0713	5.7512	5.7566	5.888	4.46	4.3325	4.6895	2.2973	3.6205	3.3928	5.7662	6.0922	6.192	4.1864	3.5709	4.2356	5.9233	6.0523	5.9723	8.4076	8.0939	8.3555	6.0495	5.4825	6.1216	3.9397	3.522	4.1902	7.0276	6.215	6.4485	3.9055	2.8809	3.5
155	ENSG00000169562	ENSG00000169562	GJB1	7.8117	7.8336	8.1617	5.6304	5.3558	4.9855	3.6994	3.1711	2.5664	7.7253	7.703	7.8049	5.5767	5.1746	5.4454	2.5852	2.3074	2.5402	6.9849	6.8756	7.2005	2.5795	4.4912	4.2014	2.6289	2.3579	2.8922	6.5065	6.6747	6.537	6.3305	6.3945	6.0857	3.7321	2.3065	3.8101	7.234	7.3218	7.0985	6.1589	6.3106	6.1701	4.3204	3.8174	4.7472
156	ENSG00000277494	ENSG00000277494	GPIHBP1	2.3164	3.1224	2.9858	6.3038	6.2687	6.4919	5.6425	5.3594	5.2714	2.2924	2.5504	2.2972	6.1128	6.0312	6.0166	5.8833	5.9528	6.3275	2.5437	2.547	2.8583	6.2513	6.3888	5.803	5.2843	5.7123	5.8774	3.3644	3.1076	4.0271	8.3832	8.5289	8.5722	5.9662	5.7596	5.9408	3.1255	2.6995	2.3751	8.1081	7.0919	7.455	6.4411	5.6112	6.1257
157	ENSG00000162654	ENSG00000162654	GBP4	2.5757	3.6409	3.9787	6.32	6.5039	6.2322	8.793	8.678	8.5881	3.6991	3.515	3.3793	4.3838	4.9283	4.6535	6.6006	6.4049	6.635	3.8145	4.9848	4.2198	6.6137	6.2481	6.094	9.13	9.1646	9.3214	4.1584	3.8473	3.9008	6.2244	5.87	5.9997	7.1444	7.2449	7.6503	3.848	2.953	2.6726	4.3829	4.3432	4.1991	6.506	6.2864	6.4761
158	ENSG00000106366	ENSG00000106366	SERPINE1 ENSG00000106366	5.7554	6.3437	5.8803	4.1204	4.5899	3.7955	6.6851	7.121	7.285	3.3634	4.4363	2.9374	4.0909	3.644	2.9413	6.4101	6.5288	6.6481	5.6893	5.7981	5.9285	5.2707	4.92	5.3727	9.2383	9.2337	9.1494	9.8995	10.1047	9.9408	6.912	7.0349	7.2244	7.4351	7.3741	7.5058	8.0901	8.3207	8.1024	7.3027	7.4522	7.2704	6.0857	5.5777	5.6618
159	ENSG00000163131	ENSG00000163131	CTSS	9.9393	9.8808	9.9127	10.673	10.6741	10.6559	11.6973	11.7756	11.7507	5.5312	5.1904	5.8347	6.3885	6.4912	6.2084	8.8081	8.7466	8.9287	8.3698	8.5101	8.4118	9.4079	9.3639	9.4919	10.6766	10.6315	10.5345	6.5264	6.2181	6.5789	7.8527	7.5195	7.7177	8.7115	8.8195	8.7162	5.9016	5.7857	5.752	7.0041	7.1857	6.9622	9.2602	9.162	9.2998
160	ENSG00000169271	ENSG00000169271	HSPB3	2.3164	2.7708	3.1542	6.0553	5.969	5.7919	7.5455	7.6241	7.7195	2.5355	3.2591	3.1002	6.3209	6.4134	6.2785	6.5243	6.9054	6.9949	2.2973	2.2993	2	5.8177	5.5786	5.618	6.3696	5.993	6.5917	2.9596	2.9	2	4.8635	5.408	4.9788	5.7836	5.6819	5.4328	3.1255	2.3917	2.6726	6.6273	7.0702	6.7981	6.4244	7.1035	7.1316
161	ENSG00000168672	ENSG00000168672	LRATD2	12.712	12.6661	12.7012	8.6357	8.3704	8.241	8.0375	7.962	8.2345	13.2009	13.1402	13.1793	9.2545	9.0502	9.1313	8.9979	8.9652	8.857	13.0934	13.081	13.1058	9.391	9.2783	9.445	9.4915	9.4136	9.482	12.6441	12.6359	12.7246	10.0712	10.1665	10.054	9.9972	9.9941	10.0443	12.0475	12.0573	12.0523	8.6181	8.2011	8.4305	8.6527	8.2298	8.457
162	ENSG00000136997	ENSG00000136997	MYC	7.6936	7.4697	7.6863	4.6168	4.5899	4.2348	6.5064	6.6019	6.422	7.5003	7.2886	7.554	4.6712	4.6851	4.7053	7.3136	7.2315	7.3566	7.335	7.1342	7.2163	4.741	5.0528	4.8558	7.3046	7.1321	7.315	11.6495	11.7008	11.7814	7.7945	7.7446	7.5462	6.6919	6.2648	6.6787	9.4352	9.3285	9.2494	4.5218	4.7776	4.9003	7.0205	6.6669	7.1779
163	ENSG00000261739	ENSG00000261739	GOLGA8S	2.3164	2.9573	2.7952	7.1447	6.8736	6.9726	6.869	6.6744	7.0115	2.7434	2.9478	3.1002	6.6311	6.791	6.6791	5.3582	5.5757	5.9362	2.7541	2.547	3.1502	6.599	5.549	6.3188	4.35	4.7293	4.8058	2.7047	2.3659	2.4241	6.2022	6.2399	5.6216	4.4362	4.2591	4.1435	2.3061	2.3917	3.3132	7.6211	7.003	7.4231	7.4244	6.4981	7.3084
164	ENSG00000115008	ENSG00000115008	IL1A	9.7633	9.6835	9.7249	7.5053	7.4388	7.4756	8.0539	7.6885	8.0214	4.5157	3.6277	3.9906	4.0245	4.5168	3.82	5.9549	6.1586	5.3012	5.925	5.8907	6.0397	4.8439	5.0528	4.8558	5.7621	5.3634	5.5308	9.8511	10.035	9.9607	6.3099	6.5506	6.4847	4.4362	4.1089	4.216	8.2465	8.365	8.1989	5.5611	5.8576	5.7498	6.3557	6.0132	5.8102
165	ENSG00000166394	ENSG00000166394	CYB5R2	8.321	8.426	8.4993	3.6925	4.0044	3.5739	5.6425	5.8348	5.5334	4.8662	5.0758	3.9906	3.1048	2.9595	2.2988	4.5242	4.399	4.1397	6.0094	6.412	6.2236	3.449	3.1482	2.9707	4.6302	5.1962	4.8635	8.3453	8.6608	8.6055	4.9724	5.1719	4.7343	5.1902	5.7341	5.8062	8.8416	8.9962	8.7256	6.2009	6.7398	6.4165	6.5528	6.7891	6.3362
166	ENSG00000254416	ENSG00000254416	LINC02732	4.8338	4.9684	4.1478	8.362	8.2651	8.3323	10.0279	10.0478	10.0796	3.8861	4.5551	4.9751	7.0539	6.565	6.8384	8.6872	8.336	8.3788	4.8891	5.3207	4.4519	8.0173	7.5614	7.7874	8.3162	8.1055	7.9623	3.939	3.4501	4.6151	6.7834	6.925	6.2808	6.9193	6.5536	7.02	3.9397	3.9289	3.476	6.9437	6.6254	7.3231	7.7925	7.2805	7.5315
167	ENSG00000158321	ENSG00000158321	AUTS2	3.1544	2.5566	2	3.5893	2.8506	3.312	2.9993	2.8082	3.2884	2.2924	2.3013	2.2972	2	2	2.2988	3.0004	2.9634	3.3728	2.2973	2.7584	2.8583	2	2	2	2.6289	3.4273	3.4394	5.7314	5.7764	5.0316	6.8562	7.1037	6.7316	7.1632	6.8064	7.2448	5.1757	5.0313	5.5102	5.6241	5.725	5.6975	7.0534	6.714	6.4909
168	ENSG00000196735	ENSG00000196735	HLA-DQA1	7.1123	6.9927	6.8429	7.1983	7.2307	7.1835	10.2226	10.3976	10.3157	8.077	7.9828	8.0387	7.5317	7.4894	7.5409	10.453	10.4168	10.4165	7.5961	7.6201	7.1184	6.6425	6.6764	6.5132	9.3096	9.2893	9.3239	5.2954	5.3147	5.0907	4.8635	4.6028	4.7866	8.2168	8.1413	8.3355	4.6323	5.4976	5.0228	5.0205	5.3459	5.3362	9.5079	9.649	9.6428
169	ENSG00000153292	ENSG00000153292	ADGRF1	9.5286	9.5557	9.4972	5.8473	5.7059	5.5084	4.9987	5.6166	5.2714	6.2799	6.3417	5.8803	3.228	3.2732	2.7572	4.088	3.9447	4.1397	8.0886	8.1654	8.0228	3.6891	4.8729	4.9925	5.1127	5.5483	5.2134	9.0952	9.2669	9.1547	6.1098	6.5669	5.9773	6.7176	7.1423	7.0099	8.4745	8.3921	8.3796	5.3536	4.7776	5.1149	6.917	6.6018	6.7579
170	ENSG00000089041	ENSG00000089041	P2RX7	4.2258	4.1799	4.5001	7.9052	7.9031	7.978	9.1227	9.0735	9.1705	4.5713	4.611	5.4379	8.4761	8.4383	8.3121	7.7355	7.5783	8.0031	3.9054	3.9132	3.694	6.0721	6.2481	5.9669	7.3728	6.9859	7.2407	4.1584	3.8473	3.0181	6.4483	6.646	6.4687	8.1987	8.1935	8.1303	5.2493	4.1479	4.3667	7.3123	7.0144	7.3317	8.753	8.844	8.6663
171	ENSG00000231605	ENSG00000231605	LINC01363	6.4162	6.7109	6.602	2.9206	2	2.3186	2.9993	2.3223	3.1389	7.7315	7.4039	7.6159	3.723	3.2732	3.82	3.0004	3.2778	2.9324	6.183	6.4581	6.4816	2.3187	3.1482	2.5655	3.0655	2.3579	3.279	6.4453	6.3668	6.4036	3.4394	3.0485	3.1565	2.9477	2.5591	3.2432	6.2087	6.1321	6.0131	2.3374	3.1848	3.5439	2.3215	2.3567	2
172	ENSG00000136514	ENSG00000136514	RTP4	4.5616	4.513	4.62	6.4873	6.398	6.7119	8.8751	8.8693	8.9526	3.7956	4.2375	4.8433	5.9611	5.2836	5.9102	6.3226	6.5288	6.2777	2.9377	3.8221	3.0116	4.7933	5.2502	5.077	8.0209	8.0079	8.2542	3.3644	3.1076	2.7515	6.5218	6.5173	6.2059	7.9613	7.8996	7.9183	3.75	4.4243	4.1902	4.8197	5.2332	5.0744	8.2173	8.3537	8.4904
173	ENSG00000114200	ENSG00000114200	BCHE	5.951	6.2575	6.1629	7.4474	7.5168	6.8788	7.9352	7.73	7.8212	2.2924	2	2.2972	2.97	2.3059	2.9413	3.0004	2.3074	2.5402	4.29	4.7578	5.0908	5.5396	5.1744	5.6733	5.6722	5.9144	5.8203	4.5943	4.6972	5.0316	6.0364	6.4307	6.0433	6.5127	6.3677	6.7292	6.5224	6.3241	5.9312	7.5978	7.1654	7.3656	8.2508	7.7096	7.9811
174	ENSG00000011465	ENSG00000011465	DCN	5.0628	5.5642	5.1446	8.9253	8.8489	8.9348	9.6388	9.762	9.7072	5.2538	5.4576	5.3756	7.3738	7.3627	7.093	8.0829	8.0196	8.1987	5.8808	5.9349	6.0922	8.05	8.3577	8.4807	9.6293	9.5736	9.5691	4.5943	3.4501	4.0271	6.4293	5.7025	6.1866	5.2963	5.3548	5.7585	4.3936	4.0426	3.3132	6.9061	6.0473	6.4326	6.5528	6.6985	6.431
175	ENSG00000266995	ENSG00000266995		2	2.305	2.9858	5.0646	6.2535	5.5394	5.9294	5.8599	5.6206	2.2924	3.3927	3.2465	5.4045	5.7312	5.7218	6.7422	6.8471	7.0845	2.2973	2.9427	2.6868	4.7933	3.6733	5.1951	4.5651	4.9022	4.5487	3.3644	2.3659	2	5.6339	6.02	5.8104	6.1846	5.8091	6.0638	2.9601	2.6995	2.3751	4.6484	6.1544	5.5578	8.0642	8.9976	8.5515
176	ENSG00000238266	ENSG00000238266	LINC00707	7.6799	7.6564	7.7599	4.858	5.1096	5.1146	4.9987	4.1715	4.7592	6.025	6.1474	6.0493	4.6271	5.2836	4.6535	4.6445	5.3253	4.9659	6.8076	6.782	6.7665	5.6853	5.6077	5.5308	6.0976	6.2706	5.7301	10.8666	10.9721	10.9618	7.2516	7.5445	7.3687	6.3081	6.4324	6.6787	9.8995	9.9492	9.8434	6.8145	6.7671	6.773	4.8563	4.7246	4.6455
177	ENSG00000130707	ENSG00000130707	ASS1	4.5616	4.3888	3.9787	7.4982	7.5231	7.3675	4.9987	5.4613	5.7292	8.787	8.7681	8.6578	10.1075	10.0357	10.0901	9.5341	9.6196	9.6036	8.7745	8.779	8.8609	10.4543	10.3723	10.5483	9.9699	9.8867	9.8659	5.8931	5.9209	5.6962	7.7796	7.8215	7.751	6.2388	5.7846	6.4868	7.5501	7.6342	7.7512	8.6638	8.9333	8.8302	6.4076	7.1612	6.77
178	ENSG00000149968	ENSG00000149968	MMP3	5.8068	5.413	5.2599	8.4195	8.1474	8.2172	9.2489	9.3352	9.2295	4.7263	3.921	5.0164	4.4358	4.456	3.5062	7.6802	7.4665	7.7827	5.7883	6.0598	5.4805	7.144	7.0387	7.1713	8.2296	8.369	7.9885	5.7652	5.6158	5.3544	5.3808	4.5379	4.7866	8.5276	8.3398	8.5401	4.2575	3.8056	3.7552	4.2292	3.0134	3.5439	5.4901	5.6759	5.5815
179	ENSG00000137752	ENSG00000137752	CASP1	4.0661	3.5277	3.9787	6.2708	6.2984	6.0288	8.1785	8.0627	8.1636	2.5355	2.3013	2.9374	3.4468	3.1248	3.1046	6.2295	6.1586	5.999	3.991	3.1062	3.8648	5.4769	5.5186	5.7002	8.3886	8.6001	8.4172	5.4696	5.1833	4.97	6.6585	6.4833	6.4687	7.9505	7.7989	7.7143	4.1844	4.1479	4.3667	5.7138	5.6391	5.467	7.3557	7.5109	7.6932
180	ENSG00000107159	ENSG00000107159	CA9	5.2229	4.7835	5.3666	4.5634	4.0044	4.0748	6.5836	6.5718	6.454	9.0271	8.9389	8.9709	5.9433	5.9673	6.0964	8.5969	8.6578	8.2426	9.3449	9.2719	9.5004	8.066	7.9613	8.0024	11.0593	11.1181	10.8812	5.0973	4.76	4.6934	6.1335	5.9717	5.6501	6.5982	6.4165	6.2481	6.4618	6.5523	6.2111	6.2009	6.9915	6.4002	7.1377	7.4841	7.1779
181	ENSG00000137809	ENSG00000137809	ITGA11	4.5616	4.513	4.2255	3.7889	3.6822	2.3186	7.671	7.6019	7.7713	5.5862	5.3631	5.1339	3.1048	3.644	4.0776	8.0397	7.9713	8.0334	6.0891	6.193	6.2078	3.3121	2.9805	4.5358	8.9974	9.071	8.9573	5.1495	4.5627	4.2508	3.0986	3.5208	3.1565	6.4062	6.4004	6.5583	4.457	5.0853	4.7317	4.1458	4.5456	3.285	6.338	5.936	6.2172
182	ENSG00000164106	ENSG00000164106	SCRG1	3.4417	3.1224	2.7952	4.5078	4.8124	4.2348	5.5533	5.1311	5.3068	4.2001	4.4969	4.7966	8.3187	8.4025	8.1626	6.8834	7.3869	6.9211	3.7174	4.2292	3.9431	6.4762	5.7709	6.1141	6.7814	6.8796	6.912	2.395	3.1076	2.4241	5.4578	5.7318	5.1879	7.1632	7.2177	6.8819	5.2847	4.7923	5.1729	8.2245	8.1083	8.1867	8.0588	8.6196	8.4757
183	ENSG00000163286	ENSG00000163286	ALPG	2	2	2.9858	5.1026	5.0756	5.1552	2.9993	2.3223	2.9721	3.5956	3.515	3.9906	7.2041	7.0391	7.232	4.9549	5.4244	5.5731	3.7174	3.9132	3.1502	8.1588	8.0434	8.071	4.4253	4.2204	3.0985	3.8153	3.1076	3.7623	7.2298	7.2323	6.9652	4.0878	4.6339	4.2851	2.9601	2.3917	2	5.6241	5.6391	5.6432	2.3215	3.2645	2.7533
184	ENSG00000102290	ENSG00000102290	PCDH11X	4.1482	4.1799	4.2255	5.0646	5.0756	5.0298	5.4581	4.7022	5.5334	2	2	2	2	2	2	2	2.3074	2	2.2973	3.1062	2	2.5795	2	2.3103	2	3.2677	2.3622	5.7983	5.3147	6.0928	7.3856	6.6149	7.3427	6.8396	6.9347	6.9579	4.2575	3.9289	3.8769	6.2214	5.6094	5.8002	5.613	4.6621	4.8875
185	ENSG00000223764	ENSG00000223764	LINC02593	5.702	5.413	5.9506	9.1685	9.1597	9.2526	9.1483	9.041	8.9186	5.148	4.9514	4.7483	8.2585	8.1332	8.1626	8.9256	8.9348	8.9763	6.4926	6.1747	6.1918	8.8996	8.8589	8.7358	9.177	9.2009	9.126	5.428	5.356	4.5323	9.4161	9.519	9.6571	9.5106	9.4332	9.4426	4.9294	4.5829	4.2811	8.4325	8.875	8.398	8.6916	9.1014	8.849
186	ENSG00000049249	ENSG00000049249	TNFRSF9	7.3302	7.6764	7.3385	9.7411	9.6425	9.7632	9.4394	9.5681	9.3364	2.9251	3.1118	3.8141	5.3512	5.5394	5.5624	8.1352	8.2486	7.8524	6.254	6.3316	5.8696	8.8725	8.8283	9.0524	7.755	7.8549	7.772	5.982	5.4351	5.202	8.1653	8.1052	7.9592	6.221	5.8804	6.4269	4.1074	4.9752	4.0931	6.412	6.3106	6.0291	7.1681	7.4659	7.6347
187	ENSG00000151834	ENSG00000151834	GABRA2	6.7412	6.2575	5.9506	6.2371	6.0235	6.3418	7.0861	7.324	6.8763	2.2924	2	2.5435	2.2531	2.7727	2.2988	2.5852	2.5606	2.2953	2.5437	2.2993	2.4921	2.3187	2.7906	2.3103	2.8637	2.3579	2.6514	5.1495	4.9871	4.6934	5.9591	5.947	5.8104	6.9303	6.9459	6.9473	4.5762	3.8056	4.7317	4.8726	4.7776	4.99	5.9755	5.235	5.2758
188	ENSG00000023445	ENSG00000023445	BIRC3	11.1501	11.0714	11.0643	11.9298	11.9659	11.9034	12.529	12.5987	12.6004	5.8784	5.855	6.8648	6.5269	6.7536	6.6128	9.1352	9.04	9.0198	8.9503	8.9119	8.7509	9.9218	9.8511	9.9397	10.3001	10.2221	10.322	10.9088	10.9763	10.8636	9.1052	9.2317	9.1484	8.3501	8.3013	8.315	8.0649	8.0144	8.1272	7.574	7.3923	7.4231	9.0802	8.9849	9.0712
189	ENSG00000163283	ENSG00000163283	ALPP	5.498	5.727	5.7809	8.6162	8.8738	8.8037	6.5836	6.2308	5.9696	8.9969	9.0892	9.1605	10.6991	10.7164	10.7038	10.1001	10.0148	9.9926	8.7984	9.0639	8.82	11.9184	11.8604	11.9085	8.848	8.8876	8.6926	8.5385	8.2923	8.2708	10.8822	10.9177	10.9117	9.4903	9.4113	9.4312	6.3823	6.5713	6.5769	9.5753	9.6393	9.4716	6.0857	6.3473	6.7579
190	ENSG00000186832	ENSG00000186832	KRT16	5.529	5.413	4.783	8.1741	8.2075	8.1026	5.3206	4.956	5.235	2.2924	2.3013	3.3793	3.3415	2.9595	2.7572	5.1706	5.0637	4.6377	3.7174	3.6205	3.694	5.8177	6.2107	6.094	4.7522	4.4607	5.3808	6.3144	5.3961	5.9406	8.6108	8.668	8.7276	6.0084	5.9483	6.044	4.6323	3.8056	5.0228	8.0803	8.7611	8.2008	6.1067	6.7595	6.7333
191	ENSG00000157111	ENSG00000157111	TMEM171	6.5878	6.9272	6.3305	5.7309	5.8931	5.9152	9.8059	9.8206	9.7105	5.474	5.0758	4.7966	4.1544	4.2565	3.9968	8.6554	8.7402	8.73	5.344	5.5651	5.454	4.235	3.8782	3.9559	8.6659	8.6854	8.3782	5.982	6.3465	6.0338	3.5838	4.9406	4.7866	7.8082	7.8471	7.9925	6.0936	6.0256	6.2341	5.7982	5.0233	5.1925	8.568	8.2931	8.6167
192	ENSG00000225383	ENSG00000225383	SFTA1P	2	2.7708	2	2	2.264	2	2.3216	2.3223	2	2	2	2.2972	2.2531	2	2	2.8077	2	2	2	2.2993	2	2.3187	2	2	2.3485	2.6444	2.6514	7.7858	7.4119	7.7903	3.9462	3.2237	4.5036	4.3729	3.275	3.9864	7.2066	7.18	7.0346	4.3081	4.02	3.9537	3.9055	2.8809	3.9896
193	ENSG00000171724	ENSG00000171724	VAT1L	8.5421	8.4688	8.6722	5.9129	5.2069	5.2705	3.4585	4.5867	3.8658	2.2924	2	2.7539	2	2	2	2	2.3074	2.5402	2.5437	3.1062	2	2	2	2	2.3485	2	2.3622	4.2568	3.4501	4.9057	3.5838	3.5208	3.8892	4.3067	2.774	3.6092	6.133	5.1374	5.8142	4.3829	4.3432	3.1358	2.999	2.3567	2.5431
194	ENSG00000138061	ENSG00000138061	CYP1B1	6.2588	6.6978	6.3305	10.5623	10.6519	10.508	10.0511	10.1326	10.1288	6.3767	6.4982	6.9204	9.8284	9.8114	9.7496	10.5194	10.4632	10.4811	7.2067	7.3371	7.2242	10.6728	10.756	10.7	10.0686	10.1075	10.153	6.4864	5.6494	5.9406	10.0496	10.068	9.9315	9.7411	9.6595	9.6679	5.9243	5.7526	5.959	10.0699	9.7059	9.793	9.702	9.3399	9.5735
195	ENSG00000153208	ENSG00000153208	MERTK	2.9861	3.7459	2.5755	4.0444	4.0044	3.9876	8.3384	8.3987	8.3914	5.4144	5.3953	5.4071	5.9252	5.0152	5.3509	8.5553	8.7561	8.631	4.7971	5.0665	4.6517	4.8439	5.1744	4.2014	6.905	7.085	7.1965	4.4354	3.8473	3.9008	4.4766	4.3237	4.3026	6.816	7.3741	6.9258	4.1074	4.5058	4.5966	5.2375	4.4812	5.4031	8.7563	8.5349	8.7047
196	ENSG00000185585	ENSG00000185585	OLFML2A	8.2807	8.4688	8.4796	11.2286	11.1928	11.2861	13.2156	13.2079	13.2146	8.6058	8.4418	8.8617	11.1779	11.096	11.111	12.6201	12.6075	12.562	8.417	8.6257	8.2934	11.1423	11.1878	11.1823	12.2951	12.2681	12.2721	7.9343	7.352	7.2315	10.0182	9.9373	9.9857	11.5554	11.5122	11.4752	8.0851	7.972	7.8584	11.2488	10.8079	11.0268	12.0384	11.5694	11.755
197	ENSG00000133135	ENSG00000133135	RNF128	7.2765	7.1635	7.0704	7.5946	7.452	7.1737	8.4122	8.3944	8.3367	2.2924	3.2591	3.2465	2.8214	2.7727	3.9111	3.5855	3.9447	4.7394	3.6134	3.3862	2	2.8004	3.1482	3.1374	3.9	4.0346	4.4765	3.6801	4.0621	3.0181	3.9462	4.0721	3.8892	4.4362	3.9412	4.5882	4.7885	4.7259	4.2811	5.0666	5.1109	4.8532	7.2461	6.3272	6.8749
198	ENSG00000129946	ENSG00000129946	SHC2	4.1482	3.7459	4.1478	7.9159	7.6264	7.4016	8.2512	7.9793	8.3367	6.4674	6.7305	6.4168	9.1277	9.1007	9.2074	9.4312	9.3733	9.3858	5.0572	5.1057	5.056	7.5231	7.6479	7.6902	8.0977	8.1347	8.1067	4.0529	3.8473	4.3508	6.912	7.1479	7.0533	8.07	8.0719	8.0826	4.884	5.1877	4.9691	8.0634	8.1911	8.0049	9.0205	9.6164	9.4374
199	ENSG00000186081	ENSG00000186081	KRT5	3.4417	3.4048	3.566	6.3361	6.0412	6.3592	5.425	5.6743	5.5631	2.9251	2.7628	2.9374	4.2153	4.3925	3.7228	6.8462	7.0878	6.9846	3.7174	2.7584	2.2669	5.7128	5.6642	5.7002	5.5429	4.7293	5.7301	4.9286	4.1585	4.2508	8.4028	8.3934	8.289	7.561	7.3491	7.4239	2.9601	4.0426	3.6224	7.475	7.401	7.7528	7.075	7.0556	6.9726
200	ENSG00000103196	ENSG00000103196	CRISPLD2	5.529	5.314	4.783	6.5297	6.5906	6.8908	10.0633	9.965	10.0446	5.9846	6.2031	5.7877	5.9068	5.3519	5.1412	10.1992	10.216	10.2402	6.5072	6.6558	6.4006	7.606	7.7029	7.6494	10.1135	9.9701	10.0558	5.6968	5.4351	5.0316	6.1796	6.4307	6.352	8.4721	8.4955	8.4825	5.213	5.3287	5.2649	5.8779	6.0022	5.849	8.3775	7.9247	7.9654
201	ENSG00000066468	ENSG00000066468	FGFR2	4.2258	4.6813	3.566	6.2025	6.0412	6.1741	8.9758	8.9269	8.9913	2.9251	2.3013	2.7539	5.296	4.2565	3.6186	6.7286	6.8352	6.9426	3.2468	2.9427	2.6868	3.1609	2.9805	3.2867	3.5423	3.9319	2.8922	3.5309	2.9	3.2431	4.6174	4.0721	4.4397	5.8078	5.5713	5.1289	2.7732	2.953	4.2811	4.9728	3.6027	4.5919	6.7663	6.367	6.5199
202	ENSG00000104951	ENSG00000104951	IL4I1	5.729	5.6747	6.1825	7.9528	7.8934	7.8229	8.8346	8.8094	8.6688	2.7434	2.7628	3.2465	4.3838	4.1834	3.82	6.0451	6.3387	5.5453	5.0169	5.647	4.868	6.4273	6.2107	6.558	8.2138	8.2933	8.3482	3.5309	3.4501	4.6934	5.0737	5.4789	5.1079	5.4575	5.3878	5.6316	2.7732	3.3561	3.476	3.8619	4.6662	4.3422	6.9407	7.1268	7.141
203	ENSG00000163661	ENSG00000163661	PTX3	10.6716	10.7062	10.6422	11.9068	11.949	11.9034	11.556	11.6333	11.5736	6.8399	6.2031	7.0752	6.6086	6.1318	6.2785	9.9315	10.0306	10.0092	9.7481	9.7118	9.6698	10.6419	10.7081	10.8328	11.2719	11.2433	11.1249	11.4213	11.4482	11.3766	9.3595	9.485	9.3357	8.4683	8.5439	8.6424	9.2771	9.2714	9.1383	6.8545	6.7938	6.9733	8.6017	8.8959	8.7079
204	ENSG00000165507	ENSG00000165507	DEPP1 ENSG00000165507	5.367	5.4446	4.8822	9.1863	9.1637	9.1102	9.0593	8.9736	9.05	5.6392	5.0758	5.5265	8.0654	7.9797	7.8822	9.2931	9.2749	9.3053	4.647	5.3857	5.0203	8.8725	8.6753	8.9802	9.2668	9.086	9.3769	4.3488	3.7267	3.7623	7.7026	7.6403	7.3687	7.4037	7.3823	7.1368	5.213	5.7857	5.433	8.13	8.2406	8.1087	7.6986	7.9511	8.1204
205	ENSG00000236591	ENSG00000236591	UST-AS2	4.0661	4.5713	2.7952	8.0532	7.9507	7.8966	7.9701	7.8286	7.8212	4.0516	4.373	4.479	7.3871	7.4115	7.3425	7.2861	7.3951	7.5226	3.5012	4.2984	3.694	7.4516	7.4292	7.3517	6.1868	6.3722	6.2677	3.3644	3.4501	2.7515	6.2462	6.6915	6.847	6.0696	6.1732	6.044	2.7732	3.1686	2.6726	6.4298	6.9205	7.1096	6.6129	6.8465	7.2049
206	ENSG00000163235	ENSG00000163235	TGFA ENSG00000163235	12.9018	12.8422	12.8568	9.1819	9.0933	8.5685	9.2583	9.3195	9.2994	13.7949	13.7796	13.7559	10.0154	9.6747	9.7278	10.2017	10.1269	10.2293	13.8593	13.841	13.8764	9.6755	9.7006	9.6571	11.3477	11.3133	11.376	12.7555	12.8058	12.7537	9.5184	9.4957	9.5382	10.8289	10.7635	10.9712	12.7293	12.6722	12.6784	8.5588	8.4143	8.5046	10.0479	9.78	9.9533
207	ENSG00000176887	ENSG00000176887	SOX11 ENSG00000176887	10.1693	10.0633	10.0957	7.856	7.8934	7.7781	7.2465	7.6745	7.4528	4.9525	4.0069	4.1478	3.8045	3.2732	3.7228	3.3224	4.6379	4.5284	7.9513	7.6133	7.8758	7.6133	7.6479	7.3769	7.7403	7.6354	7.3457	8.3114	8.1353	8.2644	7.273	7.222	7.3427	6.612	6.7312	6.5995	9.2096	9.2714	9.3128	6.9061	7.0811	7.0378	6.8183	6.4434	6.6569
208	ENSG00000280180	ENSG00000280180		6.0397	5.6747	5.6462	7.3481	7.0675	7.2784	6.284	6.3239	6.3388	2.2924	2	2	2	2	2	2	2.5606	2	2.2973	2.2993	2.2669	2	2	2.3103	2	2	2	4.7374	3.7267	4.6151	5.6004	5.4789	5.5325	5.1902	5.321	5.2719	3.9397	3.9289	3.7552	5.1966	4.723	5.0328	3.3208	3.9279	4.1468
209	ENSG00000187908	ENSG00000187908	DMBT1	6.8184	6.5168	6.6309	3.4781	4.6372	4.6299	3.3211	2.5857	3.2884	5.6129	5.9664	5.2072	3.3415	2.9595	3.6186	3.5855	3.8528	3.4941	6.5781	6.2111	6.8089	4.1572	4.1394	3.5458	4.0971	4.2204	3.8352	9.1602	9.0262	9.0802	6.4101	6.5173	6.1866	4.9939	5.0999	4.9702	6.899	6.8306	6.2567	4.2292	3.1848	3.8616	2	2.6425	3.7162
210	ENSG00000274021	ENSG00000274021		7.0172	7.0243	7.0168	3.0814	2	2.5794	4.4583	3.7019	3.958	6.817	6.6921	6.8648	2.2531	3.4076	3.1046	2.8077	3.2778	4.0634	7.2765	6.806	6.8297	2.9918	3.1482	2.5655	4.35	4.6667	4.0492	7.3009	7.2129	7.381	2.6514	3.2237	3.1565	4.9939	4.0274	3.9009	6.2807	6.2072	6.2789	3.0384	3.3379	2.5646	4.8057	3.0854	3.6121
211	ENSG00000182795	ENSG00000182795	C1orf116	3.4417	2.5566	3.1542	4.2614	3.2665	3.689	3.4585	3.5863	3.7674	2.2924	2	2.5435	3.228	2.5581	2.9413	4.1705	4.399	3.9828	2	3.2529	2.6868	2.8004	2.9805	2.7823	3.5423	2.6444	2.8922	8.6193	8.3899	8.6406	6.6088	7.222	7.0318	5.9227	5.7596	5.6048	5.7324	5.6488	5.2196	4.7078	4.93	4.8046	3.9986	2.8809	3.7162
212	ENSG00000189064	ENSG00000189064	GAGE2A	5.5593	5.4754	5.4336	5.2452	4.9311	5.2331	4.5224	5.1311	4.6529	2.2924	2	2	2	2	2.2988	2	2	2	2.2973	2.7584	2.2669	2.3187	2.572	3.1374	2.6289	2.6444	2	6.0658	6.3465	5.7704	5.7909	5.9961	6.0217	6.0894	5.9034	5.9192	6.1134	6.053	5.8142	5.7425	6.3651	6.0078	5.8311	6.5681	6.2172
213	ENSG00000120875	ENSG00000120875	DUSP4	13.1525	13.152	13.1133	9.123	8.8029	8.5305	9.8888	9.946	10.0459	13.3021	13.3214	13.3245	9.9675	9.865	9.8085	8.8368	8.613	8.9447	13.1144	13.0819	13.1092	8.8167	8.8034	8.7195	10.1638	10.0882	10.1674	12.823	12.7753	12.7531	8.934	8.9526	8.9983	10.6528	10.6059	10.5895	12.8919	12.9118	12.9513	9.3256	9.3279	9.3708	10.0191	10.1079	10.0247
214	ENSG00000108821	ENSG00000108821	COL1A1 ENSG00000108821	8.1915	7.9807	8.1468	9.0974	9.2075	9.1684	11.2857	11.2759	11.2892	7.843	7.7782	7.7507	8.4447	8.3282	8.3121	9.2769	9.3733	9.2221	9.4046	9.4929	9.3963	11.1448	11.1319	11.0735	13.9959	13.9536	13.9058	8.3509	7.6791	7.2575	8.5329	8.4251	8.377	8.4065	8.4415	8.2774	6.7674	6.8306	6.9948	8.5344	8.5886	8.516	8.183	7.6624	7.9548
215	ENSG00000162511	ENSG00000162511	LAPTM5	6.8918	6.982	7.239	3.8792	4.2063	3.1607	2.5845	3.1711	2.9721	8.6256	8.6429	8.6676	6.0305	5.7053	5.8424	4.5856	4.7439	5.0073	8.7684	8.782	8.8017	5.5086	5.4561	5.077	5.5087	5.0567	5.6003	5.3851	5.3147	5.3054	3.5838	4.6028	3.7901	3.8296	3.1266	4.0671	6.6227	6.4113	6.664	5.1546	4.1906	4.5919	4.086	3.2645	3.5
216	ENSG00000018236	ENSG00000018236	CNTN1	6.6455	6.7618	6.5577	8.8209	8.8885	8.857	7.591	7.8222	7.8635	4.0516	5.115	3.2465	5.4558	5.7816	5.4454	3.9074	3.1291	3.8974	3.2468	3.5081	3.1502	3.6891	3.1482	4.6505	2.3485	2.3579	3.8352	3.1761	3.595	2.7515	5.5308	6.0668	5.5015	4.2374	5.018	4.7918	5.0578	4.1479	4.4475	6.5319	6.0473	6.3503	5.9524	5.3185	5.3095
217	ENSG00000249320	ENSG00000249320		2.3164	2	2.3163	6.2874	5.7496	6.0068	5.9986	5.7298	6.0967	3.5956	3.3927	4.2204	7.7114	7.6608	7.7026	5.8587	5.7126	5.1246	2	2.7584	2.8583	6.3595	6.2481	6.4193	5.1127	5.0567	5.4577	2	2	2	5.2134	4.47	4.2288	5.6298	5.321	5.7585	2.9601	2.6995	2	5.6845	6.0022	6.2809	6.3557	6.1334	6.1993
218	ENSG00000177606	ENSG00000177606	JUN	9.0911	9.1257	9.0855	12.5091	12.5655	12.5775	13.5687	13.5291	13.5571	7.9146	7.9881	8.674	12.7187	12.6752	12.7068	13.4881	13.4453	13.439	8.9423	9.0639	8.9818	12.2223	12.1847	12.2153	12.9184	12.864	12.8431	12.8674	12.8005	12.8697	11.4426	11.4379	11.5013	12.3064	12.2934	12.1602	9.8427	9.6928	9.8821	12.8315	12.7354	12.8288	13.3093	13.0636	13.1347
219	ENSG00000134215	ENSG00000134215	VAV3	5.145	5.4446	5.8315	8.7328	8.8934	8.8101	7.032	7.4367	6.9789	7.4493	7.6439	7.726	9.3338	9.2357	9.0734	9.8415	9.8464	9.7899	8.2095	8.5318	8.2127	10.3576	10.3617	10.3557	9.6935	9.6625	9.7425	5.4696	5.0387	4.7677	8.8473	9.0662	8.9418	9.8525	9.8025	9.8627	4.7885	5.0853	5.3088	8.7859	8.5261	8.5422	9.6401	9.4825	9.5508
220	ENSG00000120885	ENSG00000120885	CLU	7.6379	7.6831	7.6445	10.15	10.1475	10.1917	12.4	12.4375	12.3355	6.7821	7.0566	7.17	9.361	9.2335	9.2029	12.1236	12.0641	12.0393	7.3431	7.4555	7.2084	10.1168	10.3369	10.3074	12.1754	12.1629	12.1733	8.4939	8.2215	8.2515	10.34	10.4057	10.4414	9.8335	9.963	9.805	7.46	7.3441	7.1952	9.7211	9.9334	9.6282	10.0696	10.1399	10.2087
221	ENSG00000130513	ENSG00000130513	GDF15	6.8433	6.5316	6.3652	5.4058	5.4908	5.2705	5.425	5.3238	4.3469	5.964	5.7838	5.3756	5.3512	4.6312	4.8037	5.8587	6.0594	6.0592	6.6456	6.7328	6.9673	5.3072	5.6642	5.1951	5.7328	5.4772	5.9853	10.2656	10.2541	10.1908	8.7006	8.5701	8.7376	7.9176	7.9053	8.2431	10.3308	10.3366	10.2601	5.8252	6.0022	6.2449	7.4411	8.0703	7.7185
222	ENSG00000120332	ENSG00000120332	TNN	2.5757	2.305	2	5.1026	4.7706	4.3087	8.4904	8.1869	8.1392	2	2	2.2972	2.8214	2.3059	2	3.8079	3.5359	4.5284	2.5437	2.2993	2.2669	2.9918	3.9706	2.9707	6.0976	5.4772	5.9052	2.395	2	2	2.3622	2	2	3.1117	3.275	2.5418	2	2	2	2.8403	2.3273	2.5646	4.9983	3.6978	4.0703
223	ENSG00000243649	ENSG00000243649	CFB	4.6768	5.1323	4.3693	8.7598	8.4848	8.5798	8.6745	8.7435	8.6482	3.9712	4.0069	3.9906	4.5346	4.6312	3.5062	5.4925	4.5817	5.3662	4.4795	3.8221	4.2814	7.1236	7.3539	6.7374	7.4738	7.3469	7.5082	4.9286	4.2489	4.8383	7.4341	7.6859	7.591	7.8142	7.9053	7.7875	4.5178	3.9289	3.1295	5.9778	6.2731	6.6408	7.227	7.0677	7.1779
224	ENSG00000231298	ENSG00000231298	MANCR	7.1123	7.3416	7.4151	2.7396	3.3822	3.312	2.8067	2.5857	3.4239	4.7744	5.115	4.7966	2.6556	3.1248	3.1046	2.8077	2	2.5402	5.925	6.0397	5.4805	2.5795	2.3141	2.7823	3.2425	2.8834	3.4394	7.1555	7.441	6.8592	4.683	3.6492	4.4397	5.5462	5.5127	5.2719	7.3219	6.9075	7.3712	3.5081	2.5939	2.7811	4.086	4.3007	4.1468
225	ENSG00000105880	ENSG00000105880	DLX5	3.1544	3.5277	2.7952	5.4942	4.7275	5.4443	7.4743	7.3857	7.5522	2.2924	2.9478	3.2465	2.6556	3.9388	3.2513	5.6446	6.421	5.999	2	2.547	3.7819	4.3791	5.5186	5.4058	6.5146	6.5033	6.6907	2.9596	2.6576	2	3.715	4.161	3.5689	5.7341	5.5713	5.6579	2	2.3917	2.3751	5.1112	5.3459	4.1219	6.6706	7.1836	7.1779
226	ENSG00000065328	ENSG00000065328	MCM10	10.2224	9.9904	10.0617	5.9757	5.3839	5.766	7.6851	7.6314	7.8988	9.5781	9.5236	9.6073	4.9108	5.0152	5.0639	7.7287	7.9493	7.6455	9.9644	9.699	9.8304	6.3243	6.7694	6.2658	8.6814	8.8704	8.7085	10.0373	10.0492	9.9607	6.1567	6.2602	6.167	8.6225	8.7672	8.675	10.0305	9.8474	9.8693	6.4473	5.6391	5.9642	6.9639	6.7891	6.77
227	ENSG00000170485	ENSG00000170485	NPAS2	11.2984	11.4622	11.3899	8.1651	8.1102	8.0711	7.7865	7.6674	7.9725	11.9854	12.0388	12.0023	8.9886	8.7827	8.8412	7.4926	6.9941	7.3566	11.6736	11.5539	11.5278	8.2646	8.3143	8.1066	8.1706	8.1914	8.2325	11.2227	11.2483	11.2616	8.1067	8.1868	8.0314	7.9773	8.1315	8.1673	11.4766	11.4964	11.455	8.1516	8.0706	8.3438	7.399	6.9151	7.074
228	ENSG00000069431	ENSG00000069431	ABCC9	2	2.9573	2.3163	3.4781	3.7697	2.5794	2.8067	4.0016	4.1263	2	2	2	2	2.3059	2	2	2	2	2	2.7584	2.2669	2	2.3141	2.5655	3.7903	2.6444	2.6514	6.3594	5.8932	6.177	6.7066	6.6765	6.167	6.8628	6.4943	6.6397	4.6323	4.4243	4.1902	5.6546	4.6662	4.9458	5.5218	5.6439	5.4964
229	ENSG00000248498	ENSG00000248498	ASNSP1	2.3164	3.4048	3.1542	2.5325	2.4871	2.9917	3.6994	4.394	3.2884	3.4842	4.1647	3.613	2	2.7727	2	5.9314	5.5757	5.5169	3.5012	2.7584	2.4921	3.1609	2	2.5655	3.9	4.385	3.8352	6.6937	7.1439	7.178	7.4809	7.2012	7.0318	3.3926	3.1266	3.7132	7.261	7.4197	7.2748	3.2125	3.0134	3.9537	4.2464	4.5967	4.7955
230	ENSG00000105289	ENSG00000105289	TJP3 ENSG00000105289	3.6811	3.5277	3.4414	6.9604	7.0501	7.1234	4.6426	4.3236	4.5382	3.3634	4.0069	3.2465	6.7896	6.863	6.9392	3.8079	3.9447	4.1397	2.7541	3.8221	3.7819	7.8041	7.5835	7.8607	4.0019	4.2204	4.0492	3.1761	2.9	2	7.4435	7.3503	7.6487	4.3067	4.4586	4.6936	3.5315	2.3917	4.0931	6.828	7.2833	6.9951	4.086	5.1463	5.2758
231	ENSG00000143416	ENSG00000143416	SELENBP1 ENSG00000143416	2.3164	2.5566	2	5.3437	5.1096	5.1146	3.8063	3.4608	2.5664	3.7956	3.515	3.8141	7.219	7.1295	6.8953	5.978	5.4868	6.0395	2.9377	3.5081	2.4921	6.5079	6.3025	6.3188	5.3242	4.5327	5.0737	2.7047	2.6576	3.0181	6.842	6.7783	6.635	4.5549	4.6339	4.4745	2.3061	2	2	6.6273	7.1857	7.1393	5.6987	5.8821	6.1257
232	ENSG00000235750	ENSG00000235750	KIAA0040	10.8292	10.7566	10.7894	7.5264	7.4118	7.435	7.9469	7.9029	7.693	6.9593	6.705	6.8873	5.2089	4.8828	5.1031	5.2101	5.3253	5.7045	8.4131	8.3763	8.3875	6.0721	6.0922	6.2108	7.2744	7.4341	7.1738	10.2729	10.3116	10.2208	8.3832	8.1655	8.5113	7.1348	6.7818	7.0989	9.7602	9.7997	9.7844	6.0712	5.806	5.9192	6.338	5.3974	5.6355
233	ENSG00000177181	ENSG00000177181	RIMKLA	4.2995	4.7333	4.2255	4.0444	4.3833	4.8925	3.4585	4.0016	3.4239	7.8202	7.7285	7.7568	6.8863	6.5063	6.8032	6.0882	6.0999	5.7045	7.6758	7.5149	7.783	7.0609	6.8927	6.5871	7.4104	7.2435	7.7492	2.7047	3.8473	2.7515	3.715	3.0485	2.9879	3.1117	3.6462	3.7132	4.026	4.3379	4.3667	4.454	3.0134	4.7022	3.806	4.4563	3.2457
234	ENSG00000166922	ENSG00000166922	SCG5	7.9836	7.7851	8.0109	10.4172	10.4238	10.4991	10.9498	10.9729	10.9396	5.148	5.5174	5.9244	8.3897	8.2587	8.3734	11.0641	10.9886	11.0026	6.0498	6.6156	6.3294	9.5799	9.5116	9.6571	10.6833	10.6619	10.6197	8.5139	8.2546	8.399	10.3763	10.3712	10.3268	10.0936	10.2032	10.1534	6.8167	6.9518	7.1355	9.8569	10.1493	9.9183	10.0246	10.214	10.2847
235	ENSG00000224259	ENSG00000224259	LINC01133	2.7954	2	2	3.2261	3.1407	3.5739	3.584	4.0891	3.4239	2.2924	2	2	3.4468	3.2732	2.5461	5.5857	5.4244	5.0475	2.2973	2.7584	2	3.449	3.4345	4.2014	5.1576	5.6162	4.5487	5.1998	4.9336	5.2546	7.3955	7.7082	7.5309	6.6658	6.2106	6.2307	5.386	5.6125	5.5835	6.3199	6.6694	6.3838	6.3732	6.585	6.1257
236	ENSG00000143512	ENSG00000143512	HHIPL2	4.6768	4.9684	4.5613	8.3775	7.8885	8.0764	8.5873	8.5334	8.5881	5.7397	4.9941	5.4071	7.111	6.791	6.7913	9.2908	9.1551	9.2907	5.5832	5.9987	5.8289	8.2692	7.898	7.8843	8.2659	8.2566	8.6066	4.517	4.334	4.2508	8.2489	8.2438	8.2661	7.5539	7.8412	7.8909	4.3936	3.1686	3.1295	6.9061	6.9205	6.7475	8.037	8.158	8.0172
237	ENSG00000120594	ENSG00000120594	PLXDC2	4.8826	4.6813	4.5001	6.1671	6.2535	5.8175	6.8441	6.7162	6.5007	2	3.2591	3.613	2.8214	2.7727	2.5461	4.5856	5.1817	5.0866	6.2011	6.2982	5.9285	6.4107	6.7823	6.7244	7.3536	7.3369	6.9788	6.4864	6.5734	6.5581	8.2105	8.2839	8.2799	8.7832	8.6899	8.7774	6.2087	6.453	6.3646	7.3593	7.0592	7.1393	8.1529	7.6704	7.8558
238	ENSG00000172461	ENSG00000172461	FUT9	5.2603	5.5642	5.5589	4.9442	4.8531	5.1146	3.4585	3.4608	2.5664	2.2924	2	2	2.2531	2	2	2.5852	2.3074	2	2.5437	3.1062	2	2.9918	2.572	3.5458	2.6289	2	2	6.6761	6.3259	6.0928	6.7982	6.2801	6.8955	3.8296	3.5328	4.2851	5.8073	5.9693	6.0652	6.6875	6.0249	6.0708	3.9055	2.8809	3.2457
239	ENSG00000137699	ENSG00000137699	TRIM29	3.6811	3.1224	3.4414	6.9501	7.2152	7.1336	4.7537	4.7567	4.0446	2.5355	3.6277	3.1002	6.0804	6.0519	6.037	6.5553	6.6012	6.2777	2.9377	3.8221	3.5004	7.3328	7.3795	7.4813	4.8096	5.4772	4.6174	5.0973	4.0621	4.97	8.4878	8.3516	8.4558	6.7799	6.7693	6.9579	2.7732	3.8056	3.476	7.5418	7.4438	7.0166	5.613	5.0999	5.8336
240	ENSG00000099282	ENSG00000099282	TSPAN15	4.0661	3.9354	3.7871	6.6755	6.695	6.6845	9.0292	9.1518	9.0129	4.9525	5.5464	4.9751	6.4657	6.3141	6.95	7.5706	7.8158	7.7405	3.5012	4.4277	3.694	5.3072	5.3221	4.5943	6.2083	6.0676	6.1098	2.7047	3.1076	2	4.683	4.47	4.8859	5.9004	6.0342	5.709	3.4085	2.953	3.476	5.6845	6.0473	5.7239	6.7261	7.1947	7.1595
241	ENSG00000027869	ENSG00000027869	SH2D2A	7.2206	7.1251	7.2851	3.4781	4.0044	4.2348	2.9993	3.1711	2.7835	5.4445	5.4576	5.5826	2.6556	2.9595	2.9413	3.1703	4.031	4.2812	6.6846	6.1374	6.3583	3.9877	3.6733	3.7654	4.0971	3.9319	4.2356	8.739	8.4578	8.6844	4.8058	4.8365	4.1511	3.9209	3.9412	4.4141	7.0813	6.9372	6.6298	3.8619	3.9264	3.6577	3.3208	3.5673	2.5431
242	ENSG00000179542	ENSG00000179542	SLITRK4	7.0917	7.2642	6.8794	6.6111	6.4519	6.6423	4.8061	4.8091	4.995	2	2.5504	2.2972	2.2531	2.5581	2.2988	2.3221	2.5606	2.5402	4.4191	3.8221	3.7819	3.1609	3.6733	3.1374	2.8637	2.6444	2.6514	5.428	4.9871	5.0316	5.6339	5.4439	5.6501	5.4575	4.6879	5.2022	6.7294	6.9948	7.3077	7.1926	6.5173	6.6408	4.6422	5.1913	4.8422
243	ENSG00000019549	ENSG00000019549	SNAI2	4.0661	4.4523	4.2255	7.7993	7.5168	7.4995	9.0834	9.1745	9.1364	4.4578	4.611	4.1478	7.1349	7.2774	7.2142	8.3045	8.2842	8.2031	4.9756	5.3536	4.9837	6.9149	6.717	7.2462	8.1034	7.9952	8.0519	5.1998	5.2284	5.4922	5.8203	5.6109	5.8843	7.0864	7.1229	7.1828	2.7732	2.953	2.6726	6.3388	6.5801	6.3332	7.7328	7.6219	7.4127
244	ENSG00000091513	ENSG00000091513	TF	3.7874	3.8438	4.5613	5.2788	4.8531	5.0728	3.8063	3.7019	3.1389	8.2616	8.1712	8.3247	7.7885	7.6608	7.6962	5.9549	5.3921	5.5453	7.6365	7.5859	7.7397	7.8726	7.8562	8.071	7.0548	7.3469	7.1157	2.395	3.1076	3.4377	5.7909	5.5464	5.6781	3.9209	4.1859	3.9864	5.3531	5.2362	5.2649	5.8518	6.3651	6.1113	3.6991	4.0305	4.536
245	ENSG00000147041	ENSG00000147041	SYTL5	11.7786	11.8329	11.7805	8.9593	9.0193	8.9231	7.2747	7.0788	7.2489	11.9465	11.9389	11.8913	8.5606	8.4146	8.4665	7.8336	7.715	7.7587	11.212	11.222	11.3242	9.4142	9.4407	9.3903	8.1761	8.2189	8.171	9.635	9.5284	9.4452	7.6462	7.2527	7.8217	7.6303	7.485	7.6104	10.2082	10.2101	10.1708	7.1926	6.6254	6.9172	7.0425	6.5159	6.3685
246	ENSG00000187323	ENSG00000187323	DCC ENSG00000187323	3.7874	2.9573	3.1542	2.5325	2.4871	2.9917	2.5845	2	2.3108	2	2.3013	2	2.2531	2.9595	2.9413	2	2	2	2	2.2993	2.2669	2.9918	2	2.5655	2	2.6444	2.6514	6.9207	6.9951	6.6395	6.3305	6.5341	6.5618	5.153	4.4586	4.7435	5.8315	5.4976	6.0131	5.6546	5.1109	5.6432	5.0427	4.8422	3.9896
247	ENSG00000130164	ENSG00000130164	LDLR	12.6944	12.6602	12.7113	9.2928	9.1758	9.0224	7.8566	7.5795	7.5448	12.4153	12.3429	12.2999	9.4444	9.3838	9.3383	9.8925	9.8715	9.7795	12.3161	12.3003	12.337	8.7943	8.9525	9.034	9.0755	9.1475	9.1377	13.3106	13.2784	13.2546	9.8712	9.7531	9.9787	10.1965	10.1307	10.2472	13.061	13.0187	13.0323	10.2087	9.9304	9.9396	9.9303	9.5249	9.8196
248	ENSG00000176692	ENSG00000176692	FOXC2	8.2297	8.1576	8.2007	4.4501	4.9311	4.9855	5.6134	5.4937	5.5921	6.1761	6.1847	6.2184	3.723	3.8471	3.9111	4.3225	4.6919	4.4101	7.2245	7.1716	7.366	5.1554	5.0945	4.5943	6.4797	6.8233	5.8774	9.7888	9.5989	9.7683	5.4948	5.0838	4.7343	5.4267	5.5998	5.5775	8.3081	8.2034	8.4202	4.3081	4.269	4.2725	4.5834	4.5967	3.7162
249	ENSG00000166920	ENSG00000166920	C15orf48	8.786	8.4649	8.6336	8.8294	8.8812	8.684	8.4904	8.5059	8.2436	4.5713	4.9941	5.3435	4.4358	4.3261	3.9111	6.7821	6.7229	6.8547	7.7328	7.7556	7.5956	8.4268	8.3492	8.5598	8.5403	8.4594	8.5549	5.6968	5.5101	6.0338	5.9591	5.947	6.3863	5.7341	5.9483	5.6579	3.75	3.3561	4.1902	4.5865	4.4812	4.9003	6.265	6.9548	7.014
250	ENSG00000122641	ENSG00000122641	INHBA	13.6388	13.5749	13.6057	12.4767	12.4733	12.4099	11.6728	11.7397	11.6657	10.8078	10.884	10.7821	8.528	8.3575	8.4284	10.6328	10.7065	10.6167	11.6487	11.6348	11.6478	10.9716	10.8304	10.9668	10.6785	10.6004	10.816	14.0812	14.165	14.1428	10.2097	10.1944	10.1193	9.3433	9.3477	9.3985	12.4145	12.3585	12.36	8.4103	8.41	8.497	8.5642	8.9752	9.0035
251	ENSG00000107295	ENSG00000107295	SH3GL2	4.5616	4.6813	4.7307	4.9018	4.3833	4.7408	4.3208	4.7022	3.958	2.9251	3.7322	3.1002	4.0909	3.2732	3.2513	2.8077	3.1291	3.2404	4.5933	4.1564	4.6043	4.3791	4.2906	3.7654	4.2705	4.305	3.9462	8.235	8.2326	8.1159	7.6213	7.5026	7.6416	7.5396	7.7426	8.0382	7.2158	7.4197	7.3077	6.0484	5.8321	5.7239	5.8311	5.7973	6.2522
252	ENSG00000095713	ENSG00000095713	CRTAC1	4.731	4.6813	4.6764	6.0935	6.5292	6.0505	8.3995	8.5138	8.4679	2.7434	2.3013	2.9374	2.6556	2	2.7572	3.0004	2.5606	3.3728	3.8145	2.9427	3.0116	2.3187	3.2985	2.9707	3.2425	3.2677	3.4394	2	2.9	2.4241	2.6514	2.6175	2.797	2.3013	2.774	2.7516	2.7732	2.3917	2	2	2	2.7811	3.3208	4.1263	3.0995
253	ENSG00000140379	ENSG00000140379	BCL2A1	6.9615	6.9272	6.9948	8.0962	8.2231	8.2919	8.7995	8.6495	8.4757	2.9251	2.7628	2.9374	4.3838	4.5751	3.7228	5.7286	5.2553	5.999	4.0717	3.2529	3.694	5.03	5.6077	5.2688	6.4257	5.8594	6.0364	4.1584	4.0621	3.7623	4.4006	4.2446	4.7866	5.8548	5.7082	6.0036	3.5315	3.6708	3.1295	5.7982	5.6094	5.5868	6.7663	7.1035	7.3735
254	ENSG00000154736	ENSG00000154736	ADAMTS5	4.0661	3.7459	2.9858	6.6372	6.9126	6.6565	7.7059	7.8412	7.7195	2.5355	2.3013	2	2.8214	2.3059	2.2988	2	2	3.2404	3.991	4.4277	4.9837	5.57	5.5186	5.6459	5.9524	5.8594	5.9591	2.7047	2.6576	3.4377	5.2134	4.8365	5.9773	6.0894	5.7082	6.0638	3.848	3.3561	3.989	5.6845	5.2332	5.1542	5.8809	5.7973	6.163
255	ENSG00000187634	ENSG00000187634	SAMD11	7.4724	7.5224	7.4234	11.196	11.3074	11.2206	10.1291	10.0424	9.9677	7.3887	7.2274	7.482	10.1255	10.0942	10.0889	10.2029	10.0897	10.1087	8.5777	8.5027	8.4424	11.1328	11.0907	10.9282	10.2582	10.327	10.345	6.7284	6.2837	6.3319	11.389	11.3824	11.4409	10.631	10.508	10.5532	6.2451	6.4323	6.1641	10.2789	10.6011	10.3538	9.5353	9.9679	9.9836
256	ENSG00000128965	ENSG00000128965	CHAC1	5.8319	5.9411	5.8803	5.6304	5.9315	5.0728	6.1484	5.8599	5.9016	6.8954	6.7555	7.085	5.0509	5.0971	5.0639	7.9315	7.9269	7.8468	5.344	6.0397	5.5572	5.8427	4.92	5.077	7.0666	7.1205	6.8419	10.5428	10.5865	10.6617	9.2902	9.4655	9.3466	6.5703	5.8804	6.5301	9.875	9.7855	9.8766	6.4298	5.9317	6.4798	7.2365	7.5286	7.5387
257	ENSG00000125735	ENSG00000125735	TNFSF14	7.1225	6.9603	6.915	9.8001	9.7474	9.8337	8.0807	8.0189	7.8334	4.0516	4.7668	3.613	5.5997	5.9231	5.6443	7.1505	6.9281	6.8204	6.7958	6.9741	6.8603	8.6058	8.8917	8.703	7.8052	7.8193	7.8668	4.517	4.6315	4.1433	7.2836	7.4682	7.4841	7.297	7.2717	6.9579	4.2575	3.1686	3.1295	5.3536	5.9791	5.8002	6.5831	6.9678	6.5055
258	ENSG00000171385	ENSG00000171385	KCND3	2.3164	2.9573	2.7952	5.7064	5.5415	5.7919	7.9929	7.9269	7.8872	3.0864	3.7322	4.0713	5.3512	4.456	5.2499	7.5476	7.5926	7.3324	2.7541	3.1062	2.6868	4.235	3.9706	3.5458	5.5429	5.4772	5.1217	2.395	3.7267	3.0181	3.9462	4.8365	4.1511	5.0354	4.6339	5.6048	3.4085	3.522	3.3132	5.9287	5.4164	5.4979	7.6055	7.0311	7.2576
259	ENSG00000102109	ENSG00000102109	PCSK1N	4.9755	4.832	4.7307	5.1757	5.5164	5.7395	6.1484	5.4937	5.12	2.2924	2.3013	2	2.2531	2.3059	2.5461	2.5852	2.3074	2	2	2.547	2.4921	2	2.572	2.7823	2	2	2.6514	4.6676	4.6315	4.2508	5.2995	5.255	5.5925	5.8315	6.2825	5.962	4.3936	5.3287	5.433	6.1801	6.7121	6.3503	6.0206	6.7293	6.5763
260	ENSG00000170549	ENSG00000170549	IRX1	4.2995	4.1029	3.3049	6.5157	6.3842	6.0929	5.3206	5.5869	5.0795	2	2	2	2.2531	2	2	2.3221	2.3074	2	2	2	2	2	2	2.3103	2	3.0883	2	3.5309	4.0621	3.2431	6.5746	5.7605	6.4032	5.5172	6.1348	6.1216	3.4085	2.3917	2.3751	5.3904	5.4164	5.0744	4.3908	4.7846	5.2413
261	ENSG00000092068	ENSG00000092068	SLC7A8	4.6203	4.3225	4.8335	7.4548	7.3059	7.2318	8.4332	8.364	8.4442	4.1278	4.4363	4.2895	6.6199	6.5935	6.8268	8.1454	8.1652	8.2469	4.7971	4.7578	4.2814	5.9154	6.1127	6.3699	6.2912	6.6399	6.2889	2.7047	3.1076	3.0181	6.7683	6.1559	6.8593	6.9521	7.0214	7.0989	3.1255	3.3561	4.7948	6.9061	6.9565	6.9622	8.4369	7.7776	8.2299
262	ENSG00000102996	ENSG00000102996	MMP15	8.1867	7.8513	8.0218	9.9907	9.9843	9.9721	12.8223	12.7822	12.7243	8.5165	8.5387	8.4843	10.0175	10.1541	10.0986	11.2126	11.2807	11.2176	8.417	8.5778	8.2127	9.0336	9.3119	9.1011	11.2884	11.3455	11.2518	7.1682	6.7385	6.7535	7.8093	8.1329	7.993	10.0601	10.1086	10.009	7.7215	7.5114	7.7904	9.6735	9.8354	9.842	12.1376	12.1179	12.1151
263	ENSG00000064692	ENSG00000064692	SNCAIP	3.3052	4.3888	3.8861	7.8448	7.6087	7.6131	6.1072	6.4614	6.0345	2.2924	2.3013	2.2972	4.2153	4.1064	2.2988	4.3225	4.5817	3.9828	2.7541	2.9427	3.3928	7.0502	6.3888	6.8377	6.4439	6.0916	6.0364	2.7047	2	2	3.715	3.0485	3.7901	3.5149	3.4097	3.3758	2.3061	3.522	2.3751	3.8619	3.3379	3.6577	4.1684	3.5673	3.5
264	ENSG00000181804	ENSG00000181804	SLC9A9	4.6768	4.832	5.3666	7.4766	7.5604	7.3847	8.6022	8.5566	8.3495	3.5956	2.7628	3.3793	3.228	4.3925	3.9968	5.8081	5.4559	4.7876	3.3796	3.1062	2.8583	4.235	5.2128	3.8638	5.609	4.6012	5.6339	3.939	3.4501	3.7623	6.7834	6.7499	6.2808	7.0052	7.1229	7.1274	4.5762	4.5829	4.7948	6.5482	6.9446	6.6269	7.6128	7.1947	7.2489
265	ENSG00000049089	ENSG00000049089	COL9A2	8.2897	7.9807	8.4394	11.0068	10.9026	11.0127	11.9137	11.8694	11.9157	7.4269	7.3225	7.6226	10.2008	10.0992	10.068	10.9344	11.0788	11.1138	7.3673	7.3936	7.232	10.1636	10.1568	10.1529	10.378	10.2703	10.2386	6.6032	6.1955	6.0636	9.4774	9.4914	9.6198	9.9315	9.8594	9.8356	7.1112	6.9372	6.8389	9.5852	10.0363	9.8284	10.905	11.2678	11.0219
266	ENSG00000225492	ENSG00000225492	GBP1P1	2.7954	3.8438	2.9858	5.3437	4.8927	5.3773	7.3205	7.4199	7.3288	3.4842	2	3.7171	4.2153	2.3059	3.7228	5.3226	4.7439	5.3976	3.991	2.9427	3.2766	3.6891	3.6733	4.7047	7.8469	7.8688	7.8526	2.9596	2.9	2.4241	4.1454	4.6028	4.069	5.5462	5.5423	5.709	2	2.3917	2.6726	3.3679	3.0134	2.7811	6.0426	5.5777	5.9232
267	ENSG00000148053	ENSG00000148053	NTRK2	4.5004	5.4446	5.0624	7.4548	7.8488	7.8906	8.8187	8.819	8.5809	7.3254	7.4275	7.3013	10.38	10.339	10.341	8.6482	8.5559	8.6177	6.4174	6.8412	6.9766	9.2174	9.197	9.1137	9.0637	8.9838	8.9965	5.625	4.6972	5.0907	8.893	8.7949	8.8371	8.9278	9.0713	8.9837	5.3193	4.7259	4.9691	9.4656	8.9806	9.2647	9.1092	8.8959	8.9024
268	ENSG00000134827	ENSG00000134827	TCN1	5.498	5.0931	5.3319	9.1391	9.1798	9.2941	8.043	8.3013	8.1539	7.1988	7.2274	7.1139	10.7699	10.7891	10.7843	9.7556	9.681	9.6533	6.5781	6.6689	6.4816	9.3867	9.4447	9.585	9.1852	9.2009	9.1348	6.8278	6.6583	6.6195	10.0245	10.0004	10.0024	9.267	9.2161	9.3039	7.2698	7.0366	7.1355	10.694	10.6919	10.7284	10.7269	10.623	10.8475
269	ENSG00000112902	ENSG00000112902	SEMA5A	3.1544	4.3225	4.1478	4.0444	4.6372	3.8947	4.5224	3.4608	3.1389	2.7434	3.6277	2.9374	2.6556	3.4076	2.5461	3.5855	4.4625	4.5284	3.8145	3.3862	3.3928	3.1609	2.9805	3.9559	4.0971	3.7015	3.7149	7.2893	6.7228	6.6976	7.1275	7.222	6.9878	8.1476	8.1888	8.3315	6.0324	5.8804	6.4455	6.2616	5.4164	5.9192	6.6706	5.5082	5.7624
270	ENSG00000237541	ENSG00000237541	HLA-DQA2	6.7145	6.8587	6.6869	6.7847	7.0675	7.0713	9.7848	9.7603	9.8493	7.7496	7.8727	7.8341	7.5554	7.346	7.4527	10.012	9.9303	9.8408	7.4222	7.4403	7.2781	6.4438	6.5015	6.671	8.8343	8.705	8.9238	5.0973	5.9209	5.3544	5.024	4.7815	4.68	7.6899	7.9279	7.8228	5.1757	4.9168	5.3927	5.0666	4.723	5.3016	9.2578	9.5745	9.6378
271	ENSG00000188338	ENSG00000188338	SLC38A3	5.2229	5.314	5.1446	9.0001	8.8861	8.929	9.8251	9.8939	9.9226	6.0049	5.9228	5.8803	7.7683	7.9247	7.9535	9.5913	9.4884	9.4283	6.1084	6.3804	6.0574	8.6773	8.5347	8.5745	8.7887	8.8808	8.7889	5.0432	4.0621	4.3508	8.171	8.0127	7.993	7.9666	7.8823	7.7935	5.6259	5.2362	4.7317	8.069	8.0869	8.1867	8.7893	8.7151	8.823
272	ENSG00000163823	ENSG00000163823	CCR1	2.5757	2.5566	2.5755	2.9206	2.4871	2.3186	5.78	5.5255	5.8782	2.9251	2.9478	2	3.228	3.4076	3.2513	4.7555	5.0637	4.9659	3.1005	2	3.1502	4.075	4.2906	4.3446	7.7105	7.6837	7.7026	3.1761	2.3659	2.7515	4.4006	4.47	4.2288	5.1902	5.4825	4.4745	2.3061	2	2	3.8619	3.6027	3.8616	7.0425	6.7744	6.8972
273	ENSG00000180730	ENSG00000180730	SHISA2	10.669	10.5982	10.565	7.8392	7.8336	7.6491	6.0861	6.3943	6.3041	8.2274	8.2393	7.9824	4.1544	4.5168	4.7053	4.3225	5.0637	4.4101	9.0508	9.0055	9.0955	5.5396	5.7709	5.803	4.6302	4.7892	5.1683	6.7954	7.0714	6.5789	6.2462	6.1559	6.4687	5.5746	5.6277	5.6579	6.8759	7.1423	7.0082	5.6241	5.8828	5.6432	5.9289	6.4801	5.6088
274	ENSG00000189045	ENSG00000189045	ANKDD1B	2.5757	3.1224	3.3049	5.7064	5.7279	4.9855	7.3736	7.445	7.4995	3.7956	4.7167	5.0164	7.3469	7.3292	7.4143	7.7689	7.5566	7.7466	3.1005	4.3645	4.0881	5.7128	6.3376	5.9889	6.5317	6.5387	6.5572	2.9596	2.3659	2.4241	4.2356	3.3799	3.9819	5.6024	6.0132	5.6048	2.9601	3.3561	3.3132	4.8726	5.1109	5.3016	6.49	6.5159	6.4909
275	ENSG00000137558	ENSG00000137558	PI15	8.1221	8.0178	8.0647	8.8379	8.4288	8.3759	13.556	13.5981	13.633	7.5702	7.8555	8.2	7.6901	7.8791	8.0113	11.4207	11.5085	11.3734	8.3738	8.4428	8.4525	7.9726	8.2327	8.4493	11.1852	11.0997	11.1504	8.235	7.9723	7.9741	8.281	8.2387	8.0422	8.4531	8.082	8.3836	8.4974	8.4498	8.4838	8.7616	8.176	8.5824	10.9508	10.1138	10.5619
276	ENSG00000175445	ENSG00000175445	LPL	7.4402	7.4774	7.3984	4.2614	3.9304	3.689	3.9989	3.8088	4.0446	5.7397	6.1474	5.7142	2.8214	2.9595	2	4.088	3.7547	3.2404	6.7958	6.6948	6.7557	3.3121	4.4273	3.6597	4.8096	4.6012	5.1683	6.2914	6.538	6.6785	4.6174	3.3799	3.6837	2.3013	3.275	3.8101	7.1692	7.2047	7.2859	3.2125	3.1848	2.3097	2.8065	3.5673	2.5431
277	ENSG00000103647	ENSG00000103647	CORO2B	8.561	8.7532	8.6229	5.2452	4.8124	4.8437	4.1688	3.7019	4.7071	6.3922	6.274	5.9882	3.8045	4.025	3.9111	4.1705	4.031	4.4101	7.5755	7.6133	7.5956	4.5713	4.6109	5.077	5.5429	4.9022	5.566	8.6648	8.3949	8.5851	4.9724	5.6109	5.7589	4.4362	4.4586	4.5882	8.0951	8.0556	7.9991	5.1966	5.1936	4.9458	3.6991	3.5673	4.7472
278	ENSG00000231574	ENSG00000231574	LINC02015	7.1225	6.425	6.9611	5.7786	5.771	6.0068	3.4585	2.3223	2.9721	4.8662	4.8152	4.9751	2.2531	2.3059	2	3.3224	3.4126	2	7.026	6.5743	6.4684	5.03	4.4912	5.077	4.4969	3.8213	4.3204	2.9596	2.9	4.1433	2	2.3415	2.9879	2.5503	2	2.5418	2.5585	2.3917	3.6224	2	2	2	2.8065	2	2
279	ENSG00000283183	ENSG00000283183		3.8864	4.3225	4.8335	3.9642	2.8506	3.5739	2.5845	2	2	6.4075	6.4376	6.1269	5.1162	5.0971	5.2499	4.0006	3.6494	4.2812	7.2333	7.5928	7.2242	6.6425	6.7435	6.6156	6.3885	5.941	5.8774	3.1761	3.289	2.4241	3.4394	2	2.9879	2.5503	2	2.5418	3.75	3.6708	4.7948	3.5081	3.8264	3.4202	2.5843	2.3567	2.7533
280	ENSG00000168961	ENSG00000168961	LGALS9	2.5757	3.1224	3.1542	4.0444	3.8523	3.312	6.628	6.7299	6.5754	3.0864	3.8297	3.5009	4.2737	3.8471	4.6535	4.3225	4.4625	4.4705	3.3796	3.7248	2.8583	4.6301	4.2906	4.3446	8.2084	8.579	8.506	3.939	3.1076	3.7623	4.9724	5.1719	4.9788	6.897	6.8425	6.8134	2.9601	2.6995	4.0931	4.454	4.6072	4.4725	7.338	7.4003	6.9621
281	ENSG00000227234	ENSG00000227234	SPANXB1	7.6092	7.9753	7.9607	8.393	8.5574	8.393	7.8566	7.962	7.8516	4.7263	3.6277	4.6465	5.3781	4.7372	4.5997	4.9075	5.7385	5.4284	7.7635	7.5579	8.0496	9.1411	9.0431	9.1628	8.2031	8.369	7.9557	9.3364	9.1892	9.3697	9.6034	9.7919	9.933	9.111	9.1383	8.9575	8.641	8.8749	8.8385	9.2701	9.6208	9.4038	7.831	8.5392	8.3878
282	ENSG00000276462	ENSG00000276462		3.3052	3.1224	2.9858	6.3361	6.0412	5.8914	7.8059	7.5489	7.659	2	2	2	3.228	3.5307	2.5461	3.701	3.4126	3.7098	2	2.547	2	5.03	5.3568	5.4058	4.8647	5.6162	5.2571	2.7047	2	2	3.0986	2.3415	3.4441	3.3926	2.3065	2.7516	2	2	2.6726	2.3374	2.8188	2.9693	2.8065	4.1263	2.297
283	ENSG00000130600	ENSG00000130600	H19	3.8864	4.2529	4.62	3.4781	3.6822	2.5794	4.6426	4.6456	4.4772	6.2289	6.6258	6.6841	5.8883	5.5968	5.4146	5.4269	5.632	5.2331	7.3102	7.1808	7.1682	8.3718	8.362	8.4572	7.3917	7.3766	7.2941	4.1584	4.1585	4.3508	4.4006	4.6028	3.9819	2.9477	3.275	4.216	4.9735	5.1374	4.3667	5.1966	5.6391	5.8962	2	2.3567	2.297
284	ENSG00000163216	ENSG00000163216	SPRR2D	7.5424	7.7665	7.7135	2.9206	2.8506	2.3186	2	2.8082	2.5664	3.6991	3.8297	3.9906	2.97	2.3059	2.9413	2.3221	2	2.2953	4.647	4.2292	4.8272	2	2.572	2.3103	2	2.3579	2	6.5653	6.0012	5.9406	2.8923	3.2237	3.5689	2.3013	2	2	5.0163	4.0426	4.0931	2.3374	2	2	2	2	2
285	ENSG00000167355	ENSG00000167355	OR51B5	8.5833	8.6386	8.7694	8.8037	8.9152	8.7973	7.4249	7.5795	7.3114	6.3922	6.3083	6.5496	6.2929	6.1318	6.4247	6.2861	5.9305	6.2435	5.6372	6.0991	5.9285	6.029	5.5786	6.1536	5.609	5.8594	5.2571	10.2463	10.2944	10.3229	10.0054	10.0637	10.0647	9.2116	9.2138	9.1687	9.7571	9.5024	9.5323	9.2452	9.4294	9.5584	8.5906	8.5863	8.4941
286	ENSG00000183251	ENSG00000183251	OR51B4	6.8309	6.7743	6.7141	7.2668	7.223	7.1336	5.8566	5.6458	6.4698	3.3634	3.8297	4.2895	3.8045	4.2565	4.4858	4.2485	4.2628	4.2122	3.9054	3.6205	3.694	4.9399	4.5523	4.5358	3.0655	3.7015	4.3204	8.1544	7.7504	8.1016	8.5015	8.3278	8.026	7.4037	7.5808	7.6305	7.1308	7.0228	7.1716	7.3593	7.0702	7.3058	6.7663	5.936	6.59
287	ENSG00000116996	ENSG00000116996	ZP4	7.9032	7.5803	7.7402	5.4942	5.4648	5.766	4.5224	5.0462	4.4135	2	2	2.9374	2	2	2	2	2.3074	2	3.1005	4.2292	3.9431	2	2	2	3.0655	2.6444	2.8922	2.9596	2.3659	2.4241	2	2	2.3171	2.3013	2	2	2.3061	2.6995	2	2	2	2	2	2	2
288	ENSG00000164125	ENSG00000164125	GASK1B	5.7813	6.5462	6.6165	10.2283	10.4008	10.2502	10.1909	10.3552	10.2107	7.163	7.5107	7.726	10.526	10.6356	10.5827	10.4714	10.5147	10.471	7.2765	7.5222	7.1763	10.2966	10.3434	10.3408	10.3744	10.2221	10.3297	6.4243	6.2181	5.9406	9.482	9.6761	9.4043	9.5051	9.5544	9.4707	7.1973	6.8772	6.7461	10.4065	9.8845	10.3601	10.8914	10.2221	10.5184
289	ENSG00000070731	ENSG00000070731	ST6GALNAC2	5.8807	5.9411	5.1841	9.567	9.5833	9.4491	7.032	6.9793	6.9567	6.3451	6.4376	6.4474	10.0596	10.2	10.2425	7.8895	7.6887	7.8524	5.8353	6.1374	6.1093	9.7099	9.6421	9.6189	6.8918	6.7943	6.8843	5.4696	5.0387	4.6934	9.6013	9.6165	9.6919	7.4351	7.684	7.4542	5.5696	5.4976	6.3008	9.3161	9.4273	9.2936	7.3732	7.5198	6.93
290	ENSG00000112096	ENSG00000112096	SOD2	11.7385	11.7347	11.7231	15.0676	15.1005	15.0875	14.6776	14.7519	14.7259	9.7063	9.6204	9.9875	10.5689	10.5318	10.4897	12.7689	12.79	12.7552	11.0123	11.2858	11.1384	13.8293	13.8362	13.8511	13.2961	13.2484	13.2419	10.2626	10.2349	10.0601	12.0184	12.0708	12.026	11.5884	11.6098	11.6446	9.961	10.0064	9.9598	10.5834	10.3314	10.3727	11.8111	11.5409	11.7041
291	ENSG00000250722	ENSG00000250722	SELENOP	2.9861	2.7708	2.3163	6.7729	6.5906	6.8788	4.8567	5.2873	5.4722	3.0864	2.3013	2.7539	7.003	7.0597	6.9284	6.2102	6.0999	6.3275	2.7541	2.9427	2	6.7916	6.8447	6.9871	4.0971	4.1305	4.2356	2.9596	2.3659	2.7515	6.0613	5.7605	6.0217	4.4362	4.4586	4.5324	2.7732	2.6995	2.9191	5.7138	5.3093	5.8002	4.9052	4.2161	5.1328
292	ENSG00000170961	ENSG00000170961	HAS2	5.9961	6.5168	6.2584	3.2261	3.1407	2.8003	4.6992	5.0893	4.2771	3.5956	3.3927	3.9906	3.228	2.9595	2	3.4599	3.4126	3.606	6.8879	6.8528	6.7665	4.5101	3.1482	4.2014	7.2845	7.2328	7.3557	6.0927	6.2837	6.1214	4.4006	3.2237	3.5689	5.9662	5.8333	5.4629	7.3639	7.1295	6.9813	4.7649	4.1906	3.285	7.6275	6.8036	7.4734
293	ENSG00000163285	ENSG00000163285	GABRG1	3.979	2.7708	3.9787	5.7309	5.9124	5.8914	6.1072	5.9327	5.676	2.5355	2	2.2972	2	2	2	2.3221	2.776	2.9324	2	2	2	2.3187	2.3141	2	2	2.3579	2.3622	6.2442	6.3465	5.4018	6.5572	6.8865	6.7046	4.0878	4.5194	4.5882	4.7885	5.2362	5.2649	3.8619	4.1078	4.4088	4.522	5.0999	4.1468
294	ENSG00000185052	ENSG00000185052	SLC24A3	7.6307	7.4697	7.4479	4.7182	4.7275	4.5711	5.3206	5.3594	4.5967	7.1171	7.0766	7.3262	4.5816	4.2565	4.0776	2.8077	3.8528	4.4705	3.6134	4.6559	4.0174	2.3187	2.3141	2	2	2.3579	3.0985	3.6801	4.4904	2.7515	2	2.6175	2.3171	2.9477	2.5591	3.0972	5.0578	4.1479	4.6657	2.6107	2	2.9693	2	3.8174	3.0995
295	ENSG00000134769	ENSG00000134769	DTNA	5.589	5.5056	5.4659	8.427	8.4152	8.363	7.2654	7.2308	7.2306	3.4842	3.921	3.8141	6.0967	6.0312	5.9322	5.0007	4.9352	4.2812	2.7541	2.9427	3.7819	5.6573	5.9632	5.9889	5.7328	5.007	5.3407	6.6217	6.5199	6.4494	8.5767	8.8627	8.5535	7.7157	8.0617	7.817	5.6533	5.2362	5.5835	8.2296	8.0318	7.9557	7.5138	7.6383	7.7738
296	ENSG00000181649	ENSG00000181649	PHLDA2	10.0516	9.9262	9.9403	6.5016	6.4911	6.3418	5.6991	5.7568	5.9016	9.1162	9.1328	9.1443	5.5997	5.9453	6.037	6.1905	5.4244	5.6003	9.3909	9.3122	9.5229	5.8177	6.3549	5.4058	6.3504	6.1152	6.6907	10.2977	10.164	10.2125	7.273	7.0231	7.271	6.9303	6.8778	6.5995	9.5795	9.6283	9.4317	6.9923	7.6985	7.0792	6.0643	6.8465	6.6438
297	ENSG00000088992	ENSG00000088992	TESC	6.617	6.3767	6.7141	3.9642	4.0749	3.312	3.584	2.8082	4.2037	7.9777	7.7598	7.998	4.0909	4.1834	4.0776	3.3224	3.2778	3.3728	6.1274	5.7495	6.0922	3.1609	2.3141	2.9707	2	2.3579	2	3.8153	4.4904	4.2508	2	2	2.797	2.3013	2.5591	2.7516	5.0163	4.7923	4.9133	3.2125	2.8188	3.6577	3.1689	2.8809	3.2457
298	ENSG00000118503	ENSG00000118503	TNFAIP3	10.2447	10.2578	10.3958	10.915	10.9502	10.9742	10.3205	10.3047	10.3638	8.1335	8.0949	8.2179	6.3209	6.476	5.9102	8.7012	8.5002	8.811	10.1948	10.2211	10.2257	10.5947	10.5819	10.574	10.777	10.7141	10.7949	10.3994	10.3894	10.4066	8.0269	8.0826	8.166	8.0898	8.1747	8.29	7.3219	7.3552	7.4903	6.2214	6.215	6.0078	7.8119	6.7595	7.3735
299	ENSG00000185053	ENSG00000185053	SGCZ	2	2.305	2	2	2.4871	2	2	2.5857	2.3108	2.9251	2.3013	2.5435	3.4468	3.4076	3.1046	2.8077	3.4126	3.2404	2	2	2.2669	2	2.3141	2	2	2	2	5.7652	6.0269	5.4478	5.9052	5.6109	5.4698	6.1472	6.351	5.9408	5.7065	5.0853	5.3088	5.7138	5.1109	5.2298	5.6987	4.4563	5.987
300	ENSG00000012223	ENSG00000012223	LTF	2.5757	2	2	2.9206	3.003	2.8003	8.1635	8.2547	8.2618	2	2.5504	2.5435	2.4684	2.3059	2.2988	3.3224	3.4126	3.3728	2.7541	2.547	2	2.3187	2	2	4.8647	4.5327	4.8635	3.8153	3.595	3.9008	3.5838	2.849	2	3.8296	3.8494	3.3758	3.4085	3.1686	2	2	2.5939	2	5.4245	5.3585	5.8336
301	ENSG00000259070	ENSG00000259070	LINC00639	2.3164	2	2	6.3985	5.6608	6.2322	4.1688	4.2496	4.8096	2	2	2.5435	5.4558	5.6521	5.534	3.3224	3.4126	4.2122	2	2	2.4921	5.57	5.1744	5.5308	4.1864	4.2204	4.6174	3.1761	3.1076	2.7515	6.8844	6.7783	7.01	4.8151	4.8387	4.5882	2.5585	2	2.3751	6.828	6.4848	6.7346	5.2837	4.5967	4.7955
302	ENSG00000213139	ENSG00000213139	CRYGS	4.5004	3.8438	4.2255	6.4873	6.5664	6.8042	7.7197	7.5412	7.7392	4.3347	3.1118	4.5371	5.3781	5.2481	5.6443	8.6155	8.4423	8.3866	4.1482	3.7248	3.5004	6.2513	6.0922	6.4826	5.1576	5.7123	5.6003	3.5309	3.595	2.7515	4.8058	5.4439	5.3002	5.6024	5.655	5.3706	2.5585	3.9289	2.9191	4.7649	5.9556	6.1701	7.2928	7.9835	7.9116
303	ENSG00000116285	ENSG00000116285	ERRFI1	12.8181	12.7761	12.8456	9.9444	9.8651	9.8305	9.4621	9.4178	9.5271	12.2337	12.2696	12.2627	10.0873	9.911	9.8276	9.5706	9.5682	9.632	12.4505	12.4104	12.4904	9.9277	9.9165	9.9383	10.5717	10.5825	10.5212	15.0956	15.1966	15.1781	11.1301	11.1471	11.1607	10.7672	10.783	10.8518	13.4893	13.4362	13.4268	10.2417	9.8386	10.0519	10.3936	9.9068	10.2087
304	ENSG00000253522	ENSG00000253522	MIR3142HG	9.6142	9.6551	9.7064	9.1929	8.9832	9.1832	8.8597	8.5256	8.5953	5.8562	5.4268	5.2769	4.3298	4.456	4.0776	4.5242	5.1434	4.7394	7.519	7.1991	7.2552	6.1545	6.4054	6.336	6.3504	5.8594	6.8562	5.7314	6.2181	6.0636	4.8635	5.2948	5.1484	5.1902	5.1774	5.2375	6.133	5.6488	6.0652	4.5865	4.9774	4.1219	5.8056	5.936	5.5815
305	ENSG00000189057	ENSG00000189057	FAM111B	9.5035	9.4275	9.4311	4.6684	4.8927	4.6864	7.1983	7.0573	7.4044	8.8275	8.84	8.9091	4.8735	4.9283	5.3509	6.9196	6.9833	7.0454	9.2806	9.2392	9.1707	5.6853	5.7964	5.803	8.1924	8.0267	8.0457	8.4321	8.5496	8.399	4.919	5.0838	4.68	8.1895	8.0566	7.4691	8.8146	8.717	8.7734	5.593	5.5789	5.5578	5.8056	6.1101	6.1993
306	ENSG00000185532	ENSG00000185532	PRKG1	5.3323	6.1275	5.3666	7.4176	7.3205	7.3501	7.9929	8.2357	7.9333	2.5355	2.5504	3.1002	3.6367	3.5307	3.6186	4.7555	5.4559	4.2812	2	3.3862	3.3928	3.449	3.4345	4.5943	4.7522	5.5826	5.5308	4.4354	4.334	4.5323	5.2134	5.3713	5.1879	6.897	6.6383	6.9789	4.2575	4.246	4.5966	6.1157	5.6391	5.8002	7.6275	7.1947	7.2917
307	ENSG00000139269	ENSG00000139269	INHBE	2.9861	3.1224	3.3049	5.2788	4.9686	4.5711	3.1691	3.4608	3.4239	4.8211	4.0879	3.8141	4.2153	4.1064	3.6186	5.2101	4.399	4.9234	3.8145	3.3862	3.6005	4.4461	4.5523	4.4112	4.6302	4.4607	4.2356	7.4011	7.5954	7.8255	8.5724	8.5538	8.7141	3.259	3.6462	3.2432	7.4128	7.2761	7.2069	5.0666	5.4504	4.5919	4.2464	3.8174	4.478
308	ENSG00000143171	ENSG00000143171	RXRG	6.9841	6.5019	6.7408	3.8792	4.4378	4.4459	3.584	4.1715	3.5477	6.917	7.0667	7.0752	5.5054	5.7312	5.318	2.3221	2	2	4.2208	3.6205	3.694	2.3187	2	3.1374	2.3485	2	2	3.1761	4.1585	4.0271	2.8923	2.3415	2	2	2	2	4.3272	4.5058	5.5473	3.0384	2.3273	4.1991	2.5843	2.6425	2.5431
309	ENSG00000152402	ENSG00000152402	GUCY1A2	3.8864	4.3888	3.4414	7.7642	7.405	7.5612	6.78	6.9089	6.9113	2	2.3013	3.5009	3.5449	3.2732	3.1046	6.0231	6.3556	5.3341	3.2468	3.7248	3.2766	5.57	5.6077	5.1175	6.767	6.7647	6.7833	2.7047	2.9	3.7623	5.3808	5.4439	5.5015	5.0757	4.8856	4.7435	2.7732	2	2.9191	3.3679	2.8188	3.7633	4.086	4.1263	3.6121
310	ENSG00000165495	ENSG00000165495	PKNOX2	7.0813	6.5607	6.7005	8.8407	8.8337	8.7909	10.8728	10.7752	10.859	8.4365	8.5095	8.4356	8.7187	8.7387	8.8556	10.3227	10.3679	10.3726	7.9725	8.1183	7.7397	9.0525	9.0537	8.8422	9.9138	9.8935	9.8247	5.1495	4.8781	5.0316	6.4101	6.2801	6.1065	8.955	8.87	8.9281	6.5372	6.053	5.752	7.6365	7.4772	7.4861	9.8974	9.4224	9.6641
311	ENSG00000267761	ENSG00000267761	MIR4527HG	5.145	4.6274	4.5001	4.3899	4.2063	4.8925	3.584	3.8088	3.7674	4.5713	4.0879	4.0713	4.0245	3.7491	4.5439	3.4599	3.8528	3.0946	4.1482	4.4882	4.2198	4.1572	4.8729	4.4749	4.1864	3.4273	3.8352	7.971	7.5954	7.7172	7.4717	6.9871	7.3514	6.5561	6.5093	6.3803	8.0288	8.1663	8.1272	7.5004	7.0258	7.3403	6.7124	6.6509	6.5624
312	ENSG00000148677	ENSG00000148677	ANKRD1	7.5117	7.5298	7.5794	4.1204	3.8523	3.9876	5.78	5.6743	5.8544	7.0696	7.3225	7.0355	5.2089	5.3519	5.2844	7.3495	7.0675	7.3485	7.0952	7.2697	7.3731	5.4114	5.0099	5.1568	7.0429	6.3917	6.8129	10.2267	10.3732	10.3367	7.0918	7.1694	7.0318	7.3878	6.9235	7.0796	10.0134	10.0512	10.0402	6.3759	6.3829	5.8728	6.2076	6.1101	6.59
313	ENSG00000110195	ENSG00000110195	FOLR1	3.5663	3.4048	2.9858	6.725	6.5417	6.6983	5.2466	5.1311	5.12	3.4842	3.7322	4.1478	7.166	7.1679	7.178	6.393	6.1197	6.2945	3.7174	3.8221	3.694	7.3328	6.795	7.2185	6.2504	6.5902	5.9853	3.8153	2.9	2.7515	6.8844	6.466	6.8095	6.7303	6.6655	6.4115	2.7732	2.3917	2.6726	6.6727	7.1857	6.8941	6.1067	6.4801	6.4612
314	ENSG00000186204	ENSG00000186204	CYP4F12	3.1544	3.4048	2.9858	6.9396	6.661	6.5691	5.425	5.7298	5.1977	5.3837	5.0355	5.5265	7.6954	7.6405	7.765	7.5782	7.2038	7.24	5.4685	5.2525	4.9461	7.6493	7.6961	7.7167	6.2295	6.6236	5.7908	5.7314	5.0886	4.2508	8.964	9.0517	8.9126	7.7719	7.7298	8.0282	4.3272	4.6562	5.1245	8.4013	8.5499	8.3137	7.8746	7.9577	7.7372
315	ENSG00000113389	ENSG00000113389	NPR3	2.9861	2.305	3.4414	5.8248	5.9504	5.6851	7.0539	7.0788	7.0115	2	2	2.7539	4.5346	4.5168	5.1031	7.3406	6.9393	7.1506	3.5012	4.1564	2.8583	5.3775	4.1394	4.9484	5.9267	5.5826	5.8491	3.1761	3.1076	3.2431	6.6421	6.7923	6.225	6.1846	6.2825	6.5722	3.5315	2.6995	3.3132	5.1112	5.5479	5.0744	6.4076	6.2009	6.6172
316	ENSG00000162745	ENSG00000162745	OLFML2B	4.0661	4.513	3.566	6.3519	6.0587	6.4599	7.7535	7.6167	7.7839	4.9525	5.262	4.9325	6.4781	6.4606	6.4092	9.6785	9.4614	9.5079	4.1482	5.6202	5.2838	6.3938	6.3549	6.336	6.6145	7.0114	7.0301	4.4354	3.1076	4.2508	5.8203	5.5464	5.8601	7.0765	7.3986	7.1368	5.0163	3.9289	5.4721	6.9923	6.4683	6.7603	9.0534	8.7418	8.8172
317	ENSG00000163359	ENSG00000163359	COL6A3	9.4519	9.238	9.2732	6.0553	5.7921	6.0505	4.8567	4.8091	4.4135	6.3129	6.2211	6.0292	4.3838	4.5168	4.4858	4.9075	4.8897	5.0866	7.335	7.3856	7.5145	5.03	5.4877	4.8558	6.6463	6.8657	6.8129	8.9776	8.8711	8.9427	6.5396	5.87	6.352	5.6566	5.5998	6.024	9.1556	9.0884	9.1594	6.1375	5.1936	5.7239	4.6988	4.8975	4.478
318	ENSG00000172243	ENSG00000172243	CLEC7A	2	2.305	2.7952	3.4781	3.3822	3.689	5.78	5.5869	5.5032	2.2924	2.5504	3.1002	3.228	4.3261	3.1046	4.9549	5.4559	5.0475	2.9377	3.2529	3.0116	4.9857	5.3906	4.7568	7.4914	7.4247	7.7261	3.1761	2.6576	2	4.4766	5.513	5.3357	5.9446	5.9919	5.6837	2	2	2	4.2292	3.3379	3.9537	5.7531	6.1787	6.0679
319	ENSG00000184194	ENSG00000184194	GPR173	2.5757	2.5566	2.3163	3.2261	3.6822	2.8003	2.8067	2.3223	2.7835	4.3347	4.2375	3.905	4.4358	5.2118	4.4253	3.0004	3.7547	3.8066	6.91	6.5882	6.5457	7.3591	7.6268	7.5641	7.2225	6.8089	7.1275	3.3644	2.9	3.2431	4.4766	4.9406	4.3728	3.6276	3.275	2.9347	3.4085	2.6995	2.3751	5.1112	5.7525	5.3016	4.522	4.3007	4.9739
320	ENSG00000196581	ENSG00000196581	AJAP1	9.3537	9.2559	9.2432	7.089	7.3349	6.9726	7.3561	7.002	7.1152	6.7342	6.7922	6.7095	4.7556	5.0567	5.1412	4.9549	5.0637	4.4101	7.8172	7.9129	7.8301	6.007	6.5473	5.9446	6.7525	6.8517	6.5746	10.7352	10.7637	10.8042	7.638	7.2925	7.8154	7.3223	7.4306	7.4542	9.5561	9.6643	9.537	6.6118	6.6838	6.7475	6.1067	5.3185	5.7624
321	ENSG00000138166	ENSG00000138166	DUSP5 ENSG00000138166	9.1194	9.1498	9.2053	6.016	6.2535	6.6983	6.9759	6.8724	6.8998	8.1924	8.2482	8.1865	6.6859	6.565	6.8268	7.6732	7.682	7.4865	7.9985	8.2553	8.1061	6.599	6.1916	5.9446	7.447	7.4712	7.5351	12.4449	12.499	12.5422	7.6213	7.569	7.5537	6.5418	7.4385	7.3452	10.3202	10.287	10.3769	7.2235	7.1958	7.0272	8.1066	8.0399	8.1345
322	ENSG00000104059	ENSG00000104059	FAM189A1	3.7874	3.5277	4.1478	7.3871	7.5294	7.5612	7.5455	7.4367	7.3288	5.2194	4.8621	5.0958	8.4479	8.6834	8.4888	7.7755	7.7019	7.5297	4.2208	4.0798	3.8648	6.4921	6.9392	6.8133	5.9776	6.1152	5.8203	2.9596	3.595	3.7623	5.9854	6.376	6.2808	6.4219	6.5093	6.3644	4.2575	4.7923	4.2811	7.6365	7.8716	7.6465	7.7055	7.6219	7.5244
323	ENSG00000102524	ENSG00000102524	TNFSF13B	4.9755	4.3888	4.7307	6.2371	6.5786	6.5233	8.7832	8.8999	8.836	4.8662	3.2591	3.905	4.714	5.0567	4.6535	6.2486	6.6291	6.2085	5.4685	4.3645	5.2838	5.9154	5.6642	5.803	9.2871	9.375	9.2256	4.987	4.1585	3.4377	5.6339	5.7887	5.5325	6.8041	6.9235	6.5158	4.5762	4.5829	3.989	5.1966	5.6094	5.2298	7.3201	7.7478	7.7247
324	ENSG00000167723	ENSG00000167723	TRPV3	2.9861	3.1224	3.1542	5.9757	5.8931	6.0288	4.9529	5.2873	4.6529	2.7434	2.5504	2.9374	7.3671	7.1392	6.8728	4.9075	5.0637	5.5453	4.1482	2.7584	2.6868	6.4762	6.4054	6.403	4.2705	4.7293	4.4765	6.8278	6.9007	6.8248	6.4483	6.5173	6.4687	5.2963	4.9311	4.8838	2.5585	2.953	3.3132	7.8558	7.2643	7.583	6.3905	6.3069	6.0481
325	ENSG00000106236	ENSG00000106236	NPTX2	7.9382	7.9967	8.0326	4.1927	3.8523	3.5739	5.2841	5.3942	4.6529	5.5862	6.0896	6.236	3.3415	2.3059	2.5461	3.3224	3.8528	4.4101	6.7597	6.229	6.8297	2.8004	2.572	4.0425	4.35	3.9319	4.4006	3.1761	4.0621	3.9008	3.0986	2.3415	2.5769	3.8296	4.1859	4.351	5.0163	4.7923	4.7948	2.3374	2.3273	2.5646	6.0857	6.1101	6.3198
326	ENSG00000143476	ENSG00000143476	DTL	10.8478	10.8196	10.8807	6.8531	6.4116	6.6279	9.0673	8.9851	9.2248	9.7032	9.6854	9.6341	6.1287	6.5793	6.2785	8.4228	8.2305	8.1579	10.0479	10.0522	10.0708	7.0065	7.0063	6.698	9.649	9.7405	9.5949	11.1756	11.2304	11.2616	7.8809	8.0769	7.7042	9.769	9.7383	9.7389	10.8418	10.8952	10.8459	7.2437	6.6549	7.2063	8.311	7.8212	8.007
327	ENSG00000118113	ENSG00000118113	MMP8	7.2206	7.0553	7.2202	8.3968	8.4254	8.6274	10.46	10.6647	10.5147	7.1171	7.1255	7.0456	6.3752	6.0924	6.037	6.8834	6.9833	6.866	7.4299	7.3206	7.4081	6.879	7.3795	6.9086	8.462	8.4502	8.4739	4.8676	4.0621	3.9008	4.6174	4.161	4.3728	5.3952	5.857	5.5775	6.3985	6.2313	6.3436	5.3904	5.1936	5.2298	7.5295	7.2805	7.7185
328	ENSG00000141052	ENSG00000141052	MYOCD	4.1482	4.2529	3.6808	5.8914	6.0235	5.6286	6.408	6.5411	6.1756	2	2	2.2972	2	2	2.2988	2.3221	2	2.2953	4.5933	4.2292	4.2198	5.3072	5.0528	5.1175	6.0268	6.4671	6.0857	2.9596	2.3659	2.7515	5.6004	5.6421	5.8843	5.9446	5.9483	5.9408	2.5585	2.953	2.3751	2.8403	2.8188	3.5439	3.5837	2.8809	3.8132
329	ENSG00000146411	ENSG00000146411	SLC2A12	6.1029	6.2926	5.6177	9.7061	9.8261	9.955	7.2274	7.4367	7.1152	6.025	5.9664	6.321	8.329	8.5111	8.2654	7.659	7.7409	7.8122	7.1613	7.3696	7.4011	9.8134	9.9194	9.9383	8.1977	8.0936	8.1992	5.428	4.8781	4.8383	10.097	10.0302	10.0257	7.7658	7.7741	7.8053	5.4183	5.3728	5.2649	9.8136	9.2013	9.6	8.3064	7.3516	7.7247
330	ENSG00000185565	ENSG00000185565	LSAMP	8.861	8.8269	9.0592	11.3341	11.4174	11.3992	11.8808	11.8476	11.8826	8.5924	8.5314	8.5977	11.3102	11.2154	11.233	10.7278	10.6775	10.6432	8.3936	8.2066	8.4221	10.0552	10.0991	10.0285	10.2557	10.2437	10.2454	6.1704	5.6822	6.0338	8.2105	8.274	8.3159	9.4996	9.6009	9.6581	7.2158	7.4612	7.1477	9.6938	9.2624	9.5232	10.9072	10.4335	10.6751
331	ENSG00000146250	ENSG00000146250	PRSS35	2.7954	3.2705	2.9858	4.2614	4.2677	4.157	5.9055	5.4281	4.7071	5.5589	5.9664	5.3435	6.1906	6.1511	6.3289	6.978	7.1373	7.0051	5.903	5.8218	5.5321	5.6573	5.4877	5.5895	8.3063	8.2513	8.2379	2.9596	2.9	2.7515	2.8923	3.7671	4.1511	5.33	4.8387	5.2022	3.2739	2.6995	2.3751	5.5611	4.8302	4.99	7.0205	6.6828	6.7208
332	ENSG00000055813	ENSG00000055813	CCDC85A	3.1544	3.1224	2.9858	5.996	6.0235	5.9617	6.9293	6.2114	6.1563	2.5355	2.5504	2	2.2531	2.5581	2	2.8077	2.5606	3.7098	3.5012	3.2529	2	5.4446	5.135	5.0354	5.3631	5.8312	5.7301	3.3644	3.595	3.2431	6.1098	6.4307	5.8843	7.2001	6.6922	6.9893	3.2739	2.6995	2.6726	4.2292	4.02	4.1991	4.7533	4.2161	4.6972
333	ENSG00000140092	ENSG00000140092	FBLN5	5.434	4.6813	5.1841	7.4548	7.2912	7.5383	9.5966	9.6001	9.6058	6.6069	6.422	6.6968	5.9788	5.0971	5.7218	6.9315	6.9168	7.2743	5.6372	5.647	5.6995	6.4107	6.486	6.3699	7.5599	7.5685	7.596	3.6801	3.8473	2.4241	3.4394	4.6028	4.5036	4.4362	4.5194	4.351	4.884	4.8559	4.9133	5.2375	4.93	4.3422	5.1276	4.7846	5.0555
334	ENSG00000178573	ENSG00000178573	MAF	9.3836	9.3421	9.4413	11.9909	12.0104	11.9589	12.6944	12.7484	12.7533	9.3528	9.3185	9.5038	11.6378	11.5418	11.5156	12.3342	12.3791	12.3424	8.9846	9.1968	9.0739	11.1498	11.1872	11.0894	11.1108	11.0682	11.0792	7.2659	6.9007	6.8073	9.2796	9.3686	9.1155	10.0154	10.1111	10.043	8.3252	8.2336	8.0962	10.5943	10.555	10.5601	11.6898	11.6487	11.7342
335	ENSG00000179603	ENSG00000179603	GRM8	6.0181	6.4407	6.3652	8.99	9.1165	9.0114	7.7333	7.7367	7.5448	4.5157	3.8297	3.7171	5.9611	5.7816	6.2438	5.8336	5.6041	5.6792	4.8438	3.9989	4.3973	6.4762	6.5473	6.4826	6.1429	5.9144	6.2889	2	3.289	2.7515	5.5308	5.1719	5.8843	5.8078	6.0954	5.9192	3.75	2.3917	3.6224	5.4952	4.7776	5.1542	5.2837	5.0999	5.2413
336	ENSG00000176046	ENSG00000176046	NUPR1	4.4365	4.7835	4.62	8.0867	8.3169	8.1586	7.4824	7.4696	7.8695	6.2115	5.8079	6.321	8.5129	8.345	8.4284	8.8895	8.8601	8.8168	5.2775	5.8218	5.5066	8.5574	8.4287	8.5451	8.3601	8.3591	8.4411	8.9776	9.0069	8.8083	10.854	11.0289	10.9162	8.6326	8.6083	8.741	8.4822	8.6059	8.6804	9.404	10.0363	9.5492	8.9377	9.6184	9.3989
337	ENSG00000205426	ENSG00000205426	KRT81	11.1569	11.1051	11.0729	8.9173	8.6294	8.6489	8.1381	8.3104	8.3622	9.9811	9.8771	10.0132	7.439	7.3709	7.2496	9.2439	8.9008	9.2287	11.2075	11.232	11.3016	9.7048	9.5774	9.6224	10.7249	10.7199	10.6589	13.1658	13.1333	13.1784	11.6247	11.6821	11.6771	11.5116	11.4205	11.3579	12.7538	12.7787	12.7383	10.2392	10.6622	10.5164	8.9839	9.651	9.4163
338	ENSG00000163536	ENSG00000163536	SERPINI1	3.8864	3.9354	3.7871	5.5775	6.093	6.476	6.5378	6.2688	6.4698	4.3976	4.0069	2.9374	4.3838	4.8359	4.5439	6.2675	6.1393	6.2945	4.356	4.1564	4.2198	4.5101	4.8729	4.7047	6.2912	6.4671	6.467	4.2568	4.2489	4.3508	6.0364	5.7025	5.7056	8.4183	8.2574	8.5188	4.026	4.7923	4.524	6.5962	6.3472	6.1701	9.0882	9.2065	9.3592
339	ENSG00000117115	ENSG00000117115	PADI2	3.5663	2.5566	2.9858	6.4729	6.2984	6.1741	4.5224	4.6456	4.2037	4.0516	4.0879	4.6465	7.7734	7.3791	7.5551	3.9074	4.6919	4.8343	2.9377	3.6205	3.7819	6.7391	6.6764	6.403	4.2705	3.9319	3.7149	4.4354	2.9	3.9008	7.0551	6.8734	6.8593	5.7836	5.8333	5.4328	2.9601	3.1686	3.476	7.5336	7.3658	7.5758	6.6847	6.2443	6.2172
340	ENSG00000169583	ENSG00000169583	CLIC3	4.1482	3.5277	3.566	6.32	6.398	6.2131	4.6992	4.5867	4.4772	4.6764	5.3631	5.6888	7.4068	7.2237	7.6898	6.5243	7.2038	7.2138	5.2077	5.4172	5.5572	8.624	8.5758	8.4572	7.0783	6.9731	6.939	3.5309	3.4501	2.7515	7.3046	7.4855	7.6557	6.221	6.1348	6.2307	3.1255	3.1686	3.989	6.3574	7.4854	7.2341	5.2462	5.6112	5.4059
341	ENSG00000187800	ENSG00000187800	PEAR1	4.6203	4.7333	5.3319	4.5634	4.541	4.6299	4.6992	4.0016	3.8658	3.3634	3.3927	3.9906	4.2153	5.1746	5.1412	5.3582	5.3253	5.3662	4.933	4.8529	5.6536	5.5997	6.0715	5.8518	5.8191	6.1152	5.9591	9.5478	9.4919	9.6233	7.4809	6.9992	6.9073	7.0665	7.2177	6.9579	8.3379	8.2034	8.2163	6.9682	6.3472	6.4642	5.0858	4.3806	5.4059
342	ENSG00000103485	ENSG00000103485	QPRT	4.2258	4.8789	3.4414	6.0935	6.1431	6.5691	5.9294	6.1312	6.0967	8.3477	8.3254	8.4658	9.0712	8.8163	9.046	8.2053	8.0967	8.3748	8.0592	8.4542	8.0585	8.9321	8.9916	9.0208	9.0637	9.0093	9.0062	4.6676	4.4904	3.9008	6.7532	6.4307	6.5915	6.5418	5.9034	6.2823	5.7578	5.6843	5.752	7.7254	8.307	7.7845	7.227	7.5971	7.6932
343	ENSG00000233251	ENSG00000233251		2.7954	2.305	3.566	5.4358	5.6608	5.2705	6.6425	6.4114	6.2685	2	2.3013	2.7539	2.4684	2	2.2988	2.3221	2.776	2.7496	2	2.2993	3.2766	3.9877	4.217	4.2014	3.5423	5.1511	3.7149	2.7047	2.3659	2	5.6339	5.3335	5.7325	6.8513	6.8185	6.893	2.7732	2	2	3.5081	3.4764	4.0402	3.6991	3.2645	3.3785
344	ENSG00000165192	ENSG00000165192	ASB11	4.1482	3.6409	3.4414	6.8193	7.1017	7.0713	6.793	6.5255	6.7912	2	2	2	2.2531	2	2	2.5852	2.9634	3.2404	2	2	2.2669	3.7957	3.4345	4.0425	3.4001	2.6444	3.4394	2.9596	2.3659	2	2.3622	2.3415	2	2	2.774	2.2962	2	2	2	2.3374	2	2.9693	3.4582	2.3567	2.297
345	ENSG00000177409	ENSG00000177409	SAMD9L	8.587	8.3066	8.2573	10.1534	10.0272	10.0946	12.7381	12.694	12.7615	8.1924	8.5707	8.3653	8.9821	8.9925	9.0978	10.9723	11.0775	11.0229	8.4775	8.5173	8.3663	9.4267	9.6011	9.5318	12.9448	12.848	12.9207	9.1885	8.8747	8.6005	11.1197	11.091	11.0304	11.9634	11.9716	12.0241	8.6307	8.4498	8.5765	9.6735	9.0432	9.5621	12.0459	10.9707	11.3647
346	ENSG00000124107	ENSG00000124107	SLPI	3.1544	3.8438	3.3049	6.016	5.5415	5.4112	5.78	6.5255	6.4853	3.6991	4.3069	3.613	5.7512	5.7053	5.6706	7.8711	8.306	8.3549	4.1482	4.7078	4.2198	6.879	7.028	6.7374	8.7452	8.7697	8.6358	4.804	4.2489	4.6151	5.9591	6.02	6.1065	6.3415	6.4636	6.3644	3.5315	3.1686	3.7552	4.7078	4.4812	5.1925	6.6129	7.0186	6.8408
347	ENSG00000163347	ENSG00000163347	CLDN1	5.8319	5.8261	5.5589	3.8792	3.1407	2.9917	6.284	5.8846	6.0967	6.7584	7.1911	6.8984	6.1444	5.8774	6.3935	6.6732	6.8231	6.9426	7.4752	7.5076	7.7232	5.7128	5.5786	6.0105	9.0128	8.9774	8.7851	9.1442	9.3148	9.4926	6.3708	6.2801	6.2438	6.7048	6.2999	6.8017	8.034	8.2336	8.1754	4.1458	3.7189	4.5919	5.4901	5.6112	5.0947
348	ENSG00000231023	ENSG00000231023	LINC00326	6.9036	7.1917	7.1221	3.2261	3.7697	2.9917	3.9989	4.7022	3.7674	7.2076	7.2184	6.6841	3.8816	4.025	3.82	3.1703	2.9634	2.7496	6.5918	6.6948	6.9951	2.3187	2.7906	3.9559	3.0655	4.385	3.5837	5.953	5.5815	5.6181	3.9462	4.0721	2.5769	4.1645	4.0274	4.5324	7.2698	7.2408	7.2069	4.2292	3.4764	4.0402	4.2464	5.3974	5.2061
349	ENSG00000140937	ENSG00000140937	CDH11	6.3484	6.658	6.4646	5.5225	5.6608	5.7126	7.1685	7.3771	7.0951	2.7434	3.1118	3.1002	3.1048	2.7727	2.5461	2.8077	2.5606	2.7496	3.6134	3.1062	3.694	2.5795	3.5589	2	3.7903	3.9319	3.7149	6.22	6.3259	6.6591	3.4394	4.5379	3.9819	6.4219	6.3172	5.8751	6.4462	5.8179	6.465	4.3829	4.1078	4.0402	4.9525	3.6978	4.6972
350	ENSG00000206075	ENSG00000206075	SERPINB5	2.3164	2.5566	3.4414	2.7396	2.4871	3.1607	2.5845	2.5857	2	2.5355	2.5504	3.2465	3.228	3.4076	2.9413	2.5852	3.5359	2.9324	4.5933	4.5463	4.9461	4.3791	5.0945	4.7047	4.35	4.1305	3.5837	5.2954	5.7457	5.0907	5.3408	5.3713	4.9788	4.3729	4.5194	5.1289	7.8393	7.4302	7.7904	7.2735	6.8458	7.2063	3.806	3.8174	4.1468
351	ENSG00000164056	ENSG00000164056	SPRY1	6.0611	5.8732	6.0607	3.7889	4.0749	2.8003	4.5838	4.0891	4.5967	8.4551	8.5637	8.2956	4.4358	3.9388	3.1046	5.7556	5.9305	6.117	8.2273	8.0547	8.1145	5.9154	4.4912	5.2688	8.3408	8.6043	8.4785	6.5653	6.8438	6.4939	5.0737	6.1559	6.1269	7.3958	7.4226	7.393	6.9329	7.2644	6.9813	5.0205	5.1529	5.0744	7.188	6.8605	7.0543
352	ENSG00000048740	ENSG00000048740	CELF2	4.3697	3.8438	4.3693	4.3271	4.4903	4.6864	5.0862	5.3942	4.7071	4.5713	4.8152	4.1478	6.5269	6.5793	6.5992	5.2486	4.6919	4.4705	4.356	3.9989	4.6517	5.7397	4.8729	5.5308	4.7522	4.6667	4.4006	4.987	5.3961	5.8749	7.9424	8.0481	7.8404	7.5251	7.2805	7.5486	6.6903	6.39	6.647	9.2123	8.7093	8.9746	8.5831	8.2081	7.9915
353	ENSG00000151150	ENSG00000151150	ANK3	9.5942	9.5412	9.5396	11.8855	11.8171	11.8222	14.27	14.1933	14.2704	9.8523	10.0156	10.2817	12.6704	12.6754	12.611	13.481	13.4463	13.4466	9.7295	9.7307	9.6466	11.9447	11.9723	11.9975	12.4446	12.2815	12.3612	8.9955	8.6608	8.58	11.2294	11.1189	11.0987	12.0676	12.0545	12.0631	9.3625	9.2058	9.4242	12.2837	11.7873	12.1278	12.5577	11.9299	12.1284
354	ENSG00000141682	ENSG00000141682	PMAIP1 ENSG00000141682	9.4479	9.4759	9.5263	7.3161	7.2763	7.2318	7.7333	7.8847	7.7456	8.6223	8.7052	8.8067	6.307	6.0102	5.888	8.1454	8.2075	8.1534	9.2827	9.3534	9.3066	7.635	7.5908	7.45	9.7713	9.5585	9.6956	12.3752	12.5471	12.5016	10.1887	10.0978	10.0818	9.3759	9.4741	9.3729	10.8979	10.9716	10.8421	7.4664	7.4183	7.2341	8.441	8.2983	8.5409
355	ENSG00000150275	ENSG00000150275	PCDH15	4.2995	5.0112	4.6764	7.4326	7.5481	7.5612	7.5836	7.7768	8.0583	2.2924	2.7628	2.5435	4.8735	4.6851	4.5439	4.2485	3.9447	4.2812	2.2973	2.2993	3.0116	4.7933	4.4273	4.7568	4.2705	4.4607	3.8352	2.7047	2.3659	3.9008	4.4766	4.8895	5.0661	5.4575	5.5127	5.4629	2.9601	3.8056	3.1295	5.8779	5.3816	6.0078	5.9051	5.7379	5.8336
356	ENSG00000234745	ENSG00000234745	HLA-B	11.2429	11.2223	11.2952	11.5298	11.6114	11.505	14.5539	14.6315	14.5602	11.3912	11.4315	11.4618	11.2847	11.2622	11.2363	13.5253	13.4966	13.4412	11.28	11.2815	11.3067	11.2644	11.2554	11.1871	14.2185	14.237	14.1563	10.4195	10.197	10.0984	10.3513	10.4068	10.4984	13.7348	13.8376	13.6943	10.1215	9.9492	10.0039	10.0614	10.488	10.2061	13.7208	14.2974	14.2032
357	ENSG00000159640	ENSG00000159640	ACE	4.9298	4.1799	4.2255	7.2668	7.0675	7.5383	4.7537	3.9084	4.3469	5.0339	4.3069	4.6983	7.1505	7.2145	6.9819	4.1705	4.399	4.7394	4.7488	5.3857	4.5553	7.8726	7.9837	7.7748	4.0971	4.4607	3.9462	3.6801	4.0621	4.6934	8.3583	8.1601	8.1904	5.8778	5.6819	6.1216	4.2575	3.6708	3.989	7.9633	7.8463	7.7782	4.3204	5.3185	5.2413
358	ENSG00000165449	ENSG00000165449	SLC16A9 ENSG00000165449	5.434	5.314	4.62	6.254	6.2535	6.1341	6.1885	6.4114	6.0763	2.2924	2	2	2.4684	2.3059	2	3.3224	3.9447	3.0946	2.5437	2	2	3.7957	3.1482	3.5458	3.9	4.1305	4.4006	5.4696	5.356	5.2546	6.2462	6.2399	6.2438	6.5273	6.8064	6.4571	5.0578	4.9752	4.9691	5.2375	4.6662	4.9003	6.4244	6.0625	5.9448
359	ENSG00000204642	ENSG00000204642	HLA-F	6.481	6.5462	6.4963	8.2137	8.0805	7.9144	10.4101	10.4553	10.4084	6.5527	6.3581	6.6582	7.0371	7.2774	6.9284	9.0092	8.9065	8.8682	6.6717	6.6819	6.9484	7.5689	7.3104	7.5494	10.405	10.5471	10.3348	6.403	5.5101	5.8749	7.6787	7.3023	7.3858	9.6304	9.6978	9.5217	5.8073	5.9977	5.752	6.7595	7.2058	6.6408	9.6776	10.0587	9.8894
360	ENSG00000136379	ENSG00000136379	ABHD17C	10.5485	10.4565	10.6351	7.5812	7.3132	7.4836	6.9528	7.2115	6.9342	11.2689	11.2498	11.1793	7.9538	7.7007	7.7711	7.0882	7.0978	7.0051	10.6713	10.5778	10.8104	7.0926	7.3192	7.3934	6.6775	6.9859	7.0046	9.4316	9.4183	9.4452	7.2516	7.4507	7.3073	7.191	7.5665	7.4392	10.0817	10.3366	10.1423	7.0159	7.1551	7.2249	7.0962	6.8743	6.9726
361	ENSG00000136869	ENSG00000136869	TLR4	11.6391	11.5972	11.5798	7.5053	7.3421	7.0924	8.9901	9.0272	9.0605	10.3018	10.3255	10.2122	7.1965	7.0287	7.0833	7.8016	7.887	8.0133	10.7939	10.7537	10.7599	7.0285	7.1014	6.8853	9.0608	9.0619	9.0189	10.7416	10.899	10.9278	7.8809	8.0597	8.0689	9.168	9.1064	9.0145	10.4221	10.338	10.343	6.6273	6.1125	6.8825	8.6017	7.8565	8.1761
362	ENSG00000121361	ENSG00000121361	KCNJ8	2	3.5277	3.1542	4.1204	2.6803	2.8003	2.8067	3.5863	3.4239	2	2	2	2	2	2.2988	2	2	2.2953	2	2	2	2.5795	2	2.3103	2	3.5709	2.6514	4.2568	4.4143	3.4377	5.7909	6.02	5.5925	5.7836	5.9919	6.1772	4.2575	5.1877	5.4721	5.6546	5.4836	6.1113	5.6707	5.235	5.8791
363	ENSG00000133101	ENSG00000133101	CCNA1	6.2214	6.8469	6.6165	4.8129	5.0052	4.4459	2.9993	3.4608	3.4239	6.9697	6.705	6.4921	4.3838	4.8359	4.7553	3.9074	4.8428	4.9234	7.4145	7.6797	7.8506	6.4601	6.1527	6.8853	4.6302	4.5327	4.6829	9.0986	8.8568	9.0092	7.7569	7.9011	7.8217	6.2739	6.2999	6.0638	7.5058	7.67	7.6353	6.1375	6.329	6.4165	4.9983	4.2161	4.6972
364	ENSG00000116183	ENSG00000116183	PAPPA2	2.3164	2	3.3049	3.5893	3.1407	3.4489	2.8067	4.0891	4.0446	2.2924	2	2.2972	2.4684	2.5581	3.1046	3.701	4.1896	4.2122	2	2.2993	2.6868	2.3187	2	2	2.8637	2.8834	3.0985	6.4453	6.1016	6.0338	6.6088	7.0112	6.8095	6.0084	5.7082	5.7825	5.1375	6.0256	5.6188	4.3829	4.4812	4.7022	5.2462	3.9279	4.9739
365	ENSG00000130589	ENSG00000130589	HELZ2	10.0301	9.8488	9.8358	11.132	11.0211	11.1017	14.1477	14.0613	14.0674	10.2936	10.3076	10.3369	10.4169	10.3744	10.4692	12.5525	12.5421	12.5833	10.3075	10.177	10.1739	10.7617	10.7421	10.5418	14.5244	14.5166	14.5623	10.533	10.2459	10.1549	11.9781	12.0033	12.049	13.2864	13.2133	13.2083	9.9962	9.7855	10.0353	10.4155	10.0516	10.2967	13.4616	12.7439	12.9346
366	ENSG00000047936	ENSG00000047936	ROS1	7.799	7.6698	7.7068	10.2132	10.1165	10.1458	10.0223	10.0465	10.1337	5.474	5.6831	6.0691	7.9404	7.7896	7.6704	10.1992	10.2714	10.2617	7.0056	6.9421	6.9196	9.9291	9.9887	10.0857	10.5582	10.4985	10.5088	7.4744	7.1556	7.3571	9.3033	9.1003	9.1078	8.8659	9.0713	9.0347	5.7578	5.4572	5.9312	8.5385	7.921	8.4464	8.8929	8.0703	8.36
367	ENSG00000110092	ENSG00000110092	CCND1 ENSG00000110092	14.0032	13.9712	14.0096	9.6796	9.4034	9.2027	11.0209	10.9707	10.971	13.0284	13.0624	13.0136	9.902	9.7223	9.6752	10.9031	11.0206	10.9787	13.2523	13.2364	13.1992	9.8276	9.8632	9.995	12.0639	11.951	12.012	13.791	13.87	13.8541	10.3	10.2499	10.3422	11.6775	11.7713	11.785	13.6378	13.5993	13.5964	10.1828	10.0858	10.1155	11.054	10.8167	10.8561
368	ENSG00000243244	ENSG00000243244	STON1	7.3214	7.3247	7.3645	10.1747	10.2922	10.1683	9.9024	9.8286	9.934	7.1899	7.0566	7.1791	10.2278	10.0992	10.2037	9.7012	9.6709	9.734	7.1521	7.5437	7.2475	9.9595	9.8692	9.9634	8.8818	8.8459	8.8365	5.3851	4.9871	4.3508	9.1951	9.2136	9.2729	9.0816	8.9272	9.0792	6.5224	6.1321	6.4257	9.7229	9.4166	9.6438	9.2173	8.8299	8.9828
369	ENSG00000140285	ENSG00000140285	FGF7	3.3052	2.5566	2.9858	5.6042	5.238	5.2331	7.1175	7.2404	7.2671	3.9712	4.1647	3.3793	6.0967	5.9889	5.888	6.2861	6.0594	5.7539	4.29	4.4277	4.5553	4.741	5.1744	4.9484	7.5599	7.2542	7.0426	3.1761	2.6576	2	2.8923	2.3415	3.1565	4.4362	4.3951	4.6936	2.3061	2	2.3751	4.2292	4.4139	4.4725	4.7533	4.6621	5.2061
370	ENSG00000171860	ENSG00000171860	C3AR1	6.1435	5.6205	6.143	4.6168	3.5889	3.689	7.4984	7.6674	7.693	4.5157	4.8152	5.663	3.228	2	2.7572	6.7422	6.3886	6.6995	5.8582	5.6733	5.427	4.235	3.1482	3.4221	7.1688	7.073	6.8275	5.0973	5.1833	5.5773	3.8352	3.5208	3.4441	6.1282	6.1153	6.3157	5.3193	5.1877	4.5966	3.3679	4.1906	4.3422	7.9406	7.7326	7.8951
371	ENSG00000214049	ENSG00000214049	UCA1	10.3119	10.3564	10.351	7.8781	7.9366	7.791	7.1483	7.2212	6.8404	6.6202	6.5845	6.4921	4.9108	5.1746	4.8504	6.3406	6.5139	6.0395	8.317	8.5425	8.5244	7.606	7.7879	7.6969	7.0066	7.211	7.0426	9.8373	9.8649	9.9247	8.7889	8.8527	8.9504	8.925	8.8816	8.8217	8.233	8.2156	8.0387	6.1375	6.3651	6.3671	5.2837	4.9508	4.7955
372	ENSG00000260877	ENSG00000260877		5.6466	5.963	5.5589	2.5325	2.264	2	2.8067	2.5857	2.7835	5.665	4.611	5.0164	2.4684	3.4076	2	3.0004	2.3074	2.5402	5.527	5.5929	5.2838	2.5795	2.572	2.3103	4.2705	4.2204	4.6174	6.4453	6.5908	6.4939	2.8923	2	2.3171	3.9209	3.7514	3.6092	5.7828	5.7526	5.7834	2	2	2	2.3215	2	3.0995
373	ENSG00000168306	ENSG00000168306	ACOX2	7.6379	8.0844	7.7858	5.1396	4.9311	4.3087	4.3912	4.3236	4.9053	8.2056	8.2744	8.1405	4.8735	5.7053	5.2499	4.9075	3.5359	3.8066	8.1031	7.9777	8.1604	4.9399	5.2128	4.5358	4.8647	5.4023	5.2134	7.7269	7.959	8.2515	4.919	4.7815	5.4043	5.2618	5.0999	5.0116	8.0801	8.2276	8.0387	4.3081	5.2717	5.1149	5.0427	4.9508	5.0555
374	ENSG00000047457	ENSG00000047457	CP	3.6811	3.8438	3.6808	6.9396	7.0675	7.1933	6.284	6.8222	6.3726	3.7956	4.1647	4.0713	6.16	6.2618	5.7713	5.2486	5.5467	5.5731	5.243	5.3536	5.2534	7.5538	7.8131	7.7811	8.5738	8.5182	8.7085	4.4354	3.4501	3.6091	6.0858	6.4307	6.0217	4.7667	5.1392	5.6579	2.9601	3.1686	2.9191	6.8145	6.1336	6.5404	5.1682	4.0305	4.7472
375	ENSG00000183049	ENSG00000183049	CAMK1D	2	2	2	2.2907	2.4871	3.1607	3.6994	2.5857	3.1389	2.2924	2.9478	2.7539	2.6556	2.5581	2.7572	3.0004	2.9634	2.2953	2	2	2.2669	4.1572	2.7906	2.9707	4.4253	3.8213	4.5487	5.625	5.0886	5.4478	6.7834	6.1774	6.3345	6.0696	6.0549	6.044	6.0531	5.7526	5.6188	5.8779	5.3093	4.9458	5.3906	4.9508	4.7955
376	ENSG00000188910	ENSG00000188910	GJB3	8.7437	8.9083	8.7759	6.981	7.1757	7.1538	5.8315	5.4937	4.995	5.4144	6.2031	6.236	4.714	4.9724	4.2961	5.13	5.4868	5.1246	6.5072	7.1531	7.0493	6.4762	6.5473	6.2293	4.9178	5.8872	5.7301	10.2507	10.3207	10.1462	8.0457	8.4341	8.3812	6.7677	6.652	6.8819	8.6029	8.8633	8.7377	7.3407	7.1958	7.2793	5.4901	5.5434	5.7865
377	ENSG00000170381	ENSG00000170381	SEMA3E	4.5616	4.0216	4.2255	6.4583	6.9784	6.7119	9.1071	9.0382	9.0939	7.2927	6.9949	7.3984	7.5257	7.6336	7.4975	9.6873	9.8464	9.7123	6.305	6.2982	5.8494	7.0716	7.2378	7.1422	8.9819	8.9998	8.7814	6.1704	5.8065	5.3054	6.7834	7.1149	6.8346	8.8103	8.7734	8.7654	5.5109	5.9402	5.3514	6.6875	6.6254	6.773	9.5961	9.032	9.5855
378	ENSG00000128165	ENSG00000128165	ADM2	6.183	6.1659	5.8064	6.0553	6.1915	5.4767	5.3206	5.5869	5.4722	6.2631	6.1284	6.0493	4.6712	4.5168	5.0639	7.5476	7.4193	7.5154	5.3762	5.5077	5.3995	5.4769	5.3906	5.5308	5.7028	5.6489	6.2889	9.7826	9.7085	9.9063	9.3893	9.2266	9.4271	5.6024	6.192	5.8525	9.0308	9.3861	9.0634	6.8145	6.6549	6.4165	6.2461	5.5082	5.9661
379	ENSG00000251432	ENSG00000251432	LINC02615	3.4417	4.1029	4.3693	6.7128	6.6838	6.4436	8.208	7.8538	7.8027	4.4578	3.8297	4.7966	6.8387	7.0699	7.2925	8.1145	7.9983	8.1671	3.991	3.6205	4.4519	6.3938	6.5322	6.7112	6.3696	6.6236	6.5572	4.2568	4.8203	3.6091	6.7223	6.7642	6.6206	7.297	6.7941	7.1553	4.457	4.1479	4.0931	6.6273	7.0481	6.4485	8.2881	8.6196	8.1439
380	ENSG00000124466	ENSG00000124466	LYPD3	9.0543	9.0788	9.0079	7.7343	7.7714	7.8166	4.3208	4.394	3.8658	7.0403	6.8514	7.0254	6.1128	6.1889	6.1347	3.8079	4.9794	4.9234	8.5427	8.5137	8.3556	8.1538	8.1755	8.0292	5.8467	5.8024	5.9052	6.875	6.8582	6.6785	6.5572	6.7499	6.7711	4.7667	4.9752	4.4141	6.4305	6.0256	6.465	6.7311	6.6402	6.8825	3.6991	4.1263	3.6121
381	ENSG00000233030	ENSG00000233030		2	3.2705	2.7952	4.6684	4.541	4.4459	6.7129	6.4449	6.3388	2.2924	2.5504	2.7539	3.5449	4.5751	4.2961	5.6731	6.5727	6.1907	2.5437	3.3862	3.1502	2.9918	3.6733	3.4221	5.7909	5.993	5.4577	4.0529	2	2.7515	4.3205	4.8365	4.5648	6.6789	6.539	6.7659	3.1255	2	2.3751	3.5081	4.3432	3.7633	6.2836	6.3272	6.1993
382	ENSG00000115604	ENSG00000115604	IL18R1	8.1068	8.2806	8.1911	6.3038	6.638	5.7395	6.3206	6.0463	6.546	3.2315	3.2591	4.2204	3.4468	3.644	3.1046	3.8079	3.2778	3.8066	7.0758	7.0159	6.7772	4.5101	4.7215	5.3727	5.7028	5.5132	5.2571	8.3341	8.4096	8.4049	6.3305	6.6613	6.847	5.1149	5.7596	5.9192	7.1973	7.3661	7.1233	5.3536	5.3093	5.4031	4.522	4.9508	4.9314
383	ENSG00000125538	ENSG00000125538	IL1B	8.7437	8.8058	8.8015	7.2668	7.2838	7.3932	8.1432	8.177	7.9835	3.8861	4.0879	4.0713	3.228	3.5307	3.82	4.3929	4.1125	4.1397	5.527	5.6202	5.454	5.3775	5.3221	5.3043	6.5654	6.5902	6.6255	7.7524	7.4119	7.8599	6.3099	6.02	6.6772	5.6829	5.5127	5.3385	7.0813	7.2047	7.2299	6.0484	6.2346	5.8962	4.6988	4.2161	4.4176
384	ENSG00000170153	ENSG00000170153	RNF150	6.8556	6.7867	6.602	9.8623	9.8248	9.8399	9.4518	9.25	9.3513	9.3085	9.4373	9.3685	11.7179	11.6373	11.5873	10.3931	10.3658	10.3756	8.4208	8.4768	8.4424	10.6401	10.6341	10.762	9.8605	9.8642	9.8138	5.953	5.5815	5.3544	9.0316	8.9772	8.8769	8.9305	8.6766	8.9628	7.4287	7.0904	7.4517	10.7186	9.9273	10.4138	10.0246	9.4248	9.5873
385	ENSG00000185985	ENSG00000185985	SLITRK2	4.9298	5.8498	5.4659	5.9551	6.0056	6.0068	6.5222	6.5411	6.1946	2.5355	2.3013	2	2	2	2.2988	2	2	2	2.5437	2	2	2	2	2	2	2	2	3.3644	3.289	3.0181	4.4766	5.0838	4.2288	3.9209	4.6339	3.8101	4.5178	4.0426	4.2811	4.9236	4.3432	4.2725	4.3908	4.8975	4.8422
386	ENSG00000250657	ENSG00000250657		5.145	5.8732	5.5286	7.089	7.1677	7.4016	4.0864	3.4608	3.1389	3.8861	2.7628	3.5009	3.3415	2.7727	2.7572	3.1703	4.031	3.9828	4.5933	4.6559	4.0881	4.741	4.92	5.1951	4.0971	4.305	5.1683	6.9504	7.0838	7.1643	8.0827	8.0883	7.7836	5.4877	5.5998	6.2131	5.386	5.7526	5.6533	6.9437	7.1026	7.1588	5.6421	5.8544	5.9232
387	ENSG00000256268	ENSG00000256268	LINC02454	6.3132	6.2575	6.6165	2.9206	2	2.3186	2.3216	3.1711	2.5664	4.3347	4.373	4.9751	2.4684	2	2	2	2.5606	2.7496	4.647	4.8529	5.2534	2.3187	2.3141	2	2.8637	4.0346	3.5837	6.5844	6.0012	6.537	2.8923	2.849	2.5769	3.7321	3.6462	4.351	5.8315	5.4157	6.3008	2.6107	2	2.5646	2.5843	2.6425	2.9368
388	ENSG00000122420	ENSG00000122420	PTGFR	5.145	4.832	4.5001	9.0398	8.9176	9.063	7.8124	7.8847	7.7902	3.3634	4.3069	3.8141	7.189	7.6267	7.4827	6.7821	6.6291	6.6868	4.8891	5.2525	4.9076	7.8543	7.8682	7.9018	7.7329	7.6354	7.787	5.428	4.9871	4.8383	8.0643	8.0422	7.9705	7.5031	7.2893	7.3693	4.7383	4.5829	5.1245	8.2143	7.8527	8.0103	7.3645	6.7293	7.196
389	ENSG00000182752	ENSG00000182752	PAPPA	6.2588	6.0059	5.9733	6.688	6.5292	6.0929	9.325	9.1968	9.1314	7.9146	7.9233	7.9719	6.0804	5.9673	5.888	9.538	9.6144	9.4952	9.0877	9.2414	9.2207	7.8231	8.0111	7.8843	10.9536	10.9615	10.8681	7.6293	7.7033	7.8428	7.2942	7.3313	7.064	9.0491	9.0814	9.148	6.6903	6.9518	6.9539	6.2813	4.6662	5.0328	8.0037	7.3316	6.9726
390	ENSG00000136250	ENSG00000136250	AOAH	4.2258	2.5566	3.8861	7.2999	7.223	7.3675	5.8315	6.1105	5.8056	5.964	5.6299	5.6367	7.8034	7.8791	7.6573	7.2581	6.6701	7.1598	5.344	5.0665	5.5819	8.8816	8.9035	8.9186	6.0508	5.7123	5.9853	5.341	4.8203	5.0316	8.7626	8.6643	8.7704	7.2001	7.1805	7.0501	3.75	4.4243	4.2811	7.7955	7.5017	7.7528	6.5373	6.4247	6.6956
391	ENSG00000213030	ENSG00000213030	CGB8	3.8864	3.2705	4.5001	5.4942	5.4114	4.6864	6.1686	5.5255	5.8782	3.2315	3.2591	2	2.97	2.9595	3.3844	7.1606	7.0572	7.1506	2.9377	3.8221	3.6005	4.235	5.6362	4.5358	6.4797	6.7037	6.6747	4.3488	4.1585	3.2431	6.0364	5.8434	6.0647	6.4219	6.744	6.5722	3.1255	2.953	2	5.1966	4.8809	4.3422	6.568	6.714	6.9621
392	ENSG00000113739	ENSG00000113739	STC2 ENSG00000113739	9.3341	9.1899	9.3204	6.571	6.4911	6.4599	8.3473	8.1619	8.1781	8.784	8.8632	8.8926	6.5149	6.9538	6.653	9.7606	9.8524	9.769	9.9802	9.9032	9.8996	7.9264	7.9947	7.8487	11.0332	11.0361	11.0484	11.9914	11.974	11.9474	9.2063	9.2291	9.1232	9.0313	8.9495	9.0472	9.8794	10.0529	9.8711	6.7595	6.5332	6.5552	8.4202	8.186	8.2603
393	ENSG00000139364	ENSG00000139364	TMEM132B	4.1482	2.5566	2.9858	5.2788	5.4114	5.6286	5.4581	6.0019	6.0967	2.2924	3.1118	2.7539	2.8214	2.7727	2.7572	3.701	3.2778	3.8974	2.7541	3.1062	2.2669	2.8004	3.8782	4.1241	4.1864	4.305	3.0985	2	3.4501	2.4241	6.3708	6.3945	5.9081	5.8778	5.7341	5.983	2.5585	2	2.3751	5.3536	5.2332	5.8248	6.5373	6.6183	6.6305
394	ENSG00000142627	ENSG00000142627	EPHA2	13.1623	13.0625	13.1098	9.9907	9.9809	9.9536	11.5246	11.53	11.4595	10.8136	10.8061	10.8242	9.4025	9.3084	9.3051	10.9571	10.8902	10.854	11.5183	11.5334	11.5226	9.8229	9.8526	9.7241	11.8284	11.7373	11.7229	15.1212	15.155	15.1922	11.7896	11.7655	11.8608	12.0988	12.0445	12.0671	13.9201	13.8797	13.8914	10.3817	10.3142	10.4108	10.9281	10.6464	10.7853
395	ENSG00000176659	ENSG00000176659	C20orf197	4.8338	5.0931	5.1041	2	2.264	2	2	2	2.3108	2	2.5504	2	2	2	2	2	2	2	2.9377	2.9427	3.2766	2	2	2	2.8637	2.3579	2.8922	6.5653	6.8867	6.537	2.6514	2.6175	3.1565	4.0878	3.6462	4.6936	5.9901	6.0256	6.14	2	2	2	2.999	2.3567	2.7533
396	ENSG00000101412	ENSG00000101412	E2F1	10.4639	10.2678	10.5319	6.4729	5.7496	6.1136	7.9055	7.8538	7.7326	9.1139	9.1208	9.2885	5.8504	5.8774	5.6443	7.5164	7.5346	7.4268	9.5666	9.5597	9.605	6.6708	6.1723	6.192	8.506	8.2985	8.4458	9.6396	9.8342	9.7774	6.3508	6.02	6.7711	8.8916	8.8874	8.8333	10.1589	10.2476	10.1483	6.4298	7.0702	6.773	7.3732	7.9511	7.7858
397	ENSG00000124749	ENSG00000124749	COL21A1	3.5663	4.1799	3.7871	7.0984	7.405	7.2127	5.6425	6.0463	5.6486	3.5956	3.1118	3.613	3.9548	4.1834	4.4253	4.7011	4.4625	4.5841	3.3796	3.6205	3.9431	5.6288	4.92	5.6459	4.4253	4.8468	4.6829	3.5309	3.4501	3.0181	6.6088	6.0436	6.4199	5.9662	5.7596	5.9408	3.75	3.6708	4.1902	8.6181	8.6113	8.5273	6.9981	6.2009	6.431
398	ENSG00000213931	ENSG00000213931	HBE1	7.9324	8.0073	7.9607	8.7388	8.8738	8.684	6.4744	6.7834	6.3388	5.5862	5.9448	6.4474	6.3618	5.7566	6.1535	5.4925	5.5467	5.3976	5.7396	5.2525	5.7218	6.1343	6.2481	5.8755	5.2843	5.2398	5.0737	8.6914	8.7173	8.7591	9.6977	9.6533	9.6448	8.3169	8.3607	8.3796	8.4707	8.3485	8.3431	9.3042	9.7913	9.3956	7.5906	8.4355	8.4794
399	ENSG00000125730	ENSG00000125730	C3	13.4652	13.4324	13.468	14.9649	15.0411	14.9992	14.8986	14.8448	14.8219	10.9904	11.0024	11.0638	12.0482	12.0306	12.0741	13.0572	13.0559	13.0673	12.7944	12.8102	12.8078	14.1298	14.159	14.1563	14.5856	14.5409	14.563	11.0764	10.795	10.706	13.2283	13.2595	13.2185	13.3561	13.2875	13.2833	9.7268	9.6687	9.5757	11.7951	11.5486	11.7799	12.2278	11.7541	11.9345
400	ENSG00000231131	ENSG00000231131	LNCAROD	6.449	6.2396	6.6731	5.3437	5.2981	5.1146	4.6992	4.956	4.9509	4.5713	4.9514	4.6465	4.0909	4.9283	4.0776	4.6445	4.6379	4.1397	6.1462	5.8681	5.8895	5.8916	5.9405	5.8276	4.6925	4.8468	5.1217	9.2071	9.3987	9.2024	7.6462	7.5771	7.7378	7.5822	7.7616	7.4839	8.6307	8.3485	8.7497	7.0276	6.329	6.5552	5.6707	4.4563	5.2758
401	ENSG00000283632	ENSG00000283632	EXOC3L2	3.7874	4.1029	3.7871	2.5325	2.4871	2.8003	3.3211	2.3223	2.3108	5.665	5.262	5.468	4.0245	3.2732	3.9968	3.3224	3.2778	2.7496	7.7574	7.5437	7.9677	5.1148	5.6916	5.077	5.5429	5.8312	5.8491	3.5309	3.8473	3.2431	2.6514	2.3415	2.3171	3.259	3.275	3.2432	6.263	6.453	6.3436	4.7078	4.93	4.1991	3.806	3.6978	4.0703
402	ENSG00000144136	ENSG00000144136	SLC20A1 ENSG00000144136	13.4937	13.4485	13.4995	9.997	9.7352	9.7566	10.2886	10.3541	10.3982	12.1678	12.2013	12.1087	9.2472	9.1447	9.2275	9.9737	9.9962	10.0493	12.3539	12.2881	12.3703	9.3369	9.2783	9.3463	10.3298	10.4952	10.4286	13.7728	13.8086	13.8049	10.7488	10.5556	10.617	10.6545	10.6397	10.8475	13.4552	13.3989	13.409	9.8893	9.8482	9.8177	10.372	10.2071	10.3264
403	ENSG00000166106	ENSG00000166106	ADAMTS15	7.2488	7.6897	7.6015	10.8439	11.0087	10.9778	11.0237	10.9254	10.9038	7.8984	7.6372	8.0783	11.4189	11.3696	11.3946	10.6643	10.7179	10.6611	8.2229	8.2066	8.4725	10.8054	10.7625	10.7419	10.5286	10.5676	10.4871	7.1298	7.1321	7.2703	9.6857	9.9007	9.8308	10.0193	10.0074	9.9303	7.3389	7.3441	7.3712	11.339	11.2608	11.2554	10.6837	10.2476	10.5363
404	ENSG00000140022	ENSG00000140022	STON2	4.5004	4.5713	4.6764	6.5016	6.5292	6.1937	7.5608	7.7163	7.6795	2.9251	3.7322	3.613	5.9611	6.2618	5.9102	8.6044	8.3613	8.3748	5.6104	5.3857	4.5045	6.4921	6.9843	6.8736	7.0429	6.6722	7.0046	4.0529	3.595	3.0181	5.7909	5.9717	5.7325	6.1472	6.0954	5.6837	4.1844	3.6708	3.989	6.3574	6.4177	5.8728	7.9697	7.8212	7.7617
405	ENSG00000268621	ENSG00000268621	IGFL2-AS1	3.4417	3.2705	3.1542	5.9129	5.969	5.8914	4.8061	3.8088	4.6529	3.9712	4.0069	3.9906	6.4531	7.0495	6.8384	6.8462	7.1373	6.8434	2.9377	3.6205	3.0116	6.5842	6.6205	6.8853	5.641	5.8024	6.2243	5.1495	4.76	4.8383	8.0332	8.0067	7.993	6.4062	6.1732	6.6787	3.848	3.522	4.3667	7.1505	7.5574	7.455	6.265	6.367	6.5624
406	ENSG00000232682	ENSG00000232682		3.1544	2.9573	2	5.9551	5.238	5.307	7.5143	6.86	7.4841	3.3634	4.3069	4.0713	6.6533	6.9647	6.3615	6.4926	6.1197	6.2261	3.2468	2.7584	2.6868	5.9847	5.8214	5.6459	5.609	5.7429	5.4577	2.395	2.6576	2.7515	4.5487	4.7815	3.1565	5.3952	5.2864	5.5214	2.9601	3.522	3.476	6.1157	5.2717	5.9419	5.5832	5.9093	6.0076
407	ENSG00000038295	ENSG00000038295	TLL1	3.8864	4.9684	4.8335	5.2452	5.1096	5.0298	7.4164	7.5566	7.5223	2.2924	2.7628	2.7539	2.4684	2.5581	3.1046	5.4269	4.8897	5.3662	3.991	4.2984	3.6005	4.5713	4.2906	4.7047	6.9943	7.0114	6.8703	3.3644	2.3659	2	3.0986	3.5208	3.3075	4.7166	4.7399	4.7435	2.5585	2.6995	2.3751	3.3679	3.8264	3.7633	5.4901	4.5282	5.3423
408	ENSG00000136167	ENSG00000136167	LCP1	6.3827	6.5892	6.3128	8.8123	8.9991	8.9835	7.8994	7.9736	8.1094	3.3634	3.6277	3.905	3.4468	3.5307	3.7228	6.4602	6.6701	6.6217	4.4191	4.6559	4.868	6.8297	6.7823	6.9314	6.1429	6.3917	6.5396	4.0529	4.76	4.0271	4.683	4.8365	4.8859	4.6647	4.1859	4.5324	5.2493	5.4976	5.2196	5.2773	5.3459	5.0744	6.0857	5.4353	5.2758
409	ENSG00000139329	ENSG00000139329	LUM	5.589	6.1468	5.9041	9.1663	9.2652	9.3715	10.3605	10.6701	10.6092	7.6499	8.09	8.0586	7.8617	7.8018	7.4901	10.3272	10.314	10.2173	8.0037	8.1515	7.7287	9.4329	9.267	9.215	10.7109	10.7131	10.6487	6.6761	5.9209	6.0338	6.813	6.9376	6.6061	8.2655	8.31	8.1719	6.6227	6.3241	7.0605	7.4404	7.1133	7.4069	8.4698	8.7494	8.6434
410	ENSG00000148848	ENSG00000148848	ADAM12	6.701	6.7618	6.6165	8.3462	8.1392	8.4224	9.8503	9.7553	9.8159	9.2177	9.2607	9.2629	7.5554	7.7772	7.6898	10.9389	10.9238	11.0191	8.8651	8.8953	8.9032	9.2875	9.3682	9.423	11.8249	11.6929	11.759	7.4744	6.4262	6.7717	7.5173	7.6325	7.9246	9.5997	9.5398	9.5795	7.3639	7.333	6.926	6.7734	6.329	6.6269	9.178	8.5522	8.8547
411	ENSG00000125931	ENSG00000125931	CITED1	3.979	5.1323	3.9787	8.0287	8.25	8.0497	6.284	6.2688	6.4698	4.7744	4.7668	5.0567	7.4068	7.2948	7.6374	7.6446	7.9822	7.8524	4.5933	3.9989	4.6977	5.7662	6.2846	6.4354	5.9776	5.3233	5.1217	4.2568	3.595	3.2431	6.2678	5.947	5.7325	6.1282	5.9034	5.734	3.75	3.522	3.476	7.9011	8.1961	7.8931	6.568	7.1836	7.1221
412	ENSG00000115267	ENSG00000115267	IFIH1	7.365	7.2904	7.5035	8.8322	8.9531	8.8874	11.3069	11.3552	11.321	6.9902	6.863	6.9527	7.9039	7.9247	8.0519	9.2838	9.1742	8.9684	7.3512	6.9847	6.84	8.0446	8.1852	8.4173	11.5771	11.5381	11.4891	7.7524	7.7192	7.5378	9.3007	9.4611	9.423	10.4769	10.431	10.5409	7.3639	7.0366	7.3184	7.8558	7.7877	8.1724	10.4128	10.1795	10.3778
413	ENSG00000173762	ENSG00000173762	CD7	2.7954	2	2	2.7396	3.4892	3.5739	5.3563	5.3238	4.5967	2.2924	2.3013	2	2.97	2.7727	2.7572	3.8079	4.5234	4.5841	3.2468	2.9427	2.8583	3.3121	4.1394	3.1374	5.9005	5.941	5.6339	3.1761	2.3659	2	3.8352	2.6175	2.3171	6.5273	6.8306	6.5301	2.3061	2.953	2.3751	2.6107	4.02	3.1358	6.1479	6.714	6.2172
414	ENSG00000241749	ENSG00000241749	RPSAP52 ENSG00000241749	7.8054	7.735	7.5646	3.3576	4.1421	2.8003	2.3216	2.8082	3.2884	6.2289	6.2031	5.6367	4.0245	4.3261	4.3622	4.0006	3.6494	3.7098	7.1521	6.602	6.9579	3.5741	4.5523	4.4112	4.2705	5.007	4.8058	7.4118	7.4974	7.5164	4.5487	4.3987	3.9819	5.7341	4.7901	4.5882	6.7165	6.9225	6.8389	4.3081	5.1109	4.1991	4.9052	4.8975	4.2885
415	ENSG00000143502	ENSG00000143502	SUSD4	2.5757	2.7708	3.1542	4.6168	4.7275	4.7408	7.0539	7.1819	7.0849	2.5355	2.9478	2.7539	2	2.5581	2.9413	5.1706	4.7439	5.6003	2.2973	3.2529	2.8583	2.8004	2	3.5458	3.5423	3.2677	3.279	4.2568	3.7267	2.7515	3.4394	4.3987	4.069	5.2618	4.8387	4.5324	2.3061	2.953	2	4.1458	3.9264	3.5439	6.8436	6.8465	6.9726
416	ENSG00000204767	ENSG00000204767	INSYN2B	5.928	6.2396	5.8064	2.7396	3.5889	2	3.1691	2.3223	3.1389	3.0864	2.7628	4.5371	2.2531	2.3059	2.9413	3.4599	2.9634	2.2953	5.4981	5.647	5.6767	3.6891	3.5589	3.5458	4.35	4.0346	4.7457	7.008	7.2571	7.3571	3.715	3.5208	3.5689	4.6647	4.7399	4.5882	5.8552	5.4572	5.8444	2.8403	2	2.9693	2.5843	2	2.7533
417	ENSG00000082397	ENSG00000082397	EPB41L3	3.979	4.2529	3.4414	3.8792	3.9304	3.1607	5.3206	4.7567	5.4407	4.6248	4.6648	4.3555	4.7556	4.5751	3.9968	5.8833	5.9079	5.9784	7.9513	7.951	7.6492	8.1437	7.9725	8.2037	8.8204	8.9966	8.6564	6.5653	6.1726	6.204	6.813	6.6765	6.784	6.9082	6.8425	6.7659	5.7828	6.2072	5.752	6.2416	5.7525	5.849	6.9981	5.7072	6.6037
418	ENSG00000103313	ENSG00000103313	MEFV	4.8338	5.0527	5.1841	7.3322	7.223	7.1234	5.425	4.5253	4.3469	2.2924	2	2.5435	2.4684	2.3059	3.3844	4.5242	4.2628	4.1397	4.4795	3.8221	4.6977	6.3938	6.1127	6.6015	4.8647	4.8468	5.0737	2.7047	2.6576	3.0181	2.8923	2.6175	3.4441	2.9477	3.275	2.2962	2	2.6995	2.3751	3.3679	3.7189	2	2.999	2.6425	3.5
419	ENSG00000181885	ENSG00000181885	CLDN7	2.7954	2.9573	3.7871	5.8248	5.7279	6.1542	3.4585	3.9084	2.9721	4.9938	4.4969	4.3555	6.5742	6.8154	6.7548	4.0006	4.031	4.6377	4.933	4.6022	5.0203	7.635	7.4929	7.6145	4.4253	4.4607	3.5837	2.9596	3.4501	3.4377	6.3906	6.6765	6.8346	2.3013	3.8494	3.6092	3.9397	4.246	4.4475	6.1157	7.1551	6.5104	2.3215	4.2161	3.9041
420	ENSG00000138642	ENSG00000138642	HERC6	7.8551	7.7477	7.6231	9.4373	9.3188	9.4992	12.0562	12.0509	12.1345	8.3114	8.2657	8.2267	9.5382	9.5657	9.4808	10.5979	10.704	10.5649	8.4362	8.3843	8.123	9.215	9.0799	9.2174	12.1758	12.2075	12.213	8.5188	8.5585	8.2772	10.3526	10.5193	10.3552	11.63	11.6246	11.6421	7.7279	7.9576	7.9788	9.2799	9.3325	9.3046	11.6424	11.3771	11.4516
421	ENSG00000254656	ENSG00000254656	RTL1	4.0661	4.4523	4.0657	2.7396	2.4871	2.3186	2	2	2	3.7956	3.515	3.2465	2	2.3059	2	2.3221	2.3074	2.7496	4.6988	5.1057	4.6043	2.9918	2	3.6597	2.6289	2	2.3622	7.0221	7.0464	6.7535	5.6004	5.9961	5.8601	2.7627	3.4097	2.7516	5.213	5.4157	5.3927	4.454	3.3379	3.6577	2.3215	2.6425	2.297
422	ENSG00000234362	ENSG00000234362	LINC01914	2.3164	2.305	2.3163	5.1396	4.9686	4.7931	6.7668	7.0464	6.816	3.7956	3.7322	3.9906	5.3781	5.5098	4.9823	6.13	6.3217	6.4967	4.1482	4.2292	4.2814	6.2133	6.0291	6.5283	7.2539	7.4341	7.3355	2.9596	2.3659	2	5.8203	4.6649	5.4374	5.2963	5.1392	5.2375	3.2739	3.8056	2.9191	5.3536	5.2717	4.99	6.5217	6.3272	5.6355
423	ENSG00000259977	ENSG00000259977		7.339	7.2009	7.2669	4.5078	4.4378	4.5711	2.8067	3.8088	3.958	7.4344	7.154	7.1791	4.5816	3.8471	3.9968	3.701	4.6379	3.4941	6.6974	6.5461	6.8704	4.9857	4.4912	5.4058	4.4969	3.7015	3.279	5.428	5.5462	4.5323	2.8923	3.7671	2.9879	3.7321	4.5778	3.9864	5.7324	5.5369	5.1245	2.3374	2.5939	2.7811	3.5837	2.3567	2.7533
424	ENSG00000171848	ENSG00000171848	RRM2	12.9209	12.8715	12.8878	9.3153	9.1454	8.9948	11.0237	11.0533	11.0159	12.0834	12.0581	12.0148	8.4028	8.3741	8.274	10.6625	10.6272	10.5744	12.4415	12.3615	12.4622	9.5053	9.4162	9.3141	11.5437	11.4386	11.4109	12.8805	12.9593	12.9646	9.9179	9.7971	9.9344	11.7713	11.7425	11.7399	12.943	12.8963	12.9105	9.0949	9.0653	9.2625	10.2823	10.2071	10.3478
425	ENSG00000144596	ENSG00000144596	GRIP2	4.731	5.0527	4.5613	6.0935	6.076	6.1136	8.1933	7.8724	8.0426	5.5312	5.4576	5.3435	6.7694	6.8863	6.7671	6.2102	6.0594	6.5254	5.3111	5.9349	5.6767	7.2414	7.1014	6.8009	9.7385	9.7195	9.7463	4.8676	4.0621	3.7623	5.7301	6.2399	6.0857	7.5324	7.1711	7.3772	3.4085	4.246	3.1295	6.9061	6.698	6.6269	7.0425	6.9017	6.7208
426	ENSG00000078098	ENSG00000078098	FAP	4.6203	3.8438	4.2255	7.7282	7.7872	7.7048	6.9644	6.86	6.8645	2.2924	2.7628	2.5435	5.2675	4.3925	5.1412	6.9432	7.0365	6.9532	5.344	5.5651	5.5066	7.0821	7.1516	7.1323	7.447	7.3569	7.6462	4.3488	3.8473	4.5323	6.5918	6.3574	6.3345	6.5982	6.7312	6.6915	3.848	4.3379	4.0931	6.0484	6.292	6.4485	7.0642	6.6669	6.8636
427	ENSG00000265972	ENSG00000265972	TXNIP	8.7371	8.731	8.7856	12.6151	12.6627	12.6771	13.815	13.8596	13.8732	11.3225	11.3635	11.4458	13.8052	13.8088	13.7852	13.6265	13.5474	13.5783	10.8965	11.0995	10.9574	13.4348	13.4143	13.4478	14.6443	14.5862	14.6105	11.7399	11.6051	11.5855	12.808	12.7484	12.7682	13.3414	13.3739	13.3605	10.965	10.8685	10.9919	11.911	11.8427	11.9302	13.6769	13.4762	13.6089
428	ENSG00000167644	ENSG00000167644	C19orf33	5.729	5.4446	5.755	5.1757	5.1752	5.7395	3.3211	3.3232	4.4135	6.6069	6.453	6.842	6.9944	7.1392	6.7792	6.4926	6.3556	6.3437	7.8576	7.6991	7.6315	7.8357	7.898	7.8547	6.0976	6.9337	6.3304	9.4577	9.3838	9.3608	8.6359	8.9985	8.7737	7.8437	7.859	7.5901	8.6238	8.8001	8.789	8.351	8.9333	8.3857	6.3905	7.4003	7.1031
429	ENSG00000093009	ENSG00000093009	CDC45	9.6051	9.4968	9.6263	6.1308	5.7279	5.5697	7.5684	7.3058	7.3288	8.9531	8.7244	8.7092	5.2089	4.7874	4.7553	7.0231	7.0155	6.7732	9.0682	9.1007	9.0003	6.1139	5.894	6.336	8.1205	8.0329	7.9016	9.3889	9.4872	9.4253	6.5572	6.112	6.3693	8.2347	8.2166	8.1303	9.4233	9.5148	9.3605	5.9535	5.5479	6.1701	6.6986	6.7445	7.0038
430	ENSG00000104332	ENSG00000104332	SFRP1	12.9372	12.8733	12.9388	9.0102	8.7688	8.5534	9.5455	9.445	9.5532	12.2449	12.24	12.2549	9.8369	9.7683	9.7215	9.1856	9.076	9.1547	12.2125	12.1555	12.2428	9.0739	9.1704	8.9857	10.4698	10.4153	10.5099	11.2197	11.2517	11.2576	8.281	8.5862	8.4719	10.3533	10.2477	10.4251	12.25	12.2321	12.1965	8.8663	8.641	8.8302	9.0121	8.6319	8.6856
431	ENSG00000163394	ENSG00000163394	CCKAR	2	2	2	3.7889	4.3833	4.3087	3.8063	3.001	3.4239	2.9251	2	2	5.1162	4.3925	5.1031	5.8833	6.2334	6.117	3.8145	3.7248	2.2669	5.9154	5.9174	5.922	6.8784	6.4486	5.8203	2.395	2.3659	2	4.9724	4.3237	4.4397	4.2374	4.6879	4.8385	2.3061	2	2	4.3081	2.5939	3.9537	5.7531	3.6978	5.1328
432	ENSG00000104490	ENSG00000104490	NCALD	6.1233	6.4407	6.1629	8.9489	8.6924	8.7149	9.7995	9.8334	9.7926	8.2231	8.5242	8.4769	8.7082	8.5443	8.6025	9.8321	9.9484	9.772	7.5616	7.7617	7.5525	8.4956	8.4449	8.703	9.0813	9.1127	9.1523	5.3851	4.4904	4.4444	7.2407	7.6248	7.4682	8.5776	8.4955	8.4377	5.386	5.2832	4.9133	7.3593	7.4354	7.6533	8.908	9.0443	8.9749
433	ENSG00000187720	ENSG00000187720	THSD4	9.6777	9.8145	9.7595	6.8078	6.3419	6.251	6.6851	6.8846	7.1152	9.4598	9.308	9.3824	6.5625	6.3973	6.4092	7.1606	7.2939	7.4569	9.8067	9.7601	9.8394	6.2133	6.3025	6.2658	8.444	8.5533	8.1245	10.364	10.3233	10.2025	7.2516	7.1801	7.1761	8.0549	8.1218	8.3717	9.4548	9.3969	9.3209	6.6875	5.9791	6.4798	6.3732	5.2773	6.028
434	ENSG00000139211	ENSG00000139211	AMIGO2	12.3353	12.3107	12.3854	10.2475	10.1248	10.1243	9.7197	9.8491	9.6375	11.5699	11.5808	11.5893	8.2765	7.9191	8.1439	9.6855	9.686	9.8649	12.1809	12.2561	12.164	10.0226	10.0628	9.9923	11.2972	11.3592	11.4585	13.5129	13.6033	13.5567	10.6145	10.6039	10.4536	10.2915	10.3506	10.2494	12.0093	11.9439	11.946	8.8466	8.6738	8.749	8.7925	8.6562	8.7696
435	ENSG00000157766	ENSG00000157766	ACAN	5.8807	6.2215	6.4158	8.6162	8.7977	8.6202	8.3473	8.2875	8.1194	5.5862	6.0086	5.946	8.2621	8.1088	8.2868	8.8895	8.8747	8.8052	6.0891	6.0397	6.2236	7.9323	7.9669	7.896	9.0459	8.9902	9.1319	4.7374	4.334	2.7515	5.7608	6.02	5.7325	7.9396	7.8707	7.8401	5.3193	4.9752	5.5473	7.9694	7.3923	7.694	7.5831	7.0186	7.1031
436	ENSG00000116329	ENSG00000116329	OPRD1	9.458	9.2492	9.4352	8.0386	7.9366	7.9837	6.5222	6.3418	6.516	8.6024	8.4798	8.6479	6.9681	7.3121	6.4704	5.5243	4.6379	5.3012	8.155	8.1231	8.1439	6.7391	6.8689	6.9086	5.1127	5.1047	5.0239	6.9938	7.1439	6.8592	5.6667	5.3713	5.9773	3.5149	3.8494	4.8838	8.0392	7.9504	8.1272	7.0735	7.3205	6.773	5.3906	5.5434	4.478
437	ENSG00000090661	ENSG00000090661	CERS4	6.0397	5.8962	5.755	9.1907	9.2931	9.3077	8.0484	8.2875	8.1829	8.179	8.208	8.191	10.0239	9.9307	10.0061	8.3758	8.3778	8.281	7.0361	7.2348	7.6016	9.3674	9.0877	9.301	7.5089	7.6915	8.0205	4.4354	4.334	4.5323	8.1937	8.3888	8.3727	7.9009	7.7362	7.7205	5.6259	5.5752	6.14	9.176	9.5906	9.1551	8.5138	9.145	9.0365
438	ENSG00000164362	ENSG00000164362	TERT	6.3656	6.5892	6.9382	3.0814	3.3822	2.8003	4.6426	4.5253	3.958	6.4527	6.3417	6.3856	2.97	2	2.5461	4.1705	4.5234	5.0073	5.9678	6.2982	6.1594	3.6891	3.7794	3.8638	5.7621	5.5483	6.0364	5.9233	6.3465	6.3072	3.4394	2.3415	2.5769	4.6109	5.321	4.2851	6.7422	6.7153	6.5589	4.0572	2.8188	2.5646	4.1684	3.4238	3.7162
439	ENSG00000179388	ENSG00000179388	EGR3	8.3732	8.3859	8.3939	6.5436	6.8933	6.4599	4.6426	4.8598	4.7592	7.5634	7.7411	7.7811	5.8311	5.9004	6.0769	4.1705	4.1896	4.5284	7.0856	7.1152	7.2005	5.1949	5.3568	5.3389	4.0019	4.7293	4.2356	8.8495	8.9741	8.8979	7.0918	7.1587	7.2432	5.2265	5.3548	5.0518	8.1681	8.0624	8.4152	6.8145	6.9083	6.8589	4.6988	5.7973	5.0555
440	ENSG00000182492	ENSG00000182492	BGN	6.4968	6.7109	6.5577	7.4766	7.7554	7.6772	8.0375	7.8475	8.1442	9.7892	9.7112	9.8497	9.7751	9.7109	9.7403	10.9944	10.9893	10.9974	10.3915	10.409	10.4768	10.5873	10.5755	10.5694	11.5599	11.6419	11.4891	9.5209	9.4424	9.3963	10.3614	10.4515	10.4767	11.463	11.3609	11.4033	11.2144	11.2054	11.1435	11.5009	11.4778	11.4547	11.2525	11.0696	11.2344
441	ENSG00000270069	ENSG00000270069	MIR222HG	9.2759	9.4509	9.2314	5.5775	5.4648	4.9855	6.4744	6.0894	6.2864	8.4024	8.535	8.4125	6.25	6.476	5.7218	6.7556	6.9168	6.4374	8.4701	8.4693	8.5244	5.6853	5.6916	4.9028	6.6928	6.8933	6.9656	9.543	9.6985	9.5197	6.2022	5.6421	5.8104	6.9736	7.3407	7.6037	9.2639	9.2655	9.466	4.9236	5.3816	5.7239	6.9868	7.1035	6.8972
442	ENSG00000260328	ENSG00000260328		6.3995	6.9047	6.7927	3.0814	3.3822	2.9917	2.3216	2.8082	4.0446	6.1398	6.2566	6.2184	2.4684	3.7491	2.7572	4.8586	4.4625	4.3471	6.6456	6.0598	6.4144	3.3121	2.7906	3.7654	5.5087	5.8594	4.6829	7.1168	6.982	7.205	3.715	3.5208	4.3026	5.7087	5.5998	5.6579	6.263	6.2072	6.3224	4.3081	4.269	2.5646	3.9986	4.2161	3.9896
443	ENSG00000158270	ENSG00000158270	COLEC12	6.0611	6.108	6.0177	3.4781	4.2063	3.5739	2.9993	4.4611	3.6617	6.5665	6.705	6.9204	3.8816	3.8471	4.3622	4.9075	5.9748	5.1979	7.9672	7.868	7.9488	7.3328	7.3104	7.3934	7.9333	7.8827	7.8808	6.9056	6.1257	6.4036	6.912	6.9749	6.758	7.6167	7.4385	7.2875	8.0598	7.8757	8.0899	6.1801	6.329	6.263	7.6347	7.1836	7.6675
444	ENSG00000102313	ENSG00000102313	ITIH6	3.6811	3.1224	2.5755	2	3.1407	2.3186	3.6994	3.8088	3.2884	7.9038	7.7659	7.7322	6.1287	5.7053	5.9537	3.701	3.6494	3.4941	5.527	5.7245	5.1248	3.5741	3.7794	2.5655	3.9	2.3579	3.0985	5.2484	3.595	4.3508	2.8923	3.6492	3.1565	4.5549	3.7514	4.4141	6.3823	5.8495	6.3436	4.2292	3.6027	4.7543	3.806	3.2645	2.5431
445	ENSG00000143387	ENSG00000143387	CTSK	7.0708	7.3077	7.6586	9.2126	9.0955	9.0224	10.3216	10.4419	10.3868	6.2289	6.274	6.2706	7.1349	7.2948	7.326	7.8649	7.715	7.6714	5.243	4.5463	5.1581	6.0931	6.2665	6.3013	6.6463	6.5211	6.5572	5.2954	5.1833	4.1433	6.3708	6.4833	6.635	7.3055	7.2449	7.4316	4.5762	5.0853	5.3088	6.3199	6.6694	6.5104	7.799	7.8354	8.1943
446	ENSG00000185507	ENSG00000185507	IRF7	6.543	6.9603	7.1522	8.603	8.75	8.7682	10.5241	10.5393	10.5832	6.5936	6.0496	6.645	6.8769	6.8863	6.73	8.0397	8.0249	7.8861	6.4779	6.6819	5.9091	7.306	7.4128	7.2999	9.7255	9.7724	9.6996	7.4642	6.8867	6.9735	9.2475	9.3917	9.4837	10.1477	10.0074	9.941	7.1786	6.8925	6.7777	7.9875	8.0374	8.021	10.2835	10.8005	10.5878
447	ENSG00000163762	ENSG00000163762	TM4SF18	7.5575	7.515	7.3472	5.0256	5.1752	4.5711	5.0862	4.394	4.8096	4.269	4.8152	4.9751	2.97	3.2732	3.2513	4.7011	4.031	4.3471	5.8808	5.3536	6.0397	3.6891	4.2906	4.2748	5.2433	4.7293	4.919	8.0758	8.1761	8.232	7.2077	7.2323	6.8095	7.3878	7.0214	7.1274	7.6888	7.6433	7.5646	6.0253	6.2346	6.208	6.6564	6.4247	6.8749
448	ENSG00000152661	ENSG00000152661	GJA1	2.3164	2	2	5.2109	4.9311	5.0728	5.806	6.0463	6.0763	2.2924	2.3013	2.2972	4.796	5.3181	5.1784	5.5243	5.3591	4.8795	3.1005	3.5081	2.4921	5.8427	5.2128	5.5006	5.2011	5.5826	5.2134	2.7047	2.6576	2.4241	4.3205	4.8895	4.4397	3.1117	3.5328	3.7132	2.3061	2	2.3751	6.5962	6.1336	6.0501	5.8809	5.2773	5.987
449	ENSG00000101188	ENSG00000101188	NTSR1	7.652	7.7286	7.8238	3.4781	3.3822	2.9917	2	2.5857	2.7835	4.7263	4.1647	4.6465	3.8045	3.7491	4.1542	2.5852	2	3.3728	5.4076	5.3536	4.868	3.449	2.7906	2.9707	2.6289	3.2677	2.8922	6.1704	5.6822	6.1214	3.9462	3.2237	3.8892	3.1117	3.1266	3.4973	5.4183	5.4976	5.433	3.9629	3.7189	3.285	3.1689	2.6425	2
450	ENSG00000183615	ENSG00000183615	FAM167B	4.731	4.9684	4.5613	7.9371	7.7607	7.8354	7.1685	7.1619	7.4368	6.7463	6.5275	7.0153	8.9466	8.861	9.0078	8.4966	8.6979	8.7726	5.4384	5.6733	6.1093	7.7455	8.0957	7.6494	7.1129	7.1777	6.9917	4.6676	4.4143	4.6151	7.8093	7.415	7.6056	8.0799	7.9883	7.8516	5.8552	4.6562	5.7834	8.3417	8.8812	8.497	8.911	9.754	9.3592
451	ENSG00000178860	ENSG00000178860	MSC	8.7002	8.6006	8.74	10.5191	10.7064	10.6612	10.2989	10.3352	10.2848	6.2799	6.0496	6.5496	7.2843	7.1488	7.1314	8.4805	8.3529	8.4329	7.026	7.2954	7.0493	9.7369	9.8173	9.6519	9.6213	9.6156	9.4866	6.8278	6.0523	5.8749	8.1304	7.8552	8.1511	6.7553	6.652	6.6787	5.9901	5.8804	6.14	7.7182	7.7608	7.6805	7.2555	7.3316	7.3494
452	ENSG00000221955	ENSG00000221955	SLC12A8	5.8319	6.3767	6.3652	8.4929	8.4783	8.2597	7.256	7.1819	7.4607	7.0501	7.5469	7.4217	9.1434	8.9925	9.0384	9.5687	9.5279	9.3681	7.8519	8.1136	8.0452	10.2185	10.1654	10.2264	9.84	9.8396	9.7616	5.6968	4.6972	5.4478	8.7006	8.6218	8.7574	8.5599	8.6965	8.4031	5.5406	5.2362	5.1729	8.9144	8.7023	8.7586	8.3557	7.9446	8.221
453	ENSG00000152580	ENSG00000152580	IGSF10	4.1482	4.3888	4.2255	6.6628	7.2152	7.2222	7.043	7.0788	7.4126	4.0516	5.115	4.3555	8.2145	8.2317	8.3573	7.8399	7.993	7.8064	6.1462	6.2812	5.8081	8.1933	8.1996	8.3424	8.5696	8.6043	8.8791	5.1495	4.8203	4.1433	6.4101	6.4307	6.2438	6.4374	6.0549	6.5301	4.7885	4.1479	3.989	7.0848	6.0249	7.0059	6.642	5.3585	6.3032
454	ENSG00000145569	ENSG00000145569	OTULINL	6.7279	6.2032	6.5726	4.0444	4.5899	4.0748	3.6994	4.6456	5.12	7.0205	6.9738	7.005	4.5346	4.7874	4.4253	6.5085	6.7864	6.2261	8.8931	9.0133	8.7779	6.1545	6.0291	6.2108	8.1652	7.9888	7.8808	5.4696	5.2722	5.0907	4.4006	3.6492	4.1511	5.1902	5.3878	5.3056	5.2847	5.0313	5.2649	4.3829	3.6027	4.0402	4.3908	5.0519	3.9041
455	ENSG00000154133	ENSG00000154133	ROBO4	9.585	9.521	9.5491	6.3985	6.3131	5.9617	6.043	6.2874	5.8544	6.6333	5.9448	6.2534	5.7917	5.3519	5.5624	5.6731	6.1197	5.6003	7.9459	8.0295	8.0318	6.0507	5.846	5.6733	7.1243	7.1087	7.2076	10.507	10.4286	10.4692	6.7532	6.5991	6.8593	7.106	6.9569	7.1368	8.8296	8.9677	8.8864	5.7138	6.3651	5.6153	6.7261	5.936	6.2172
456	ENSG00000158125	ENSG00000158125	XDH	6.8433	6.7366	6.8429	4.5078	4.1421	2.9917	4.6426	3.4608	3.958	6.0643	6.2913	6.0088	2.4684	2.3059	3.1046	3.4599	4.3325	3.7098	6.6189	6.4429	6.6192	2.5795	3.8782	4.0425	5.641	5.4772	5.3407	7.5827	7.5868	7.6203	4.919	4.8365	4.9331	5.6566	5.2864	5.6837	7.2158	7.0637	7.0985	4.0572	4.1906	5.3016	4.3908	4.5282	4.7472
457	ENSG00000168772	ENSG00000168772	CXXC4	6.0611	6.0476	6.1229	7.5879	7.5665	7.6131	5.3563	5.2113	5.12	2.2924	2.9478	2.9374	3.1048	3.2732	2.5461	2.3221	2	2.5402	3.7174	3.8221	4.1554	4.3088	4.9656	4.4749	3.4001	3.2677	4.3204	2.7047	4.334	3.7623	5.8775	6.0436	5.6501	4.5549	4.9752	4.9276	5.5109	4.5829	5.0746	6.5482	6.195	6.5986	5.2462	4.8975	5.0555
458	ENSG00000186510	ENSG00000186510	CLCNKA	2.3164	2	2.7952	5.6304	5.8535	5.8914	6.3562	5.8093	6.1946	2.5355	2.7628	3.1002	5.2675	5.2118	5.9102	4.3225	4.2628	4.2812	2	2	2	5.6288	4.92	4.9925	4.7522	4.2204	4.9724	2	2.3659	2	4.8635	4.3987	4.5036	4.4968	3.4097	4.1435	2	2.3917	2.6726	6.4646	6.292	5.9642	4.1684	4.2161	4.2194
459	ENSG00000260073	ENSG00000260073		6.2214	6.3098	6.0393	7.1806	7.2461	7.1538	6.671	6.6459	6.8525	2.9251	2.5504	2.5435	3.1048	2	2.7572	3.0004	2.776	2.2953	3.2468	3.9989	3.3928	3.3121	3.7794	3.2867	3.9	3.0883	3.8352	2.395	2.9	3.2431	2.8923	3.5208	4.1511	3.9209	3.7514	3.9009	3.9397	2.3917	3.989	3.7534	3.9264	4.2725	4.522	4.0305	3.9896
460	ENSG00000224309	ENSG00000224309	ANKRD30BP2	5.4663	5.1323	5.4005	5.5225	5.4648	6.0505	7.237	7.0788	7.3027	2.2924	2.7628	2	2.2531	2.9595	2	2.5852	2.3074	2.2953	2.9377	2.9427	2.6868	2.5795	3.1482	2.3103	3.0655	3.2677	3.5837	2	3.8473	3.2431	3.715	4.47	3.1565	4.1645	4.7901	4.5882	4.1844	3.1686	3.1295	3.3679	4.269	3.7633	5.6707	5.4722	5.6088
461	ENSG00000170075	ENSG00000170075	GPR37L1	4.2258	3.8438	3.8861	7.3871	7.5542	7.6131	6.6133	6.6602	6.3388	3.3634	2.5504	3.2465	2.97	3.8471	3.7228	4.8586	4.2628	4.5284	3.6134	2.9427	2.4921	6.2882	6.5622	6.498	4.4253	4.4607	4.9724	2.9596	3.4501	3.2431	6.3099	6.5506	6.4526	4.1645	4.2591	4.6418	3.4085	2.953	2.6726	5.0205	5.7795	5.9419	4.1684	4.3806	4.8875
462	ENSG00000151789	ENSG00000151789	ZNF385D	3.4417	4.2529	3.3049	4.6168	4.9311	4.3789	5.2841	5.4281	5.6206	2.2924	2	2	2	2	2	2.3221	2	2	4.356	5.1057	4.0174	3.8949	4.4912	4.0425	4.6302	4.385	4.8635	4.987	4.9871	5.0907	5.6004	5.9961	5.9773	6.3415	6.5824	6.6264	5.3531	5.1877	5.7198	5.6845	5.6969	6.0291	6.227	6.3473	6.1445
463	ENSG00000254486	ENSG00000254486	LINC02547	2.3164	2.7708	2.3163	6.6755	6.7712	5.9152	6.1885	6.1517	6.0967	3.2315	2.3013	2	4.2737	3.7491	3.9968	4.9549	5.1817	5.0475	2	2.2993	2.2669	3.8949	4.7215	5.1175	4.4253	4.385	4.8058	3.3644	2.6576	3.4377	5.566	5.4439	5.8104	5.5172	5.1392	5.1289	3.6449	2.953	4.4475	6.0936	6.0911	6.1701	6.188	6.2864	6.3198
464	ENSG00000134198	ENSG00000134198	TSPAN2	5.8807	5.8261	5.5886	4.5634	3.7697	3.9876	4.8567	5.2873	5.1594	3.3634	4.0879	4.5371	2.97	2.3059	2.2988	6.1092	5.8615	5.5453	5.3111	4.3645	4.5553	3.5741	3.1482	3.2867	6.3112	6.5902	6.3304	8.0758	8.3186	8.245	4.9724	4.9899	4.9788	5.7087	5.7341	5.6579	5.213	5.0853	4.9133	3.2125	2	2.5646	4.3908	4.3007	4.0703
465	ENSG00000120156	ENSG00000120156	TEK	4.0661	3.2705	3.7871	5.6304	5.8931	5.9617	5.6991	5.7568	5.6486	6.4378	6.7178	6.0886	7.9039	7.5705	7.7153	8.8711	8.7045	8.6893	6.6054	6.3962	6.5829	8.3761	8.3999	8.372	8.6737	8.5875	8.7202	5.0973	4.5627	4.8383	6.7532	7.0112	6.9073	6.7799	7.1326	6.8134	5.0578	4.8559	4.0931	7.7539	7.0258	7.5612	7.598	6.5509	7.1126
466	ENSG00000165323	ENSG00000165323	FAT3	8.4641	8.2631	8.4993	8.92	8.8081	8.9948	10.7568	10.5158	10.6615	4.7263	4.2375	4.9751	5.6223	5.4171	5.534	6.3406	6.2694	6.2777	6.8425	6.2982	6.0036	6.7786	6.8324	6.8377	7.4914	7.2435	7.4435	6.2442	6.7228	6.8592	7.4435	6.8061	6.8955	8.4183	8.5328	8.6814	6.7923	6.2551	6.5948	6.6273	5.4164	6.6546	8.0909	6.8036	7.0934
467	ENSG00000177807	ENSG00000177807	KCNJ10	3.7874	3.6409	3.8861	5.0256	5.238	5.5995	3.6994	4.2496	4.1263	4.3976	5.3631	5.2072	8.6349	8.6328	8.4999	4.0006	5.1041	3.7098	4.7488	2.9427	3.6005	5.1148	5.0945	5.6459	3.5423	3.0883	3.7149	3.6801	2.3659	2.7515	3.4394	3.2237	3.3075	3.8296	2.961	4.0671	4.026	3.1686	3.476	6.412	6.254	6.0708	3.9055	3.2645	4.2194
468	ENSG00000102271	ENSG00000102271	KLHL4	3.3052	4.5713	4.6764	4.858	5.2981	5.6286	6.1686	6.1312	5.9246	2.2924	2	2	2.2531	2	2	4.3225	4.1125	4.6377	2.9377	3.1062	2.6868	3.6891	3.9706	3.6597	4.6302	5.4772	4.9724	4.8676	5.4351	5.2546	6.1098	6.9502	6.8221	6.4831	6.5093	6.7415	4.3272	3.9289	4.0931	6.1801	5.5161	5.4979	6.1479	5.4353	6.1257
469	ENSG00000122574	ENSG00000122574	WIPF3	3.4417	2.9573	3.4414	4.7182	4.4903	5.0298	4.3208	3.8088	4.7071	3.4842	4.2375	4.2895	6.829	6.9316	6.9174	4.3929	4.031	3.8974	2.2973	2.547	2.6868	5.1148	5.0945	5.2688	4.0971	4.6667	3.7149	3.5309	2.9	3.0181	5.4948	5.2141	5.0661	5.9227	5.6819	5.2022	3.1255	3.3561	3.3132	8.0803	8.1911	8.0421	5.6987	5.1913	5.5815
470	ENSG00000167772	ENSG00000167772	ANGPTL4 ENSG00000167772	6.6735	6.5892	6.2398	5.1396	3.7697	4.4459	5.8813	6.3239	6.0556	7.6499	7.6966	7.6817	5.0171	4.8828	5.0639	5.4925	5.9305	5.7295	8.9794	8.6524	8.7095	5.7397	5.549	5.6459	9.7999	9.8037	9.8606	6.5653	6.1726	6.7351	4.5487	4.7244	5.4374	5.4267	5.2147	5.0909	7.5058	7.3441	7.5372	5.5611	5.806	6.1113	6.4576	6.6985	6.3525
471	ENSG00000254585	ENSG00000254585	MAGEL2	2	2	2	3.7889	3.6822	3.4489	5.9055	5.9327	6.2864	3.0864	2.7628	3.2465	4.3298	4.3261	4.0776	5.5857	6.4049	5.848	2	2.547	2.8583	4.6301	3.7794	3.6597	4.2705	4.7892	4.4006	2	2.6576	2	3.715	4.6028	3.7901	3.6276	3.7514	4.6418	2	2	2	4.454	4.5456	4.9458	6.8055	6.4981	6.8408
472	ENSG00000154127	ENSG00000154127	UBASH3B	11.0048	10.9232	10.9695	7.0795	6.7061	6.9381	8.3952	8.5412	8.4912	10.6088	10.6679	10.6036	7.5196	7.3873	7.4752	8.6732	8.688	8.5211	11.0091	10.9015	10.9396	7.6278	7.421	7.4735	8.5902	8.8101	8.8791	11.1138	11.1299	11.1199	7.8948	8.0067	7.9362	8.2123	8.4415	8.4603	11.0179	10.9644	10.9893	8.0747	7.8527	7.9332	8.5059	7.8212	8.0965
473	ENSG00000253398	ENSG00000253398		2.7954	2	2.3163	4.0444	4.9686	4.5711	6.4249	6.377	6.2685	2	2.3013	2.5435	4.9826	5.1746	5.6175	6.2675	5.9528	6.2435	2	2.547	3.0116	4.3088	3.5589	4.2748	4.8647	4.0346	5.5308	2.9596	2	2	3.279	3.9774	3.6837	5.2265	4.6879	5.5497	2	3.1686	2	4.5865	3.3379	4.3422	6.4411	4.7846	4.6455
474	ENSG00000119121	ENSG00000119121	TRPM6	3.979	3.9354	3.3049	5.8018	6.2072	6.1136	5.5836	5.3238	5.4083	3.2315	3.8297	3.905	7.0787	7.3121	6.8384	6.8209	6.3886	6.6084	4.0717	3.8221	3.9431	6.9614	7.1614	7.0406	5.8191	4.9556	5.4198	3.939	3.7267	3.4377	7.0674	7.3598	7.2983	6.4062	7.0932	6.8594	3.2739	2.3917	4.3667	6.1157	6.0473	6.5986	7.2173	6.714	6.6037
475	ENSG00000186047	ENSG00000186047	DLEU7	4.2258	5.0112	4.0657	7.41	7.3704	7.1538	7.7601	7.5566	7.7326	5.073	5.1904	5.4975	8.8824	8.9952	8.9896	7.563	7.5566	7.2743	4.2208	3.9132	3.6005	7.0394	7.1614	7.1224	6.2295	5.993	6.2889	3.6801	4.0621	4.6151	6.3906	5.7318	5.6501	6.4062	6.4324	6.4421	4.5178	5.0313	4.7948	7.6056	6.195	7.455	6.6129	5.0519	5.4964
476	ENSG00000280061	ENSG00000280061		3.5663	4.1029	4.2255	6.4729	6.3702	6.0505	5.5836	5.5255	5.5334	3.2315	3.8297	3.5009	6.4531	6.9204	7.0734	5.7821	5.2553	5.3662	2.9377	3.3862	2.4921	5.8916	5.4561	5.5605	3.9	5.3233	3.5837	2.7047	2.3659	2	3.4394	3.7671	3.3075	3.7321	4.1089	3.9009	2.3061	3.1686	2	5.3536	5.4164	5.8248	6.1275	6.7293	6.1993
477	ENSG00000253898	ENSG00000253898	LINC01419	10.2235	10.192	10.1302	9.8273	9.8438	9.7216	7.9469	8.2357	8.0841	7.577	7.8497	7.3344	7.2115	7.2418	7.2142	5.9076	5.4244	5.825	7.2333	6.9741	7.33	6.8297	6.795	6.698	4.5651	5.3233	4.6174	8.6558	8.7755	8.6356	8.6927	8.7347	8.5459	6.9193	6.9008	6.8366	9.3851	9.4286	9.2828	9.1059	9.3072	9.0416	7.7729	7.8425	7.9915
478	ENSG00000227467	ENSG00000227467	LINC01537	3.4417	3.7459	4.3693	2.9206	2.6803	2.5794	2.8067	2.3223	2.3108	4.7263	4.9514	5.1339	3.228	2	2.2988	3.4599	3.5359	2.2953	4.9756	4.8983	4.3405	2.5795	2.9805	2.5655	3.9	3.8213	4.1454	7.2659	7.1201	7.0647	3.279	3.9774	4.4397	3.9209	4.1859	2.5418	6.8045	7.1036	7.0346	3.5081	3.3379	3.8616	3.3208	3.2645	3.3785
479	ENSG00000279118	ENSG00000279118		2.7954	2.305	2	5.7786	5.4908	5.1947	6.284	6.4282	5.7552	2.5355	3.2591	2.7539	6.0804	6.1318	6.037	4.6445	4.9794	4.9659	2.7541	2.7584	2.2669	5.2707	4.7737	5.3043	5.641	5.5132	4.7457	2.395	2.3659	3.2431	4.2356	3.5208	3.3075	5.4267	4.5778	5.2375	2.7732	2	2.3751	5.4952	5.9074	6.0078	5.3202	5.9093	5.9232
480	ENSG00000104415	ENSG00000104415	CCN4	2.3164	2.5566	3.566	5.2452	4.9311	4.157	7.1175	6.587	6.9455	3.4842	3.7322	2.7539	4.0909	4.7372	4.0776	7.0342	6.7864	6.9846	3.1005	3.6205	2.6868	4.1572	4.5523	4.0425	4.6302	4.9556	4.8058	2	2.3659	2.4241	4.0493	3.0485	3.6837	3.6276	2.5591	3.0972	2.7732	2.3917	2	4.5865	4.3432	4.8532	5.7796	5.3185	5.6088
481	ENSG00000105499	ENSG00000105499	PLA2G4C	4.6203	4.1029	3.8861	7.1983	7.0932	7.3588	7.9293	7.9736	7.9944	3.4842	3.3927	3.5009	5.296	5.854	5.4146	6.8081	6.587	6.9949	3.9054	3.6205	4.1554	6.3767	6.5473	6.336	6.7378	6.3917	6.6585	4.0529	4.5627	4.4444	6.1335	5.6726	6.0647	6.3081	6.4943	6.7415	2.7732	3.9289	3.6224	5.316	5.4836	4.9003	7.1171	7.3516	7.2662
482	ENSG00000127564	ENSG00000127564	PKMYT1	9.919	9.8145	9.8604	6.2874	5.8535	5.766	7.6206	7.6241	7.7129	9.2112	9.0744	9.015	5.4303	5.5684	5.6965	7.659	7.4743	7.8524	9.4007	9.2282	9.2441	6.6985	6.4702	6.6574	8.6226	8.5619	8.4739	10.0681	9.8542	10.0303	6.9788	6.925	7.3339	8.7493	8.6866	8.6846	9.8866	9.9583	9.9162	6.2416	6.292	6.3838	7.2173	7.2595	7.3332
483	ENSG00000134716	ENSG00000134716	CYP2J2	5.951	6.0269	5.9276	6.5297	6.2687	6.4104	7.8689	7.9089	7.7129	4.0516	2.5504	3.1002	2.8214	3.2732	3.5062	4.1705	4.031	4.5841	3.1005	4.0798	4.0174	4.4461	2.7906	3.7654	6.1204	5.941	6.0364	4.3488	3.289	2.7515	4.1454	2.6175	4.3026	5.7341	5.7341	5.2022	3.2739	4.0426	3.3132	4.5218	4.02	4.1991	6.0643	5.9093	5.5815
484	ENSG00000111344	ENSG00000111344	RASAL1	6.3995	6.393	6.4806	8.0188	7.9507	8.0335	4.9056	5.0018	5.3753	5.0339	4.5551	5.2769	5.4808	5.4487	5.0237	4.0006	3.5359	3.4941	4.0717	4.2984	4.3405	5.9154	5.9405	5.7002	3.5423	2.6444	3.7149	3.5309	4.4143	2.7515	6.6421	7.2527	6.5004	3.6276	4.5194	4.7918	4.7383	3.6708	4.9133	6.0712	6.215	6.3838	2.5843	4.4563	2
485	ENSG00000240687	ENSG00000240687		2.5757	2.7708	2.9858	5.7309	6.3131	6.0929	3.9058	4.394	3.5477	3.2315	2.3013	3.7171	6.2353	6.3141	6.2955	2.3221	3.2778	3.4941	3.2468	2.2993	2.4921	5.9154	5.5786	5.5006	3.5423	2.3579	3.5837	2.395	3.595	2	5.3808	5.5464	5.5015	2.5503	2.961	3.4973	2.5585	3.3561	2	6.0484	6.195	5.849	3.4582	3.5673	4.3545
486	ENSG00000276170	ENSG00000276170		5.928	5.7011	5.7285	4.2614	5.0408	4.5711	4.3912	4.0016	4.0446	7.2163	7.38	7.568	6.7592	6.7662	6.5715	6.978	6.7229	6.8087	8.0935	7.8393	7.9817	7.4678	7.4128	7.4657	6.7229	6.3722	6.5572	9.4603	9.5728	9.6083	8.4878	8.8527	8.8829	7.9396	8.0202	7.9559	8.8416	8.755	8.7616	7.7326	8.1137	7.7006	6.917	7.4193	7.7433
487	ENSG00000108018	ENSG00000108018	SORCS1	9.1194	8.9335	8.9375	8.6898	8.5968	8.8196	8.7434	8.7536	8.6823	6.361	6.239	6.0691	6.7282	6.348	6.7048	6.13	5.7126	5.848	5.9887	5.3536	5.5321	5.03	4.92	5.3389	4.8647	4.9022	4.5487	4.2568	4.8203	3.4377	5.1218	5.255	5.5628	4.8619	5.018	5.4629	6.3985	6.2551	6.0394	6.4817	6.4683	6.208	6.1479	5.5082	5.8102
488	ENSG00000137628	ENSG00000137628	DDX60	7.7473	7.863	7.5646	9.1114	8.9991	9.0973	11.4994	11.4798	11.4757	7.3653	7.3225	7.276	8.1497	8.3658	8.1439	10.0383	10.0385	10.0908	7.4899	7.4249	7.54	8.6842	8.4328	8.4651	11.738	11.724	11.6505	8.3453	8.2047	7.9819	9.9828	9.9776	9.9517	10.9175	10.9504	10.9725	8.0024	7.8289	8.0057	8.351	7.8965	8.4021	10.8607	10.0768	10.3818
489	ENSG00000248323	ENSG00000248323	LUCAT1	6.9729	7.2193	7.3121	5.8914	5.8129	5.5995	7.6133	7.587	7.5596	6.361	6.3744	6.236	3.1048	3.4076	2.2988	5.1706	5.0637	5.0475	7.2421	7.2954	7.2242	4.741	4.6672	4.5358	7.1905	6.9859	7.1392	6.8437	6.3668	6.8073	4.3205	4.3987	4.6235	4.8151	4.1859	4.7435	6.2087	6.1826	5.959	3.0384	3.0134	3.285	4.8057	4.8422	4.7472
490	ENSG00000232629	ENSG00000232629	HLA-DQB2	5.8565	5.5352	5.8315	5.6562	5.8734	5.7126	8.3069	8.1106	8.1733	6.5527	6.274	6.2005	6.9769	6.4134	6.529	8.9256	8.6979	8.896	5.7883	6.229	6.3	6.2324	6.0922	5.9889	7.7403	7.7755	7.6706	3.3644	4.1585	3.6091	4.0493	3.9774	4.1511	6.4219	6.3342	5.983	4.457	4.5058	4.7948	4.5218	5.2332	4.9458	7.3201	7.6464	7.6413
491	ENSG00000183117	ENSG00000183117	CSMD1	4.8338	4.9244	5.1041	5.9551	6.1755	6.6279	6.78	6.7569	6.8881	2.2924	2.5504	2.5435	3.228	3.8471	3.5062	2.8077	3.7547	4.1397	5.8582	6.0598	5.9665	6.5235	6.717	6.8377	7.0429	6.7796	7.3757	5.8306	5.836	5.5773	6.8844	6.9123	7.1663	7.3798	7.5226	7.4392	5.213	5.4976	5.5102	6.0253	6.1749	6.3838	6.9289	6.2655	6.3685
492	ENSG00000186529	ENSG00000186529	CYP4F3	2.7954	2	2.3163	3.0814	4.1421	3.1607	2.3216	2.5857	3.1389	3.5956	2.5504	2.2972	4.9471	4.7372	4.0776	3.1703	3.7547	4.2122	3.1005	2.547	2.6868	4.6866	4.0575	5.1568	3.4001	3.4273	2.6514	3.8153	3.595	3.2431	7.4245	7.3409	7.3858	4.3067	4.5194	4.8385	2.3061	3.1686	2.6726	6.2416	6.5646	5.849	5.4577	5.2773	5.2413
493	ENSG00000224389	ENSG00000224389	C4B	2.7954	2	2.5755	3.3576	3.7697	2.9917	3.4585	4.4611	3.958	3.6991	2.5504	4.0713	4.5816	5.5098	5.2146	5.8081	5.9305	5.4585	2.7541	2.2993	3.694	5.8177	6.0922	5.3389	6.1204	6.3524	6.2243	2.7047	2.3659	2.4241	6.2244	5.8961	5.9773	6.221	5.9034	6.1953	2.9601	2.6995	2.3751	3.8619	4.93	4.6481	5.5218	5.6439	5.8565
494	ENSG00000158292	ENSG00000158292	GPR153	10.1803	10.282	10.3423	8.1696	7.9739	7.8906	7.3384	6.8968	7.3797	9.8579	9.9026	9.9559	7.1505	6.6624	6.8841	5.3226	5.4868	5.6271	9.5579	9.6485	9.6215	7.232	7.0599	6.6297	6.1204	6.947	6.2243	8.558	8.6772	8.7315	7.1275	6.7783	6.9652	7.2001	6.9459	6.9579	9.9542	10.0596	10.0254	7.2833	7.302	7.5015	7.158	6.8323	6.8749
495	ENSG00000154864	ENSG00000154864	PIEZO2	2.5757	4.1029	3.9787	6.2199	6.1099	6.0288	5.9759	6.068	6.3041	2	2.5504	3.2465	3.3415	2.3059	2.7572	2.5852	2.3074	2.9324	2.2973	3.6205	3.6005	3.5741	3.2985	2.7823	4.0971	3.9319	3.5837	3.8153	4.4143	3.7623	6.0111	5.6421	5.5925	6.9193	6.7053	6.8819	4.837	4.3379	4.524	5.6241	5.2332	6.0078	5.7531	4.6621	5.5537
496	ENSG00000077092	ENSG00000077092	RARB	4.7834	4.513	4.8335	7.491	7.3277	7.1437	7.0861	7.1819	7.212	4.4578	5.2965	4.6465	7.3937	7.4818	7.5193	6.715	6.6152	6.5813	6.7958	7.0564	7.0843	8.8418	8.7489	8.7931	7.8122	7.9824	7.6129	6.8117	5.5815	5.5773	8.9607	8.8122	8.9844	8.2123	8.2618	8.2858	7.6486	7.6252	7.6609	10.1213	9.9152	10.1451	8.7396	8.2723	8.7236
497	ENSG00000142910	ENSG00000142910	TINAGL1	12.4931	12.499	12.5478	9.5737	9.417	9.4552	8.53	8.5138	8.3997	11.3684	11.2856	11.3047	9.622	9.4221	9.3051	8.8649	8.8718	8.8052	11.5393	11.4635	11.5549	9.9581	10.0134	10.0299	9.322	9.404	9.4564	13.2329	13.22	13.256	11.057	10.99	11.0896	10.2634	10.2963	10.2199	12.0894	12.0853	12.0167	10.2567	10.2851	10.2956	8.2365	8.3685	8.4645
498	ENSG00000183111	ENSG00000183111	ARHGEF37	6.9387	6.9927	6.8305	9.7885	9.6425	9.67	10.3058	10.3274	10.3036	7.1448	7.0667	7.0752	10.1875	10.1707	10.0766	10.3216	10.3129	10.1016	6.9533	7.2524	6.9951	9.181	9.366	9.3271	9.5991	9.6824	9.5777	6.2442	6.1955	6.3801	9.2902	9.2771	9.3553	9.8798	9.8237	9.8711	6.7034	6.5901	6.8975	9.5592	9.3796	9.322	10.1287	9.7614	9.7401
499	ENSG00000082293	ENSG00000082293	COL19A1	9.1496	9.1806	9.2617	8.6709	8.5998	8.5648	7.5836	7.5256	7.5072	9.8439	9.9642	9.9901	9.2122	9.0656	9.1893	6.8336	6.9054	7.0942	8.9342	8.806	8.7262	7.306	7.6757	7.2999	6.2504	6.1614	6.3098	6.1954	6.7846	6.5789	6.0613	5.7025	5.4374	4.5549	4.9752	4.7918	8.233	8.2632	7.9092	7.574	6.8586	6.9951	6.3905	5.6759	6.028
500	ENSG00000244681	ENSG00000244681	MTHFD2P1	3.7874	3.9354	3.4414	6.3831	6.2228	6.3592	6.8188	7.0788	6.7271	2.2924	2.5504	2.2972	3.228	3.1248	2	2.5852	3.1291	2.5402	2.9377	3.1062	2.6868	4.7933	5.2866	4.8558	4.4253	4.4607	4.2356	3.1761	3.8473	3.2431	5.566	5.8163	5.4698	5.2618	5.9919	5.6316	4.1074	4.1479	3.476	5.3536	5.9791	5.4354	5.2837	6.0625	6.2694
501	ENSG00000115596	ENSG00000115596	WNT6	2.5757	3.8438	3.4414	7.2244	7.3132	6.8543	4.9987	4.4611	4.8582	3.6991	3.2591	4.2204	6.2644	6.0312	5.8424	4.088	4.6379	4.5284	4.29	4.4882	4.2814	7.2129	6.9619	7.4179	6.0744	6.0916	6.5038	2.395	2.9	2.4241	6.1796	6.1342	6.3863	4.0068	4.0274	4.5882	2.7732	3.522	3.3132	6.0017	6.4347	5.8962	4.3204	4.7246	4.536
502	ENSG00000240694	ENSG00000240694	PNMA2	5.1845	5.4754	5.755	5.6304	5.5164	5.1552	4.3912	4.394	4.2771	8.6452	8.4609	8.535	8.516	8.3617	8.6757	7.7755	7.6067	7.5716	8.6939	8.6948	8.5116	8.642	8.6753	8.7962	8.3408	8.169	8.0887	6.145	6.1494	6.204	4.7457	5.2948	5.7056	5.8548	5.8333	5.709	6.7923	6.7823	6.4257	6.6875	6.329	7.1096	6.0426	5.4353	5.4367
503	ENSG00000138944	ENSG00000138944	SHISAL1	6.449	6.2575	5.9276	8.082	7.9785	8.2028	9.0209	8.706	8.8601	7.7853	7.5753	7.9876	6.9323	6.9647	7.2496	9.5125	9.3377	9.4321	7.1978	7.1531	6.7448	7.7587	7.9038	7.5931	9.0784	8.8842	8.9068	3.5309	4.2489	4.5323	5.0737	5.9717	5.9997	6.9948	6.6655	6.6528	5.6801	5.0853	5.2649	6.956	6.4177	6.8348	8.8467	7.8495	8.0524
504	ENSG00000115009	ENSG00000115009	CCL20	6.4968	6.2575	6.3128	6.5157	6.5786	6.584	6.3562	6.1517	5.8302	2.7434	3.6277	3.613	2.4684	2	2.5461	4.088	3.8528	3.9828	5.1715	5.3857	5.1905	5.1949	5.6642	5.3727	6.6928	6.5902	6.1796	4.7374	5.5101	5.0907	3.9462	3.3799	2.9879	3.3926	3.275	2.9347	4.457	4.5829	3.6224	2.8403	3.0134	2.9693	2.5843	2.8809	3.5
505	ENSG00000168546	ENSG00000168546	GFRA2	2.5757	3.1224	3.1542	5.1396	4.6831	5.3426	7.408	7.1719	7.2213	2	2.3013	2.7539	3.8045	2.9595	2.7572	4.9075	5.3591	5.2676	2.2973	2.7584	2.2669	3.1609	2.3141	2.5655	3.6716	3.8213	4.2356	2.395	2	2.7515	3.9462	3.5208	3.6837	5.3952	5.1392	4.7918	3.2739	3.8056	2	4.2292	4.269	4.0402	5.5832	5.4722	5.8791
506	ENSG00000172348	ENSG00000172348	RCAN2	3.1544	3.1224	2.7952	6.1671	6.5417	6.1341	6.4744	6.7834	6.4853	5.8107	5.4878	5.2769	6.25	6.1511	6.0571	7.3136	7.4193	7.2138	5.925	5.6991	4.9076	5.6853	5.7964	5.1568	5.8739	5.8872	5.4577	2.9596	3.595	2	4.2356	4.2446	4.5036	5.9227	5.9034	5.7585	4.026	3.1686	3.6224	5.8252	5.9556	5.4979	8.0749	7.7922	7.9707
507	ENSG00000145777	ENSG00000145777	TSLP	3.1544	4.0216	3.6808	4.2614	4.0749	4.6299	2.9993	4.0891	4.2771	2.7434	2.5504	2	3.228	2.5581	2.5461	2.5852	3.2778	2.9324	2.9377	2.2993	3.1502	2.8004	3.4345	3.1374	3.2425	2	2.6514	7.3685	7.6872	7.4503	6.2022	5.6421	6.0857	3.6276	3.9412	3.9864	5.6801	5.3728	5.3514	3.0384	3.1848	3.6577	2.5843	2.3567	3.7162
508	ENSG00000250644	ENSG00000250644		5.4663	5.9188	5.755	7.9734	7.8387	7.9893	8.8472	8.4029	8.7548	5.6129	5.262	5.171	6.6751	7.2145	6.9392	8.4724	8.4811	8.7454	4.647	5.287	4.9461	7.0609	7.3795	7.1024	8.0861	8.1519	8.338	4.804	4.4904	4.2508	7.8598	8.0364	7.8831	7.5178	7.6021	7.4162	4.5178	4.7923	3.989	7.7887	7.1756	7.6465	7.7396	7.3215	7.6413
509	ENSG00000134061	ENSG00000134061	CD180	2	2	2	2.7396	2.6803	2.3186	3.3211	3.9084	3.1389	2.7434	2.9478	2	3.3415	3.2732	3.1046	5.13	5.2907	4.9234	2	2	2	2.8004	2.7906	3.5458	3.5423	3.7015	4.919	4.2568	3.289	2.4241	4.683	3.7671	3.5689	6.3742	6.6383	6.7779	2.3061	2	2.6726	3.7534	4.723	3.6577	6.7795	6.1562	6.1257
510	ENSG00000166407	ENSG00000166407	LMO1	2.3164	2.5566	2.5755	4.8129	5.4114	5.6851	3.1691	2.5857	2.9721	2.9251	2	3.1002	3.228	4.1834	3.6186	4.3929	4.8428	4.1397	2.2973	3.1062	3.2766	6.1343	5.8702	6.4513	3.0655	4.0346	3.8352	2.395	2	2	6.7532	6.2194	6.6772	4.6109	4.5194	3.8101	2.3061	2	2.3751	5.6241	6.0249	5.467	4.086	4.3007	4.1468
511	ENSG00000056998	ENSG00000056998	GYG2	2.3164	2	2	2	2.6803	2.8003	2.9993	2.5857	2.5664	5.5312	6.0697	5.0164	6.829	6.5793	6.9284	5.2486	5.0637	4.9234	2.7541	3.8221	3.6005	4.075	4.1394	4.8071	3.6716	3.7015	4.3204	2	2.3659	2	2	2.3415	2	2	2	2	2.3061	2.3917	2	3.9629	3.7189	4.1991	3.3208	3.6978	3.3785
512	ENSG00000145794	ENSG00000145794	MEGF10	3.5663	3.5277	3.566	2.9206	3.2665	3.312	4.1688	3.001	4.0446	7.9038	7.61	7.8908	6.3618	6.2075	6.4553	5.7286	5.4244	5.3341	7.268	6.8296	7.2629	5.3072	4.7737	5.4058	4.8647	4.9556	5.4198	5.1495	4.76	5.4922	4.2356	2.849	3.4441	5.1149	5.018	5.2719	4.1844	3.1686	3.1295	3.636	3.3379	3.285	3.9055	3.6978	3.6121
513	ENSG00000111331	ENSG00000111331	OAS3	11.0198	11.0035	11.039	10.9532	10.9549	10.9015	14.0963	14.05	14.1176	10.6506	10.6712	10.6561	10.0408	9.9529	10.063	12.2013	12.2573	12.256	11.0669	10.9257	10.9149	10.6815	10.6844	10.6037	14.6791	14.6658	14.6837	11.0215	10.709	10.7559	11.6069	11.5309	11.528	13.7068	13.6556	13.6689	10.7865	10.7439	10.8524	10.4679	9.8306	10.1205	13.2807	12.2192	12.6265
514	ENSG00000115738	ENSG00000115738	ID2	5.928	6.5168	6.3479	8.6709	8.5908	8.5909	8.6816	8.7702	8.7419	5.3202	5.2965	4.9325	8.2907	8.2764	8.125	8.4016	8.2665	8.3143	5.9887	6.3481	6.4416	8.4555	8.4729	8.5708	8.2453	8.319	8.171	4.8676	5.6822	4.9057	8.6807	8.614	8.6449	8.8602	8.8375	8.7162	5.4807	5.0313	5.0746	7.492	7.827	7.8093	8.8715	9.2229	9.0835
515	ENSG00000254139	ENSG00000254139		2	2	2	2.2907	3.003	3.7955	2.3216	2.8082	2.3108	2	2	2	2	2.3059	2	2.3221	2	2	2	2.2993	2	2	2	2	2	2	2.6514	3.1761	2.9	2.4241	4.3205	4.6028	4.069	4.7166	5.1392	4.7918	3.5315	2	2.9191	3.2125	2.5939	2.7811	7.1067	7.2057	7.3084
516	ENSG00000104043	ENSG00000104043	ATP8B4	4.8826	4.832	4.7307	7.0113	7.0147	7.0713	7.53	7.3683	7.4044	3.4842	2.9478	3.5009	3.723	3.4076	4.2269	5.2101	5.4868	5.1617	4.0717	4.7578	4.1554	4.5713	4.7215	4.5943	6.1868	6.0431	6.5038	2.395	3.1076	4.3508	3.9462	3.3799	3.9819	4.6647	3.7514	4.216	2	2.3917	2	3.8619	3.6027	3.285	4.4579	4.3806	4.1468
517	ENSG00000179046	ENSG00000179046	TRIML2	5.928	5.3808	5.1841	8.393	8.1838	8.1685	4.6992	4.7567	5.0379	4.5713	5.1532	4.2204	5.4045	5.2118	5.1412	4.9075	4.8428	4.6377	5.344	5.8907	5.6301	7.6278	7.5835	7.6494	5.0664	5.1962	4.9724	9.2673	9.1892	9.2932	8.302	8.1547	8.1807	6.5418	6.0132	6.1953	6.4772	6.6807	6.5221	6.2813	6.698	6.5986	4.5834	5.7072	5.4964
518	ENSG00000064300	ENSG00000064300	NGFR ENSG00000064300	11.2906	11.2206	11.2389	11.4602	11.4825	11.452	13.7222	13.6756	13.6644	9.3607	9.2737	9.4311	10.3591	10.1837	10.1832	14.0109	14.0461	13.9822	9.7648	10.018	9.8381	10.8307	10.6946	10.7338	12.9782	13.0077	12.9475	11.398	11.2981	11.429	10.7574	10.7676	10.8593	11.5038	11.5381	11.434	10.1661	10.1126	10.085	11.0729	11.0524	11.1278	13.8341	13.7138	13.794
519	ENSG00000117228	ENSG00000117228	GBP1	7.6164	7.6223	7.3209	9.1774	8.99	8.9464	11.5479	11.5049	11.517	7.604	7.7904	7.94	8.0819	7.9078	8.0215	9.8257	9.7574	9.6679	7.7635	7.8451	7.7615	8.7387	8.7025	8.7869	11.7408	11.722	11.7475	7.3124	7.0081	6.8928	8.6234	8.6943	8.5191	10.1179	10.0761	10.1159	7.4522	7.2408	7.1597	8.13	8.0977	8.0834	10.2039	9.9695	10.1107
520	ENSG00000159167	ENSG00000159167	STC1	8.5383	8.583	8.5754	5.7309	5.2683	4.9397	7.2654	7.2212	7.2671	8.94	8.9579	9.0073	6.6966	6.0924	6.5434	7.7556	7.6551	7.9135	10.2641	10.2811	10.25	7.7455	7.7096	7.7167	10.4919	10.5131	10.4488	9.3615	9.3148	9.5357	6.4855	6.2602	6.352	7.9826	8.0514	7.708	8.7304	8.8321	8.6076	6.5154	6.6838	6.3671	7.6202	7.7326	7.8386
521	ENSG00000165685	ENSG00000165685	TMEM52B ENSG00000165685	4.6203	4.0216	4.2255	6.0935	6.5292	6.1136	6.8934	6.587	6.7402	2.2924	2.7628	3.1002	4.2737	3.7491	3.7228	4.7555	4.6379	4.5284	4.4795	4.1564	3.7819	7.5462	7.3104	7.3173	5.7621	5.8312	6.1796	3.1761	3.1076	2.7515	5.9591	5.7887	5.5925	5.5462	5.5713	5.402	3.2739	2	2.3751	4.5865	4.7776	4.1219	4.2464	4.5282	4.6455
522	ENSG00000242808	ENSG00000242808	SOX2-OT	4.6768	3.9354	3.7871	7.3638	7.3421	7.2692	7.0966	6.8475	7.0643	5.0339	4.9514	5.2425	7.7008	7.6608	7.5551	6.2675	6.2694	6.0395	4.2208	4.9422	4.3405	7.154	7.5084	7.0511	5.8739	5.6809	6.0111	3.1761	2.6576	3.2431	6.2244	6.2194	6.5618	5.8778	5.9261	6.1589	4.457	4.1479	4.7948	7.8689	7.5179	7.9047	7.3904	7.2489	7.4358
523	ENSG00000169607	ENSG00000169607	CKAP2L	11.089	11.0802	10.996	7.9265	7.6612	7.5837	8.8843	8.7834	8.9272	9.9154	9.8969	9.8668	6.1754	6.2075	6.0769	7.9076	8.1459	7.998	10.0138	9.9816	9.9773	7.2878	7.0599	7.3934	8.7707	8.7919	8.8292	10.3418	10.4502	10.3306	7.4623	7.794	7.591	9.089	9.2768	9.3122	10.7442	10.5947	10.4896	7.5418	6.7121	6.9172	8.3245	7.3713	7.7738
524	ENSG00000154451	ENSG00000154451	GBP5	3.4417	2.5566	2.5755	3.0814	2.8506	2	5.3563	5.8348	6.1756	2.2924	2	2.2972	3.228	3.1248	2	3.1703	3.7547	2.9324	3.1005	2.7584	2.8583	4.6866	4.3606	3.7654	7.5089	7.3569	7.434	2.395	3.1076	2.4241	4.0493	2.6175	3.7901	3.8296	4.1089	4.351	2.3061	2	2	3.2125	2.5939	2.7811	3.9986	3.0854	3.2457
525	ENSG00000159403	ENSG00000159403	C1R	7.2856	7.4465	7.2484	9.8428	9.9283	10.0482	11.4894	11.4687	11.4311	8.4476	8.3044	8.3123	9.3727	9.3234	9.3383	10.1014	9.9498	10.0604	8.1642	8.2465	8.148	10.087	9.9004	9.8996	11.8508	11.8282	11.8398	7.2541	6.9554	6.7351	9.3645	9.3236	9.1584	10.5502	10.424	10.3795	7.3389	7.4302	7.3398	9.0611	9.1812	9.1623	10.3402	10.4739	10.5094
526	ENSG00000262406	ENSG00000262406	MMP12	2	2.9573	2	5.4942	5.4648	5.5394	6.9644	7.1918	7.5223	2.5355	2.3013	2.5435	3.4468	2.7727	2.2988	4.0006	4.4625	4.0634	2.5437	2.7584	2.2669	4.6866	4.8729	4.6505	4.8096	4.4607	3.8352	2.7047	2	2	3.5838	3.2237	2.797	2.9477	3.1266	3.4973	2	2	2	2.6107	3.1848	2.5646	3.1689	2.8809	3.9896
527	ENSG00000164045	ENSG00000164045	CDC25A	10.4129	10.295	10.3126	6.7847	6.7499	6.0718	7.9816	7.8286	7.8813	9.1869	9.2867	9.2104	6.2644	6.565	6.4401	7.13	7.5272	7.3242	9.6028	9.6748	9.7414	6.8044	6.795	6.4354	8.4885	8.5619	8.581	10.6268	10.703	10.7376	7.4623	7.6248	7.6557	8.7953	8.6463	8.6878	10.2636	10.2461	10.2837	6.801	7.2058	7.1196	7.399	7.3416	7.2917
528	ENSG00000101670	ENSG00000101670	LIPG	2.7954	3.1224	3.6808	5.1396	4.6831	4.8437	6.3737	6.4938	6.3893	4.1278	4.3069	3.5009	2.8214	2.3059	2.9413	5.6731	5.6594	5.5169	4.1482	3.7248	4.0174	3.7957	4.6109	3.9559	5.7621	5.993	6.3098	3.939	4.0621	3.6091	6.2678	5.7887	5.9316	6.6789	6.7053	6.9258	2	2.3917	2	4.1458	3.0134	3.7633	6.0643	5.9622	6.1257
529	ENSG00000181449	ENSG00000181449	SOX2	8.4399	8.2136	8.2757	11.0074	11.0817	11.0841	10.6169	10.6594	10.6598	9.388	9.3842	9.5219	11.8415	11.8191	11.8294	10.3898	10.4208	10.2424	8.7865	8.7514	8.7289	10.91	10.972	10.9744	9.4242	9.4697	9.269	6.779	6.9554	6.6785	10.4394	10.5769	10.6832	10.1827	10.1148	9.9099	8.2908	8.2865	8.1575	11.9886	11.8634	11.907	11.3834	11.3789	11.386
530	ENSG00000164176	ENSG00000164176	EDIL3 ENSG00000164176	5.702	5.5056	5.6177	9.5221	9.4221	9.4713	8.9115	9.1391	9.1265	6.9902	7.1061	7.2588	8.4947	8.4961	8.5181	10.2954	10.1928	10.1962	6.8654	7.0861	6.8297	9.8755	9.6956	9.8268	9.4288	9.2604	9.3418	6.22	5.4351	5.202	8.2968	8.5164	8.1856	8.1381	8.0043	8.0231	6.5075	6.2313	6.762	8.5548	8.119	8.5008	9.1529	8.4905	8.8433
531	ENSG00000232034	ENSG00000232034		5.9046	5.9411	5.4976	3.5893	3.4892	3.4489	2.3216	2.8082	2.9721	6.8285	7.2184	6.3044	4.3838	3.9388	4.4253	3.4599	2.9634	3.0946	6.305	6.0193	6.3	2.5795	3.6733	3.2867	3.0655	3.4273	2.6514	6.0658	4.9871	4.97	3.715	3.5208	3.3075	3.3926	3.1266	3.2432	5.9243	5.7857	5.959	3.636	3.0134	3.4202	2	2.6425	2.297
532	ENSG00000004846	ENSG00000004846	ABCB5	2	2.305	2	3.9642	4.541	2.9917	5.9528	5.8846	5.8782	2.2924	2.3013	2.5435	2.8214	3.1248	2.9413	5.8336	5.9305	5.3341	2.7541	2.547	2.2669	2.9918	2.572	2.3103	3.4001	2.8834	3.8352	2.395	2	2.4241	2.3622	2.3415	2.797	3.6276	4.0274	3.8101	2	2	2.6726	2	2.3273	3.1358	6.5373	6.1334	6.2522
533	ENSG00000188039	ENSG00000188039	NWD1	3.7874	3.7459	4.3693	4.3899	4.7275	5.1947	4.6992	5.2498	4.3469	9.0271	9.0744	8.8926	5.2385	5.3181	5.6706	6.8587	6.7358	6.6084	8.2961	8.1468	8.3157	5.6853	5.3568	5.4381	5.6722	5.1962	6.2462	6.0927	5.6158	5.1474	6.8704	6.5831	6.2059	7.245	7.4619	7.5344	4.5762	4.9168	4.7948	4.3829	3.9264	4.7543	6.6275	6.2228	6.0874
534	ENSG00000226145	ENSG00000226145	KRT16P6	2.9861	3.1224	3.3049	5.8018	5.9874	5.9387	3.6994	3.4608	3.5477	3.5956	3.921	4.2204	6.2206	6.5212	6.2084	3.4599	3.8528	3.8974	2.2973	3.3862	3.3928	5.3775	5.3906	5.2688	4.2705	3.9319	4.5487	4.4354	4.334	4.3508	6.6747	7.2925	7.0954	4.3729	5.1392	5.0518	3.6449	3.6708	4.524	7.5899	8.1961	7.8638	5.0427	5.9622	4.9739
535	ENSG00000225706	ENSG00000225706	PTPRD-AS1	2.7954	2	2	2.5325	2.4871	2.3186	2	2.3223	2	2	2	2	2.2531	2	2	2	2	2.2953	2	2	3.1502	2.3187	2	2.3103	2	2	2	5.51	5.3961	4.97	5.7301	5.7887	5.1079	4.7166	4.7399	4.6936	4.9735	5.2362	4.5966	5.5285	5.5789	4.4088	4.086	3.6978	3.9896
536	ENSG00000081189	ENSG00000081189	MEF2C	7.9668	7.7093	7.7534	10.7218	10.7188	10.7003	11.2677	11.2817	11.3046	8.4402	8.4533	8.5806	10.903	11.0491	10.9916	11.0307	10.8786	10.9512	7.4527	7.7244	7.5587	9.7453	9.7107	9.8222	10.3298	10.1695	10.2576	7.0221	6.8292	6.8421	9.181	9.2006	9.3069	10.3	10.3082	10.3252	8.1345	7.9357	7.9375	10.7882	10.421	10.6921	11.0595	10.697	10.8617
537	ENSG00000229291	ENSG00000229291	LINC02768	3.979	4.3888	3.6808	6.1671	6.2228	6.3936	7.5684	7.2017	7.3027	3.9712	3.1118	3.8141	5.2385	5.2836	5.5624	6.3583	7.0572	6.5536	2.2973	3.7248	2.8583	4.5101	5.0099	4.9484	5.4377	4.7293	5.4577	3.6801	3.7267	2.7515	5.8492	5.408	5.7056	6.498	6.351	6.613	3.5315	2.6995	3.7552	6.3007	5.8321	5.1149	6.6564	7.0556	6.6828
538	ENSG00000231419	ENSG00000231419	LINC00689	4.2995	4.7333	4.9294	7.3948	7.2537	7.1933	5.8315	5.5565	6.2135	4.9525	3.921	3.3793	5.5767	5.9453	5.3509	5.9314	6.287	6.0194	4.647	5.2525	4.9837	7.2969	7.2836	7.434	6.3885	6.2706	6.4483	3.939	2.3659	4.0271	6.467	6.6306	6.225	6.5273	6.3172	6.2823	2.3061	2.953	2.9191	3.7534	4.1078	4.3422	3.9055	3.9279	3.6121
539	ENSG00000133067	ENSG00000133067	LGR6	6.1435	6.3268	6.1825	6.8531	6.8933	7.0607	3.9989	4.4611	3.8658	2.5355	2.5504	2.5435	3.8045	3.8471	4.0776	3.3224	2.3074	3.0946	4.2208	4.4882	3.694	5.4446	5.7709	5.5308	4.35	4.1305	4.0492	6.4864	6.4831	6.5993	7.4149	7.3217	7.1262	4.4362	5.1774	5.0116	5.5406	5.4157	5.6188	6.4646	6.4516	6.4642	4.5834	5.5082	4.6455
540	ENSG00000185022	ENSG00000185022	MAFF	10.0014	9.9051	9.8497	7.6079	7.6839	7.5984	7.4662	7.3058	7.659	8.3032	8.5387	8.5026	6.3347	6.8154	6.3776	6.8209	7.0155	6.8434	9.013	8.6819	8.8406	7.1837	7.1115	7.2092	8.039	8.0514	8.0269	11.2461	11.2269	11.3549	7.7493	8.0996	8.026	6.0696	6.2999	6.5583	9.3054	9.4596	9.2438	6.3941	6.5646	6.773	5.8809	6.1787	6.4612
541	ENSG00000128342	ENSG00000128342	LIF	12.2629	12.1973	12.1952	8.9332	8.8836	8.7844	10.2322	10.121	10.0783	9.5781	9.5807	9.529	8.2219	8.1763	7.9374	9.1757	9.2209	9.2717	10.626	10.4833	10.5077	9.0897	8.975	8.5889	10.4485	10.5666	10.4929	13.1761	13.189	13.23	9.181	9.2084	9.2934	8.9195	8.9605	9.0043	11.2456	11.2533	11.2571	8.2092	8.0374	8.2785	9.0232	8.988	8.9242
542	ENSG00000170891	ENSG00000170891	CYTL1	2.3164	2.5566	2.7952	2.5325	2.8506	2.8003	2.9993	3.001	2.3108	5.5029	5.5174	4.8433	5.3781	5.3849	5.1784	5.7821	5.6863	5.9575	5.4685	5.3207	4.9461	5.7128	5.5186	5.8755	6.9311	6.7943	6.7833	2.395	2	2	2.6514	3.2237	3.4441	3.259	4.0274	3.3758	3.1255	3.6708	3.3132	3.9629	3.6027	4.6481	4.7533	4.8975	3.9041
543	ENSG00000249842	ENSG00000249842	ENSG00000249842	2.9861	2.305	2	3.2261	4.1421	2.8003	5.425	5.7024	5.676	2.2924	2.5504	2.5435	3.3415	2.5581	3.1046	3.1703	3.8528	4.2122	2.5437	2.7584	2.2669	3.1609	2.7906	2.9707	5.9005	5.941	6.2243	2.9596	2.6576	2	4.3205	2.3415	4.5648	5.0354	4.9311	4.9702	3.1255	3.1686	2.6726	3.636	4.723	2.9693	5.2837	7.4567	7.0642
544	ENSG00000151892	ENSG00000151892	GFRA1	4.2258	3.7459	4.6764	5.2788	5.7279	5.1552	7.3115	7.4199	7.212	5.5029	5.6299	6.1642	6.4657	6.348	6.2955	8.6337	8.5668	8.4996	5.8582	5.8681	5.9665	7.2032	7.3879	7.1125	8.143	8.2777	7.8165	5.3851	4.8203	4.6151	5.6004	5.3713	5.6781	8.9871	8.8903	8.8419	4.6862	4.4243	5.1729	4.7649	4.93	5.1925	6.9754	6.3473	6.2172
545	ENSG00000115414	ENSG00000115414	FN1	12.7509	12.7176	12.7147	11.6441	11.6613	11.6651	12.9293	12.8062	12.882	10.4993	10.5743	10.3712	9.4851	9.4021	9.445	12.6855	12.7016	12.6541	12.4629	12.4043	12.398	11.0889	11.0797	11.1376	14.7509	14.6741	14.7538	10.6974	10.3116	10.3012	9.4797	9.4524	9.3091	10.9306	10.9127	10.9952	11.0067	10.9159	10.9638	10.5544	9.6757	10.1193	12.3761	10.9915	11.5201
546	ENSG00000071575	ENSG00000071575	TRIB2	10.4619	10.4023	10.3596	7.3242	6.8233	6.7784	8.6639	8.6709	8.5405	11.2208	11.2248	11.2677	7.5787	7.7331	7.2408	8.3361	8.4541	8.3788	10.6235	10.5425	10.6058	6.8546	6.8447	6.7244	9.2305	9.2578	9.1638	8.6054	8.5136	8.4394	6.842	6.7355	6.7449	8.8222	8.8375	8.9389	10.5358	10.4796	10.4801	7.8427	7.3297	7.4784	9.3753	8.8334	9.11
547	ENSG00000110675	ENSG00000110675	ELMOD1	6.9501	6.9272	6.7408	8.6325	8.8286	8.6978	8.617	8.5138	8.4201	5.7152	5.7838	5.2072	6.6086	6.5063	6.2438	8.7218	8.7241	8.8197	6.4174	6.264	6.3294	7.606	7.5688	7.8306	7.0429	7.0969	7.4623	4.804	4.9871	4.9057	5.4198	5.6726	5.7849	5.1902	4.6339	4.5324	4.457	4.6562	3.8769	5.5611	5.6683	5.9419	7.4411	7.6383	7.5875
548	ENSG00000184545	ENSG00000184545	DUSP8	4.2995	3.8438	3.6808	5.9341	6.2984	6.3241	7.1785	6.8968	6.6042	2.2924	4.0879	3.7171	5.1786	5.3519	5.6706	7.3227	7.2675	7.6057	3.2468	3.7248	4.2198	6.4601	6.486	6.4513	7.456	7.4434	7.2941	6.8594	6.6079	6.5581	7.544	7.3121	7.4999	7.0765	6.7818	6.6915	4.1074	4.5829	4.1902	6.6118	6.3106	6.5552	7.0205	6.8036	6.7579
549	ENSG00000135480	ENSG00000135480	KRT7	8.6657	8.6723	8.7856	6.7128	6.8637	6.6983	6.8934	7.1719	6.8881	6.361	5.5747	5.8114	2.97	4.5168	4.2961	5.7011	6.1393	5.5731	6.5217	6.7941	6.8194	6.029	5.7709	5.1568	6.6305	7.1321	6.8843	9.9426	9.9898	10.0055	7.1965	7.3409	7.3601	6.7176	6.7693	6.8707	8.0901	8.2095	8.019	6.1801	6.6105	5.9419	5.4901	5.3585	5.8102
550	ENSG00000223947	ENSG00000223947		5.6466	5.4754	5.8561	3.5893	2.8506	3.9876	3.584	2.8082	4.1263	6.8511	6.7305	6.7591	4.7556	4.2565	3.9111	2.5852	2.5606	3.4941	6.7597	5.9987	6.5951	3.449	3.7794	3.7654	3.2425	3.7015	4.6174	5.9233	6.1955	5.4922	2.6514	2.6175	3.3075	3.3926	3.275	3.2432	6.0531	5.9402	6.1641	3.636	2.8188	3.285	2.5843	2.8809	3.2457
551	ENSG00000134548	ENSG00000134548	SPX	2.9861	2.7708	2.9858	3.2261	3.4892	2.8003	2	2.8082	2.3108	2	2.5504	2.2972	2	2	3.2513	2	2.3074	3.0946	2.7541	3.3862	3.1502	2.3187	2.3141	2.5655	3.0655	2	2.6514	6.8117	7.021	6.8248	5.4578	5.5464	5.1879	3.259	3.1266	3.4973	5.8552	5.8495	5.1729	2.8403	2.5939	3.9537	2.5843	2	3.2457
552	ENSG00000138964	ENSG00000138964	PARVG	2.9861	2	2.3163	4.1927	3.3822	3.689	3.4585	3.9084	2.7835	5.3837	5.1904	5.0567	5.6223	6.0924	5.5624	4.8586	4.7439	5.2676	5.6104	5.6991	5.5321	6.6847	6.486	6.7244	6.1868	6.3722	6.2021	2.7047	2.3659	2.7515	2.8923	3.5208	2.3171	3.6276	3.5328	4.0671	2.9601	3.8056	3.3132	5.6241	6.1125	5.4354	5.3558	6.1562	6.0481
553	ENSG00000238129	ENSG00000238129		4.5004	4.4523	4.62	4.9442	5.5164	4.7931	5.0862	5.5565	5.5032	2	2	2.7539	2.97	2	2	2	2	2	2.5437	2.547	2	2	2	2	2	2.8834	2	3.5309	2.9	4.2508	5.1218	4.9406	5.1484	4.8619	4.5778	4.4141	5.1757	4.9168	4.9691	5.3904	4.723	5.1925	5.4245	5.936	5.1699
554	ENSG00000173237	ENSG00000173237	C11orf86	2.3164	3.1224	3.7871	6.4873	6.3561	6.4271	2.5845	3.3232	2.3108	3.2315	2.9478	2.2972	3.1048	3.4076	2.2988	2.3221	4.1125	3.8066	3.3796	3.5081	3.5004	7.2787	7.028	7.0923	4.0019	2.8834	3.7149	2.9596	2	2.4241	2	3.0485	3.5689	2.7627	2.961	2.7516	2	2.953	2.6726	3.5081	3.4764	3.8616	2	2.8809	2.7533
555	ENSG00000134240	ENSG00000134240	HMGCS2	2	2	2	3.5893	2.8506	3.8947	2.8067	2.5857	2	2.5355	2	2	5.2675	4.6851	5.3831	2.8077	3.8528	2.7496	3.2468	2.547	2.2669	5.4769	5.0528	5.1568	2	2	2	2.9596	2.6576	3.2431	6.1796	6.2194	6.3693	3.1117	3.8494	4.0671	2.9601	2.3917	2	5.593	5.9556	5.5578	3.4582	2	3.7162
556	ENSG00000175746	ENSG00000175746	C15orf54	7.5348	7.273	7.4878	6.7372	7.2152	7.1933	9.1123	8.9707	8.8955	3.7956	3.3927	3.7171	4.0909	3.2732	3.7228	6.1905	6.5727	5.999	4.8891	5.3207	5.5321	4.741	4.92	4.8558	7.0309	7.1777	7.2076	6.3813	6.5558	6.8073	5.8203	5.2141	5.8601	6.8513	6.5824	6.6915	5.8786	5.7189	5.6869	5.593	4.7776	5.467	7.3645	7.0797	6.9831
557	ENSG00000178662	ENSG00000178662	CSRNP3	5.145	5.0112	4.3693	6.571	6.6838	6.3592	6.0861	6.0463	6.6042	2.5355	2.3013	2.2972	2.97	3.644	2.5461	2.5852	2.3074	2.7496	2.9377	3.2529	2.8583	4.075	3.4345	4.0425	4.2705	4.2204	4.1454	4.4354	4.4904	4.2508	6.1796	5.9961	5.6216	5.8548	6.1153	6.2823	4.6323	4.3379	4.4475	6.6118	5.6683	6.0912	5.9755	5.4722	5.5253
558	ENSG00000137801	ENSG00000137801	THBS1	14.8009	14.7628	14.7856	15.0877	15.013	15.0215	17.4495	17.4477	17.4362	13.0933	13.1079	13.1805	12.2098	12.1908	12.1764	15.7961	15.7886	15.7652	14.11	14.1274	14.0543	13.3222	13.3842	13.4321	16.4432	16.3781	16.3862	15.2989	15.2824	15.3004	13.84	13.8117	13.8774	15.9923	15.9571	15.9583	14.033	13.9844	14.0277	12.9926	12.6843	12.8784	15.6052	15.1324	15.3262
559	ENSG00000136542	ENSG00000136542	GALNT5	6.8556	6.5892	6.221	7.5334	7.4652	7.203	9.2724	9.1391	9.0369	4.4578	4.4969	5.1339	4.2737	5.0971	4.9823	6.7286	6.4988	6.2435	5.0169	5.5367	4.868	5.2707	5.4237	5.5895	7.6332	7.3167	7.8092	4.0529	3.595	4.2508	5.6004	5.5464	5.7056	6.9948	6.9895	7.1368	4.1844	4.5058	4.524	6.5154	5.6094	5.6975	7.786	6.9285	7.2662
560	ENSG00000233532	ENSG00000233532	LINC00460	6.9501	7.3665	7.2107	4.0444	3.8523	3.5739	3.6994	3.7019	3.5477	6.4227	6.6921	6.5211	4.2153	3.644	3.7228	3.9074	3.8528	3.9828	6.831	6.8756	6.9484	3.449	3.2985	3.9559	4.8096	4.385	4.8058	7.0634	7.059	6.8421	5.1683	4.5379	4.3728	4.8151	4.9752	4.5882	7.3885	7.9576	7.3917	4.7078	5.3816	4.5334	4.6422	5.7679	5.7624
561	ENSG00000165617	ENSG00000165617	DACT1	5.0628	5.1323	4.8335	7.4326	7.5665	7.4016	8.208	8.1001	8.1876	5.2194	5.0355	5.4379	6.8579	6.8977	6.4092	8.6661	8.7045	8.6009	4.647	4.0798	4.6043	7.3416	7.2001	6.9979	8.8684	8.8209	8.7085	4.8676	4.4143	3.6091	5.6004	5.4789	5.6781	6.5127	6.1348	6.5859	5.3193	5.7189	5.3927	6.412	6.549	6.3671	6.9868	6.367	6.77
562	ENSG00000180573	ENSG00000180573	H2AC6	6.9036	6.8703	6.8054	8.5897	8.3913	8.31	10.355	10.4758	10.4437	6.7463	6.5129	6.8535	7.8133	7.7647	8.0009	10.4946	10.2513	10.3933	7.1887	6.9312	7.2242	7.9205	8.1261	8.25	9.9964	9.9122	9.9042	9.3997	9.3611	9.271	9.8835	10.0079	9.914	10.6302	10.6652	10.5374	7.7909	7.805	7.6861	7.9511	8.4898	8.3691	10.753	10.8478	10.9471
563	ENSG00000277511	ENSG00000277511		4.1482	2.7708	3.4414	5.2788	4.8927	4.7931	6.869	6.6459	6.9228	4.0516	3.8297	3.1002	3.8045	4.7372	3.6186	4.808	4.4625	4.9659	2.9377	3.9989	2.6868	2.5795	4.4273	4.2748	6.8377	7.0239	6.8703	3.1761	3.4501	3.4377	5.9854	5.2948	5.2637	6.0084	6.7941	6.1404	4.1844	2.6995	3.3132	4.2292	4.5456	4.2725	6.506	7.0916	6.8636
564	ENSG00000138735	ENSG00000138735	PDE5A	7.2581	6.7989	7.172	8.7746	8.8713	8.6909	10.0525	9.9664	10.0886	8.0866	8.1666	8.2658	10.2866	10.259	10.1946	11.1216	11.1511	11.0472	9.0104	9.0539	9.014	9.9879	9.9887	10.1651	10.6967	10.5952	10.6301	6.6401	6.5199	6.1214	8.7474	8.6756	8.3641	9.7269	9.7684	9.7046	6.5662	6.5713	6.4056	8.5467	8.043	8.4661	9.2389	8.3636	8.5828
565	ENSG00000125810	ENSG00000125810	CD93	6.8309	7.1917	7.5495	5.6304	5.4114	5.1552	5.5222	5.0018	5.0795	5.111	5.0355	4.9751	2.2531	3.4076	2.7572	4.3225	4.399	4.7394	4.8891	4.6022	3.694	2.8004	2.572	2.9707	3.7903	2.6444	3.9462	2	2.9	2.4241	2.6514	2.849	3.1565	3.3926	2	3.0972	4.026	3.1686	3.7552	2.3374	2	2.3097	3.9986	2.3567	2.7533
566	ENSG00000151617	ENSG00000151617	EDNRA	5.951	5.9411	5.8561	3.9642	4.3833	4.3789	7.4743	7.2966	7.3962	3.6991	2.7628	3.3793	2.2531	2.9595	2.9413	6.3583	6.4988	6.3275	4.2208	4.5463	3.694	2.5795	3.7794	3.9559	5.7909	6.0431	6.5396	6.0658	5.4731	6.0928	4.2356	4.7244	4.7866	5.6566	5.5423	5.2719	6.7165	7.1036	6.8086	4.8197	4.4812	4.1219	6.5528	5.8821	6.6569
567	ENSG00000162849	ENSG00000162849	KIF26B	5.4663	5.7524	6.2398	8.0138	7.9693	8.1635	9.7468	9.5295	9.5439	6.722	6.5845	7.0153	9.1609	9.2152	8.8585	9.0064	9.0217	9.0768	6.5501	6.193	6.7772	8.6946	8.6924	8.7869	8.2608	8.7244	8.3072	5.3851	5.4731	5.6962	7.2836	7.0697	6.5467	7.832	7.749	7.9664	4.7885	4.7923	4.4475	7.5418	7.2255	7.5465	8.3644	7.891	7.9388
568	ENSG00000164120	ENSG00000164120	HPGD	3.979	4.0216	4.2255	7.089	7.0847	7.0713	6.3562	6.5411	6.5007	2.7434	3.2591	4.1478	5.7917	6.0924	6.1903	5.0451	4.3325	4.7876	3.6134	3.6205	3.9431	6.1343	5.846	6.2293	4.5651	4.7293	4.4765	2.9596	2.9	2.7515	5.8775	5.947	5.9546	6.498	6.539	6.044	3.6449	4.5058	4.2811	7.0622	6.8201	7.1969	6.9981	6.7595	7.1126
569	ENSG00000164946	ENSG00000164946	FREM1	6.2214	6.3437	6.3652	4.8129	4.8927	4.3087	4.9056	5.1311	4.8096	8.5721	8.3828	8.4432	5.8115	5.5684	5.6965	4.9549	4.8428	4.9659	8.0592	7.792	7.825	5.03	4.6109	5.1568	5.9776	4.5327	5.8203	4.987	5.2284	3.9008	4.0493	4.2446	3.6837	4.4968	4.1859	4.5324	8.075	7.8909	7.9583	4.9236	5.2717	5.1542	4.6988	4.0305	4.536
570	ENSG00000158406	ENSG00000158406	H4C8	4.6768	5.6205	5.1841	5.9129	6.1755	6.0929	8.576	8.2688	8.6202	5.8562	5.2965	4.7966	5.5997	5.5968	5.7713	8.5857	8.5918	8.4138	5.2775	5.4172	5.1581	5.3072	5.5786	6.0529	8.5017	8.369	8.4316	6.9504	6.6909	6.2305	7.4052	7.3217	7.3772	8.502	8.2751	8.4528	5.3193	4.9168	5.433	5.1546	5.3459	5.8002	8.6238	8.3734	8.3275
571	ENSG00000128422	ENSG00000128422	KRT17	3.1544	2.305	2	3.6925	4.6831	4.0748	4.8061	4.0891	4.995	2	2	2.5435	2	2.3059	2.5461	5.5553	5.3591	5.488	3.5012	3.2529	3.6005	6.0931	5.9632	6.1141	7.1467	7.1664	7.1037	4.2568	3.289	2.7515	4.1454	4.5379	5.1879	4.4968	4.3951	4.4745	3.4085	4.5058	2.9191	5.1966	5.6683	4.3422	3.806	3.4238	4.1468
572	ENSG00000187140	ENSG00000187140	FOXD3	8.0003	8.0438	8.3028	10.8291	10.8627	10.9813	11.1772	11.0994	11.1478	8.8501	8.7773	8.9036	11.1922	11.1987	11.0923	10.3671	10.4068	10.4543	7.4826	7.6862	7.3227	10.1143	10.0654	9.9141	10.112	10.2383	10.0864	7.0769	6.982	6.6785	9.6857	9.7867	9.9257	9.7628	9.9	9.7708	7.715	7.8368	7.7591	10.9598	11.0067	11.0852	10.8784	10.8705	11.0194
573	ENSG00000272502	ENSG00000272502		7.0496	6.7493	6.8054	3.6925	3.003	3.5739	5.5222	5.2873	5.0379	8.3155	8.1666	8.0685	5.5054	5.4487	5.4755	6.1905	6.0177	5.1617	7.2508	6.9847	7.0404	4.5101	4.0575	3.8638	4.9178	4.6667	4.4765	6.9056	6.3869	6.2565	6.3708	6.2801	6.9191	5.33	5.4516	5.5497	8.7142	8.8202	8.7457	5.7425	5.2332	5.3701	6.7261	6.4247	6.8292
574	ENSG00000145536	ENSG00000145536	ADAMTS16	6.1029	6.2575	6.4646	5.8018	5.8129	6.2131	8.9499	9.0682	9.0785	6.2965	6.3904	6.6582	4.0245	3.9388	3.9111	9.0148	8.9404	9.0743	5.7147	6.3643	6.1594	5.8177	5.894	5.9669	8.7599	8.5832	8.6358	6.3813	6.2181	6.9735	5.566	6.2194	6.2059	7.2182	7.3575	7.5273	7.1692	6.9075	7.2637	5.4262	4.6662	4.9003	7.6916	7.4003	7.5027
575	ENSG00000259863	ENSG00000259863	SH3RF3-AS1	6.3132	6.3268	5.6462	2.7396	4.3267	2.9917	3.4585	3.3232	3.4239	7.1171	6.4832	6.8648	4.0245	4.5168	4.8504	4.1705	4.3325	4.8795	6.448	6.5028	6.4416	3.449	3.9706	3.4221	4.7522	4.385	4.7457	7.1036	7.1201	6.9577	4.4006	4.161	3.8892	3.9209	4.5778	4.5882	7.2961	6.9075	7.4019	4.1458	4.269	4.3422	3.9055	3.0854	3.0995
576	ENSG00000231826	ENSG00000231826	LINC01819	8.4317	8.4611	8.4189	6.7005	6.4386	6.3592	4.5838	5.3594	4.8096	8.0674	8.1095	8.0387	4.8353	4.025	4.4858	5.2101	4.3325	4.6895	8.6085	8.1231	8.5958	6.7122	6.3888	6.192	6.0508	6.1614	5.4198	8.0138	8.3749	8.4563	6.4855	6.4127	6.5467	5.9446	5.655	5.5497	8.2465	8.3921	8.2783	7.8754	8.2502	7.7907	6.9523	6.5159	6.5342
577	ENSG00000261618	ENSG00000261618	LINC02605	6.481	6.7618	6.4963	7.647	7.808	7.8602	7.0647	7.1719	7.2938	3.8861	4.373	3.1002	3.723	2.9595	3.9968	5.2486	5.4868	4.9234	4.8891	5.3536	4.6517	5.8916	6.0291	6.2293	6.1429	6.0916	6.2462	4.6676	5.0886	4.6151	4.919	4.9899	5.1879	5.1149	5.4825	5.8751	2.9601	3.3561	3.6224	3.0384	2.5939	3.8616	4.9983	4.6621	3.3785
578	ENSG00000152689	ENSG00000152689	RASGRP3	5.928	5.7774	5.6462	5.9129	5.8333	5.7126	9.3539	9.3879	9.2225	3.4842	3.2591	4.5371	5.1786	6.1511	6.0769	6.8587	6.8707	7.0454	4.29	4.8529	3.5004	5.073	5.1744	4.9028	7.894	7.9565	7.7183	5.3851	4.8781	4.5323	5.4578	5.579	5.3704	7.0052	6.6106	6.7292	5.7828	5.7189	5.7834	5.2773	5.5789	5.4979	7.1978	6.8605	7.1221
579	ENSG00000153029	ENSG00000153029	MR1	7.4073	7.2374	7.1915	10.1144	10.1217	10.1658	10.8697	10.8747	11.0032	6.8734	7.2003	7.3827	9.5879	9.4919	9.5795	10.2296	10.2681	10.1566	7.1427	7.4249	7.3445	9.3717	9.4487	9.4861	9.9461	9.8	9.8046	7.2659	7.1321	7.2315	9.8765	9.9119	9.8323	10.3159	10.2908	10.2353	7.1973	6.8306	6.9539	9.8186	9.5539	9.7031	10.6073	10.1906	10.4756
580	ENSG00000183044	ENSG00000183044	ABAT ENSG00000183044	8.7204	8.8506	8.5865	10.2944	10.2802	10.3639	9.6003	9.5927	9.6462	7.0888	7.154	7.3426	9.3893	9.3403	9.2385	9.0641	9.0296	9.0597	7.0758	7.0664	6.9389	9.41	9.4884	9.4529	8.4165	8.403	8.4785	5.51	4.9336	5.202	8.3176	8.4025	8.3468	8.2303	8.087	8.0581	5.0578	6.053	6.0652	9.1916	8.7198	9.0651	9.1222	8.6113	8.6301
581	ENSG00000121858	ENSG00000121858	TNFSF10	2	2.305	2.5755	3.5893	3.1407	3.689	5.1686	5.8348	6.1367	2	2	2	2.4684	2	2.7572	2.3221	2.9634	3.3728	2.5437	2	2	2.5795	2.9805	2.9707	6.2083	6.0431	6.3708	2.395	2	2	4.0493	4.161	3.9819	4.6647	4.8856	4.8838	2	2.3917	2	2.6107	3.1848	2.3097	4.9983	5.1913	4.6972
582	ENSG00000227051	ENSG00000227051	C14orf132	5.8565	6.0269	6.1024	7.7282	7.7446	7.6491	8.8782	8.5643	8.994	5.474	5.0758	5.7142	6.7995	6.5212	6.529	8.4765	8.5115	8.1987	5.8353	5.448	5.454	6.7524	6.2107	6.5871	7.7767	7.462	8.0205	4.7374	3.8473	3.7623	5.2571	5.255	5.6501	7.2182	6.9347	7.4008	4.457	4.7259	3.7552	5.3904	5.2332	5.6706	7.2076	7.2166	7.5528
583	ENSG00000184828	ENSG00000184828	ZBTB7C ENSG00000184828	2.5757	2.305	2.5755	5.5502	5.0756	5.3773	4.2468	4.8598	5.0795	3.7956	3.2591	2.5435	4.2153	4.3925	3.9968	6.5553	6.3045	6.3275	2.9377	3.7248	2	4.5101	4.7215	5.1568	4.35	3.7015	4.2356	3.939	3.289	3.4377	6.5572	6.5669	6.784	5.0354	5.2864	5.3056	3.2739	3.522	3.476	6.1589	6.3472	6.3838	6.7663	6.6669	6.5763
584	ENSG00000204248	ENSG00000204248	COL11A2	8.4761	8.484	8.5264	11.6095	11.5412	11.5428	10.7307	10.6816	10.7137	9.4337	9.2781	9.5056	12.0677	12.0937	12.1674	10.4602	10.6203	10.594	8.317	8.5354	8.5244	11.2965	11.3407	11.3246	10.3212	10.3028	10.3638	7.3124	7.4974	7.4275	10.6772	10.5789	10.5988	10.1618	10.0259	10.0714	8.0444	7.9504	7.8436	11.5504	11.812	11.6629	10.4859	10.7459	10.4333
585	ENSG00000168621	ENSG00000168621	GDNF	7.4645	7.5661	7.5495	8.4821	8.6641	8.4307	10.5103	10.5168	10.5166	7.2761	7.481	7.414	7.4133	7.3709	7.4752	9.7887	9.8538	9.825	6.5217	6.6819	6.7116	6.9384	6.9045	6.897	8.6186	8.3139	8.4316	6.0658	6.3259	6.0338	5.3808	5.4789	5.8355	8.7679	8.6632	8.8217	6.9104	6.8463	6.7301	6.5154	6.7805	6.5404	9.5546	9.5205	9.3613
586	ENSG00000150782	ENSG00000150782	IL18 ENSG00000150782	5.589	5.3478	5.1446	5.2109	5.1096	4.8437	3.3211	4.0891	4.0446	8.787	8.6056	8.7769	7.8133	7.7007	7.4527	6.8711	7.1078	6.749	7.4752	7.6535	7.6952	6.4601	6.2295	6.9979	6.3112	5.9144	5.8774	8.4055	8.3799	8.151	8.171	8.1274	8.131	7.7093	7.6021	7.7875	8.3167	8.298	8.3111	8.2794	8.3527	8.1914	7.158	7.5109	7.2489
587	ENSG00000196569	ENSG00000196569	LAMA2	7.1822	7.1251	6.6731	9.3253	9.3151	9.2526	9.0913	8.9563	9.0183	4.9525	5.115	4.6465	6.749	6.8154	6.9819	5.5553	5.6041	5.488	4.7971	4.7078	5.5066	6.2324	5.9855	6.094	5.2843	5.2822	5.4947	6.1954	6.6079	6.0338	7.8093	7.5195	7.8588	7.2182	7.0214	7.3533	7.1973	7.2408	7.412	9.2097	8.5101	8.8868	7.917	7.4381	7.4127
588	ENSG00000154839	ENSG00000154839	SKA1	8.356	8.3489	8.2434	5.7786	5.2981	5.0298	7.0754	7.2212	7.2306	7.8542	8.2215	8.2311	4.6271	4.5168	4.2961	6.7556	6.5139	6.6611	8.3087	8.2854	8.3627	5.6573	5.6642	5.5895	7.212	7.594	7.8455	9.2405	9.4872	9.2614	6.9918	6.7923	7.0318	7.8201	7.7927	8.0679	9.2302	9.1625	9.2607	5.9535	5.5161	5.6432	6.7926	7.0556	6.6828
589	ENSG00000161031	ENSG00000161031	PGLYRP2	3.5663	2.5566	2.7952	6.5297	6.2836	6.3936	5.128	5.6458	5.2714	2	2	2.2972	2.2531	2	2	3.3224	2.3074	2.9324	2	2.2993	2.4921	4.741	4.4273	4.4749	3.9	4.385	4.6829	2	2	2.7515	2	2	2	2	2.5591	2.2962	2	2	2	2	2.3273	2	2	2	2.9368
590	ENSG00000144810	ENSG00000144810	COL8A1	7.5272	7.4697	7.542	8.393	8.4084	8.3543	10.4713	10.4969	10.4791	7.301	7.2539	7.414	8.5547	8.5875	8.6692	9.1119	9.2504	9.0523	8.7129	8.6786	8.5714	8.4184	8.4041	8.0864	10.8768	10.7428	10.7592	6.6761	6.6249	6.1214	6.9256	7.0466	6.8714	10.4164	10.2477	10.2483	7.3304	7.0089	7.2748	8.8499	8.6336	8.8868	11.1151	10.5482	10.7243
591	ENSG00000281881			5.5593	5.963	5.3319	2.2907	2.6803	2.3186	2.3216	2.5857	2.3108	5.2874	5.1532	5.1339	2	2	2.2988	2	2	2.5402	3.991	4.3645	4.0174	2	2	2	2.6289	2.6444	2.8922	4.987	5.356	5.4922	2	2.3415	2	2.3013	2.774	2	4.3272	5.3287	5.8142	2	2	2	2	3.0854	2.9368
592	ENSG00000175426	ENSG00000175426	PCSK1	7.7604	8.0541	7.9435	7.6661	7.7118	7.7116	7.5455	7.4199	7.7713	11.4756	11.5685	11.5051	8.8848	8.8551	8.6983	9.4745	9.6574	9.585	10.9382	10.8022	10.9088	8.05	8.116	8.156	10.9843	10.9368	10.9758	7.9564	7.8184	7.9262	9.3059	9.287	9.0793	9.5647	9.5435	9.6269	8.2465	8.1474	8.1087	6.4817	6.6549	6.4952	8.5138	7.8283	8.1532
593	ENSG00000180190	ENSG00000180190	TDRP ENSG00000180190	4.2995	4.7333	4.783	5.5775	5.5904	5.5084	5.9294	6.2499	5.8782	2.5355	2.3013	2.7539	3.1048	2	2.9413	2.3221	2.3074	2	2	2.2993	2	2	2.572	2.3103	2.3485	2	2	2.7047	2	2.7515	4.0493	3.5208	3.3075	3.7321	3.8494	4.1435	4.7383	4.246	4.7948	4.9728	4.9774	4.99	5.4577	5.1463	5.2413
594	ENSG00000273024	ENSG00000273024	INTS4P2	6.6873	6.8819	6.818	9.1685	9.3206	9.3564	8.9499	8.7334	9.0316	7.163	7.5893	7.0355	8.8871	8.9324	8.8727	8.4765	8.2842	8.3307	6.2365	6.7699	6.1429	8.9922	8.9268	8.8721	7.9964	8.0329	8.0205	4.517	3.9587	4.97	7.273	7.4941	7.3514	7.8726	7.9279	7.8797	4.884	4.6562	5.1729	7.5171	6.9083	7.0995	7.598	7.3713	7.4127
595	ENSG00000205221	ENSG00000205221	VIT	4.9298	4.832	4.5613	6.1308	6.4252	6.3592	7.2932	7.2308	7.1252	4.7263	5.3631	4.5928	6.5742	7.1	6.7792	6.715	6.3387	6.4069	4.933	5.1057	5.454	7.8419	7.8317	7.8726	8.0977	8.0877	8.0394	3.939	3.4501	3.6091	6.3508	5.8434	5.9081	7.7472	7.2805	7.5058	3.6449	3.1686	4.3667	6.7734	6.7398	6.8941	7.1377	6.9548	7.0242
596	ENSG00000257335	ENSG00000257335	MGAM	2.7954	2.7708	2.5755	3.5893	3.1407	3.5739	5.78	5.7833	6.0763	3.2315	3.1118	3.5009	4.9826	4.6312	5.2146	6.8834	6.4836	6.6995	2.7541	3.1062	2.2669	3.6891	4.4273	2.9707	5.3631	5.1511	3.9462	2.9596	2	2.7515	3.8352	3.3799	4.1511	5.7836	5.5127	5.983	2.9601	3.522	3.8769	3.8619	3.0134	2.9693	6.0643	6.1562	6.4462
597	ENSG00000198732	ENSG00000198732	SMOC1	8.0809	8.0693	8.0647	6.149	5.5164	5.8672	5.5222	4.5867	4.6529	9.1209	9.099	8.9336	7.1737	7.2774	7.1596	6.2102	6.3387	6.5675	8.5983	8.2553	8.3412	6.0931	6.0505	6.2837	6.6463	6.607	6.9788	9.0616	9.2396	9.2256	7.4623	7.4418	7.2148	7.3717	7.152	7.2273	9.2279	8.9677	9.0825	6.0936	6.2346	6.0912	4.6988	5.1913	5.0947
598	ENSG00000064886	ENSG00000064886	CHI3L2	3.3052	3.5277	3.8861	7.7993	7.9739	7.932	6.793	6.8968	7.3027	5.7637	5.4268	5.171	7.2041	7.3376	7.0734	6.9432	6.811	6.7245	4.647	5.1057	4.868	7.5075	7.2096	7.3601	5.609	5.9673	5.566	4.7374	4.4904	4.1433	7.6947	7.8079	7.7576	6.4062	6.1348	6.1772	4.884	5.4572	4.7948	8.0577	8.4013	8.0885	7.338	7.6941	7.661
599	ENSG00000156219	ENSG00000156219	ART3	7.4073	7.3829	7.276	7.5403	7.4587	7.6419	6.8441	7.0244	6.9342	8.3477	8.2614	8.2267	7.4198	7.7072	7.5761	4.3225	4.1896	4.1397	7.268	7.4555	7.3006	5.8177	5.8702	5.9889	5.2843	4.9556	4.919	4.1584	5.0886	4.3508	4.683	4.161	5.4043	4.3067	4.6879	3.9864	6.4146	6.39	6.14	6.0484	5.6391	5.9861	4.1684	4.7246	4.3545
600	ENSG00000131668	ENSG00000131668	BARX1	7.2395	7.3416	7.3559	6.6372	6.5166	6.4919	6.671	6.9327	6.5007	8.4807	8.7276	8.5457	7.1814	7.4432	7.0131	8.0286	7.9767	8.0384	9.1402	9.0312	9.3195	8.8355	8.7489	8.7774	9.2947	9.6259	9.5406	4.987	4.8203	3.9008	5.9324	5.408	5.4374	5.7087	5.6277	5.9408	6.8759	7.2047	6.8685	6.3007	6.5011	6.263	6.1067	6.6509	6.2864
601	ENSG00000187957	ENSG00000187957	DNER	7.432	7.5371	7.2011	6.8642	7.1017	7.203	6.2466	6.6744	6.516	3.5956	3.7322	4.2204	2	2.9595	3.1046	4.0006	3.8528	4.3471	6.448	6.5461	6.3725	5.1148	4.6109	5.1175	6.4972	6.0431	6.3098	7.4846	7.2788	7.2183	5.9052	6.0436	5.7849	6.6789	6.8544	6.3644	6.4462	5.4157	5.7834	4.0572	4.4139	4.4088	5.6421	5.7973	5.1328
602	ENSG00000182179	ENSG00000182179	UBA7	7.0496	7.1823	7.1422	9.5009	9.4439	9.4264	10.9367	10.8908	10.9536	7.5702	7.8084	7.7008	9.0855	9.1302	9.1408	9.0342	9.0322	8.9579	7.4452	7.4855	7.366	9.5479	9.6439	9.451	10.8676	10.8497	10.8557	7.3794	6.6909	6.9577	9.614	9.6456	9.5439	10.4436	10.509	10.4271	6.8167	7.0637	6.926	9.275	9.4401	9.3812	10.4606	10.3591	10.4418
603	ENSG00000258171	ENSG00000258171	LINC02412	2.3164	2.305	2	4.1204	4.6372	3.8947	4.1688	4.394	4.9509	3.2315	3.2591	2.2972	5.7305	5.3181	5.6706	4.5242	4.7942	4.8343	2	3.1062	2	3.5741	3.6733	4.1241	3.2425	3.4273	3.4394	2	2	2	4.683	4.3237	5.1079	4.7667	5.1392	3.9864	2.5585	2.3917	2.3751	5.0666	5.1936	5.6706	6.6986	6.585	6.8176
604	ENSG00000158373	ENSG00000158373	H2BC5	5.6466	5.9847	5.7285	6.9604	7.1677	6.8543	9.086	9.3441	9.1462	5.6129	5.6299	5.7636	6.5149	6.5793	6.4704	9.1581	9.0684	9.2547	5.925	6.0991	5.9285	7.1935	6.9731	6.8853	9.2252	8.9148	9.0158	7.23	6.4831	6.537	8.1008	8.0939	8.2049	9.0107	9.1064	8.9389	5.5406	5.3728	5.5835	6.9061	7.0144	7.178	9.1351	9.0626	9.1776
605	ENSG00000131771	ENSG00000131771	PPP1R1B	5.7554	5.7524	5.0194	7.6145	7.6439	7.435	5.5533	6.1517	5.5631	7.5287	7.1819	7.3827	9.04	9.0958	8.9526	6.4926	6.2151	6.2945	6.3861	6.4275	6.631	8.5985	8.3449	8.6139	5.9524	5.941	6.2889	4.987	5.3147	4.7677	9.0158	8.8594	8.9533	7.4883	7.5001	7.3693	6.5224	6.1826	5.6533	9.4526	9.739	9.4657	7.8623	8.0522	7.731
606	ENSG00000158887	ENSG00000158887	MPZ ENSG00000158887	7.9611	7.6897	7.9999	7.2834	7.1101	7.5536	6.408	6.2308	6.4853	8.3556	8.3462	8.5527	10.5395	10.4601	10.4971	10.6908	10.7276	10.6828	7.5686	7.6133	7.3731	8.3675	8.1461	8.2725	6.4439	6.6561	6.3508	6.965	7.1556	6.7165	6.6585	6.376	6.4526	6.4219	6.3172	5.9408	6.9768	6.9518	7.0985	7.8024	7.9569	7.7138	6.265	6.0132	6.2522
607	ENSG00000149948	ENSG00000149948	HMGA2	13.3114	13.2771	13.2336	10.2315	10.0316	9.982	8.973	8.9504	9.0129	11.7426	11.7397	11.6982	9.8775	9.8606	9.7309	9.4846	9.5073	9.434	12.592	12.513	12.6173	10.1858	10.2416	10.1913	10.5779	10.5504	10.4883	12.6849	12.736	12.7217	9.9893	10.0794	10.0271	10.2645	10.3454	10.4517	12.1842	12.1853	12.1759	9.9869	9.6133	9.8101	9.0696	8.5947	8.8773
608	ENSG00000220785	ENSG00000220785	MTMR9LP	6.9036	6.6032	6.6591	9.6968	9.6294	9.7333	9.4122	9.5019	9.3513	7.3574	6.9523	6.9739	9.505	9.6546	9.7341	9.3384	9.41	9.3975	6.7474	6.7941	6.7557	9.328	9.2806	9.1458	8.4257	8.2881	8.5462	5.1998	5.9209	5.6962	8.5329	8.5782	8.4599	8.6427	8.3271	8.2689	5.7578	6.6087	6.2111	9.0976	9.3325	9.2466	9.726	9.675	9.6461
609	ENSG00000165490	ENSG00000165490	DDIAS	8.7371	8.7374	8.6407	5.6042	5.238	5.1947	7.4164	7.6531	7.7456	8.17	8.1943	8.2399	4.9826	4.8359	5.534	7.6081	7.682	7.6585	8.5811	8.6688	8.5867	6.3243	5.6642	6.1141	8.4119	8.2513	8.3782	9.6778	9.8103	9.6579	6.7834	6.8334	6.3693	8.1093	8.2663	8.1018	8.9393	8.9015	8.7417	5.7138	5.6391	5.6975	7.0205	6.714	7.0343
610	ENSG00000109610	ENSG00000109610	SOD3	4.9755	4.6274	4.3693	3.8792	4.4378	3.9876	4.9056	4.9087	5.1977	8.6223	8.2873	8.4203	7.3055	7.0699	7.1409	5.4269	5.2189	5.8017	6.1462	5.7981	6.0217	4.9857	4.92	5.5895	5.4377	5.7729	5.8203	2.9596	3.595	3.4377	2.8923	2.849	3.1565	3.6276	5.018	4.351	5.5109	5.4157	5.0746	3.636	4.6662	4.4088	5.2837	5.235	5.8336
611	ENSG00000254396	ENSG00000254396		3.6811	3.2705	2.9858	5.8248	6.1431	5.8914	4.5224	4.9087	5.0795	4.9938	4.611	4.9751	6.5742	6.565	6.3123	6.5399	6.8231	6.4069	5.243	4.8061	5.2223	7.5075	7.4373	7.7428	6.2912	6.3722	6.4483	2.9596	3.1076	2	6.4293	6.112	6.167	5.9227	5.018	5.709	2.7732	3.9289	4.1902	6.9187	6.4516	6.9951	6.2461	5.6759	5.9448
612	ENSG00000230647	ENSG00000230647		4.5004	4.9244	4.8335	5.9551	5.5661	5.8914	6.1484	5.7568	6.3041	2	2	2	2	2	2	2	2.3074	2	2.9377	2	2.6868	2.5795	2.3141	3.8638	2.3485	2.3579	2.8922	2.7047	2	3.2431	2	3.0485	2.797	2	2.3065	2	2	2	2	2	2	2	2.8065	2.8809	2.297
613	ENSG00000118322	ENSG00000118322	ATP10B	6.449	6.6978	6.2584	7.647	7.4718	7.4267	7.9816	7.7965	7.8273	3.6991	3.921	3.905	4.5346	4.1834	3.9111	3.3224	4.031	3.2404	4.29	4.6022	3.6005	3.5741	4.4273	4.4749	4.6302	4.6667	4.1454	4.3488	4.2489	3.9008	4.683	5.3335	5.0661	5.4267	5.251	5.0116	5.5696	5.7526	5.9312	7.1717	5.9074	6.4165	6.7795	6.2864	6.431
614	ENSG00000050165	ENSG00000050165	DKK3	8.2297	8.2363	8.1667	10.6491	10.7494	10.6787	12.2738	12.2393	12.2283	8.6835	8.7085	8.8214	10.3033	10.3285	10.3037	11.4075	11.3262	11.3852	8.9014	8.9202	9.0542	10.5507	10.5391	10.5465	11.4005	11.4286	11.3877	7.701	7.5605	7.2957	10.2683	10.2166	10.2011	11.3178	11.3113	11.2302	8.6979	8.5251	8.5262	10.5442	10.4705	10.5127	11.7408	11.4616	11.6427
615	ENSG00000100100	ENSG00000100100	PIK3IP1	4.1482	3.8438	4.9751	6.4583	6.4519	6.8788	6.0861	5.8846	5.8056	4.91	4.7668	3.9906	7.4068	7.7137	7.4678	6.8081	6.5727	6.2085	3.7174	5.0262	3.7819	6.9267	7.0172	6.9979	7.3046	7.1551	7.3954	3.8153	2.9	3.0181	4.9724	5.3335	4.9331	5.0757	4.8856	5.166	3.2739	3.522	2.9191	4.9728	5.1529	5.2662	6.0857	6.0625	5.9661
616	ENSG00000177519	ENSG00000177519	RPRM	3.3052	4.4523	3.3049	7.233	7.0847	7.4916	5.6134	5.6166	6.0556	4.9525	4.8621	4.8433	6.8193	6.4293	6.8953	6.6446	6.9725	6.7851	5.0572	4.9848	4.5553	7.3591	7.028	7.1024	6.2295	5.6809	5.8491	2.7047	3.7267	3.2431	6.6421	6.6149	6.3693	5.7341	5.6277	5.709	2.9601	2.6995	2.6726	5.7982	5.6391	6.0708	5.4577	6.038	5.8336
617	ENSG00000128274	ENSG00000128274	A4GALT	8.1915	8.3237	8.2434	4.7182	4.3833	3.5739	4.0864	3.001	4.4772	7.1448	7.3638	7.0752	4.3838	4.1064	4.4858	4.7555	4.5817	4.7394	7.6693	7.5003	7.9103	6.0721	5.3906	5.3043	6.0976	6.1614	6.1796	6.7623	6.5199	7.0045	5.566	5.7605	5.5628	5.6566	5.42	5.5775	6.9104	7.0089	7.1716	4.5218	4.8809	4.99	3.806	4.5282	4.6455
618	ENSG00000173597	ENSG00000173597	SULT1B1	6.6313	6.916	7.0492	4.9442	5.2683	4.5711	2.5845	4.0016	3.5477	3.2315	2.9478	2.7539	4.714	4.7372	3.6186	3.3224	2.5606	3.0946	3.8145	4.2984	4.4519	4.3791	4.0575	4.4749	4.1864	4.2204	3.0985	6.6582	6.6079	6.0338	4.9724	5.3335	5.7325	5.5462	5.2147	5.8062	6.8525	6.7823	6.4257	7.3869	6.215	7.2249	5.6707	5.0519	4.9314
619	ENSG00000179344	ENSG00000179344	HLA-DQB1	8.2531	8.7182	8.6442	8.6162	8.6669	8.8227	10.7375	10.7752	10.7472	9.5507	9.496	9.4292	9.5603	9.5959	9.539	11.2959	11.2467	11.222	9.0657	9.3453	8.9419	8.8634	9.0431	8.9857	10.4764	10.3384	10.3399	7.008	6.8725	6.6195	6.8844	6.8734	6.6772	9.039	9.0275	8.8787	7.4128	6.8925	7.4019	7.2133	7.6771	7.2433	10.2649	10.2805	10.3417
620	ENSG00000173557	ENSG00000173557	FAM166C	5.1845	4.3888	4.6764	2.2907	2.264	2	2	3.3232	3.2884	5.0339	5.3302	5.7142	2	2.3059	2	3.3224	2.776	2	4.4191	5.287	4.5045	2	2.7906	2.3103	3.5423	2	2.8922	5.7983	5.9209	5.5773	2.6514	2.6175	2.797	3.9209	4.1859	4.4141	5.7065	5.9977	5.5473	2.3374	2	2	2.999	3.2645	3.0995
621	ENSG00000149212	ENSG00000149212	SESN3	7.3214	7.4697	7.4799	10.085	10.0426	10.0169	10.1483	10.1594	10.2177	8.161	8.3086	8.4917	10.8099	10.7493	10.8068	11.4233	11.3379	11.2942	8.0292	8.348	8.1968	10.254	10.3139	10.3777	9.8824	9.8163	9.8606	7.0221	6.6583	6.3562	9.6656	9.4871	9.3596	9.4884	9.3435	9.4445	7.3885	7.2761	7.2184	10.1828	9.7373	10.0917	10.8777	10.2596	10.493
622	ENSG00000154274	ENSG00000154274	C4orf19	5.8565	6.068	6.1024	4.1204	3.5889	3.1607	4.5838	4.3236	4.2037	7.0004	7.4659	7.1791	3.723	3.644	3.6186	5.0007	4.1125	4.5284	6.448	6.3481	6.4006	2.5795	3.4345	3.1374	3.2425	5.007	4.919	5.7314	4.76	5.202	2.6514	3.3799	2.9879	4.0068	4.5778	4.4141	6.966	6.453	6.926	3.0384	3.8264	2.9693	4.3908	3.8174	3.7162
623	ENSG00000056558	ENSG00000056558	TRAF1	9.4254	9.3975	9.4735	10.1869	10.1113	10.2087	10.8881	10.8262	10.9346	6.4227	6.4832	6.5067	5.9788	5.6247	6.0964	9.1657	9.1259	9.0719	7.3102	6.9092	7.1184	7.8168	7.7362	8.1016	9.7821	9.7405	9.6776	9.1183	9.1748	9.3578	7.6462	7.7229	7.8154	7.3055	7.3152	7.5202	7.6621	7.7306	7.9788	7.574	7.4772	7.3656	8.3335	8.2298	8.2166
624	ENSG00000184979	ENSG00000184979	USP18	7.1626	7.0655	7.1915	7.7282	7.4783	7.5837	10.7111	10.7206	10.6555	7.0403	7.0865	7.1422	6.9141	6.8033	6.9607	8.3	8.336	8.4329	7.3019	6.9635	7.1014	7.0926	7.3539	7.326	10.9576	10.9385	10.8288	7.5827	7.2129	7.2575	8.9034	8.8122	8.8089	9.9038	9.9	9.7798	7.5646	7.2289	7.2184	7.3959	7.6627	7.7269	9.9377	9.791	9.9115
625	ENSG00000242147	ENSG00000242147	LASTR	6.2588	6.6171	6.5726	2.7396	2.6803	2.8003	3.1691	3.001	2.3108	4.8662	4.7167	4.9325	2.4684	2.5581	2.7572	2.5852	2.5606	3.606	4.8438	5.5367	5.8895	2.5795	3.2985	2.5655	3.6716	3.9319	3.5837	5.7314	5.8932	5.6577	4.1454	2.3415	2.9879	3.5149	4.8856	3.9009	5.6801	5.5369	6.3224	2.8403	3.3379	3.1358	2	3.0854	3.5
626	ENSG00000258711	ENSG00000258711		5.6746	5.1323	5.0194	7.8108	7.8028	8.006	7.5455	7.4114	7.6031	7.7006	7.6836	7.769	9.9797	10.0331	9.9387	8.6907	8.8806	8.9527	7.0856	7.4403	7.308	9.3435	9.1873	9.2496	7.6011	7.8193	7.7339	4.8676	5.1367	5.3544	8.3633	8.3656	8.3684	7.5468	7.5737	7.3533	5.5696	5.6125	5.7198	8.66	8.7406	8.6732	8.2269	8.2459	8.2731
627	ENSG00000272168	ENSG00000272168	CASC15	3.4417	4.0216	3.566	7.089	7.0589	6.8042	6.793	6.7024	6.9113	4.4578	4.8152	4.3555	7.483	7.6473	7.6769	6.9076	6.9054	6.6481	4.0717	3.7248	3.694	6.7916	6.6061	6.6015	6.4072	6.2061	6.2021	3.939	4.4904	3.0181	6.6088	6.6306	6.847	5.6829	6.2999	5.6316	4.026	4.5058	4.2811	7.0622	7.0144	7.2249	6.568	6.7445	6.8408
628	ENSG00000101255	ENSG00000101255	TRIB3	10.0923	10.0835	9.8589	8.4567	8.6641	8.6056	8.3561	8.6851	8.4442	9.9695	10.0349	9.9532	8.6733	8.6734	8.5888	10.041	10.0002	9.8649	9.8417	9.9073	9.8773	8.8634	8.7126	8.8392	9.4379	9.2092	9.2743	12.9094	12.8815	12.9154	11.9317	11.9509	11.9117	9.2736	9.3809	9.4928	12.5514	12.5541	12.5529	9.1441	9.408	9.3024	9.3644	9.4551	9.5821
629	ENSG00000130487	ENSG00000130487	KLHDC7B	2	2	2.3163	3.4781	3.2665	2.9917	5.2841	6.1105	5.5334	2.5355	2.3013	2.7539	2	2.5581	2	5.3582	5.0637	5.5453	2	2.547	2	2	2.9805	3.5458	4.8096	4.7293	5.2134	4.1584	4.334	4.0271	6.4293	6.0668	6.225	2.7627	3.7514	3.7132	3.5315	4.246	4.0931	2.6107	2.3273	2	3.806	2.3567	4.1468
630	ENSG00000163638	ENSG00000163638	ADAMTS9	7.9208	7.959	7.9145	5.9129	5.8333	5.2705	8.7025	8.5795	8.8022	7.577	7.6169	7.7568	5.9962	5.4795	5.7713	6.9315	6.4049	6.8883	7.9024	7.7244	7.6608	5.2333	5.5786	5.5006	8.3212	8.2243	8.2434	5.8306	6.5016	5.6181	3.5838	4.6028	4.3728	5.4267	6.192	6.396	5.8552	5.5752	5.3927	4.6484	4.3432	4.9458	5.6707	4.5967	5.2758
631	ENSG00000265107	ENSG00000265107	GJA5	7.7207	7.5517	7.7068	8.8958	9.0933	9.0142	5.8315	5.9088	5.4083	7.3731	7.2094	7.1608	7.6466	7.3376	7.5193	5.0451	4.8897	4.2812	7.4222	7.4781	7.4011	8.6911	8.6193	8.8179	5.4736	4.6667	5.0239	5.625	5.5462	6.3072	7.5789	7.9518	7.8404	5.8315	6.1541	5.8973	6.4772	6.1062	6.0131	8.7081	8.4734	8.6355	5.613	5.2773	5.0555
632	ENSG00000127324	ENSG00000127324	TSPAN8	2.3164	2	2	5.5775	5.1752	5.9152	3.9058	3.9084	3.4239	2.7434	3.6277	3.3793	6.3752	6.3141	6.3776	4.46	4.8897	4.2812	3.6134	2.7584	3.7819	5.1949	5.7709	5.3043	4.1864	3.5709	4.3204	2	2.3659	2	5.6988	5.947	5.9081	4.3067	4.1859	3.8101	2.3061	2.953	2.3751	5.9778	5.6391	5.7239	4.522	5.0022	4.536
633	ENSG00000169059	ENSG00000169059	VCX3A	5.9961	5.5642	5.6742	4.858	5.6377	4.6299	5.5222	5.9327	6.2135	2	2.5504	2	2.2531	2	2	2.3221	2.3074	2.5402	3.1005	2.7584	2.6868	2.3187	2.3141	2	3.5423	2	4.4765	4.517	3.595	4.3508	4.4766	4.3237	4.8859	4.1645	4.9311	4.2851	4.3936	4.7923	4.1902	5.1966	5.5161	5.4031	4.3204	5.4722	4.8875
634	ENSG00000064195	ENSG00000064195	DLX3	3.3052	2.305	2.3163	4.5078	4.541	4.7408	5.9759	5.3238	5.9696	2	2.7628	2.5435	3.9548	3.9388	3.1046	5.8587	5.5757	5.9147	2.9377	2.7584	2.4921	4.3088	4.8241	4.6505	4.7522	4.7892	5.2571	2.9596	3.1076	3.9008	5.1218	4.9899	5.9773	6.4062	6.1541	6.5443	2.7732	2	2.6726	3.5081	2.8188	2.5646	5.2837	5.3185	5.3745
635	ENSG00000206337	ENSG00000206337	HCP5	6.6455	6.8934	6.8305	8.2049	8.2764	7.8663	9.9085	10.0437	9.8747	6.3767	6.6527	6.8304	7.0287	7.3121	7.301	8.9166	8.809	8.7726	6.5072	6.7453	6.6661	7.4838	7.8193	7.8607	9.5515	9.5905	9.362	6.0105	5.5462	6.2565	7.3558	7.5932	7.4193	9.5271	9.6425	9.452	5.8315	5.4976	5.5835	7.118	7.0811	6.9399	9.4265	9.538	9.4934
636	ENSG00000189058	ENSG00000189058	APOD	4.7834	4.6274	4.9751	6.6501	6.3419	6.4919	7.2178	7.6019	7.4841	4.2001	3.921	4.2204	7.0202	6.8863	7.1124	6.7821	7.2675	6.6217	3.6134	3.6205	3.9431	4.6301	5.5786	5.4058	6.4619	6.6722	6.6747	2.9596	3.7267	4.1433	5.9854	5.255	6.1471	7.297	7.073	7.1368	4.837	4.5058	4.7948	6.4473	6.4683	6.7603	7.4328	7.7995	7.7617
637	ENSG00000006128	ENSG00000006128	TAC1	3.979	3.7459	3.9787	2.7396	2	2	6.1484	6.4449	6.3726	4.3976	3.7322	3.613	2.6556	2.3059	2	4.088	4.399	4.2122	4.4191	4.2984	3.7819	2.5795	2.572	2.7823	4.0971	4.0346	3.5837	7.1036	6.7996	6.8421	5.7608	5.87	6.0433	4.7667	4.3951	4.5882	4.884	3.9289	4.524	2.6107	3.1848	2.7811	3.5837	4.1263	3.9041
638	ENSG00000266088	ENSG00000266088		5.8319	5.7524	5.755	2.2907	2.264	2.3186	2.3216	2.8082	2.3108	4.269	4.4363	3.7171	2.2531	2	2.2988	3.3224	2.3074	2.7496	4.5375	3.2529	4.6043	2	2	2	2.8637	3.0883	3.0985	6.3144	6.3668	6.4494	2.8923	3.0485	2.9879	3.8296	4.2591	3.9864	5.3193	5.3287	4.8553	2	2.3273	2.9693	2.3215	3.6978	2.7533
639	ENSG00000278828	ENSG00000278828	H3C10	5.0198	5.0527	4.3693	5.5225	5.8333	5.7126	7.458	7.5795	7.8872	4.6764	4.8152	3.9906	5.5054	5.2836	5.1784	8.0776	7.8279	7.6969	4.4191	4.7078	3.9431	5.5086	5.6077	5.1568	7.5599	7.4527	7.3557	6.0658	5.7143	4.4444	6.3708	6.7923	6.758	7.6637	7.8232	7.9664	3.848	4.9752	4.8553	5.6241	5.9556	5.8002	8.037	8.1351	8.3275
640	ENSG00000171320	ENSG00000171320	ESCO2	8.975	9.0509	9.1366	5.8914	5.9124	5.766	7.5222	7.7636	7.8754	8.3596	8.6463	8.4164	5.3239	4.3261	5.318	7.1806	6.9505	7.1413	8.8073	8.739	8.6754	5.7662	6.0505	6.3531	8.1924	8.2777	8.0332	9.0919	8.9971	9.1408	6.3099	6.5991	6.3693	8.0192	7.7679	8.135	8.7463	8.6647	8.6929	5.7982	4.8809	5.6153	6.753	6.2655	6.4001
641	ENSG00000184678	ENSG00000184678	H2BC21	6.6025	6.8587	6.767	8.8095	8.7146	8.8005	10.3473	10.4676	10.4053	6.7463	7.1061	6.9094	8.1062	8.2982	8.3451	10.0935	10.2252	10.1111	6.9639	7.0464	6.7984	7.8666	8.0434	7.6494	9.3847	9.2788	9.3769	7.3574	7.3722	7.0349	8.7702	8.7455	8.7866	10.0576	10.2113	10.1831	6.0735	5.9977	6.3852	8.1675	8.1137	8.2874	10.0802	9.754	9.8528
642	ENSG00000177504	ENSG00000177504	VCX2	5.529	5.0527	5.7285	5.4358	5.1752	5.0728	5.5533	5.8846	5.5631	2	2	2.5435	2	2	2	2	2	2	2	2.2993	2	2	2.3141	2.7823	2	2.3579	2.3622	4.0529	3.595	4.6934	4.5487	4.9406	4.3728	4.2374	3.6462	4.1435	3.75	4.7923	3.989	3.636	5.3093	3.8616	3.6991	4.9508	4.3545
643	ENSG00000172985	ENSG00000172985	SH3RF3	8.5075	8.618	8.5455	5.6815	5.8129	5.766	5.2466	5.3594	5.3415	9.0246	9.2802	9.0528	7.0455	6.9864	7.0636	6.4101	6.4369	6.5254	9.184	8.9474	9.052	6.7524	6.0715	6.7884	6.6463	6.7943	7.0046	9.2965	9.351	9.3151	6.9525	6.7783	6.6206	6.6525	6.7818	6.7898	9.6508	9.6576	9.6522	7.0392	6.2346	6.9286	6.7795	6.4619	6.1257
644	ENSG00000231185	ENSG00000231185	SPRY4-AS1	6.6596	5.9188	6.4323	3.0814	2.264	2.3186	2.9993	3.1711	3.2884	4.7744	4.4969	5.0567	2.97	2.7727	3.1046	2.5852	2.3074	2.7496	4.5375	4.9422	5.0908	2.3187	2	2	3.4001	2.3579	2.8922	5.1998	5.8065	4.97	2	2.3415	2.797	4.1645	3.6462	2.9347	5.8786	5.7189	6.0394	2.8403	3.0134	2.5646	3.1689	3.0854	3.5
645	ENSG00000126856	ENSG00000126856	PRDM7	2.5757	2	2.3163	4.4501	4.7706	4.8437	3.1691	2	2.3108	2.5355	3.1118	2	4.714	5.6789	5.4146	3.9074	3.1291	3.8974	2	2.547	2	3.8949	3.2985	3.6597	2.6289	2	2	2.7047	2	2	3.279	2.849	2.797	3.5149	3.7514	3.9009	2	2	2	4.0572	4.1906	4.2725	6.506	6.7744	6.9082
646	ENSG00000078401	ENSG00000078401	EDN1	4.6768	4.7835	4.0657	4.7182	4.2063	3.9876	5.6134	5.6166	5.9916	2.2924	2.5504	2.5435	2.97	2.9595	2.5461	5.4269	4.6919	5.6271	2	2.9427	2.4921	4.1572	4.0575	3.1374	5.8191	6.3121	6.2889	6.3813	6.2837	5.9723	3.8352	3.7671	4.1511	4.4362	4.9752	4.5882	4.026	3.3561	3.989	2.6107	2.5939	2	2.3215	2.3567	2.297
647	ENSG00000266736	ENSG00000266736	GTF2IP6	3.8864	4.9244	4.783	5.6815	5.4908	5.7126	6.3385	6.1312	6.1168	3.0864	2.9478	3.2465	4.0909	3.2732	4.4253	3.0004	2.776	3.0946	2	3.1062	3.1502	2.5795	4.0575	2	3.6716	3.0883	3.8352	4.6676	4.2489	3.0181	5.5308	5.7025	5.6501	5.8315	5.4516	5.6316	4.026	4.9168	5.0228	6.1157	5.9074	5.6432	6.4076	6.8881	6.6956
648	ENSG00000155886	ENSG00000155886	SLC24A2	4.2258	3.2705	4.2255	2	3.003	2.9917	2	2	2	6.0448	6.0086	5.7636	4.2153	4.1064	4.5439	2.5852	2	2.5402	5.243	4.7078	4.6043	2.8004	2.572	2.9707	2	2	2	3.3644	2.9	3.2431	2	2.3415	2.9879	2.3013	2.3065	2	5.7324	6.5134	6.0131	3.2125	3.6027	4.1219	2	2.3567	3.0995
649	ENSG00000213949	ENSG00000213949	ITGA1	12.3819	12.3748	12.3857	10.3606	10.317	10.2723	11.7392	11.6964	11.7366	12.4997	12.562	12.478	10.6817	10.696	10.687	10.0975	10.0527	10.1193	13.1769	13.0899	13.1483	10.3738	10.3944	10.3161	11.1468	11.0735	11.1926	10.9154	11.0653	10.8856	8.8473	8.8292	8.5345	9.4525	9.4875	9.5744	11.227	11.1398	11.3281	8.964	8.681	8.7458	9.246	8.4024	8.505
650	ENSG00000275445	ENSG00000275445		5.367	5.4446	5.2599	2.5325	2.264	3.1607	2.5845	2.5857	2.3108	5.6392	5.7089	6.3697	3.1048	3.9388	3.5062	3.1703	2	2.9324	5.9887	5.5077	5.3714	3.6891	3.2985	2.9707	2.3485	3.0883	3.0985	5.4696	6.305	6.0636	4.4006	3.6492	3.5689	3.6276	3.275	3.2432	5.8786	6.1576	6.4056	3.2125	2.8188	3.285	3.1689	3.4238	3.3785
651	ENSG00000132386	ENSG00000132386	SERPINF1	6.7279	6.5607	6.4485	9.1114	9.1858	9.255	6.9759	6.9209	6.9342	8.7692	8.8342	8.963	10.7888	10.7922	10.7828	8.1505	8.1314	7.8971	7.7816	7.9074	8.2478	10.4005	10.3617	10.4889	8.6659	8.5832	8.4831	6.4864	6.1726	6.2565	9.0379	9.1031	9.1584	7.4037	7.2805	7.0698	7.8804	8.0074	8.0773	10.4808	10.5214	10.4567	8.7362	8.6918	8.8857
652	ENSG00000183778	ENSG00000183778	B3GALT5	6.8184	6.982	7.472	4.5078	4.541	5.1552	4.7537	5.5255	4.7071	5.1841	5.7343	5.663	3.5449	2.7727	2.9413	5.4925	4.9794	4.9659	6.1462	6.4429	5.8081	3.8949	4.4912	4.3446	4.6302	4.5327	5.0737	8.5866	8.4952	8.4337	5.4198	5.7605	5.4043	5.8778	6.5093	6.7659	6.8045	6.9806	7.1597	4.3081	4.1078	3.9537	5.9289	4.5282	5.0153
653	ENSG00000157368	ENSG00000157368	IL34	2.7954	3.5277	2.3163	6.4137	6.5292	6.4599	6.1885	6.1517	6.0345	2	2.7628	2.2972	2.2531	3.5307	2	3.701	3.2778	4.6895	2	3.3862	2.6868	4.9399	5.0528	5.077	3.9	3.9319	2.6514	2	2.3659	2	2.6514	3.5208	2.9879	2.9477	3.1266	2.9347	2.3061	2.953	2.3751	3.5081	3.7189	3.1358	2.999	3.6978	4.4176
654	ENSG00000123485	ENSG00000123485	HJURP	10.4015	10.4043	10.3703	7.3242	7.0675	7.0173	9.225	9.4325	9.3471	10.164	10.1301	10.1345	6.5269	6.7409	6.3123	8.6625	8.6407	8.7545	10.3384	10.1421	10.2899	7.7521	7.6268	7.7493	9.6332	9.5629	9.6936	10.2037	10.2013	10.1252	7.2836	7.6011	7.5309	9.6456	9.7223	9.6903	10.4882	10.4682	10.5457	7.3313	7.1958	6.7084	8.5138	8.4261	8.4381
655	ENSG00000131746	ENSG00000131746	TNS4	4.0661	3.5277	2.7952	2	2.4871	2.3186	3.3211	2.5857	2.9721	2.5355	3.3927	2.2972	2.4684	2	2	3.4599	2.5606	3.8066	2.7541	2.547	2.8583	2.9918	2.7906	2	4.4969	3.7015	4.6174	7.1555	6.7228	6.8248	3.715	4.47	3.6837	4.3067	4.3951	5.0116	6.0114	5.8179	5.752	3.2125	2.5939	3.4202	3.3208	3.2645	2.297
656	ENSG00000197766	ENSG00000197766	CFD	4.6768	4.6813	4.6764	6.4729	6.4651	6.3062	4.5838	4.6456	4.5967	5.9846	6.3083	6.4013	8.537	8.7032	8.6059	6.5243	6.6291	6.8204	5.8808	5.9777	5.6536	8.6204	8.3874	8.4961	7.4914	7.1551	7.3757	4.6676	4.4143	4.6151	6.2462	5.9961	6.3345	4.9512	4.4586	4.6936	4.5762	4.246	4.5966	6.6118	6.8712	6.4002	4.8563	5.0999	5.0153
657	ENSG00000144354	ENSG00000144354	CDCA7	9.1645	9.056	9.1615	5.6562	5.5904	5.6571	6.043	6.7569	6.232	8.8944	8.8371	8.9336	6.1906	6.1511	6.4247	7.0451	7.4972	7.24	8.9715	9.0589	9.2672	6.6985	6.2295	6.8255	8.187	8.2881	7.8526	9.141	9.4183	9.3396	6.6747	6.3384	6.1866	7.9826	8.0566	8.23	9.6285	9.5464	9.5393	6.412	6.3829	6.8825	5.9289	6.038	6.4001
658	ENSG00000138496	ENSG00000138496	PARP9	8.8701	8.7085	8.8575	10.5563	10.5263	10.5399	12.8153	12.8244	12.8311	9.4598	9.579	9.675	10.153	10.1128	10.1392	11.3958	11.4524	11.3545	9.1998	9.2215	9.1949	10.2481	10.2052	10.2551	12.8075	12.7434	12.7768	9.282	8.8993	8.8559	11.1699	11.1713	11.0922	12.1592	12.174	12.1909	9.0618	9.0851	9.1199	10.1484	9.8467	10.0841	12.2502	11.8075	12.0772
659	ENSG00000137309	ENSG00000137309	HMGA1	14.366	14.3579	14.3964	12.4562	12.4221	12.489	10.8565	10.8523	10.8827	13.5269	13.5159	13.5144	12.4042	12.3517	12.3204	10.5418	10.4891	10.5111	13.6317	13.577	13.6109	12.2737	12.2357	12.185	10.7165	10.7793	10.6259	14.3947	14.3599	14.3963	12.3814	12.3876	12.4409	11.2731	11.2803	11.3167	14.3566	14.3455	14.3621	12.3713	12.5484	12.4111	10.726	10.823	10.8814
660	ENSG00000171241	ENSG00000171241	SHCBP1	10.7509	10.6507	10.7306	7.4621	7.4912	7.1737	9.3517	9.324	9.2524	10.3652	10.3889	10.3642	6.7178	6.6215	6.2262	9.1377	8.9263	9.0937	10.5408	10.4889	10.3736	8.1687	8.0002	7.9191	9.6112	9.6321	9.6837	10.8361	10.8429	10.7741	8.1595	7.9886	8.1259	10.1477	10.1209	10.1568	10.8879	10.8896	10.9405	7.9875	7.7877	7.8989	9.0776	8.8475	8.8519
661	ENSG00000174371	ENSG00000174371	EXO1	10.6069	10.5383	10.4218	7.2157	7.1268	7.1538	8.6206	8.7603	8.8601	9.2899	9.2802	9.2543	6.4781	6.5505	6.4092	7.9256	7.8985	7.665	9.508	9.4855	9.461	6.903	7.1115	7.0615	8.7743	8.6043	8.9136	10.6886	10.7356	10.7875	8.0269	8.0826	7.9649	8.9223	8.8816	8.9469	10.4081	10.4972	10.451	7.0622	6.9799	7.1875	7.8119	7.0186	7.3893
662	ENSG00000116852	ENSG00000116852	KIF21B	11.0555	11.0491	11.1755	9.095	9.1778	9.0114	8.408	8.2357	8.2573	9.3705	9.331	9.5468	7.127	7.2145	7.2496	6.9315	6.7358	7.24	9.4201	9.4725	9.5482	7.8168	8.0698	8.0813	7.9964	7.9301	7.787	10.4957	10.5636	10.5893	8.9901	8.7775	8.9732	7.4733	7.5808	7.6633	10.8727	10.8166	10.8989	8.8267	8.2646	8.4543	7.0205	6.4434	6.9082
663	ENSG00000267078	ENSG00000267078		2.5757	3.4048	3.4414	6.3985	6.0235	5.9617	4.3208	3.7019	3.6617	3.5956	3.2591	3.9906	6.7386	6.7022	6.7792	4.3929	4.7439	4.6895	2.9377	3.9989	3.5004	6.599	6.2295	6.3699	4.1864	3.5709	4.1454	2	2	3.2431	6.3305	6.0436	6.1866	4.7166	4.6339	4.8838	2.9601	3.1686	3.7552	5.6845	5.3816	5.3701	4.3908	3.6978	3.7162
664	ENSG00000106538	ENSG00000106538	RARRES2	2	2.305	3.3049	4.9855	5.9315	5.766	6.2466	6.3943	6.3041	2	2.3013	2.2972	3.9548	3.2732	3.5062	2.5852	2.3074	2.2953	2.2973	2.7584	2	3.3121	3.9706	3.6597	5.2433	5.0567	4.4006	2.395	2	2	2.6514	2.3415	3.1565	2.3013	2.5591	2.7516	2	2	2	2.6107	2.5939	2.7811	2.3215	2	2.5431
665	ENSG00000197299	ENSG00000197299	BLM	9.285	9.133	9.2338	5.996	5.8333	5.9844	7.5532	7.5412	7.8754	8.674	8.6793	8.674	5.4558	6.1318	5.2844	6.7556	6.9941	7.0254	8.8161	8.8148	8.9056	6.4601	6.5015	5.9889	7.874	7.7226	8.0205	9.4157	9.5441	9.5672	6.5746	6.112	6.2808	7.8553	7.8292	7.8228	9.1045	9.065	9.221	5.7425	5.3816	5.6153	6.8183	6.7891	6.5484
666	ENSG00000256043	ENSG00000256043	CTSO	5.498	5.8498	5.7809	8.1241	7.946	8.0711	9.1735	9.2875	9.1873	4.0516	5.115	5.171	6.6966	6.7536	6.9923	7.6154	7.5783	7.3324	5.6893	5.647	5.5066	6.9149	7.0172	6.897	8.3697	8.1858	8.2967	4.9286	5.0387	4.6151	7.273	7.1694	7.1956	7.9009	8.1935	7.9019	5.0982	5.0853	5.3088	7.3959	6.4683	6.6408	8.2881	7.7776	7.8728
667	ENSG00000136826	ENSG00000136826	KLF4	8.444	8.2894	8.2293	7.4838	7.3132	7.0713	8.4415	8.3901	8.4679	8.5023	8.5423	8.4769	5.5997	5.5098	5.5051	9.1906	9.1599	8.9233	7.9725	8.3398	8.0672	6.6425	6.6205	7.0821	8.2031	7.8049	8.0581	10.9959	10.9992	11.1039	9.2393	9.2895	9.2888	7.4957	7.7298	7.7017	9.1242	8.9784	9.0012	6.2214	5.725	5.6432	7.5831	7.5632	7.6413
668	ENSG00000131386	ENSG00000131386	GALNT15	2	2	2	5.0646	4.8124	4.3087	6.1072	6.0894	6.0967	2.7434	2.9478	3.7171	5.0171	4.5168	4.7553	5.5553	4.3325	5.0073	2	2.7584	2.6868	3.5741	3.1482	3.2867	4.0971	4.385	5.0737	2.395	2.3659	2	3.8352	3.2237	4.7866	5.6829	4.2591	4.7918	2	2	2	2.3374	2.8188	3.8616	5.4577	5.3185	5.4668
669	ENSG00000099812	ENSG00000099812	MISP	6.3656	6.982	6.9724	6.0935	6.2535	6.3062	5.2082	4.5867	4.4135	6.4378	6.7555	6.7345	6.749	6.4134	6.3453	7.6802	7.542	7.5578	7.908	7.7494	7.6196	8.4432	8.3874	8.2084	7.8605	7.7072	7.8311	10.3348	10.3311	10.2743	9.3085	9.3212	9.4189	8.1571	8.0668	8.1443	8.6307	8.6911	8.6466	7.8092	8.3926	8.1867	6.5831	6.8605	6.7333
670	ENSG00000197646	ENSG00000197646	PDCD1LG2	5.0198	4.1799	4.8335	5.2788	5.1428	4.7408	7.6496	7.7231	7.2306	4.0516	3.515	4.0713	2.8214	4.5168	4.2961	6.3758	5.8135	6.5254	4.0717	4.0798	4.1554	4.7933	4.4912	5.077	8.462	7.8478	8.1767	7.0903	7.2129	6.8248	5.6339	5.2141	5.2637	7.0156	6.7053	6.8707	4.7885	5.3728	5.5473	4.6484	5.1529	4.8532	6.188	6.2228	6.2172
671	ENSG00000168874	ENSG00000168874	ATOH8	6.7931	6.7989	6.6309	8.7746	9.106	8.8101	10.0538	9.9343	10.0019	8.7147	8.6463	8.638	8.3461	8.0738	8.2697	9.6977	9.714	9.6336	8.9234	9.1151	8.9537	9.3191	9.019	9.1725	10.0148	10.0303	10.048	6.1191	5.9482	5.2546	8.7963	8.8018	8.6834	9.7888	9.6746	9.7389	6.3492	5.9402	5.6533	7.7539	7.611	7.4706	8.9981	9.0626	8.9051
672	ENSG00000139304	ENSG00000139304	PTPRQ	2.7954	3.2705	2.3163	3.9642	5.0756	4.9397	5.6711	5.0018	5.676	3.4842	4.4969	4.4186	6.4531	6.2969	6.3289	6.978	6.8824	6.9426	2.9377	3.2529	3.1502	5.5396	5.549	4.7568	5.2433	5.6162	5.2995	3.3644	3.289	3.0181	4.4766	5.6109	5.4374	5.5746	5.018	4.9276	3.1255	2.3917	2.6726	5.9035	5.0233	5.3362	6.188	6.367	6.4462
673	ENSG00000146648	ENSG00000146648	EGFR	10.4191	10.439	10.4514	9.4902	9.5435	9.6255	9.2177	9.1543	9.2015	9.1509	9.0004	8.9866	7.2985	7.0699	7.0734	7.5706	7.6483	7.4495	10.6623	10.5655	10.5037	8.5384	8.8065	8.8117	9.177	9.2283	8.9507	12.0843	12.1397	12.0958	9.5162	9.6609	9.5515	9.0002	8.7797	9.0621	9.9855	9.9799	9.9338	8.3133	7.4936	8.2241	7.5059	6.5509	6.9191
674	ENSG00000171502	ENSG00000171502	COL24A1	4.8826	4.4523	4.4362	7.1356	7.0147	7.2784	8.7766	8.6278	8.6025	5.964	5.9664	6.4774	8.1102	8.1668	8.0317	7.7489	7.8339	7.6969	6.0891	6.2812	5.9852	7.6704	7.5084	7.3432	8.2761	8.0996	8.1479	4.804	4.5627	4.3508	6.3508	6.5831	6.2438	6.9303	7.1805	7.2361	4.1074	3.8056	4.7948	6.9803	6.4177	6.4485	7.3019	6.6509	6.77
675	ENSG00000101280	ENSG00000101280	ANGPT4	4.0661	2.9573	3.3049	2	2.264	2.3186	2.9993	3.3232	2.7835	2	3.1118	3.2465	2.8214	2	2.2988	3.1703	3.6494	3.3728	2.2973	3.6205	3.694	3.3121	2	2	3.0655	3.4273	2.8922	6.7954	6.9145	6.7896	4.8635	4.8895	5.0661	2.7627	3.5328	3.9009	5.8073	6.1062	5.9312	2.8403	2.8188	3.285	3.9055	2.8809	3.8132
676	ENSG00000197558	ENSG00000197558	SSPOP	4.8826	5.6747	5.4005	8.5897	8.3528	8.3845	8.4374	8.3858	8.1781	6.4674	6.6258	7.2929	9.3166	9.4956	9.4412	7.3758	7.8636	7.7587	5.8353	6.6425	6.4416	8.5152	8.665	8.4611	8.689	8.3836	8.5284	5.2484	4.9871	5.4018	8.4969	8.1493	8.3939	8.2258	7.9335	8.0532	5.5406	5.8804	6.14	9.2427	9.0122	9.0728	8.3245	7.9113	8.0274
677	ENSG00000067798	ENSG00000067798	NAV3	7.652	7.9202	7.7729	6.3038	6.1099	6.2131	7.3909	7.0895	7.3962	2.9251	4.0069	3.905	5.6223	5.9004	5.3509	6.8711	7.1373	6.5813	5.7147	5.4172	5.7439	6.5079	6.2107	6.467	7.8874	7.7606	7.8383	8.7002	8.7525	8.6651	6.2244	5.6421	6.3345	8.0244	8.0359	7.6503	8.1442	7.9648	7.9652	6.2616	6.0249	6.3671	8.8246	8.2406	8.5014
678	ENSG00000145934	ENSG00000145934	TENM2	8.8271	8.7997	9.0161	7.5264	7.4912	7.5762	8.6388	8.5795	8.5989	5.6903	5.6299	5.5265	4.8353	4.9283	4.4858	9.3736	9.418	9.3299	7.7995	7.6732	7.6315	7.0926	7.0911	6.7374	9.4783	9.5863	9.6097	8.6914	8.6812	8.8896	7.4717	7.2925	7.1663	8.524	8.5402	8.6973	7.8919	7.9504	8.0645	7.0508	5.5479	6.6951	7.9229	7.1836	7.3972
679	ENSG00000260604	ENSG00000260604		5.0198	5.5056	5.0624	7.8781	7.9968	7.8906	5.8315	5.4613	5.4083	5.8562	5.3953	5.8114	7.4892	7.3873	7.6037	5.9076	6.4369	6.5536	5.0169	4.7578	5.0203	7.5987	7.6825	7.9752	5.7621	4.7293	5.1217	4.9286	4.2489	4.4444	8.6359	8.6528	8.3204	6.897	7.0831	6.8251	4.884	4.7923	4.7948	8.4413	7.4097	7.8518	5.6421	5.0519	5.1328
680	ENSG00000183674	ENSG00000183674	LINC00518	2.9861	3.5277	2.3163	5.4942	5.8333	5.3426	5.3563	5.5255	5.4722	2.9251	2.9478	2.9374	5.5533	5.7312	5.996	5.13	5.8135	5.7539	2.2973	2.7584	2.4921	4.1572	3.7794	4.2748	3.7903	3.0883	3.4394	3.6801	3.1076	2.4241	4.1454	4.6028	4.4397	5.7087	6.0132	5.5497	2.7732	3.6708	3.1295	5.6241	5.6683	5.2298	6.3201	6.6985	6.5763
681	ENSG00000246985	ENSG00000246985	SOCS2-AS1	4.3697	4.6274	5.0194	6.4729	6.695	6.7654	8.646	8.8878	8.5881	5.5862	5.1904	4.5371	6.8579	6.6891	6.1535	8.0064	8.0816	8.0729	4.8891	4.3645	4.3405	7.3328	7.2096	6.8853	7.4011	7.8121	7.7339	5.625	5.4731	5.9081	7.3955	7.5195	7.4276	7.6167	7.5374	7.7514	6.7549	7.2168	6.5221	7.8754	8.1137	7.7907	8.4738	8.7113	8.8259
682	ENSG00000159251	ENSG00000159251	ACTC1	2.5757	2.305	2	3.3576	3.9304	4.7408	5.6711	5.8093	5.5334	2	2	2	3.228	3.8471	3.7228	5.4925	5.517	5.778	3.1005	2.7584	3.1502	4.235	4.0575	4.3446	5.1576	4.7293	5.4947	2.395	2	2.4241	5.1683	4.9406	4.5648	5.1149	5.4825	4.9276	2	2	2	3.8619	3.0134	3.5439	5.4577	5.235	4.9314
683	ENSG00000159674	ENSG00000159674	SPON2	8.2297	8.0944	7.7202	9.8596	9.8539	9.9478	9.0966	9.172	9.0102	9.7032	9.6474	9.6073	10.3094	10.136	10.2868	10.0601	9.9827	10.0344	9.2418	9.2125	9.1626	10.7902	10.7833	10.7762	10.6196	10.5878	10.5804	6.2442	5.6494	5.806	9.0504	9.0633	9.2706	7.9065	7.9501	8.0079	6.6365	6.9075	7.1355	9.6716	9.9243	9.6797	8.9782	9.0985	9.0614
684	ENSG00000234155	ENSG00000234155	LINC02535	5.4009	5.0527	5.1841	2	2.264	2.3186	2	2	2	3.0864	3.8297	2.5435	2.2531	2	2	2.5852	2	2	3.5012	4.2292	4.1554	2.3187	2	2.3103	4.35	3.5709	3.4394	5.5877	6.3465	6.204	2.8923	2.849	3.4441	3.5149	4.2591	3.3758	4.9294	5.4572	5.5102	2	2.5939	2	2.3215	2	2.5431
685	ENSG00000092853	ENSG00000092853	CLSPN	10.3449	10.2831	10.2947	6.981	6.8027	6.8908	8.6781	8.9059	8.7025	9.7626	9.6706	9.6783	6.5269	6.3141	6.4704	8.4144	8.4144	8.3226	10.0416	10.0522	10.087	7.164	7.4693	7.3346	9.4379	9.3252	9.4564	10.1898	10.2838	10.3121	7.0301	7.1587	7.1859	9.1587	9.2389	9.2248	10.1506	10.1948	10.0945	6.9313	7.2157	7.178	7.9868	8.477	8.256
686	ENSG00000100505	ENSG00000100505	TRIM9	6.481	6.068	6.5273	8.4044	8.1677	8.3367	9.3779	9.5393	9.4928	9.0879	9.0966	9.015	10.8289	10.8021	10.8405	10.7159	10.6825	10.7291	8.8219	8.7421	8.9772	9.8261	9.6509	9.7307	9.5389	9.6483	9.5273	6.546	6.1257	6.4718	8.858	8.6335	8.6378	8.8944	8.9132	8.92	7.4907	7.821	7.3712	9.9163	9.2862	9.7293	10.6073	10.1196	10.3609
687	ENSG00000130477	ENSG00000130477	UNC13A	7.944	7.9258	7.8729	9.4722	9.3844	9.4992	8.0754	7.9678	7.7261	7.3574	7.4275	7.4746	5.6882	5.8774	5.4755	6.7012	6.1965	6.6995	6.6323	6.9202	6.344	8.1028	7.9669	8.0186	6.3309	5.8024	6.0613	7.9637	7.8258	8.1371	6.3708	5.4439	5.5925	5.8778	5.8333	6.1026	8.7175	8.455	8.6163	5.3536	5.1936	5.3016	4.9983	4.7246	4.536
688	ENSG00000139292	ENSG00000139292	LGR5	3.1544	3.1224	2.7952	4.1927	4.1421	4.3087	4.5838	4.7022	5.0379	2.9251	3.515	3.613	3.4468	4.2565	3.1046	4.9549	5.2907	5.3976	5.8808	6.3962	5.7439	4.5713	5.1744	5.0354	6.7079	6.6399	6.2243	2.7047	2	2.4241	2.3622	2.6175	2.797	4.0878	3.7514	3.9009	2.5585	2.6995	2.3751	3.2125	2	2	2.5843	2.8809	3.5
689	ENSG00000183570	ENSG00000183570	PCBP3	3.7874	2.7708	2.9858	4.0444	4.1421	4.5711	4.9056	5.0018	4.8096	4.7263	4.4969	4.5928	6.0804	6.1122	5.996	6.4926	6.5288	6.6481	4.5375	4.6559	5.0203	6.6425	6.577	6.6297	7.1905	6.8089	7.0174	3.6801	2.6576	3.0181	3.4394	3.7671	3.5689	4.0878	5.018	3.8101	3.5315	2.953	2.9191	3.0384	3.7189	3.285	4.2464	5.1913	3.9041
690	ENSG00000214872	ENSG00000214872	SMTNL1	3.3052	3.8438	3.1542	4.2614	4.3267	4.8925	5.9528	5.9561	5.8056	3.6991	3.3927	3.1002	3.6367	4.3261	3.9111	3.8079	4.031	4.5284	4.2208	2.2993	2.6868	3.6891	3.5589	3.1374	6.6463	6.6722	6.7378	3.5309	3.4501	2.7515	5.9854	5.8434	5.3704	6.0696	5.9703	6.0834	3.5315	2.953	2.3751	3.0384	4.1078	3.5439	5.6987	6.585	6.4761
691	ENSG00000175556	ENSG00000175556	LONRF3	7.7407	7.5444	7.542	5.9129	6.0587	6.3241	4.9056	5.0462	4.7592	7.9146	7.7721	7.7811	5.9068	5.7053	6.3776	5.2486	5.1041	4.8795	8.0886	7.9074	8.2087	5.8674	6.2846	6.4826	6.0268	5.5826	6.1334	9.1378	9.2258	9.1685	7.0301	6.9123	6.6061	5.7341	5.8091	5.8751	7.9971	8.2396	7.9991	5.8252	5.3093	6.0291	5.0858	4.3007	4.1468
692	ENSG00000147027	ENSG00000147027	TMEM47 ENSG00000147027	7.0708	6.8351	7.0168	8.9437	8.8539	9.0252	10.8728	10.8694	10.8507	7.6172	7.4583	7.8796	9.9146	10.0563	10.0852	9.715	9.6625	9.6003	7.2421	7.4929	7.3802	9.0172	8.9468	9.0446	10.1978	10.0687	10.0619	7.1036	6.5908	6.4939	8.9966	8.9742	8.7737	9.9052	9.9588	9.9044	8.6238	8.365	8.3949	11.1855	10.7156	11.0699	10.2602	9.6267	10.1083
693	ENSG00000254842	ENSG00000254842	LINC02551	4.1482	5.0112	4.3693	6.897	7.1596	7.0063	6.5685	6.7024	6.6324	3.4842	3.8297	3.9906	7.0787	7.3709	7.4901	6.2486	6.0594	5.9147	3.9054	3.3862	3.7819	6.6137	6.1916	6.467	5.4377	5.8024	5.9052	3.8153	4.8781	3.0181	5.8775	5.7605	5.4698	5.1902	5.42	5.3706	4.2575	3.1686	3.1295	7.3407	7.037	7.0894	6.302	5.8544	5.987
694	ENSG00000205642	ENSG00000205642	VCX3B	6.3132	6.0881	6.5874	5.996	5.9504	5.9844	7.1279	6.587	6.8763	3.8861	4.3069	3.3793	2.8214	3.1248	3.6186	3.0004	2.776	3.0946	5.8582	5.8218	5.3714	5.7397	5.2866	5.5895	4.8096	4.9022	4.4765	6.1954	6.0012	6.4267	5.9854	6.0436	6.1471	6.4219	6.1541	5.9408	6.899	6.8618	6.5221	6.9437	7.4689	7.3317	6.3557	7.1498	7.1316
695	ENSG00000274414	ENSG00000274414		7.4724	7.399	7.3031	5.7064	6.0412	6.3241	3.8063	3.7019	4.2037	6.8954	7.1255	6.942	5.3239	5.0567	5.5051	4.9075	4.3325	4.5841	6.7838	6.6425	6.6428	5.6288	5.2502	5.4058	3.6716	3.7015	4.2356	7.4118	7.4974	7.2703	7.5173	7.5362	7.7177	4.2374	4.7399	5.0518	7.7785	8.2095	7.9444	5.6845	5.9556	6.2449	5.1682	5.3185	5.2758
696	ENSG00000095752	ENSG00000095752	IL11	11.1199	11.1482	11.1992	8.5212	8.6439	8.5572	8.3295	8.3149	8.3956	7.9306	7.8727	7.8908	6.9232	7.2418	7.0131	8.8834	8.9065	8.8905	9.6933	9.8508	9.8698	7.9146	7.6825	7.5931	9.5304	9.5968	9.4208	11.4365	11.5134	11.5023	8.171	8.1052	8.1054	7.4883	7.3152	7.3042	9.0745	8.8633	9.0825	7.6365	8.14	7.7072	6.5528	7.2595	7.1221
697	ENSG00000218281	ENSG00000218281	H2AC9P	2	3.2705	2	3.0814	3.4892	3.7955	6.3737	6.068	6.2685	3.0864	3.2591	2.2972	2.97	3.4076	3.2513	5.2861	6.3387	6.1358	3.1005	3.3862	2.2669	3.7957	3.4345	3.1374	5.7028	5.8312	5.7908	4.517	4.0621	4.0271	5.3408	5.1719	4.069	5.2265	5.857	5.4924	2.5585	2.6995	2	3.0384	4.3432	3.5439	5.2462	3.9279	4.4176
698	ENSG00000085999	ENSG00000085999	RAD54L	9.3363	9.2845	9.2709	6.3038	5.6143	5.5697	7.9873	7.7569	7.7063	8.836	8.8832	8.9282	5.6882	5.4171	5.5902	7.056	7.1851	7.196	8.8848	8.9474	8.8958	6.2324	6.2295	6.7244	8.4797	8.3836	8.7124	9.2193	9.1309	9.1547	6.2022	6.8865	6.4847	8.2612	8.3057	8.3437	9.5615	9.4999	9.5019	6.3574	6.2731	6.4165	6.917	7.0061	6.8522
699	ENSG00000225937	ENSG00000225937	PCA3	2.5757	2.5566	2.3163	4.7182	5.0408	4.8925	5.5533	4.4611	5.3753	3.9712	3.921	4.1478	6.3752	6.5935	6.3615	6.1905	5.6863	6.0788	2.5437	3.5081	2.2669	4.5713	4.4273	4.2748	4.1864	4.5327	4.3204	2	2.3659	2	4.1454	3.6492	3.5689	4.4968	3.275	4.5324	2.5585	2.6995	2.3751	3.5081	4.4812	3.6577	5.6987	5.7679	6.163
700	ENSG00000254560	ENSG00000254560	BBOX1-AS1	2	2	2	5.1396	4.6831	4.6864	5.7266	5.6458	5.9016	2.9251	2.5504	2.2972	3.3415	3.5307	4.2269	5.4925	5.5467	5.8017	2.2973	2	2	4.3791	3.9706	3.9559	4.0971	5.1047	4.6174	2	2	2	4.683	3.7671	3.8892	4.9073	4.3951	4.351	2.3061	2	2	3.636	3.4764	4.5334	4.6988	5.1463	5.4668
701	ENSG00000189056	ENSG00000189056	RELN	3.7874	3.6409	3.1542	3.2261	3.4892	2.9917	7.7799	7.5795	7.7713	2	2.3013	2.7539	2.4684	2.9595	2	3.3224	3.2778	2.5402	3.1005	3.1062	2.2669	2.5795	2.7906	3.2867	3.5423	3.8213	3.8352	2.7047	4.334	4.0271	3.279	3.2237	2.797	2.9477	2.5591	2.5418	2.9601	2	3.6224	2	2	2.7811	2.3215	2.3567	3.0995
702	ENSG00000273124	ENSG00000273124		2.9861	3.4048	2.7952	5.2788	5.1428	5.1947	5.1686	4.8091	5.4407	4.91	4.4969	5.2072	6.6859	6.7662	6.6791	5.1706	5.9748	5.4284	4.356	3.9989	4.6043	4.8439	4.5523	5.077	3.6716	3.5709	3.0985	2	2.3659	2.4241	4.7457	3.9774	4.3026	4.3729	5.0595	4.7918	3.1255	2.3917	2.9191	6.4646	7.1448	6.4642	5.8809	6.4057	5.9661
703	ENSG00000186185	ENSG00000186185	KIF18B	10.4907	10.6675	10.5622	7.4621	7.3205	7.0607	9.043	9.1518	9.076	10.4639	10.5215	10.5053	6.7178	6.6624	6.8728	8.5895	8.7844	8.8342	10.5346	10.2865	10.4834	7.9087	8.0002	7.8245	9.6213	9.7348	9.7114	10.0147	10.0158	9.9998	7.5789	7.415	7.5688	9.8277	9.7351	9.6565	10.6429	10.5182	10.6271	7.3313	7.3479	7.4471	8.3557	8.1235	8.4305
704	ENSG00000149256	ENSG00000149256	TENM4	3.979	3.4048	3.3049	2.9206	2.6803	3.5739	3.6994	3.1711	2.9721	2	2.5504	2	2	2.3059	2.9413	2.8077	2.9634	2.5402	2.9377	2.7584	2.4921	2	2.3141	2.9707	2.8637	2.6444	2.3622	4.2568	4.8781	4.4444	5.9324	5.947	5.6216	5.9875	6.351	5.6837	5.0982	5.0853	5.3927	5.1546	4.7776	4.99	4.7533	4.8422	5.1699
705	ENSG00000135253	ENSG00000135253	KCP	2.7954	2.5566	2	6.2025	6.0412	5.9387	4.0864	4.4611	4.0446	3.4842	3.515	3.2465	6.0473	6.476	6.3453	5.0881	5.6863	5.3662	3.9054	4.3645	3.6005	4.6866	5.6077	4.8071	4.2705	3.8213	4.5487	3.8153	2.3659	3.4377	6.4101	6.7783	6.9424	5.2265	5.6277	5.2719	3.2739	4.0426	2.6726	5.316	5.1529	4.8532	6.6275	6.2864	6.4761
706	ENSG00000172137	ENSG00000172137	CALB2	7.666	7.8572	7.7135	5.8695	5.7496	5.9844	4.6992	4.7567	4.5967	7.7375	7.2451	7.5749	5.6666	5.4795	4.9823	7.4683	7.5566	7.2658	7.6431	7.6269	7.7507	6.7122	6.9619	6.6015	5.641	5.6162	5.8203	9.5209	9.5307	9.6133	8.0395	7.9518	7.9535	6.9948	7.2628	7.1828	9.2727	9.3861	9.3101	7.6134	7.9569	7.4628	6.506	6.8036	6.6699
707	ENSG00000124102	ENSG00000124102	PI3	3.5663	3.6409	3.3049	4.3899	4.2063	4.4459	4.5224	5.0018	4.8582	3.0864	2.7628	3.3793	4.1544	4.3925	4.7053	6.3226	5.4868	6.098	4.29	3.9989	4.0174	4.8439	5.1744	4.7568	6.3696	6.8796	6.3304	2.7047	3.595	2.7515	2	3.0485	2.9879	2.7627	2.3065	2.5418	2.3061	2	2	2	3.0134	2.3097	4.6422	5.0022	5.1328
708	ENSG00000137460	ENSG00000137460	FHDC1	6.9387	7.1251	7.172	9.3882	9.344	9.4056	10.4904	10.3933	10.4064	8.3073	8.4185	8.3852	10.2588	10.3146	10.2729	9.4846	9.5897	9.5764	7.5824	7.6862	7.5773	9.3717	9.3511	9.4169	9.6132	9.4489	9.5003	6.1704	5.5101	6.0034	7.8739	7.8485	7.9592	9.0988	8.9132	9.0472	6.9217	6.8772	6.762	9.6068	9.4252	9.6627	10.0191	9.675	9.8283
709	ENSG00000207870	ENSG00000207870	MIR221	6.2402	6.1275	6.1229	3.0814	2.8506	2	3.4585	3.001	2.7835	4.91	4.9941	5.1339	2.8214	2.9595	3.3844	3.4599	3.7547	3.2404	4.7971	4.4882	5.1581	3.3121	2.9805	2.3103	3.2425	2.6444	3.7149	6.4453	6.1257	5.9081	3.279	2.849	3.1565	4.1645	4.1089	3.8101	6.0324	5.9977	5.6869	2.8403	2.3273	2.3097	2.5843	2.6425	3.2457
710	ENSG00000196126	ENSG00000196126	HLA-DRB1	10.6577	10.6061	10.6807	10.637	10.628	10.5428	12.9471	13.0017	12.9474	11.3927	11.2894	11.4476	11.1836	11.1539	11.2163	12.7907	12.7319	12.6921	10.7377	10.785	10.9009	10.228	10.4161	10.3652	11.9195	12.0105	11.9337	9.2525	9.0262	9.0729	8.6927	8.9115	9.0448	11.507	11.565	11.444	9.2073	9.2508	9.2551	9.0265	9.4166	9.2914	12.4426	12.7983	12.7926
711	ENSG00000128052	ENSG00000128052	KDR	6.9036	6.4869	6.5426	5.0256	5.1096	5.2705	4.8061	4.9087	4.9509	7.3887	7.3474	7.5887	7.641	7.8261	7.9265	3.1703	3.2778	3.8066	6.8076	6.412	6.7557	5.7662	5.4561	5.7525	3.7903	3.9319	3.5837	5.428	5.8932	5.5354	3.8352	2.3415	4.069	5.6829	5.0999	5.709	5.4498	5.3287	5.752	5.316	4.4139	5.1925	5.6421	4.1263	5.0947
712	ENSG00000138675	ENSG00000138675	FGF5	3.8864	4.3888	3.4414	4.4501	5.3558	4.8437	6.6133	6.377	6.454	3.0864	3.1118	2.2972	4.1544	3.9388	4.5439	6.715	6.6967	6.5675	3.991	4.2984	3.9431	4.6866	4.8241	4.2748	6.7378	7.1551	7.1738	5.1495	5.0886	3.7623	4.7457	5.2141	4.68	5.9446	5.7846	5.8525	3.4085	3.8056	4.7317	6.8676	5.3459	6.4642	7.329	7.0061	7.0038
713	ENSG00000229162	ENSG00000229162	RUNX3-AS1	6.8184	6.8934	6.9382	2.5325	3.5889	3.8947	2.8067	3.1711	2.7835	3.0864	3.6277	4.1478	2.4684	2.3059	3.2513	2.5852	2.9634	3.3728	4.0717	4.8061	4.2198	3.1609	3.7794	2.7823	3.6716	3.8213	4.0492	5.7314	6.2622	6.3562	3.4394	2.849	2.5769	3.3926	2.5591	2.5418	5.3193	5.5752	5.4721	3.7534	2.8188	3.8616	2.3215	2.6425	3.3785
714	ENSG00000115461	ENSG00000115461	IGFBP5	11.5	11.487	11.5523	14.0477	14.0943	14.0808	13.9883	13.948	13.9557	12.8482	12.816	12.9157	14.1967	14.1475	14.1531	12.4059	12.3623	12.3569	13.0252	13.0334	13.0106	14.2336	14.2226	14.1963	13.2059	13.1196	13.1716	9.7805	9.3987	9.3697	12.2821	12.193	12.2193	12.7104	12.6874	12.725	11.4742	11.4084	11.365	14.8991	14.4125	14.728	13.865	13.0509	13.351
715	ENSG00000095587	ENSG00000095587	TLL2	4.3697	5.3478	4.9751	7.3242	7.0761	7.2222	8.2512	8.2357	8.302	6.0835	5.9448	6.1457	7.6847	7.3627	7.4678	8.6265	8.4657	8.5529	5.9887	6.0397	5.6767	7.7977	7.9329	7.9018	8.1149	8.0697	8.1304	4.1584	4.6972	4.6151	6.9525	7.0231	6.9191	6.8279	7.0932	6.9996	4.457	4.8559	4.7317	6.8934	6.807	7.1295	8.416	7.938	8.2122
716	ENSG00000144730	ENSG00000144730	IL17RD	9.5533	9.474	9.4575	6.0935	6.2687	6.4919	5.9759	5.6458	6.1168	9.4168	9.5071	9.4725	6.8484	7.0077	6.5854	5.8081	6.0798	5.848	9.0755	9.0081	8.9865	6.1139	6.4382	5.9889	6.2504	6.3121	6.5572	8.9558	8.6317	8.7682	7.0174	7.1694	7.085	6.8743	6.9787	7.0989	8.3167	8.2574	8.3641	6.5644	6.195	6.5986	6.5981	5.6759	5.7379
717	ENSG00000070182	ENSG00000070182	SPTB	7.1626	7.0655	7.0168	3.9642	3.8523	4.157	2.8067	3.4608	3.1389	6.0835	6.1474	6.2534	5.0839	4.5168	4.4858	5.2861	5.2553	4.7394	6.899	7.3206	7.0843	3.9877	4.7215	4.5943	5.1576	5.941	6.1098	7.2179	7.3823	7.283	4.4006	4.3987	5.0231	5.4267	5.7082	6.1026	6.5518	6.8146	6.5406	4.2292	4.269	3.8616	4.3908	3.6978	3.3785
718	ENSG00000101096	ENSG00000101096	NFATC2	9.7102	9.6818	9.7661	8.7358	8.5137	8.6166	11.5426	11.4125	11.4624	11.3331	11.4169	11.3794	8.2256	8.1857	8.0668	9.8986	9.7653	9.8264	10.3817	10.3813	10.3603	8.3545	8.1059	8.2084	10.2375	10.257	10.2776	7.9119	7.5066	7.5796	7.1038	7.2727	7.6056	10.3736	10.3837	10.3211	9.177	8.946	8.8936	7.7887	7.0481	7.6738	9.2996	8.7902	8.8055
719	ENSG00000183780	ENSG00000183780	SLC35F3	6.1435	6.425	6.4323	5.2788	5.3273	5.4443	4.4583	4.7567	2.9721	5.3202	5.3302	5.6099	4.4358	4.1834	3.82	4.1705	4.1125	3.606	6.2365	5.7981	6.1262	5.4114	4.4273	4.7568	4.2705	4.6667	4.4765	8.3947	8.7291	8.5487	6.842	6.466	6.6632	6.4374	6.4943	6.7292	7.5789	7.3105	7.1716	5.9535	5.4504	6.2449	4.7533	4.3007	5.0555
720	ENSG00000120949	ENSG00000120949	TNFRSF8	5.928	5.2795	5.7016	4.4501	4.2677	3.9876	4.3208	3.001	2.7835	2	2.5504	3.2465	3.3415	3.1248	3.1046	2.3221	2.3074	2.7496	2	2.547	2	2.9918	4.217	3.7654	2.6289	2.6444	2.3622	6.268	6.1726	6.1495	3.9462	4.161	3.9819	4.4362	4.1089	4.7435	5.9243	5.9402	6.3008	3.3679	2.8188	2.5646	3.1689	3.2645	2.5431
721	ENSG00000091972	ENSG00000091972	CD200	2.5757	3.2705	3.4414	2	2.264	2.3186	2.9993	2.5857	2.9721	5.964	5.9876	6.2184	3.6367	4.1064	3.5062	2.3221	2	2.9324	5.7642	5.774	5.4805	4.075	2.7906	3.1374	3.4001	2	3.5837	4.7374	4.4904	4.1433	3.279	3.8761	3.8892	3.3926	3.5328	3.7132	6.7165	6.5713	6.4257	5.1546	4.723	4.5334	4.2464	3.9279	3.3785
722	ENSG00000092929	ENSG00000092929	UNC13D	7.4645	7.3747	7.5035	8.3061	8.4816	8.6736	6.408	6.0894	6.0556	8.9969	9.0941	8.887	9.9698	9.9543	9.8736	9.0259	8.8979	9.0597	9.7964	9.8363	9.7753	11.2022	11.1543	11.1613	9.4196	9.4016	9.2716	9.4237	9.3912	9.4224	10.1429	10.0837	10.1332	7.9773	7.9166	8.0079	7.8629	7.8757	8.0836	8.9144	9.0898	9.0625	6.265	6.8465	6.5763
723	ENSG00000116574	ENSG00000116574	RHOU	6.9036	6.6714	6.8913	8.8822	9.1039	8.8101	9.5241	9.5889	9.7625	6.0835	5.7343	6.0691	7.9891	7.9414	7.9374	8.9226	9.1599	8.9815	5.9465	5.1057	5.5819	7.6564	7.9038	7.7428	8.4212	8.1231	8.2756	4.9286	5.5101	5.0316	8.4173	8.2026	8.3939	7.945	8.0617	7.7935	6.4146	6.4323	6.1155	8.6638	8.4734	8.4543	8.3644	7.9641	8.1298
724	ENSG00000276600	ENSG00000276600	RAB7B	7.3302	7.4151	7.7922	9.095	9.1393	9.193	9.4641	9.6405	9.8035	6.4674	6.5984	6.6841	8.1142	8.3068	8.1901	7.9549	7.785	7.9189	5.4685	5.2172	5.427	7.7254	7.6619	7.5859	6.3504	6.9337	6.5218	5.51	5.1833	5.4478	8.1767	8.2285	8.289	7.9826	8.097	8.2387	6.6903	6.8925	6.6974	9.3018	9.3596	9.5043	8.9839	9.19	9.1477
725	ENSG00000164742	ENSG00000164742	ADCY1	6.4651	6.2032	6.2019	3.0814	4.3833	3.5739	5.9294	5.9327	5.4083	8.7633	8.6859	8.7859	5.8115	5.4795	5.6175	6.8711	6.8707	6.8087	7.5405	7.5997	7.4218	4.5713	4.8729	4.7568	6.4797	6.4109	6.5218	5.3851	5.6494	5.3544	4.3205	4.47	3.3075	6.0084	5.857	6.1216	6.6365	5.9977	6.6974	4.7078	4.4812	4.0402	5.6707	5.4353	5.1328
726	ENSG00000179111	ENSG00000179111	HES7	6.6873	6.6171	6.6309	6.8078	6.9222	7.1638	3.6994	3.8088	4.2037	5.148	5.0758	5.6888	6.3347	6.7152	6.3289	2.8077	4.031	3.8066	5.0572	4.8061	5.3136	6.3938	5.9174	6.4513	3.4001	2.6444	3.8352	6.466	6.8292	6.1214	6.5918	6.376	6.2438	4.4968	4.4586	4.4141	6.6227	6.4935	6.465	6.6875	7.0258	6.4952	3.806	4.0305	3.5
727	ENSG00000198502	ENSG00000198502	HLA-DRB5	9.104	9.1876	9.2314	9.0785	9.306	9.1954	11.4585	11.4492	11.4496	9.8325	9.9696	9.9849	9.9123	9.8023	9.8522	11.2421	11.2478	11.1814	9.3449	9.3164	9.4476	8.8386	8.7844	8.7648	10.4189	10.4401	10.4558	7.7692	7.6378	7.3205	7.4149	7.5609	7.411	9.9587	10.0937	9.9357	7.8746	7.6068	7.8436	7.4491	7.8527	7.7399	10.8845	11.1999	11.3277
728	ENSG00000121895	ENSG00000121895	TMEM156	6.183	6.0269	5.9957	4.5078	4.5899	4.5711	2.9993	3.7019	2.7835	4.91	3.921	5.1339	3.3415	2.5581	3.6186	3.3224	4.6919	4.6377	4.29	5.2525	4.9837	3.7957	2.572	3.4221	3.5423	3.8213	2.8922	7.6834	7.46	7.6983	5.3808	5.4439	5.8843	4.8151	5.2864	4.8385	6.4772	6.3241	6.4056	4.6484	5.0233	4.5334	3.806	3.0854	4.2885
729	ENSG00000101115	ENSG00000101115	SALL4	5.2603	5.2441	5.0624	5.8018	5.4648	5.4443	3.584	3.001	3.7674	7.9465	8.1478	8.0031	6.9857	6.7152	7.1409	5.7821	5.2189	5.2676	7.4752	7.4781	7.4689	7.5231	7.2746	7.4579	6.3885	6.5733	6.6747	4.8676	4.334	5.0907	5.6004	5.4789	5.6501	4.0878	3.8494	4.5324	6.0735	6.1576	5.7834	5.6546	5.4164	5.6153	3.9986	4.2161	3.9896
730	ENSG00000150337	ENSG00000150337	FCGR1A ENSG00000150337	2.3164	2.305	2.3163	3.9642	4.3267	4.3789	5.5836	6.0243	5.235	2	2.3013	2.7539	2.97	2	3.5062	5.3226	5.0637	5.0866	2.2973	2	2	2.8004	3.5589	3.2867	4.4969	5.3233	5.2995	2	2.9	3.2431	4.0493	4.2446	4.1511	5.4877	5.5423	5.5214	2	2.6995	2	3.2125	2.8188	3.5439	5.4577	5.0999	5.0153
731	ENSG00000141639	ENSG00000141639	MAPK4	4.3697	4.3888	4.5613	3.2261	3.1407	3.4489	6.5836	6.6459	6.422	5.3837	5.262	5.3106	4.0245	3.7491	2.9413	6.0231	6.0177	6.3756	4.4191	3.9989	3.6005	2.3187	2.572	2.5655	4.0971	4.0346	4.1454	2.9596	3.1076	3.0181	2.6514	2.6175	2.3171	5.2265	4.5778	4.4141	3.75	3.3561	3.3132	2.3374	2.5939	2.9693	6.0426	5.7379	5.8102
732	ENSG00000112139	ENSG00000112139	MDGA1	7.2581	6.9494	7.0913	9.394	9.374	9.4326	8.8503	8.6603	8.8541	6.4964	6.5984	6.8188	9.3959	9.4613	9.3587	8.6661	8.6304	8.6043	6.8076	6.7576	7.0225	8.9838	9.019	8.7711	8.1815	8.5227	8.7626	5.625	5.4731	5.202	7.982	8.1108	7.8951	8.3946	8.5907	8.7532	6.0735	5.2362	5.3514	8.3085	8.2502	8.3353	9.7811	9.3573	9.4163
733	ENSG00000270526	ENSG00000270526	SNRPGP19	4.2258	4.7835	4.4362	5.3116	5.3558	6.1741	5.9986	5.6166	6.0967	2	2.3013	2.5435	2.2531	2	2.5461	2.3221	2	2.5402	2	2	2.2669	2	2	2	2.3485	2	2	3.3644	3.4501	2.7515	3.4394	4.47	3.7901	2.9477	2.3065	2.7516	2	2	2.3751	2.3374	2	2	2	2.8809	2
734	ENSG00000172543	ENSG00000172543	CTSW	7.2015	6.8351	6.8054	4.5078	4.541	4.7931	3.1691	4.1715	3.6617	6.5527	6.743	6.7469	4.4358	3.7491	4.0776	5.2486	5.5467	5.6534	7.2594	7.2436	7.33	4.741	4.9656	4.7047	6.2709	6.3722	6.0857	6.4453	5.9482	5.9081	3.5838	2.849	3.6837	3.3926	3.9412	3.2432	5.8073	5.4157	5.6188	3.636	4.4139	3.9537	4.522	3.9279	3.5
735	ENSG00000168016	ENSG00000168016	TRANK1	8.8457	8.8417	8.8328	11.0155	11.016	11.0946	12.3055	12.1907	12.2438	8.7957	8.84	8.9604	8.7525	8.9156	8.8896	10.257	10.3987	10.3059	8.8422	8.8148	8.7964	10.4482	10.3712	10.4773	12.3335	12.3	12.3458	8.6285	8.4145	8.3148	10.4239	10.4383	10.3746	11.2606	11.1565	11.3038	8.5383	8.2749	8.3272	9.4548	8.7302	9.0338	11.3144	10.4625	10.4994
736	ENSG00000115415	ENSG00000115415	STAT1	10.8331	10.8464	10.8443	11.719	11.7246	11.6232	14.2284	14.2524	14.2315	10.7183	10.8662	10.8644	10.8222	10.7034	10.7993	12.8767	12.8306	12.7941	11.0439	10.9905	10.9779	11.2977	11.2725	11.3911	14.552	14.4991	14.5148	11.3105	11.1803	11.2632	12.4198	12.4301	12.3165	13.705	13.7006	13.7363	11.0238	10.9177	10.9509	11.1836	10.8507	10.9478	13.7048	13.0995	13.4052
737	ENSG00000167972	ENSG00000167972	ABCA3 ENSG00000167972	4.6203	4.3225	4.62	6.9396	7.0761	7.0924	6.5378	5.9088	6.1756	3.9712	4.4969	5.1339	7.1965	7.3035	7.326	5.4925	5.3591	5.0073	4.5375	4.4882	4.3973	6.0507	6.5473	5.803	4.35	3.5709	4.4765	6.3144	5.5815	5.8409	7.7339	7.6091	7.871	7.314	7.1615	6.9473	5.9016	5.6843	5.8444	8.1516	7.8903	8.0103	7.8561	7.725	7.8386
738	ENSG00000122367	ENSG00000122367	LDB3	3.5663	3.5277	3.566	5.5775	6.0235	5.9617	5.4905	4.5867	4.7592	3.7956	4.2375	4.1478	7.0868	7.1488	7.2669	5.5243	5.2553	5.0475	3.7174	4.3645	3.5004	7.2969	7.0172	7.1904	4.6925	4.305	4.0492	3.3644	3.595	3.2431	6.0364	5.87	6.4526	5.0354	5.2147	5.2022	3.6449	3.3561	3.1295	7.0276	6.9915	6.5843	5.2077	4.3806	5.3095
739	ENSG00000082074	ENSG00000082074	FYB1	5.6746	6.5168	5.8803	9.3747	9.4637	9.4552	7.793	7.7636	8.0841	6.1213	6.1474	6.3374	8.7954	8.7796	8.711	7.1707	7.1851	7.396	6.6323	6.2111	6.6072	9.2174	9.3809	9.3206	7.5089	7.2219	7.3046	6.6937	6.3259	6.0636	9.7824	9.8779	9.8308	8.119	8.1218	7.9925	5.7324	5.8179	6.5406	9.1142	9.0898	9.1182	8.0961	8.6113	8.1204
740	ENSG00000170290	ENSG00000170290	SLN	2	2	2.9858	2.2907	2.4871	2.3186	4.0864	3.3232	3.4239	2	3.3927	2.9374	2.8214	2	2.2988	6.5857	6.1393	6.5254	2	2.7584	2	2.3187	2.7906	2.3103	4.4253	3.2677	3.9462	2.395	2	2	2	2	2	3.1117	2	2	2.3061	2	2	2	2	2.7811	5.4901	5.5082	4.9739
741	ENSG00000120217	ENSG00000120217	CD274	7.1123	6.8351	6.8913	6.725	6.1431	6.8042	8.1983	8.2547	8.302	5.7152	5.7089	5.4975	5.6882	5.4795	5.3509	5.8336	5.8849	5.778	6.4328	6.4275	6.2078	6.029	5.6642	6.2108	8.6464	8.5832	8.5506	10.4221	10.5962	10.4789	7.315	7.0582	6.7316	6.9842	7.113	7.1828	6.8759	7.0366	7.1109	5.6241	5.4504	6.316	6.9289	6.1562	6.3032
742	ENSG00000157240	ENSG00000157240	FZD1	10.1924	10.1108	10.2384	8.0386	8.1102	7.978	12.0963	12.1301	12.1143	9.5086	9.556	9.5851	7.8182	8.1573	7.7465	10.1844	10.314	10.2315	10.0824	10.0721	10.1063	7.5689	7.9038	7.8306	10.6025	10.5308	10.5356	9.0132	9.0262	9.0507	7.7339	7.5445	7.828	9.7751	9.8086	9.7843	10.2311	10.1191	10.1528	8.0288	7.8075	8.0049	11.1854	10.6853	10.9918
743	ENSG00000146070	ENSG00000146070	PLA2G7	6.2402	6.7618	6.5119	4.3271	3.9304	4.9855	3.8063	3.3232	2.7835	3.7956	3.8297	3.613	3.5449	2.9595	3.1046	3.1703	3.5359	2.7496	5.3762	4.9848	5.5321	3.449	3.2985	3.9559	2	3.2677	2.6514	6.779	6.8867	6.7351	5.4578	5.2141	5.3704	3.8296	4.8856	4.4141	6.133	6.1321	5.959	4.454	4.93	4.5334	3.5837	2.8809	3.7162
744	ENSG00000130518	ENSG00000130518	IQCN	4.1482	4.3888	4.7307	7.2668	7.1017	7.4267	7.3295	7.5177	7.5223	4.7263	5.115	5.0567	7.0787	7.2508	6.9174	6.9196	6.859	7.0749	5.344	5.2525	5.0203	7.2695	7.1217	6.7374	7.1243	6.9859	7.055	4.4354	3.9587	4.1433	7.5528	7.0925	7.4193	7.0052	7.113	7.1085	4.3272	4.1479	3.1295	7.1505	7.3923	7.2882	7.1479	7.2909	7.3575
745	ENSG00000060718	ENSG00000060718	COL11A1	2.9861	3.4048	3.4414	5.5225	5.0052	5.4767	5.8315	5.7298	6.4381	4.8662	4.1647	4.479	6.9323	7.0495	6.9607	5.8833	5.764	6.098	4.4191	4.2292	4.2814	6.3938	6.3719	6.3866	6.6145	6.5387	6.467	3.1761	3.7267	3.7623	4.8058	4.6649	4.5036	4.8151	4.5778	4.4141	4.7383	4.8559	4.7317	8.3275	7.9687	8.2918	6.1681	5.6759	6.0679
746	ENSG00000167995	ENSG00000167995	BEST1	4.4365	3.9354	4.1478	7.9938	7.7007	7.8663	7.032	7.1719	7.0746	6.1939	6.0496	6.6184	9.1858	9.3674	9.2516	8.2722	8.1314	8.212	5.243	4.8983	4.6043	7.1338	7.1014	7.1616	5.7621	5.1047	5.6339	6.5264	7.021	6.2565	7.9491	7.8881	7.8028	6.9948	6.9787	6.9366	6.9329	7.0502	7.0985	7.8294	7.7472	7.797	8.3245	7.814	7.9707
747	ENSG00000169252	ENSG00000169252	ADRB2	6.3309	6.4091	6.3991	4.6168	5.0408	4.5099	5.9528	4.9087	4.8582	5.5312	5.7593	5.2072	3.9548	4.3925	4.2269	5.5243	5.4868	5.2676	5.7147	5.774	5.8289	4.9857	4.8729	4.4112	6.4797	6.0916	6.1334	9.4884	9.3937	9.4481	5.7301	5.6421	4.7866	6.2739	6.0132	6.2823	7.8153	7.7136	7.4711	4.8197	4.9774	5.7239	4.9052	4.5282	4.6455
748	ENSG00000153823	ENSG00000153823	PID1	5.2967	5.1323	5.8315	6.2025	6.1594	6.288	6.2654	6.0243	5.9473	2	2.7628	2.7539	2.4684	2	2.2988	3.5855	2.776	3.0946	5.5832	5.1057	5.2223	4.075	4.1394	5.1175	6.3504	6.3324	6.2462	5.7652	6.3465	5.9723	4.9724	5.3335	5.5628	5.9446	5.3878	5.6048	5.213	4.1479	5.2649	4.1458	3.8264	4.2725	4.8563	4.0305	4.4176
749	ENSG00000004799	ENSG00000004799	PDK4	8.488	8.1671	8.3599	7.3948	7.6264	7.5762	6.2081	5.8846	5.8302	10.9158	11.0257	10.9084	8.7002	8.6801	8.4051	7.8711	7.5926	7.8581	10.1595	10.1111	10.142	8.0766	7.9443	8.1364	8.7635	8.5138	8.6108	6.546	6.7694	6.5581	7.7026	7.6011	7.5309	6.7303	6.8778	7.1918	7.981	7.813	8.1149	7.4227	7.2157	7.455	6.506	5.6439	6.5342
750	ENSG00000117114	ENSG00000117114	ADGRL2	10.0314	10.0518	9.8665	9.9561	10.1071	9.9622	9.9643	9.9105	10.0472	5.8336	6.4063	6.645	6.0967	6.0519	5.9322	6.7821	6.9941	7.0051	8.9261	8.8556	8.6639	9.1284	9.0351	9.0047	9.6471	9.5103	9.6896	9.1947	9.3017	9.3638	9.5318	9.4568	9.2333	10.1021	10.0685	10.1453	9.3289	9.1435	9.1137	9.2701	8.5459	9.1671	9.6491	8.6957	9.0086
751	ENSG00000143318	ENSG00000143318	CASQ1 ENSG00000143318	2.7954	3.6409	2.3163	3.9642	4.3833	4.3789	5.128	5.3594	4.3469	3.6991	4.4969	3.2465	4.9471	6.0723	5.6965	6.9549	6.811	6.8883	3.8145	3.1062	3.2766	5.3072	5.5786	5.5308	5.2843	5.8594	5.8491	2.7047	3.1076	2.7515	5.4578	6.0436	6.225	5.7087	5.3548	5.4924	3.4085	2.3917	2.3751	5.4262	5.7795	5.7239	4.9525	5.9093	4.9314
752	ENSG00000111247	ENSG00000111247	RAD51AP1	9.2599	9.2953	9.2663	6.1671	5.6377	6.2697	8.2418	8.4367	8.2018	8.9765	8.974	8.997	5.7095	5.9231	5.6965	7.7489	7.6346	7.8637	9.0508	9.0958	9.142	6.2324	6.3549	6.8617	8.7993	8.8245	8.8183	9.6711	9.5374	9.5956	6.6585	7.2117	6.784	8.636	8.7419	8.7131	9.5063	9.6169	9.2828	6.3759	6.2731	6.2449	7.4657	7.7995	7.9334
753	ENSG00000130948	ENSG00000130948	HSD17B3	5.1045	4.8789	4.7307	7.2917	7.2912	7.4836	4.9529	4.4611	4.7071	5.0339	5.0758	5.6367	7.4068	7.2508	7.4143	4.6445	5.1817	4.2122	4.4795	4.5463	4.6043	7.0065	6.9277	6.9871	4.6302	3.7015	4.4765	3.6801	3.7267	3.6091	6.5746	6.5004	6.4526	5.4877	5.5713	5.0116	4.5178	4.7923	5.2649	7.5088	8.1911	7.9832	6.4411	7.0311	6.4156
754	ENSG00000135373	ENSG00000135373	EHF	6.1029	6.068	6.1024	7.9683	7.8934	8.1485	7.7799	7.4283	7.5742	3.7956	3.3927	3.613	5.5054	5.854	5.7468	4.3225	4.5234	3.606	5.0572	4.1564	4.2814	6.6708	6.6487	6.467	5.7328	5.3634	5.4198	4.5943	5.2284	4.6934	6.467	6.3945	6.4363	7.2092	7.0831	6.9366	4.837	4.246	4.524	7.6056	6.698	7.1196	6.3905	5.235	5.8791
755	ENSG00000179817	ENSG00000179817	MRGPRX4	5.1845	5.3808	5.2963	2.2907	2.4871	3.5739	2.5845	2.3223	2	4.3347	4.4363	4.479	2.2531	2.3059	2.2988	2	2	2.2953	5.4981	4.6559	4.7422	2.5795	2.3141	2.7823	2	2.6444	2	4.9286	5.356	5.4478	2	2	2.5769	2.3013	2	2	4.837	4.5829	4.5966	2	2	2	2	2	2.297
756	ENSG00000112299	ENSG00000112299	VNN1	5.2603	4.513	4.9294	6.3519	5.6143	5.4112	6.2654	5.8348	5.8782	2	2.5504	2.2972	2	2	2	2.3221	2.5606	2.5402	3.7174	3.2529	2.4921	3.8949	3.2985	3.7654	4.2705	3.9319	3.5837	2.7047	3.4501	3.2431	2	2	2	2.5503	2.3065	3.2432	2.3061	2.3917	2.9191	2	2	2.3097	2.5843	3.0854	2.9368
757	ENSG00000164929	ENSG00000164929	BAALC	3.1544	3.1224	3.7871	6.3361	6.1431	6.7119	5.391	5.0893	5.5921	4.6248	3.8297	4.479	6.2644	5.6521	5.975	6.6446	6.4526	6.0592	4.1482	3.2529	4.1554	5.2707	4.7215	5.077	4.2705	3.8213	3.9462	3.1761	2.6576	2.4241	5.4578	5.2141	4.68	5.2265	5.5423	5.3385	3.6449	3.8056	3.3132	6.0936	6.195	5.849	7.399	7.5718	7.1779
758	ENSG00000117152	ENSG00000117152	RGS4	4.0661	2.9573	3.1542	2.7396	3.4892	2	3.8063	3.9084	4.5967	3.5956	3.2591	3.5009	3.6367	2.3059	2.9413	3.4599	3.4126	4.1397	4.2208	4.2984	4.6043	3.6891	2.572	3.2867	4.9178	4.7892	5.3407	6.6937	6.9007	6.7717	3.279	3.2237	3.1565	4.7166	4.3951	5.5214	7.0813	7.155	6.8538	3.636	3.1848	3.9537	4.5834	4.3007	4.7472
759	ENSG00000187554	ENSG00000187554	TLR5	4.6203	5.2795	4.9751	7.0507	6.5541	6.6845	7.8566	7.6094	7.4995	3.7956	2.7628	3.3793	4.3838	4.3925	5.0237	4.6445	4.7439	4.8343	3.7174	2.7584	2.8583	4.7933	5.0528	4.4749	4.0019	3.5709	3.0985	2.9596	3.4501	3.0181	5.024	5.4439	5.3002	5.2963	5.1392	4.216	3.4085	4.246	3.989	5.9287	5.2332	5.467	6.1681	5.4722	5.6088
760	ENSG00000100399	ENSG00000100399	CHADL	4.1482	2.7708	3.4414	5.9757	6.076	5.8914	7.032	7.0895	7.0849	4.1278	4.0069	4.3555	7.0539	7.1	6.7175	6.6301	6.1393	6.0194	3.7174	4.0798	4.2198	5.7662	5.6916	5.5895	5.7328	5.5826	4.8058	2.9596	2.3659	2.4241	5.1218	5.1719	4.1511	5.2618	5.251	5.3056	3.2739	3.9289	4.5966	5.9035	6.3472	5.849	5.5218	6.0625	6.1813
761	ENSG00000005471	ENSG00000005471	ABCB4	5.5593	5.7774	5.0624	7.9528	7.9318	8.1979	8.3295	8.8349	8.7739	6.1939	5.6831	6.321	8.1222	8.1284	8.0215	7.9256	7.9983	7.6906	5.4076	5.3536	5.427	7.6564	7.5762	7.6215	8.1815	8.1746	8.1652	4.2568	4.0621	4.5323	6.6255	6.7355	6.2989	7.3555	7.1899	7.3772	5.9016	6.4935	4.524	7.566	7.3658	7.6602	8.0961	8.158	8.0475
762	ENSG00000104689	ENSG00000104689	TNFRSF10A	9.0649	9.157	9.0671	6.4436	6.5166	6.3592	5.9055	6.4938	5.9916	7.9306	7.9398	7.8283	5.8504	6.2969	5.6706	6.3045	6.2515	6.5813	8.3818	8.1515	8.352	6.007	6.4702	6.2477	7.4379	7.4712	7.1738	10.4805	10.3744	10.5076	7.8019	7.766	8.136	7.8082	7.6973	7.9664	9.1793	9.3285	9.1594	6.6875	6.3106	6.4952	6.9289	6.8743	6.8749
763	ENSG00000266242	ENSG00000266242	GRAMD4P7	2.3164	2	2	2.9206	2.4871	2.8003	2.9993	2.8082	3.6617	2	2	2.2972	2	2.5581	2	2.5852	2.5606	2.5402	2.7541	2.9427	2.8583	2.3187	2.3141	3.7654	3.2425	3.9319	3.279	4.7374	4.8203	4.7677	4.5487	5.0838	5.1879	4.5549	3.9412	4.4141	6.3492	5.9106	5.752	5.9287	4.723	5.6153	4.8563	5.0022	4.478
764	ENSG00000158764	ENSG00000158764	ITLN2	2.7954	2	2	5.8018	6.1915	6.0068	3.8063	4.0016	4.3469	2.2924	3.1118	3.3793	3.8045	4.3261	4.4858	6.0668	6.0798	6.2085	2.2973	4.0798	2.6868	5.3072	5.9855	5.803	3.4001	3.7015	3.0985	2.395	3.7267	2.7515	6.0613	6.0896	5.7589	4.1645	3.275	3.2432	3.1255	3.1686	2.9191	4.5865	4.269	4.99	4.3908	4.6621	4.9314
765	ENSG00000108771	ENSG00000108771	DHX58 ENSG00000108771	7.3564	7.4925	7.3031	9.2427	9.2727	9.3211	11.0202	10.9993	10.9466	7.4419	7.4275	7.4894	8.473	8.3823	8.5108	8.9723	9.0836	9.0743	7.1797	7.0159	7.232	8.6132	8.6335	8.875	10.5994	10.5633	10.5533	7.1808	7.1903	6.8248	9.6369	9.8398	9.9243	10.0899	10.1148	10.1159	7.3556	7.3878	7.5093	8.9517	8.995	8.9855	10.3893	10.3664	10.4578
766	ENSG00000174469	ENSG00000174469	CNTNAP2	3.1544	3.2705	2.3163	6.0746	5.8734	5.8672	5.9055	6.1719	5.9246	2	2.5504	2.2972	2.8214	3.1248	2.2988	3.0004	2.776	2.2953	2	2.2993	2	2	3.2985	2.5655	2.8637	2	2.8922	2.395	2.3659	2.4241	3.715	4.5379	4.2288	5.0354	5.018	4.5882	2.5585	2.6995	2.3751	3.5081	4.269	3.8616	4.4579	4.3806	3.3785
767	ENSG00000165272	ENSG00000165272	AQP3 ENSG00000165272	8.0058	8.3859	7.8909	10.2369	10.2557	10.3854	8.0647	8.3013	7.8273	7.9725	8.0038	8.2134	9.7184	9.773	9.6053	9.5782	9.475	9.2243	8.3211	8.2982	8.2822	10.88	10.8609	10.9703	8.5275	8.7011	8.4027	6.5264	6.0012	6.4036	10.2683	10.4658	10.4343	8.7147	8.3566	8.6292	6.5518	6.7492	6.7138	10.1971	10.1558	10.1378	8.6705	8.5565	8.7079
768	ENSG00000268223	ENSG00000268223	ARL14EPL	6.4327	6.2396	6.0607	5.2788	5.3839	6.0288	3.3211	3.1711	2.5664	3.5956	3.515	3.3793	3.723	4.1064	4.2269	4.0006	2.9634	4.2812	5.0169	4.4277	4.6977	5.073	5.2502	5.618	5.3242	5.2398	4.7457	7.7269	7.7427	8.0653	6.7834	6.6765	6.3345	5.0354	5.251	5.1289	6.2451	6.3241	6.6974	4.5218	4.5456	4.8532	3.5837	4.8422	4.536
769	ENSG00000163395	ENSG00000163395	IGFN1	7.3989	7.3747	7.5794	10.4021	10.3278	10.4128	9.0781	8.8475	8.9128	7.5565	7.7158	7.9667	8.8004	8.971	8.8896	11.0988	11.5272	11.5114	9.424	9.4034	9.5607	11.5951	11.7701	11.6111	10.9165	10.9227	11.0367	10.1197	10.0158	9.9428	9.8922	10.0139	10.0393	9.9533	9.8828	9.9397	8.3588	7.821	8.3378	7.8294	7.6985	7.4312	9.5334	9.5956	9.1453
770	ENSG00000151322	ENSG00000151322	NPAS3	3.8864	4.1799	3.3049	6.0746	5.6377	6.1341	5.2841	5.4281	5.3068	4.8211	4.1647	4.2204	6.3347	6.2258	6.1535	5.7286	5.4868	5.6271	4.0717	4.3645	4.0174	6.7391	6.6626	6.498	5.9005	5.6809	5.566	3.3644	2.6576	2.7515	7.0551	6.9992	6.8221	6.4219	6.2999	6.5301	4.1844	3.522	3.6224	7.1926	7.003	7.2157	6.8055	6.6985	6.3844
771	ENSG00000225768	ENSG00000225768	LINC02620	2.3164	3.7459	2.9858	5.2452	5.7059	5.3426	5.6991	5.4613	5.5631	5.7397	6.0086	5.8803	6.8387	6.4606	6.692	6.0882	6.2334	6.2607	4.29	4.9422	5.0203	6.007	6.1328	5.8276	4.7522	4.0346	4.8635	2.395	2.3659	3.0181	6.1098	5.4439	5.6216	5.3952	6.0132	5.4924	3.5315	2.3917	3.1295	4.8726	5.6094	4.9003	6.3732	6.6183	6.9191
772	ENSG00000185499	ENSG00000185499	MUC1	6.7931	6.9272	7.1621	9.84	9.9164	9.8337	9.2932	9.324	9.1944	8.3073	8.2744	8.2914	10.01	10.0615	10.0754	9.9737	9.9732	10.1252	8.2877	8.2289	8.3875	10.7344	10.6673	10.3725	10.453	10.4736	10.4721	7.1298	7.3001	6.8421	10.4594	10.2972	10.4945	9.6949	9.759	9.7077	6.9217	6.5901	6.8238	9.6529	9.9894	9.7342	9.5774	10.1456	9.9372
773	ENSG00000002587	ENSG00000002587	HS3ST1	5.6181	6.4091	6.4485	4.8129	5.2981	5.1146	4.5224	3.3232	2.3108	6.0049	6.0697	6.4921	2.8214	2.9595	3.6186	3.0004	2.9634	3.0946	5.7147	5.287	4.9461	4.3791	4.4273	4.7047	3.0655	2.8834	3.4394	6.6582	6.5016	6.204	4.3205	4.3987	4.5648	4.3729	4.0274	4.2851	6.8759	6.9663	7.0346	5.0205	4.93	3.9537	3.6991	4.3806	3.9041
774	ENSG00000196358	ENSG00000196358	NTNG2	5.2229	5.6479	5.0624	7.8223	7.8982	8.2644	7.6639	7.4114	7.5959	5.5589	4.7167	5.663	7.8425	7.8733	8.0519	6.0007	5.6041	5.9784	5.3111	5.1057	5.056	6.8044	7.3192	7.0615	7.0548	7.085	7.1157	4.5943	3.7267	4.0271	7.3457	7.3784	6.8346	6.6919	6.5243	6.7041	4.3936	2.6995	4.6657	6.6727	7.0144	6.7856	6.893	6.9017	6.77
775	ENSG00000165105	ENSG00000165105	RASEF	5.5593	5.9411	5.8803	7.8051	8.0326	7.9494	6.8441	6.9562	6.9455	2.9251	3.515	4.2895	4.2153	4.3925	4.4253	3.701	5.1041	4.1397	4.1482	3.9989	4.1554	4.741	5.3568	5.1951	4.6302	4.6012	4.7457	6.0927	6.4066	6.537	7.4809	7.4329	7.5232	5.9446	6.0132	6.1026	5.213	5.9402	5.0228	6.7022	6.329	6.773	6.8685	6.2655	6.2694
776	ENSG00000154330	ENSG00000154330	PGM5	5.2229	5.2795	5.0194	7.25	7.1596	7.0713	5.78	5.7568	5.4083	4.7263	4.4969	4.6983	7.7632	7.9191	8.0164	5.5553	6.1393	6.0395	5.9678	6.229	5.8696	8.8967	8.8619	9.0261	7.0666	6.6399	6.8982	4.3488	4.9336	4.2508	6.5572	6.2399	6.1471	5.6829	5.4516	5.0116	4.1074	3.522	4.524	6.4473	6.3829	6.0078	5.3906	4.7846	5.1328
777	ENSG00000279864	ENSG00000279864	NCOR1P4	3.6811	3.2705	3.1542	2.9206	2.6803	2.8003	2.9993	3.001	2	5.4445	5.6831	5.6367	4.5346	4.456	4.3622	3.0004	3.1291	3.8974	6.4926	6.3643	6.4416	5.6573	5.9174	6.336	6.3309	5.6162	5.8203	5.9233	5.5101	5.7704	5.6667	5.6109	5.6781	4.5549	4.1089	4.4141	6.1902	6.1062	6.0906	3.7534	4.02	4.2725	3.4582	3.6978	3.5
778	ENSG00000107984	ENSG00000107984	DKK1	11.214	11.1356	11.1583	8.4785	8.4254	7.9723	9.4185	9.5099	9.5532	9.6444	9.4811	9.6473	7.5136	7.6129	7.2925	10.1171	10.2321	10.1782	10.8826	10.8089	10.8585	9.4204	9.502	9.158	10.8125	10.9041	10.7837	12.1688	12.1159	12.2043	9.3368	9.5021	9.5267	11.3408	11.3958	11.4245	10.8418	10.8714	10.7753	8.1136	7.8527	8.0421	9.3578	9.239	9.4336
779	ENSG00000189410	ENSG00000189410	SH2D5	6.3484	6.1275	6.5874	5.4058	4.8124	5.2705	3.1691	4.394	4.0446	5.3202	4.9074	4.8433	4.1544	4.3925	3.5062	4.9549	4.7439	5.2676	4.933	4.6022	5.056	4.741	4.7215	3.9559	3.5423	4.5327	4.9724	8.7601	8.8314	8.8431	6.2678	6.376	6.3693	6.3415	6.2999	6.7167	6.8045	6.9948	6.8086	4.9236	5.4504	5.3701	6.2461	5.7379	5.713
780	ENSG00000235687	ENSG00000235687	LINC00993	2.3164	2.9573	2.7952	3.6925	3.8523	3.5739	3.4585	4.1715	4.1263	6.5248	6.3581	5.8803	7.4768	7.5194	7.5048	6.3583	6.4526	6.7245	4.7488	4.5463	4.4519	5.6573	5.5786	5.8518	5.1127	5.4772	5.1217	4.2568	3.289	2.7515	4.919	5.408	5.2637	4.4968	4.3951	4.351	3.2739	3.522	3.6224	5.1966	5.5479	4.7543	4.6422	5.5082	4.9314
781	ENSG00000160862	ENSG00000160862	AZGP1	6.2953	6.4716	6.3479	8.5455	8.7419	8.4265	8.3995	8.8062	8.3367	6.4378	6.9844	7.0254	9.0252	8.8842	9.0783	7.056	6.9505	6.7732	4.5375	4.9422	4.6043	7.2787	7.328	7.3601	5.9267	6.5033	6.0111	5.0432	4.6972	5.3544	7.5173	7.7871	7.7706	7.1444	6.9678	6.8481	5.9016	5.7189	6.2567	8.3878	8.681	8.4543	7.9229	8.4261	8.472
782	ENSG00000276644	ENSG00000276644	DACH1	3.6811	3.7459	3.6808	5.5225	5.4648	5.6571	3.8063	4.1715	4.2771	6.2115	6.1284	6.1457	7.2411	7.346	7.4451	6.1092	6.4049	6.098	6.6587	6.4429	6.4551	8.0607	7.95	8.1657	7.3536	7.4712	7.6462	3.5309	4.0621	4.2508	5.6667	5.4439	5.5925	4.4968	4.7399	4.7918	5.0163	4.7923	4.524	6.3388	6.1749	6.1701	5.5832	5.1463	5.3745
783	ENSG00000104055	ENSG00000104055	TGM5	2.7954	3.6409	2.5755	5.8473	5.9874	5.2331	3.8063	3.3232	3.4239	3.6991	3.921	3.8141	4.8735	4.8828	4.7053	2.5852	3.2778	3.3728	3.5012	3.9132	2.6868	4.741	4.3606	4.7047	2.8637	2	2	4.0529	3.289	2.4241	6.5918	6.646	6.635	4.7166	4.9311	4.9276	3.2739	2.3917	2.3751	5.7138	5.9556	6.2449	4.7533	4.0305	4.7955
784	ENSG00000173702	ENSG00000173702	MUC13	4.8338	5.0527	5.0194	2.9206	3.1407	3.4489	5.2466	4.9087	4.8582	2.2924	2.7628	3.1002	2.2531	2.5581	2.7572	4.9075	4.6379	4.1397	3.2468	3.9989	3.694	3.1609	2	2.3103	5.7328	5.8024	6.3098	3.5309	3.8473	4.0271	2.3622	2.849	2.9879	6.5418	6.4165	6.8134	3.75	4.1479	3.8769	2.3374	2.8188	3.1358	4.9052	4.9508	5.0947
785	ENSG00000177989	ENSG00000177989	ODF3B	5.498	5.3478	5.3319	6.7372	6.4781	6.8169	8.8843	8.9298	8.7959	5.1841	5.0758	5.4071	6.2057	6.2258	6.0166	6.2675	6.2694	6.4374	4.9756	5.3207	4.9076	6.2882	6.1527	6.1536	7.9964	7.5856	7.8597	3.1761	3.8473	3.0181	6.2244	6.4127	6.167	7.0362	6.4324	6.8594	4.2575	5.1374	4.3667	6.0712	6.215	5.9192	6.6986	7.2595	6.6037
786	ENSG00000115665	ENSG00000115665	SLC5A7	2	2	2.3163	2	2	2.3186	2	2	2	2.9251	2.7628	2.9374	2.2531	2.7727	3.7228	4.3225	2.5606	4.1397	3.7174	4.2984	4.3405	5.03	5.4561	5.3389	5.0186	5.1511	5.1683	2.7047	2.3659	2	5.2571	4.7244	5.1484	5.1902	5.5127	5.2719	2.5585	2.6995	2	4.8197	3.6027	4.6481	4.8563	4.5282	4.5918
787	ENSG00000166396	ENSG00000166396	SERPINB7	8.4721	8.6076	8.5379	6.9078	6.6838	6.9612	8.2031	8.3944	8.4079	6.3767	6.1847	6.4322	3.8045	4.3261	4.8037	5.8587	5.632	5.3662	8.1503	8.1608	8.1767	5.6853	5.6077	4.9484	6.9943	6.5902	6.8562	8.3675	8.4339	8.4394	6.5572	6.5991	6.5314	7.7658	8.0255	7.6238	7.7085	7.616	7.6944	5.4262	5.4164	5.4354	5.6421	5.8821	5.8102
788	ENSG00000172995	ENSG00000172995	ARPP21	6.6455	6.2032	6.4646	4.9018	4.9311	5.2331	2.5845	3.9084	3.2884	5.943	5.6831	5.4071	3.3415	3.1248	3.1046	3.0004	3.4126	2.2953	5.344	4.8529	4.8272	3.5741	3.4345	2.3103	3.2425	3.2677	3.279	6.1954	5.8932	6.0034	4.919	4.161	4.7866	2.9477	3.7514	3.0972	6.4146	6.4734	6.5221	5.1546	5.1529	4.8532	4.1684	3.5673	3.9041
789	ENSG00000185924	ENSG00000185924	RTN4RL1 ENSG00000185924	4.2995	3.7459	3.8861	5.0646	5.1096	4.8437	3.1691	3.7019	4.3469	5.8107	5.8316	5.9244	6.9592	6.863	7.301	6.427	6.0387	6.2435	6.0696	5.9987	5.8494	7.2508	7.3367	7.3852	6.4439	6.6722	6.6421	3.5309	3.595	2.4241	5.7909	5.9961	6.4032	6.6658	6.3342	6.5158	4.1844	3.3561	3.8769	5.7706	6.292	6.1113	5.9051	6.3272	6.4001
790	ENSG00000150893	ENSG00000150893	FREM2	9.3164	9.2061	9.5108	11.2339	11.2309	11.2313	12.7514	12.5842	12.7337	10.7137	10.7221	10.7441	11.8782	11.915	11.8669	13.0826	13.0822	13.0603	10.109	10.1643	10.0152	10.5752	10.5354	10.5812	10.5254	10.4929	10.6249	8.3839	8.1819	8.2515	9.5864	9.7495	9.6902	10.6208	10.6199	10.6115	9.3395	9.1467	9.2181	10.9141	9.7544	10.4898	12.6771	11.1344	11.6749
791	ENSG00000186871	ENSG00000186871	ERCC6L	9.4171	9.3588	9.2686	6.2708	6.3702	5.8914	7.6496	7.8847	7.7261	9.0096	9.016	8.963	5.4558	5.4171	5.1031	7.4765	7.3869	7.4344	9.1518	9.2282	9.3195	6.7122	6.717	6.9651	8.4073	8.0079	8.3278	8.6958	8.576	8.5435	6.289	5.513	6.2438	8.1941	8.3057	8.0679	8.8826	8.8517	8.9186	6.3759	5.9074	5.9192	7.0425	6.8465	6.8176
792	ENSG00000180596	ENSG00000180596	H2BC4	4.7834	3.9354	4.1478	3.9642	4.7275	4.4459	6.4249	6.6459	6.6601	4.2001	3.2591	4.4186	4.2153	3.8471	4.1542	6.5243	7.1851	7.1598	4.4191	3.9132	2.6868	3.3121	3.4345	4.0425	6.662	6.2279	6.467	5.1998	5.0886	4.1433	4.5487	4.7244	4.8859	6.8857	7.0526	6.6787	4.3936	4.4243	3.989	4.0572	3.4764	4.4725	7.0534	6.0625	6.7083
793	ENSG00000122862	ENSG00000122862	SRGN	7.944	7.3332	7.6586	9.3213	9.2366	9.2479	10.5512	10.8175	10.7925	6.3451	5.9664	5.8347	6.3885	6.6489	6.3935	6.6872	6.6701	6.749	7.3593	6.806	7.2629	7.9726	8.1059	8.1116	8.8377	8.8352	8.865	6.7623	7.0338	6.6785	6.5572	6.3193	6.2989	7.2799	7.5001	7.6104	6.263	6.39	6.0652	6.3007	6.8712	6.7603	6.3905	6.9807	6.5055
794	ENSG00000185760	ENSG00000185760	KCNQ5	7.8117	7.8513	7.8049	4.9855	3.7697	4.8437	5.4581	5.7833	5.9696	7.2508	7.5253	7.3747	5.1478	5.1363	5.1412	6.0451	6.287	6.2945	7.066	7.2954	7.2931	4.7933	4.7737	5.1568	6.3504	6.5733	5.9591	8.7601	9.0702	8.8896	6.289	6.2801	5.5628	6.6919	6.6246	6.5722	8.2599	8.5202	8.3325	5.8252	5.1936	5.467	5.5218	5.235	5.0555
795	ENSG00000162366	ENSG00000162366	PDZK1IP1	2	2	2	6.0746	5.4908	6.0288	5.3206	5.3238	5.1977	2	2	2	2.8214	2.3059	2	2	2.3074	2.5402	2	2.2993	2	4.9857	4.3606	4.7568	2.6289	4.5327	3.5837	2	2	2	3.279	2.849	3.7901	2	2	2.2962	2	2	2.3751	2.3374	2.8188	2.5646	2.3215	2.8809	2.5431
796	ENSG00000236439	ENSG00000236439		2	2.305	2.3163	4.9855	5.2981	4.9855	6.7401	6.4777	6.8037	2	3.1118	2.2972	4.1544	3.2732	3.7228	3.8079	3.6494	3.9828	2	2.547	2	2.8004	2.7906	2.5655	3.4001	2.6444	3.7149	2	2	2	2.3622	2.6175	2.3171	3.1117	2.961	2.9347	2.3061	2	2.3751	2.8403	3.0134	3.4202	4.1684	5.0022	4.2885
797	ENSG00000121152	ENSG00000121152	NCAPH	10.4629	10.2798	10.4614	7.0795	7.1596	7.3761	8.7634	8.7266	8.5142	9.9128	9.9669	10.0436	6.6199	6.565	6.2438	8.1906	8.3654	8.3061	10.1915	9.971	10.1483	7.7521	7.8562	7.7748	9.1523	9.0979	9.2555	9.8373	9.8047	9.727	7.1965	7.0697	7.2148	9.1516	9.2344	9.2871	10.2845	10.2856	10.1885	7.2636	6.7938	7.1588	8.183	7.4474	8.1013
798	ENSG00000109674	ENSG00000109674	NEIL3	8.2943	8.3613	8.5939	5.4058	5.4383	5.5394	7.5222	7.445	7.3962	8.2826	8.3212	8.0586	4.8735	4.6851	4.5997	6.7556	6.4988	6.866	8.5462	8.439	8.4922	6.0931	5.7709	6.1536	7.5682	7.6915	7.8668	8.4736	8.4578	8.4951	6.2244	5.7605	6.3863	7.6438	7.5447	7.7391	8.7871	8.9202	8.8755	5.5285	5.3459	5.5868	6.753	6.2655	6.5055
799	ENSG00000198681	ENSG00000198681	MAGEA1	5.7813	6.0059	5.6177	4.7182	5.1096	5.0728	5.9294	5.8599	5.7292	9.0221	8.9846	9.0403	8.1805	7.9191	7.9905	8.9046	8.6913	8.6829	7.3431	7.5003	7.7287	7.0065	6.8075	7.1616	7.09	7.5513	7.2298	6.2914	6.5016	6.5993	5.4948	5.2948	5.1879	6.166	6.1541	6.0638	5.9243	5.1877	5.6188	4.7649	5.1936	5.6153	5.7531	4.8422	6.0874
800	ENSG00000236908	ENSG00000236908	LINC02827	2	2.7708	2.5755	5.3116	5.8333	5.9152	3.9058	3.1711	3.1389	2	2.7628	3.2465	5.0171	5.8061	5.5624	4.7555	4.399	4.4101	2.9377	3.5081	2.6868	5.1148	5.0528	5.4697	4.0019	3.0883	2.6514	4.6676	4.4904	4.9057	6.4855	6.1342	6.2438	5.4575	5.0595	5.0116	3.1255	2.3917	2	4.7078	5.0678	4.9458	5.5832	5.235	4.1468
801	ENSG00000144834	ENSG00000144834	TAGLN3	8.1272	7.9807	8.0541	5.7064	5.7496	5.6851	4.7537	5.3238	4.8582	5.5312	5.7089	5.8577	4.796	4.6312	4.4253	4.1705	3.5359	2.2953	6.2011	6.4731	6.4144	5.5396	5.3221	4.9484	3.6716	4.385	4.0492	7.8814	8.0051	7.808	5.6667	5.9717	5.9081	4.9073	4.9311	5.0116	6.9768	6.9663	6.7777	5.9035	6.0022	5.9642	4.522	5.6759	5.8336
802	ENSG00000146670	ENSG00000146670	CDCA5	10.9798	10.872	11.0201	7.7819	7.6264	7.6911	9.237	9.3195	9.3534	10.4767	10.4667	10.3379	7.2701	7.1197	7.2142	8.868	8.987	9.0424	10.6352	10.6606	10.5869	8.1687	8.0002	8.1511	9.9636	10.0272	9.9145	10.8029	10.7209	10.7318	7.9017	7.8881	7.6201	9.7078	9.8055	9.8021	10.7458	10.7312	10.7215	7.5004	7.7334	7.7269	8.5603	8.7644	8.6728
803	ENSG00000205403	ENSG00000205403	CFI	7.7604	7.2904	7.6159	9.8414	9.8133	9.8569	10.8123	10.8847	10.9916	9.7431	9.7381	9.8179	10.8283	10.9031	10.8281	10.9418	10.9181	10.9399	9.9377	10.0269	9.9597	10.4835	10.4496	10.4518	11.3699	11.338	11.3554	7.4011	7.3314	6.9577	9.9077	9.8313	9.9213	10.9477	10.9724	10.9719	8.2375	8.0488	7.8877	9.842	9.8907	9.8674	11.2713	11.193	11.2669
804	ENSG00000105696	ENSG00000105696	TMEM59L	5.529	5.8261	5.3666	7.2157	7.135	7.203	9.4824	9.2852	9.3577	6.4674	6.7801	6.5067	7.0787	6.9971	7.0536	8.5515	8.4696	8.5068	6.4926	6.3316	6.3866	6.8668	7.0808	6.9651	8.6065	8.705	8.4364	5.1495	4.8203	5.2546	6.7683	6.376	6.7046	8.2033	8.0668	7.8685	5.3531	5.8804	5.7198	6.8676	7.245	6.9622	9.1014	9.3499	9.2334
805	ENSG00000196352	ENSG00000196352	CD55	10.9881	10.9523	10.9891	9.2533	9.1957	9.255	8.378	8.4656	8.4241	9.6084	9.6085	9.614	7.7114	7.9135	7.709	8.2861	8.6441	8.3629	9.9283	9.7905	9.9252	8.1234	8.4369	8.3424	8.4394	8.422	8.4364	12.1125	12.1675	12.1217	10.259	10.4416	10.3958	9.4468	9.4509	9.4595	11.6192	11.6832	11.6837	8.8532	8.9422	8.7745	8.3468	8.2512	8.3918
806	ENSG00000116717	ENSG00000116717	GADD45A	9.7186	9.6484	9.6599	8.6867	8.6612	8.5983	8.6279	8.8938	8.7959	8.5653	8.5423	8.4732	8.0778	8.1235	7.9155	8.8649	8.8482	8.8933	8.8537	8.9175	8.8043	8.3012	8.453	8.259	9.1467	9.0343	9.2875	13.2833	13.2755	13.3155	10.2194	10.2574	10.3224	9.392	9.4988	9.5465	11.1164	11.1108	11.0185	8.9049	9.1112	8.8453	9.2002	9.5809	9.526
807	ENSG00000237807	ENSG00000237807		2.9861	2.5566	3.6808	5.7064	5.7279	6.0288	6.8315	6.4777	6.714	3.6991	3.7322	3.613	6.0804	6.5212	6.653	5.9549	6.1393	6.4069	4.1482	4.5463	4.2814	6.0721	6.0075	6.3531	6.0976	6.3917	5.8203	4.0529	2.9	4.0271	6.6421	6.5991	6.4199	6.3249	6.1541	5.9192	3.848	4.0426	3.3132	6.9313	6.4004	6.8348	5.5832	5.4353	5.8565
808	ENSG00000147434	ENSG00000147434	CHRNA6	3.3052	2	2	4.3271	4.3833	3.312	6.8441	6.5098	6.6601	3.4842	4.0879	3.1002	2.8214	3.2732	2.9413	5.4269	5.9079	5.2676	3.3796	2.9427	2.6868	3.1609	2.7906	3.4221	3.6716	2	2.8922	2.395	2	2	3.4394	3.0485	2	3.8296	2.774	3.6092	2	2	2.3751	3.636	3.0134	3.7633	4.522	4.6621	4.6455
809	ENSG00000152253	ENSG00000152253	SPC25	8.1523	7.863	7.9493	5.4653	4.541	3.8947	6.021	6.068	6.1563	7.4932	7.6506	7.3668	4.3298	3.7491	4.2269	5.978	5.4868	5.6534	7.7635	7.8158	7.8956	5.3428	5.3568	5.0354	6.7957	6.3722	6.3508	7.2777	7.621	7.2703	4.4006	5.0838	5.7056	6.9948	6.7941	6.915	8.115	7.9431	8.0517	5.2375	5.2332	4.8046	6.1275	6.4057	6.0076
810	ENSG00000159713	ENSG00000159713	TPPP3	5.367	5.1705	5.4005	7.44	7.4454	7.4267	6.3385	6.5255	6.8037	4.7744	4.9074	5.2072	6.7592	6.3311	7.0536	5.2486	4.6379	4.7876	4.5375	4.7578	5.1905	7.1739	7.0172	7.2553	5.2843	5.0567	4.3204	3.3644	4.334	2.7515	6.8844	6.6306	6.8714	4.9939	4.1089	5.1289	3.9397	4.0426	4.8553	7.1926	7.9862	7.8398	4.8563	5.0519	5.7865
811	ENSG00000181773	ENSG00000181773	GPR3	7.8428	7.9425	7.9262	4.9018	5.2683	5.3773	5.0431	5.1718	4.0446	7.1988	7.0766	7.3984	5.1162	5.0567	4.8037	4.1705	4.3325	3.9828	7.2421	7.0564	6.9579	4.3088	3.8782	3.9559	5.7621	5.4772	5.6987	7.0498	7.096	7.2183	4.0493	4.8365	5.0231	4.9939	5.1392	5.8296	7.8452	7.6789	7.6777	5.3536	5.0678	5.1925	5.2462	5.4722	5.4059
812	ENSG00000204396	ENSG00000204396	VWA7	5.0198	3.9354	4.2992	7.5053	7.5847	7.5837	6.2275	5.9792	6.1756	5.7637	5.6567	5.468	7.5196	7.1197	7.3587	6.6589	6.6012	6.4674	4.933	5.5651	5.6301	7.7653	7.95	7.8547	6.0024	5.1511	5.9324	4.517	4.8781	4.8383	8.8257	8.6451	8.609	6.8743	6.8661	6.613	4.884	4.9168	4.4475	7.8294	7.8463	7.9612	6.568	5.9879	5.7865
813	ENSG00000173432	ENSG00000173432	SAA1	4.2258	3.8438	3.7871	4.3899	5.1428	4.5711	6.1484	6.3058	5.8782	2.2924	3.1118	2.5435	2	2	3.2513	4.2485	4.3325	4.2122	4.4191	4.0798	5.056	5.2707	4.7737	5.4381	5.5429	5.4772	5.6987	3.1761	2.6576	2	2.3622	2.6175	2.797	2.7627	2.961	2.7516	2.7732	2	2.9191	2.8403	3.4764	2	2.3215	2.6425	3.2457
814	ENSG00000092054	ENSG00000092054	MYH7	2.3164	2.305	2	2.9206	3.1407	2	4.6426	5.0893	5.3415	2.5355	2	2.2972	3.6367	3.1248	3.3844	4.9075	5.3921	4.8343	2.2973	2.2993	2	2.5795	2.7906	2.9707	2.8637	3.2677	3.5837	2.395	2	2	3.715	3.0485	3.4441	5.0354	4.1089	4.7435	2.3061	2	2	4.6484	4.8302	3.9537	5.8809	6.4247	5.7624
815	ENSG00000013588	ENSG00000013588	GPRC5A	13.2257	13.239	13.2618	11.1531	11.1123	11.0768	9.8979	9.8554	9.8388	12.3265	12.3042	12.2511	10.197	10.1433	10.226	11.2302	11.2562	11.2432	12.8813	12.8672	12.8965	11.276	11.2484	11.2333	11.4345	11.487	11.4655	13.9291	13.9292	13.9367	11.7215	11.6956	11.6849	12.1601	12.1914	12.1971	13.4778	13.4866	13.5224	10.2542	10.2613	10.3769	10.0218	9.667	9.9359
816	ENSG00000167617	ENSG00000167617	CDC42EP5	4.7834	4.9244	5.2963	7.3322	7.6895	7.3147	8.2886	8.0077	8.0738	3.8861	4.7668	3.5009	6.2206	6.3646	6.0571	6.6301	6.421	6.9846	3.8145	4.4882	5.5321	6.2882	6.4543	6.134	7.0783	6.9731	6.8843	3.8153	4.0621	3.0181	5.0737	4.9406	4.7343	5.8078	6.2825	5.8973	5.1757	5.1877	4.2811	5.4952	6.1336	5.9192	6.0206	6.9807	6.6305
817	ENSG00000131242	ENSG00000131242	RAB11FIP4	6.6025	6.8469	6.4323	8.6646	8.4152	8.4389	7.4249	7.3149	7.5223	5.148	5.3302	5.6888	7.8521	7.8675	7.921	7.0231	7.3369	7.0553	4.9756	5.0262	5.427	8.2175	7.9725	8.2178	6.0024	5.3634	6.1334	6.0658	5.7457	6.177	8.8861	9.117	8.9185	7.6703	7.595	7.6568	4.5178	5.1877	5.3927	8.5507	8.3437	8.497	7.7463	7.5546	7.7798
818	ENSG00000212724	ENSG00000212724	KRTAP2-3	3.8864	3.4048	3.4414	2.2907	2.264	2.5794	2.8067	3.1711	2.3108	2.7434	2.5504	2	2	2	2.7572	3.0004	2.9634	2.9324	2.7541	2.9427	2.8583	2.3187	2.3141	2.7823	4.1864	3.2677	4.0492	7.4642	7.5428	7.3571	2	3.8761	2.797	2.9477	3.5328	2.9347	3.4085	3.8056	3.7552	2.8403	2.5939	2	3.3208	2.8809	2.297
819	ENSG00000276107	ENSG00000276107	THBS1-IT1	5.6466	5.6479	4.8335	6.4729	6.0587	6.3936	8.1785	7.7367	8.016	4.3347	4.6648	3.9906	4.0245	3.7491	3.3844	6.8336	7.1177	6.8883	4.8891	4.7578	4.8272	5.1949	4.7215	5.3727	6.865	7.2858	7.3757	4.9286	5.2284	5.1474	5.1683	4.8895	4.5648	6.5843	6.5966	6.6528	4.3272	3.9289	3.8769	4.0572	3.1848	4.5919	6.1067	5.235	5.1328
820	ENSG00000205777	ENSG00000205777	GAGE1	5.9046	5.2441	5.0194	4.9018	5.3558	4.9855	5.425	5.3238	4.4135	2.9251	2	2	2.2531	2	2	2	2	2.2953	2	2	2.4921	2	2	2.3103	2	2	2	4.0529	4.1585	4.2508	4.7457	4.161	3.5689	4.0878	4.3287	3.9009	4.1074	4.5058	4.0931	4.0572	5.1529	3.9537	4.086	4.3007	4.536
821	ENSG00000204792	ENSG00000204792	LINC01291	7.432	7.0856	7.172	5.1396	4.9311	4.2348	4.1688	4.3236	4.4135	7.0004	6.9305	7.0555	6.6751	6.6076	6.73	6.1905	6.3886	5.778	7.1334	6.806	7.2552	5.8674	4.7737	5.5006	5.8739	5.8024	5.566	9.2009	9.3459	9.3905	7.3955	7.4941	7.2148	7.2272	6.6922	6.9258	8.282	8.298	8.1931	6.3007	5.9556	5.4354	5.9755	5.7072	6.0679
822	ENSG00000267279	ENSG00000267279		5.8068	6.2396	6.0817	2	2.6803	3.4489	3.4585	3.4608	3.958	4.4578	4.9074	4.6983	2.6556	2.7727	3.5062	3.8079	4.5234	3.4941	4.4795	4.3645	5.2223	2.3187	3.1482	4.0425	3.4001	4.305	3.8352	6.268	6.5558	6.6195	3.5838	2.6175	2.3171	4.3067	2.961	4.1435	5.6801	5.7189	5.7198	2.3374	2.3273	2.9693	2.5843	4.3007	4.3545
823	ENSG00000135821	ENSG00000135821	GLUL	8.0003	7.7093	7.9378	8.6835	8.5326	8.5909	8.6604	8.6387	8.7419	5.4445	5.0758	4.7966	5.5533	4.3925	5.5051	8.8462	8.8979	8.811	5.925	5.9777	5.8081	6.2513	6.3202	6.2108	7.1015	6.7647	7.0046	7.4224	7.4881	7.6695	8.1127	7.9455	7.7771	7.8726	7.8823	7.9559	7.9482	7.9357	8.0773	8.5303	8.3882	8.3137	9.1118	8.9162	8.9051
824	ENSG00000198574	ENSG00000198574	SH2D1B	6.9615	6.982	6.5577	4.2614	3.7697	3.5739	3.1691	4.1715	3.5477	4.5157	4.611	5.0164	3.1048	3.7491	2.7572	3.1703	2.776	2.7496	4.647	5.4782	5.3428	2.9918	3.4345	3.5458	3.7903	4.7293	3.7149	6.7623	6.7996	6.7165	3.8352	3.8761	4.6235	4.2374	4.1089	4.2851	6.4462	6.2785	6.6298	3.636	4.5456	4.8532	4.1684	3.2645	3.6121
825	ENSG00000273760	ENSG00000273760		4.6768	5.0112	4.6764	5.1026	4.6831	4.9855	4.5224	5.0018	5.0795	2.2924	2.5504	2.2972	3.3415	2.3059	2	4.9075	3.9447	4.9659	3.9054	4.1564	4.2198	4.9857	5.6916	5.4381	4.9178	4.5327	5.7608	5.625	5.8649	6.0636	5.4578	5.7605	5.5925	5.6024	5.7596	6.2131	4.026	3.3561	2.3751	3.8619	2.3273	3.1358	2.3215	2.6425	2.297
826	ENSG00000137965	ENSG00000137965	IFI44	9.2576	9.3358	9.3661	10.2164	10.1228	9.9947	12.2159	12.3067	12.2847	8.7899	8.6956	8.7028	8.9578	8.9297	8.8237	10.5573	10.6883	10.6876	8.9369	9.1785	9.023	9.3846	9.4687	9.4726	12.4281	12.4623	12.4192	9.5909	9.5902	9.3274	10.7856	10.8358	10.7848	11.7328	11.8403	11.7726	9.2142	9.1719	9.1413	9.3584	9.5103	9.4735	11.905	12.0336	12.0084
827	ENSG00000223414			8.587	8.8328	8.8421	6.8419	6.6838	6.6134	6.3385	5.8846	6.0763	9.6166	9.6854	9.4368	7.0202	6.9204	6.3935	5.5857	5.9305	5.5169	8.9609	9.0982	9.0739	6.029	5.549	6.0105	7.5682	7.6024	7.4148	7.7097	8.1761	8.245	6.8844	6.721	6.9989	7.6834	7.3904	7.4162	8.2994	8.5004	8.581	6.2616	5.9791	6.0078	6.1275	5.3974	5.2061
828	ENSG00000134339	ENSG00000134339	SAA2	4.0661	3.8438	4.2992	5.5775	5.0756	4.7931	5.0431	5.4613	5.8544	2.2924	2	2	2.2531	2	2	2.3221	3.2778	3.2404	3.1005	3.1062	3.5004	4.5713	4.7737	4.9484	4.5651	4.6012	5.1217	2	2	2	2	2	2	3.5149	2.3065	2	2	2	2	2.3374	2	2.3097	2.3215	3.2645	2.5431
829	ENSG00000171791	ENSG00000171791	BCL2	8.2297	7.7286	7.9203	4.7663	5.2981	4.5711	5.8566	5.5565	5.8782	7.3731	7.0964	7.0456	4.8353	3.5307	5.1412	5.2486	5.789	5.5453	7.2421	7.2697	7.2705	4.3088	4.92	4.8071	5.7621	6.0183	6.0613	8.148	8.2103	8.028	6.7982	6.5831	6.5467	6.0084	6.4004	6.3321	8.242	8.2095	8.1149	5.1966	5.806	5.1149	5.613	4.3806	4.8875
830	ENSG00000129521	ENSG00000129521	EGLN3	4.2995	4.832	4.3693	7.1806	7.3912	7.435	6.78	6.7702	6.7402	4.3976	4.5551	4.3555	6.3885	6.2075	6.1347	6.7821	6.8707	6.712	4.7971	5.4172	4.868	6.9728	7.1516	6.9086	6.1868	5.8312	6.5572	3.5309	3.7267	3.2431	5.8492	6.5173	5.3357	6.2739	6.6655	6.3157	3.848	3.8056	3.1295	6.8413	7.245	6.9622	6.8808	7.1152	6.59
831	ENSG00000205300	ENSG00000205300		3.7874	3.7459	3.4414	6.149	6.3276	6.3936	5.1686	4.7567	5.12	2.9251	2.3013	2.2972	2	2	2	2.3221	3.5359	2	3.1005	2.9427	3.3928	5.4769	5.3906	5.1175	4.4253	4.7293	4.2356	2	2	2.4241	4.2356	3.2237	3.8892	3.5149	2.961	2.5418	2	3.1686	2.3751	2.6107	3.4764	2.9693	2.3215	3.5673	2.5431
832	ENSG00000203930	ENSG00000203930	LINC00632	5.5593	5.6205	5.5589	6.7963	6.4252	6.6983	6.021	5.9792	5.5921	3.5956	3.515	3.8141	3.5449	4.8828	4.2961	3.5855	3.2778	3.0946	4.5933	3.6205	4.2814	4.8927	4.4912	4.5358	4.5651	4.2204	4.4006	6.0658	6.0269	6.0928	7.1038	7.415	7.5688	5.9662	5.7596	5.9408	6.5075	6.0256	6.2111	7.0508	7.1958	7.1096	6.1275	7.1724	6.3525
833	ENSG00000170989	ENSG00000170989	S1PR1	6.2588	6.9272	6.3305	7.2917	7.2152	6.8908	5.3563	5.3594	5.235	6.3129	5.9876	5.3756	6.0305	6.1701	6.172	6.5706	6.5582	5.9362	6.3703	6.412	6.7338	7.8666	7.723	7.8122	6.9181	6.9731	6.7066	10.4392	10.6428	10.6531	9.041	9.0862	8.9647	7.3555	7.113	7.2959	7.7471	7.4509	7.4711	7.7748	7.4183	7.3572	7.311	6.8881	7.2576
834	ENSG00000051341	ENSG00000051341	POLQ	9.7859	9.7886	9.7198	6.688	6.8437	6.7389	8.8503	8.8318	8.9328	9.1914	9.5145	9.3605	6.5027	6.3646	6.0571	8.3182	8.319	8.1302	9.381	9.4874	9.3735	7.306	7.3104	7.2462	9.3561	9.4302	9.4039	9.702	9.8103	9.8019	6.8275	6.925	7.0426	9.2229	9.3052	9.365	10.0055	9.8317	9.9564	7.0959	6.5953	6.5986	8.3818	7.2166	7.5457
835	ENSG00000260101	ENSG00000260101		3.7874	3.2705	3.566	5.5225	5.3839	5.1552	6.806	7.2499	7.3713	4.1278	3.7322	3.5009	5.5054	5.5394	5.5051	5.6446	5.0221	5.488	3.8145	3.9989	3.7819	4.6301	4.6672	5.1175	5.4377	5.3233	5.4577	3.3644	2.6576	2	4.7457	4.3237	3.4441	5.7591	5.5423	5.4328	2.5585	2	3.476	4.3081	4.9774	4.1991	6.7396	5.7973	6.0679
836	ENSG00000183230	ENSG00000183230	CTNNA3	2.9861	2.5566	2.5755	6.3985	6.4116	6.3062	4.9529	4.5867	4.9509	2.2924	2.3013	2	3.5449	3.644	3.82	3.8079	3.1291	2.5402	3.2468	3.3862	3.2766	5.4769	4.92	5.4058	2.3485	2.6444	2	2	2	2.4241	4.4006	3.6492	3.6837	2.9477	3.1266	2.2962	2	2	2	4.7649	3.3379	3.5439	2.5843	2.3567	2.5431
837	ENSG00000168427	ENSG00000168427	KLHL30	3.3052	3.2705	3.1542	5.5775	5.4383	6.0718	3.1691	2.8082	2.9721	3.4842	4.2375	4.0713	6.2057	5.9889	5.8654	3.8079	4.7942	3.7098	2.9377	3.8221	4.2814	6.6567	6.6205	6.498	4.0019	3.2677	3.7149	3.1761	3.1076	2.7515	5.2571	6.1985	5.4043	4.2374	3.8494	3.8101	3.6449	2.6995	3.1295	5.9778	6.292	6.5552	4.086	4.0305	3.8132
838	ENSG00000264734	ENSG00000264734		4.6203	4.0216	3.6808	5.2788	5.8333	5.2331	5.8566	6.1719	5.2714	3.0864	2.9478	2.9374	3.8045	3.4076	3.9968	3.4599	3.6494	3.4941	3.9054	3.3862	2.4921	3.449	2.572	3.1374	2.3485	3.9319	2.3622	3.939	3.595	4.8383	5.3408	5.0376	5.6501	5.9662	5.2864	5.3056	4.457	3.9289	4.2811	5.4262	6.549	5.7752	6.5373	7.1498	6.6037
839	ENSG00000257743	ENSG00000257743	MGAM2	8.6517	8.4916	8.63	11.5061	11.5416	11.5293	10.7102	10.5019	10.6417	9.8773	10.0259	9.9141	10.4015	10.3968	10.2931	8.9579	9.0478	9.0865	9.2176	9.2103	9.014	9.6649	9.6351	9.686	7.8469	7.8478	7.9085	7.4224	6.9688	7.1366	9.7036	9.6533	9.6198	9.2951	9.2502	9.543	7.6553	7.1423	7.1952	9.0089	7.1958	8.1087	9.0856	6.9807	7.3575
840	ENSG00000187837	ENSG00000187837	H1-2	7.3477	7.462	7.5267	8.3502	8.0805	8.3055	9.9915	9.975	10.1151	7.0888	7.0465	6.8535	7.9039	7.8201	7.7711	10.4016	10.3332	10.3152	7.1613	6.8756	7.1014	7.8105	7.7362	8.1705	9.6954	9.7631	9.5495	9.3916	9.5352	9.3963	10.0465	10.3227	10.1307	9.9774	10.2409	9.9832	7.6621	7.5407	7.3291	8.0288	8.5381	8.1867	10.2365	10.76	10.604
841	ENSG00000198108	ENSG00000198108	CHSY3	5.8068	6.6978	6.2949	5.9341	6.2072	6.0288	7.0861	7.1416	7.276	3.7956	3.515	3.1002	2.97	2.5581	3.2513	4.088	4.031	4.2812	3.991	4.2292	4.868	4.7933	3.5589	3.8638	5.9267	5.6162	5.566	5.8622	6.1257	5.8749	5.6988	5.7605	5.6501	6.6658	6.652	6.8017	6.1523	6.453	6.3646	5.316	5.1529	5.8248	6.8561	6.3865	6.4612
842	ENSG00000162006	ENSG00000162006	MSLNL	2.3164	3.5277	2.3163	4.5078	4.4903	4.3087	2.9993	3.9084	2.5664	2	2	2.5435	4.2737	3.5307	3.82	3.8079	3.2778	3.0946	3.2468	2.7584	3.2766	4.9399	5.4877	5.077	3.7903	3.2677	3.0985	4.0529	3.7267	4.6934	6.2244	6.0668	6.1065	5.4575	5.5713	5.2719	2.9601	2.6995	3.1295	6.0253	6.6254	6.4642	4.7533	4.7846	3.8132
843	ENSG00000106536	ENSG00000106536	POU6F2	3.1544	3.8438	3.3049	6.8862	6.4252	6.8295	6.2081	6.2688	5.7292	3.7956	3.1118	4.3555	5.5997	5.9453	5.996	5.6446	5.3921	5.9575	3.3796	3.7248	3.694	6.2324	6.3202	6.6846	5.7328	5.8024	5.4577	2.7047	2.9	2.4241	4.8058	4.47	4.7343	4.2374	4.5194	4.1435	3.4085	3.3561	3.3132	4.1458	4.02	4.9003	4.522	3.5673	3.2457
844	ENSG00000204287	ENSG00000204287	HLA-DRA ENSG00000204287	11.7273	11.751	11.7113	11.4976	11.4699	11.4576	13.8404	13.9692	13.9129	12.7888	12.7324	12.7789	12.1171	12.0561	12.0562	13.9089	13.886	13.895	12.3184	12.1992	12.1903	11.3396	11.2989	11.2584	13.2208	13.2121	13.1559	10.5219	10.5547	10.3862	10.0697	10.1062	10.1142	12.5964	12.6419	12.5188	10.7981	10.7554	10.7396	10.1537	10.5012	10.4655	13.5964	13.9126	13.9352
845	ENSG00000101680	ENSG00000101680	LAMA1	5.729	5.5056	5.5286	5.3751	5.3558	5.1947	5.128	5.4281	5.4722	7.8373	7.9398	7.9772	6.6311	6.7022	6.6128	6.8081	6.894	6.8434	7.9985	7.9018	8.0932	7.0716	6.9506	7.3517	7.6411	7.8265	7.6706	8.8455	9.1719	8.7081	9.161	9.1635	8.9703	9.3719	9.2591	9.2444	8.2055	8.343	8.4101	7.7539	7.3113	7.6465	7.2835	6.5159	6.431
846	ENSG00000251615	ENSG00000251615		4.5004	3.1224	3.9787	6.2708	6.2072	6.251	6.1279	6.4282	6.454	4.0516	4.373	4.7966	6.5742	6.9971	6.8032	6.0451	6.1586	6.3275	4.5933	3.8221	4.3973	6.4601	6.5322	6.3531	5.8191	6.4299	5.4577	3.6801	2.9	4.2508	6.0613	6.1774	6.4363	6.2029	6.1348	6.7779	2.9601	4.4243	3.1295	6.412	6.329	6.4485	6.8685	7.4288	7.3084
847	ENSG00000111252	ENSG00000111252	SH2B3	12.7275	12.767	12.7592	9.768	9.6323	9.4306	10.3484	10.3607	10.193	12.018	12.0397	12.0116	9.409	9.3298	9.1664	9.8321	9.8612	9.9375	12.2761	12.2514	12.1998	9.234	9.2371	9.3421	10.5779	10.5362	10.6301	12.195	12.2492	12.1734	9.5049	9.519	9.4837	10.1746	10.3296	10.3333	12.2195	12.1338	12.1903	9.3723	8.995	9.2051	10.0065	9.3274	9.5061
848	ENSG00000052850	ENSG00000052850	ALX4	5.3323	4.6274	4.4362	7.8726	7.8336	7.978	7.9644	7.6602	8.032	5.3523	5.9228	6.236	7.3937	7.4195	7.4143	7.6872	8.0766	7.9616	5.4384	5.6202	5.427	7.7186	8.0002	7.7364	7.0783	6.607	6.8275	4.2568	4.4143	3.7623	6.7066	6.8468	6.9652	6.5418	6.4481	6.4269	4.3272	4.3379	4.4475	6.4646	6.4516	6.4165	5.8311	5.6759	5.9232
849	ENSG00000141574	ENSG00000141574	SECTM1	7.5117	7.515	7.0492	8.3061	8.3947	8.3887	10.1995	10.1556	10.1101	8.077	7.7964	8.0537	8.1957	8.1038	8.1579	9.2368	9.1647	9.3032	7.9134	8.1279	7.8708	9.2293	9.0135	9.091	10.6756	10.6887	10.5522	7.036	6.538	6.5993	9.1494	9.0805	9.0149	10.5864	10.6208	10.5347	6.6227	6.533	6.4056	8.3417	8.4057	8.2561	9.8326	10.0511	10.0781
850	ENSG00000233922	ENSG00000233922	LINC01694	5.9737	6.1468	5.4976	6.1308	5.8734	6.3241	6.5985	6.4777	6.2685	2.9251	3.7322	3.3793	2.97	3.5307	2.9413	4.088	2	3.0946	3.6134	3.8221	3.7819	3.7957	4.5523	4.5358	4.5651	4.9556	4.6829	6.5844	6.4262	6.2305	5.8492	5.8434	5.9773	6.3415	6.4481	6.024	6.3324	6.2072	5.9028	5.4611	5.2717	6.0912	5.9755	5.0519	5.4059
851	ENSG00000224865	ENSG00000224865		4.3697	4.1029	3.9787	2.2907	2	2.3186	2.8067	2.3223	2.5664	5.3202	6.0086	5.0958	2.4684	3.4076	2.2988	2.3221	3.5359	3.0946	5.6893	5.774	5.8494	2.3187	2	2.5655	3.2425	3.4273	4.1454	4.987	5.0886	5.5354	3.279	2	2.3171	4.5549	4.3287	4.7435	5.0982	5.0853	5.5102	3.3679	3.0134	2.5646	4.2464	4.7846	4.536
852	ENSG00000118193	ENSG00000118193	KIF14	11.4498	11.4927	11.4559	8.9306	8.8413	8.8415	9.9571	10.1119	10.1763	10.7367	10.6704	10.7318	7.1814	6.863	7.1124	9.3114	9.3979	9.3032	10.8189	10.6721	10.7813	8.4717	8.5385	8.2991	9.7749	9.8181	9.7193	11.0561	11.1637	11.184	9.0442	8.9772	9.0975	10.7794	10.6885	10.6643	11.5734	11.5309	11.5392	8.7044	7.945	8.4855	9.5812	8.9525	9.229
853	ENSG00000126838	ENSG00000126838	PZP	3.1544	4.0216	2.9858	4.8129	3.8523	4.5099	5.78	5.9561	5.8782	3.6991	3.2591	2.9374	4.8735	5.2118	4.9823	6.978	6.8707	6.8772	3.3796	2.547	3.1502	4.4461	4.7215	3.9559	5.4377	5.7123	5.6339	2.395	2	3.4377	2.6514	2.849	2.5769	4.1645	4.4586	3.8101	3.1255	3.3561	3.1295	3.8619	2.8188	3.9537	3.3208	3.8174	5.0555
854	ENSG00000088340	ENSG00000088340	FER1L4	7.3905	7.7414	7.3121	10.3339	10.2802	10.2183	9.4662	9.4859	9.3321	9.0711	9.0543	9.1207	10.6407	10.6115	10.6999	9.3974	9.4673	9.497	9.5684	9.5039	9.5482	11.0941	11.1016	11.001	10.2362	10.4575	10.4986	7.701	6.9554	7.0794	10.5088	10.4928	10.4827	9.9038	10.0088	10.0751	7.6553	7.7969	7.8658	11.1174	11.6749	11.4025	10.5431	11.0794	10.7367
855	ENSG00000198825	ENSG00000198825	INPP5F ENSG00000198825	11.8938	11.8624	11.8803	9.2469	9.1331	9.1154	9.872	9.7586	9.8266	12.8454	12.8662	12.8649	9.7877	9.7207	9.6736	9.378	9.4019	9.2969	11.9654	11.9917	11.9312	8.9233	9.2017	8.9328	9.3941	9.5412	9.482	11.6336	11.7251	11.579	9.7174	9.8092	9.7123	9.8698	9.9437	10.2077	12.3989	12.335	12.359	10.1349	9.6613	9.8085	9.9825	9.3474	9.6077
856	ENSG00000162873	ENSG00000162873	KLHDC8A	3.6811	3.5277	3.7871	5.4058	5.3839	5.5394	4.9987	4.3236	4.1263	2.7434	2.3013	2	3.723	3.4076	2.7572	2	3.2778	2.2953	2	2.7584	3.0116	3.449	3.7794	2.9707	2	2.6444	3.279	2.395	2.6576	2.7515	5.4948	4.9406	5.6781	3.9209	4.5778	4.5324	2.7732	2.3917	3.1295	6.2616	6.4516	6.3671	4.4579	4.3806	4.2194
857	ENSG00000232973	ENSG00000232973	CYP1B1-AS1 ENSG00000232973	6.9952	7.1153	7.0598	9.6591	9.705	9.7566	10.1019	9.9978	10.1436	7.1539	7.1061	7.2062	8.9421	9.0958	9.0954	9.4866	9.3356	9.4053	7.3268	7.2436	7.2242	9.176	9.2463	9.2104	9.0249	9.077	9.2283	6.4864	5.2722	5.9723	8.4459	8.566	8.3511	8.5635	8.344	8.5437	5.9016	6.0256	6.0906	8.4886	7.7608	8.3816	8.753	8.0582	8.1345
858	ENSG00000179431	ENSG00000179431	FJX1	9.0859	9.0014	8.9375	5.9757	5.771	6.0929	7.2465	7.4114	6.9789	8.2867	8.1805	8.3411	6.0473	6.0519	6.172	7.4519	7.4743	7.5082	8.4131	8.4843	8.5433	6.029	6.5015	6.134	8.3162	8.1914	8.2325	10.2876	10.3298	10.3027	7.7493	7.9011	7.9535	8.5385	8.6083	8.4825	9.184	9.3313	9.0919	5.8518	6.329	6.2449	7.227	7.0311	7.1221
859	ENSG00000269706	ENSG00000269706		2.3164	3.4048	3.566	5.1026	4.7706	4.6864	4.9529	4.5867	4.9509	2.2924	2.3013	2	2	2.9595	2.7572	6.1905	6.2515	5.999	2.5437	3.1062	2.6868	4.741	3.9706	4.5943	5.1127	5.6489	5.1683	3.6801	2.9	3.2431	5.4198	4.9406	4.7343	5.7591	5.0595	5.2375	2	2.6995	2.6726	3.7534	4.02	4.7543	4.9525	5.5082	4.6972
860	ENSG00000204103	ENSG00000204103	MAFB	5.529	5.6479	5.6462	4.6168	4.7275	4.8437	6.1686	6.1918	6.1367	3.2315	3.1118	3.613	3.4468	2.5581	3.6186	6.5857	6.6291	6.6217	4.7971	4.9848	4.2198	4.3791	2.9805	3.4221	5.7328	6.0676	5.9324	5.5877	4.4143	5.1474	6.8704	6.2801	6.6772	7.1348	7.2449	7.1918	4.6862	4.1479	4.1902	3.636	4.3432	4.6481	6.227	5.5434	6.0679
861	ENSG00000279296	ENSG00000279296	PRAL	2	2	2	2.7396	2.6803	2.9917	5.4581	5.7024	5.3068	2	2	2	2	2	2.5461	3.4599	2.9634	2	2	2	2	2	2	2	4.7522	4.5327	5.3808	2	2	2	2.6514	3.0485	2.797	4.9073	4.5778	4.7435	2.5585	2	2	2	2.5939	2.5646	4.522	5.1913	4.6972
862	ENSG00000181444	ENSG00000181444	ZNF467	5.498	4.832	4.8822	7.7098	7.7819	7.7716	6.7129	6.6019	6.3558	6.9277	6.9738	6.7591	8.6542	8.7671	8.7486	7.1197	6.9054	6.9319	6.1084	6.229	6.4006	8.0872	8.1361	8.3253	7.755	7.6678	7.6544	4.0529	4.0621	4.8383	8.227	8.4161	8.2615	6.9629	6.247	6.5722	5.5696	6.5523	5.7834	8.7546	8.8561	8.6732	7.1978	7.0186	6.9726
863	ENSG00000184530	ENSG00000184530	C6orf58	4.6203	4.513	4.6764	6.9291	6.5786	6.8295	4.8061	5.5565	5.4407	2	2.5504	2.7539	2.2531	2.3059	2	3.1703	3.2778	2.9324	3.3796	3.2529	2.8583	4.4461	3.4345	4.4112	4.0971	3.8213	3.279	3.1761	3.289	2	2.8923	2	2.5769	2.7627	3.275	3.0972	2	3.6708	2.3751	2	3.4764	2.9693	3.9986	3.2645	2.9368
864	ENSG00000083067	ENSG00000083067	TRPM3	6.0611	5.9411	5.8064	9.0349	9.1434	9.0999	8.6279	8.6168	8.5479	8.2909	8.3544	8.4241	10.6162	10.6227	10.5556	8.2769	8.4618	8.3388	7.5045	7.3206	7.1184	8.8695	8.9064	8.9581	7.7329	7.8619	7.4716	5.5877	5.7143	5.5773	7.4341	7.6859	7.6767	8.7337	8.68	8.7255	6.966	6.4935	7.3398	8.9971	8.6299	8.9828	9.3064	9.0504	8.9378
865	ENSG00000165480	ENSG00000165480	SKA3	9.9306	9.8837	9.8619	6.8642	6.5292	6.476	7.9352	8.0842	8.2065	8.6961	8.7117	8.7618	5.4808	5.4795	5.6706	7.2487	7.4193	7.1227	9.1998	8.9393	9.0998	7.0926	6.7435	6.9539	8.3933	7.8193	8.0394	9.5308	9.5772	9.5542	7.1157	7.1149	7.2432	7.9231	8.2707	8.256	9.5434	9.4748	9.4267	6.8145	6.5173	6.263	7.178	6.7595	6.6699
866	ENSG00000151490	ENSG00000151490	PTPRO	5.0198	5.3478	4.8335	4.858	4.9311	4.6864	5.1686	5.2113	4.8582	8.1473	8.1805	8.1311	4.4358	4.456	4.6535	5.7556	5.7385	5.9362	8.5742	8.6391	8.6754	5.2707	5.9855	5.6733	7.6092	7.7226	7.8526	6.5653	6.5734	6.8073	5.4198	4.9899	5.2263	6.0291	6.192	6.0638	6.8407	6.8146	6.8685	5.2773	4.269	4.8046	6.506	6.1334	5.7624
867	ENSG00000206190	ENSG00000206190	ATP10A	8.0704	7.909	8.1617	8.2979	8.2876	8.1833	9.3517	9.1594	9.2772	6.158	6.3251	6.5496	5.4045	4.6851	4.9397	5.5243	6.1586	5.9362	5.7883	6.0193	5.9285	5.3428	5.5786	5.2324	8.7005	8.6815	8.6966	7.0634	6.982	6.537	7.6787	7.4059	7.7444	8.4144	8.6531	8.5956	7.3473	7.3218	7.1597	7.2833	6.8458	7.1491	8.4202	7.4381	7.7185
868	ENSG00000075702	ENSG00000075702	WDR62	9.9407	9.8894	9.9389	6.254	6.6838	6.8908	8.2418	8.2164	8.2345	9.8168	9.7965	9.7164	6.5269	6.6624	6.5854	8.1757	8.0917	8.1762	9.9337	10.0371	9.913	6.9384	7.0387	7.2911	8.6814	8.8388	8.7701	9.4077	9.3687	9.5568	7.1965	6.6306	6.7449	8.9	8.8375	8.8731	9.7268	9.8118	9.8564	6.9061	6.7805	6.8227	7.831	7.6464	7.8558
869	ENSG00000196730	ENSG00000196730	DAPK1 ENSG00000196730	5.6746	6.4716	6.4158	6.0746	5.6835	5.7126	5.5533	5.3594	5.0795	7.0696	6.9738	6.9633	8.7082	8.6465	8.6822	7.3844	7.5123	7.5154	7.6029	7.9724	7.7936	8.8907	8.8314	8.6522	7.5929	7.5685	7.4992	6.5844	6.8292	6.1214	9.3007	9.1226	9.2144	8.8659	9.089	8.9575	7.5355	7.3441	7.719	9.5471	9.1736	9.5381	8.9639	7.938	8.5585
870	ENSG00000226886	ENSG00000226886		3.3052	3.1224	2.5755	2.5325	3.003	3.312	6.5532	6.4449	6.3558	2.9251	3.2591	3.3793	2.2531	2	2	3.701	3.7547	3.2404	3.6134	2.2993	3.6005	2.5795	2.3141	2	3.5423	3.4273	3.7149	2.395	3.1076	3.0181	2	2	2.3171	4.1645	4.9311	4.4141	4.6862	3.522	4.9133	2.6107	2.5939	3.285	5.6707	5.5434	5.713
871	ENSG00000197635	ENSG00000197635	DPP4	4.5616	4.1029	4.62	8.4676	8.6439	8.3586	7.2081	7.445	7.0746	5.0339	5.0355	4.4186	6.3347	5.9004	5.7954	6.2295	6.2515	6.4222	4.647	5.4172	5.1905	8.1183	8.0274	8.1315	6.7525	6.8517	7.0426	4.1584	4.6315	4.4444	6.0111	6.0896	4.9788	5.6566	5.8804	5.8062	4.6862	4.4243	4.9691	5.4262	5.7525	5.0744	5.2077	5.3185	5.3745
872	ENSG00000181609	ENSG00000181609	OR52D1	4.5004	4.1029	3.4414	2.2907	3.3822	3.7955	3.8063	3.7019	3.8658	3.2315	2.3013	3.2465	2.4684	2	2.2988	3.3224	2	3.0946	2.5437	2	2.4921	2.3187	2.3141	2	2	2	2.6514	5.8622	6.2622	5.9406	4.4766	4.3987	3.8892	5.4877	4.8387	5.7825	4.7383	5.4157	5.7198	4.1458	3.8264	4.0402	4.3204	4.7846	3.6121
873	ENSG00000165434	ENSG00000165434	PGM2L1	7.432	7.2991	7.3121	10.3839	10.3088	10.2906	9.8091	9.7769	9.9241	8.2531	8.1712	8.1169	10.4426	10.5609	10.4485	9.4946	9.6196	9.6598	7.7266	7.798	7.7397	9.9879	9.8797	9.9936	9.5536	9.2525	9.5093	6.965	6.4262	6.4939	9.2583	9.0691	8.9185	9.5823	9.5707	9.5306	7.009	6.8306	6.8538	9.827	9.6757	9.8645	10.2789	10.045	10.1023
874	ENSG00000006468	ENSG00000006468	ETV1	10.6957	10.6725	10.5936	7.2157	7.1185	6.9265	7.591	7.8094	7.6452	10.7533	10.7643	10.7434	9.3304	9.1828	9.2429	8.1454	8.1017	8.1113	10.5076	10.5354	10.4619	7.7455	7.5908	7.6145	9.0005	9.074	8.9272	10.2977	10.3181	10.3891	8.1127	7.9642	7.9535	8.567	8.3398	8.464	10.9065	10.9	10.898	9.4307	8.9601	9.2421	8.5217	7.9446	8.3152
875	ENSG00000274290	ENSG00000274290	H2BC6	3.8864	2.7708	2.7952	3.0814	3.6822	4.157	5.9528	5.9088	6.0763	2.9251	3.7322	2.5435	3.6367	3.1248	3.2513	6.2861	5.9079	5.778	3.1005	3.1062	3.3928	3.8949	3.1482	3.4221	5.7328	5.2822	5.6339	3.3644	4.0621	3.2431	4.6174	4.47	3.7901	6.2029	5.6277	5.8296	3.2739	3.1686	3.3132	3.2125	3.8264	3.1358	6.1479	6.4434	6.1445
876	ENSG00000196584	ENSG00000196584	XRCC2	9.8285	9.922	9.9215	6.7128	6.9506	6.554	8.256	7.9029	7.9219	9.1914	9.1867	9.1064	6.5389	6.3973	6.529	7.5085	7.5123	7.3405	9.6805	9.4855	9.545	7.1739	6.7823	7.1713	8.7671	8.8529	8.7889	10.1615	10.2098	10.2323	7.3558	7.5111	7.3251	8.6259	8.7129	8.5331	9.9597	9.8217	9.9162	6.8934	6.4516	6.9511	7.642	7.3615	7.4509
877	ENSG00000168702	ENSG00000168702	LRP1B	6.1633	6.2396	5.9506	9.9664	9.9449	10.0709	8.8658	8.7536	8.7157	7.2593	7.7536	7.8399	10.488	10.4964	10.4832	8.4395	8.6235	8.3827	6.7718	6.6819	6.631	9.2852	9.2207	9.2336	7.7403	7.4894	7.7416	6.965	7.2352	6.9418	9.8102	9.7549	9.5814	8.5846	8.4177	8.5437	7.5281	7.813	7.6777	10.2138	9.1963	9.833	8.9318	8.0151	8.1807
878	ENSG00000198074	ENSG00000198074	AKR1B10	2.3164	2.305	2	5.1757	5.0756	4.9855	5.4905	4.956	5.235	3.3634	3.2591	3.613	4.6712	4.7372	4.6535	6.0882	5.9305	6.117	3.2468	3.7248	3.694	5.1949	5.2502	5.4697	5.8739	6.3917	6.0857	4.1584	4.1585	4.3508	6.5218	6.1342	6.225	6.0291	6.4324	5.5497	3.6449	2	3.1295	4.3081	5.0233	5.5578	5.613	5.6759	5.7624
879	ENSG00000145555	ENSG00000145555	MYO10	10.24	10.1862	10.2219	7.6079	7.75	7.5612	9.1559	9.2642	9.3703	6.8399	7.0766	6.7591	6.8579	6.8747	6.8728	7.7821	7.7215	8.1255	8.1961	8.5882	8.4625	6.9149	7.2378	7.0406	8.8064	8.4732	8.4785	10.846	10.7199	10.8783	9.0902	8.889	8.9331	9.6254	9.6218	9.557	10.67	10.6405	10.6357	8.5907	7.8779	8.5533	9.2484	8.5436	8.7422
880	ENSG00000154589	ENSG00000154589	LY96	3.3052	4.0216	3.566	5.4942	5.1096	5.4767	6.2466	6.068	6.4057	2.5355	3.1118	3.2465	5.1478	5.1363	5.1784	5.0007	4.6379	5.1617	2.7541	2.7584	2.4921	4.3791	3.9706	4.9484	4.8096	4.4607	4.7457	2.395	4.0621	2.7515	4.8635	5.255	4.68	5.6566	5.321	6.044	2.3061	3.3561	3.989	5.4952	5.5479	4.7022	6.4576	7.0186	6.77
881	ENSG00000007968	ENSG00000007968	E2F2	8.343	8.285	8.3117	5.0256	4.8531	4.3087	6.2654	6.1105	5.9916	7.6434	7.5253	7.6492	4.8353	4.025	4.7053	5.5553	5.4868	5.6003	7.9352	7.7678	7.5956	5.8916	5.3568	5.4381	6.3696	6.7192	6.2243	7.8423	7.8692	7.8683	5.024	5.3335	5.6216	7.1818	7.1423	7.0301	7.8512	7.9576	8.0709	5.316	5.2717	5.1542	5.6707	5.5777	5.5537
882	ENSG00000260788	ENSG00000260788		3.3052	3.6409	3.3049	6.0746	5.969	6.1341	5.6425	5.3942	5.8782	3.6991	2.5504	2.7539	4.9108	4.8359	5.318	3.701	2.5606	2.9324	2.5437	2.547	2.2669	3.1609	3.5589	3.7654	2	2.8834	2	4.0529	3.595	3.0181	4.9724	4.9406	4.8371	4.0878	4.0274	4.5324	4.026	3.522	3.476	6.1801	6.5332	6.1892	4.4579	3.8174	4.4176
883	ENSG00000240800			3.3052	2.5566	2.7952	3.0814	3.7697	4.0748	3.584	3.5863	4.1263	5.964	6.3417	5.4975	7.2557	7.814	7.4752	6.8081	6.3722	6.3437	4.4795	4.8983	4.2198	5.6288	5.4237	5.1175	5.5087	4.9022	4.8058	3.8153	3.289	3.6091	4.7457	4.8365	4.9788	4.8151	5.0999	4.5324	3.5315	3.1686	3.1295	3.9629	5.0678	5.1542	3.9986	4.7846	4.2885
884	ENSG00000137726	ENSG00000137726	FXYD6	5.729	6.1659	5.5886	7.4251	7.7714	7.6702	7.237	7.1918	7.1152	6.3129	6.1662	6.1079	7.9085	7.5561	7.6441	6.7012	6.0177	6.4069	4.5933	4.5463	5.0203	6.4601	6.4219	6.0319	5.9524	5.6809	6.1567	2.7047	3.4501	2	6.3508	6.1342	6.0857	6.7428	6.9787	6.6915	5.0982	5.1877	5.433	6.8934	7.003	7.0272	6.8808	7.4381	7.1687
885	ENSG00000278910	ENSG00000278910	BANCR	3.3052	2.305	2.5755	4.8129	4.3833	4.8925	3.9989	4.5253	4.3469	3.9712	3.7322	4.3555	5.8311	6.2969	6.0571	3.701	3.9447	3.3728	2.5437	2.7584	2.6868	4.235	3.8782	3.6597	2.8637	3.9319	3.7149	2.395	2.6576	2	4.2356	4.3237	3.7901	4.4968	5.0999	5.9408	4.1844	2.6995	3.3132	5.6241	6.0911	5.9419	6.1275	6.2864	6.7208
886	ENSG00000154997	ENSG00000154997	SEPTIN14	3.7874	3.4048	3.6808	3.0814	3.4892	3.5739	3.584	4.0891	4.0446	6.7821	6.6121	6.6049	5.7917	5.1746	6.1347	6.3758	6.287	6.1907	7.1239	7.0664	6.7665	7.0065	6.9619	6.8009	7.0548	7.0969	6.8129	3.3644	3.8473	4.2508	5.2134	4.8895	4.8859	4.7667	5.0999	4.1435	5.0578	4.9168	4.8553	5.8779	5.3459	5.467	5.0427	5.235	5.4059
887	ENSG00000169184	ENSG00000169184	MN1	4.9298	4.9244	4.5001	7.9159	8.0762	8.1334	7.5985	7.5177	7.7902	4.8211	4.7668	4.6465	6.8579	6.9316	6.9819	7.012	7.3284	7.3242	4.1482	4.6559	5.0203	7.6704	7.9213	7.6699	7.3633	7.2	7.5351	4.9286	4.5627	4.6934	7.4901	7.137	7.4521	6.8041	6.8306	6.8366	5.2847	4.7259	4.7317	6.9803	6.7805	6.8825	6.7124	6.9807	6.2348
888	ENSG00000154263	ENSG00000154263	ABCA10	7.5575	7.6084	7.4878	7.5194	7.4118	7.5229	6.0647	6.068	6.3215	7.6172	7.7659	7.7198	6.4781	6.4293	6.7175	5.5243	5.3921	4.9659	7.1978	6.8178	7.1014	6.8911	6.7565	6.5726	5.4736	5.1511	5.4577	9.6096	9.6924	9.6233	8.5418	8.3181	8.3684	5.7087	5.3878	5.5497	8.6064	8.6558	8.3898	7.3218	7.1857	6.7603	5.8056	5.4722	5.5253
889	ENSG00000139734	ENSG00000139734	DIAPH3	9.0676	9.0712	8.9201	6.2371	6.076	6.3765	7.6568	7.5795	7.5223	8.6387	8.6826	8.728	5.9068	5.9231	5.1412	7.6007	7.8036	7.7946	8.8594	8.6916	8.7938	6.7122	6.7435	6.671	8.2031	8.1576	8.1245	9.4654	9.6619	9.7177	6.813	7.2117	7.4026	8.4065	8.5548	8.6846	9.4074	9.3888	9.4367	6.2009	5.9556	5.4354	7.3019	6.7891	6.8408
890	ENSG00000128849	ENSG00000128849	CGNL1	3.6811	2.9573	3.7871	7.1356	7.0237	7.1538	6.3024	6.587	6.3558	3.6991	3.3927	3.7171	4.6271	5.0567	3.6186	6.0231	6.6152	6.2945	3.991	4.2292	4.6043	7.4838	7.0063	7.442	5.9776	6.1152	6.2021	3.939	4.4143	4.0271	4.6174	5.579	5.2637	5.3952	5.5713	4.5324	3.4085	3.9289	3.6224	5.0666	4.8302	5.1542	5.2077	5.235	5.0153
891	ENSG00000276476	ENSG00000276476	LINC00540	5.2967	5.1323	5.0624	5.2788	5.3273	5.3773	4.6426	3.5863	4.2037	2.5355	3.1118	2.7539	2.97	3.2732	2	3.8079	3.6494	2.9324	3.9054	3.9132	3.3928	5.073	4.8241	4.1241	3.4001	3.9319	4.1454	6.4864	6.2403	6.204	6.842	6.4484	6.3863	5.9004	5.9919	6.1772	5.2847	5.4157	6.0394	5.8518	6.0022	6.0912	5.1276	5.3974	5.4059
892	ENSG00000198788	ENSG00000198788	MUC2	4.2995	5.0112	3.3049	2.2907	2.4871	2.5794	2.3216	2	3.1389	2	2	2	2	2.5581	2	2.3221	2.5606	2.5402	3.2468	3.7248	3.694	2.5795	2	2	2.3485	3.2677	2.8922	6.8437	6.7694	6.7165	2	2.3415	2	2.3013	3.4097	2.5418	3.1255	3.522	3.8769	2	2	2	2.3215	2.3567	2
893	ENSG00000232759	ENSG00000232759		3.3052	4.1799	2.9858	2.2907	2	2	2.8067	3.3232	3.4239	3.0864	3.3927	3.3793	2.4684	2.7727	2	3.8079	3.1291	3.0946	5.7642	5.774	5.454	2	2.572	2.3103	5.641	5.8312	5.3407	5.6968	5.356	5.806	2	2.3415	2.5769	3.5149	2.961	3.0972	2.9601	3.9289	3.6224	2	2	2	2.8065	3.2645	3.0995
894	ENSG00000101347	ENSG00000101347	SAMHD1	9.4937	9.4392	9.5089	10.3829	10.3024	10.2677	12.8762	12.9411	12.8839	9.5175	9.6067	9.7211	10.1951	10.1683	10.2491	11.1326	11.0864	11.0335	9.661	9.5597	9.6259	10.0645	9.9594	10.121	12.9895	12.9564	12.9999	9.7042	9.6516	9.4509	10.6852	10.6969	10.7735	12.479	12.4629	12.4502	9.5342	9.544	9.4563	10.2253	9.8999	10.1488	12.4428	11.9415	12.1654
895	ENSG00000106089	ENSG00000106089	STX1A	9.9931	10.0847	10.1701	6.3361	6.2836	5.8914	6.9175	6.8846	6.7659	8.7422	8.4456	8.6708	7.0371	7.1	7.0636	6.9894	7.0048	7.0153	9.4182	9.2847	9.2973	6.7916	6.6764	6.4193	8.0087	7.7379	7.9221	9.9682	9.96	9.9921	6.6747	6.5004	6.691	7.832	7.7553	7.7575	9.0618	9.1403	9.2124	6.8676	6.7535	6.9286	7.6916	7.7478	7.7798
896	ENSG00000172260	ENSG00000172260	NEGR1	9.7859	9.695	9.6155	10.1913	10.1928	10.0306	9.557	9.5256	9.5158	6.2799	6.1847	6.4168	7.0539	7.0183	7.1314	6.393	6.6152	6.2435	7.4527	7.5928	7.3942	7.4186	7.2191	7.2092	7.703	7.56	7.6544	9.6998	9.7164	9.7478	9.1494	9.0283	9.1282	9.1704	9.2253	9.227	9.0464	9.0276	9.0112	9.3256	9.1244	9.0547	8.917	9.201	9.1776
897	ENSG00000100234	ENSG00000100234	TIMP3	13.5494	13.523	13.5662	10.7203	10.6648	10.5514	11.2394	11.1838	11.2094	12.5234	12.5142	12.5495	10.9276	10.8353	10.891	10.978	10.9385	10.9325	12.6387	12.5545	12.6327	10.4492	10.4765	10.4879	11.3812	11.4462	11.3255	13.5982	13.5939	13.6259	11.241	11.1886	11.3051	12.2034	12.2745	12.3205	14.9873	14.9443	14.9411	12.1876	11.9436	12.1	13.0217	12.6643	12.876
898	ENSG00000276043	ENSG00000276043	UHRF1	11.8443	11.6869	11.7921	8.1009	8.2075	8.0764	9.74	9.5178	9.5605	10.8229	10.8224	10.8111	7.9978	7.9851	7.813	9.6732	9.7399	9.6451	11.3635	11.2276	11.3283	8.9866	8.9833	9.0101	10.535	10.5751	10.5804	11.4207	11.4671	11.509	8.7242	8.8156	8.8799	10.5847	10.6059	10.5033	11.4457	11.3709	11.4154	9.0148	8.7678	8.8955	8.9981	8.7718	8.8968
899	ENSG00000198870	ENSG00000198870	STKLD1	5.4663	6.0881	5.8064	8.1334	7.8836	8.1485	7.0539	7.0464	7.1644	6.0643	6.1474	6.3044	8.9149	8.8785	8.9418	7.13	6.8471	6.9742	5.4076	5.4782	5.2534	7.1739	6.8927	7.1323	5.4009	5.6489	5.7301	4.7374	5.0387	4.97	7.5352	7.3313	7.8891	7.2799	7.1423	7.3533	4.6862	5.4976	4.8553	8.1885	8.498	8.2874	8.0856	8.3388	8.0019
900	ENSG00000107338	ENSG00000107338	SHB	8.3732	8.209	8.4231	5.6042	5.1752	4.9855	6.043	5.4937	5.8302	7.882	8.0701	8.1311	5.1786	5.0971	5.1412	6.0668	6.0798	6.3437	7.8689	8.2939	8.3083	5.57	5.4237	5.778	7.6411	7.3065	7.3856	8.7002	8.509	8.8979	6.2022	6.1774	5.7325	7.3307	7.1899	7.0402	8.3209	8.4081	8.2047	5.7425	5.5789	5.1149	6.4244	6.1101	6.5484
901	ENSG00000099139	ENSG00000099139	PCSK5	4.5616	4.9684	4.2992	6.571	6.398	6.5691	7.9701	7.7636	8.1144	5.6903	4.7668	5.0164	7.0116	6.7536	7.2925	7.5857	7.6686	7.5921	5.7883	4.8983	5.0908	5.7128	6.2481	5.9889	6.5654	6.4109	6.912	4.5943	3.595	3.0181	4.7457	5.513	5.2637	4.7166	4.8856	4.8385	4.3272	3.6708	3.8769	5.3536	5.1936	5.8248	6.2836	6.0625	5.6355
902	ENSG00000156687	ENSG00000156687	UNC5D	4.9298	5.1323	4.8335	4.6684	5.1096	5.0298	3.4585	4.2496	4.2037	5.073	5.3953	5.9673	4.1544	4.1064	3.82	3.8079	3.2778	3.2404	5.4384	5.6202	5.3995	3.8949	4.1394	4.4749	4.0971	3.8213	4.2356	6.6217	6.4831	6.7351	6.9788	7.0112	7.271	5.2618	5.5423	5.6579	7.2698	7.2047	6.9813	7.6593	6.8712	7.2614	5.7796	5.5777	5.9232
903	ENSG00000114698	ENSG00000114698	PLSCR4	5.7554	6.3268	6.2584	7.9159	8.1474	8.0869	8.4332	8.6241	8.3997	4.2001	4.3069	4.5928	6.25	6.3646	5.975	6.13	6.3556	6.1358	5.6635	5.774	5.9091	7.5386	7.2836	7.1323	7.9203	7.2753	7.6544	5.2484	4.8203	4.97	7.7026	7.8418	7.6698	8.0549	8.2927	8.256	5.1757	5.8804	5.5473	7.582	6.7938	7.1491	8.3064	7.3713	7.9967
904	ENSG00000237152			2	2	2.3163	5.0256	5.3839	5.1552	5.1686	4.8091	4.9053	3.2315	2.7628	3.2465	6.3618	6.4606	6.0571	4.5242	5.1434	4.4101	3.2468	2	2.8583	4.4461	4.1394	4.2748	3.9	2.8834	3.9462	2	2.3659	2.7515	3.0986	3.5208	3.5689	3.7321	3.9412	4.2851	2	2	2.3751	4.1458	4.93	4.8046	4.7533	4.7846	5.0555
905	ENSG00000255393	ENSG00000255393	OOSP4B	2	2	2	3.4781	3.7697	3.9876	2.3216	2	2.3108	2	2.3013	2.7539	5.4808	5.7312	5.9322	3.0004	2	2	2.2973	2	2	3.6891	4.2906	3.5458	2	2	2	2	2	2	4.2356	4.3987	3.6837	2	2	2.7516	3.2739	2	2	5.4611	5.725	4.7543	2.8065	2	2.7533
906	ENSG00000124191	ENSG00000124191	TOX2	7.9382	8.3109	8.3206	6.8752	7.1268	6.6134	5.8813	5.8846	5.6206	8.0132	7.8898	7.9719	6.6859	6.8275	6.6397	5.6446	5.517	5.0073	7.4145	7.7556	7.7232	6.1744	5.7449	5.8518	5.8191	5.1511	5.9324	8.7046	8.737	8.7128	7.0426	7.0112	6.8955	5.7341	5.321	5.709	8.8296	8.836	8.9673	6.7873	6.9915	6.9286	4.9525	5.1463	4.3545
907	ENSG00000168398	ENSG00000168398	BDKRB2	3.1544	2	3.3049	5.2788	5.8333	6.1542	5.6711	5.2873	6.0345	2.5355	2.5504	2.5435	2.2531	2.5581	2	2.5852	3.4126	3.0946	3.8145	3.8221	3.694	3.9877	4.4912	4.2014	4.35	4.2204	5.0239	2	2.3659	2	4.0493	3.2237	3.1565	3.3926	2.774	3.0972	2	2	2	2	2	2	2.8065	2	2.5431
908	ENSG00000117525	ENSG00000117525	F3	7.2395	7.5075	7.2942	5.0256	5.1752	5.307	6.1484	6.3058	6.1946	6.361	5.7089	5.6367	4.6271	3.8471	4.1542	5.7821	5.1434	4.9234	6.9209	6.5318	6.8089	5.073	4.7215	4.8558	7.3633	7.3469	7.1624	8.6693	8.6772	8.6699	5.8775	5.6109	6.0433	7.3223	7.0108	7.1085	8.5272	8.2515	8.479	6.9437	6.807	6.8941	5.9524	5.8821	6.0481
909	ENSG00000136634	ENSG00000136634	IL10	6.543	6.8469	6.7408	2.5325	2.4871	2	4.1688	4.5253	4.5967	3.4842	4.1647	3.2465	2	2.3059	2	2	2.5606	2.7496	3.7174	3.9989	3.694	2	2.7906	2	2.3485	2.3579	2	3.6801	2.9	3.9008	2	2	2	2.5503	2	2.9347	3.1255	3.522	3.6224	2	2.3273	2	2.8065	3.2645	2.5431
910	ENSG00000162631	ENSG00000162631	NTNG1	6.8798	6.4869	6.6451	7.8223	7.6027	7.932	6.7401	7.0244	6.8763	3.8861	4.3069	3.7171	4.5346	4.8359	4.6535	6.5553	6.1393	6.2945	5.925	5.8451	5.787	7.4434	7.4454	7.4017	7.447	7.4984	7.2407	6.1704	6.1726	5.9081	8.0079	8.0422	7.8404	8.07	8.097	7.9769	5.386	5.4157	5.3088	6.0253	6.215	6.2985	8.2027	8.3587	8.2122
911	ENSG00000167207	ENSG00000167207	NOD2	4.0661	4.5713	4.1478	6.1671	6.2383	6.3592	6.9644	6.4282	6.5007	2.9251	3.921	2.2972	3.4468	3.8471	3.82	3.4599	4.5817	4.5284	2.5437	2.7584	3.5004	5.1148	4.4273	4.3446	6.1429	5.9144	5.7301	2	2.9	2	4.6174	4.0721	4.5036	3.7321	3.4097	3.8101	3.2739	3.1686	4.0931	3.5081	4.93	4.3422	4.2464	3.6978	3.9041
912	ENSG00000130592	ENSG00000130592	LSP1	2.5757	2.7708	2.9858	3.7889	4.3833	3.7955	2.8067	4.2496	3.2884	4.7263	5.1532	5.171	4.714	4.1064	4.7553	6.3226	5.9079	6.0592	5.6635	5.2525	6.0217	4.8439	4.9656	4.4749	6.5317	6.947	6.4483	2.395	2.6576	2	4.2356	4.0721	3.3075	3.1117	3.4097	2.7516	3.75	3.1686	2.9191	3.7534	4.8809	3.8616	3.1689	4.3007	3.6121
913	ENSG00000230834	ENSG00000230834		4.6768	4.7333	4.7307	6.1308	5.9124	6.3418	2.9993	2.5857	4.0446	5.3523	5.5174	5.663	5.4045	5.7566	5.6706	3.1703	4.399	4.4101	4.2208	4.6559	4.7853	5.8674	5.9632	5.3727	3.5423	4.1305	3.4394	4.6676	4.8203	4.8383	6.6585	6.9871	7.1761	3.259	3.6462	3.3758	5.0982	5.4572	5.2196	6.8676	6.7121	6.9622	3.5837	3.0854	2.7533
914	ENSG00000123560	ENSG00000123560	PLP1	9.4047	9.3567	9.3554	12.0625	12.1666	12.1246	11.0807	11.1664	11.1471	10.4957	10.4892	10.633	13.1752	13.1774	13.145	10.9535	10.9413	10.7999	9.5959	9.7478	9.6898	11.7086	11.6844	11.7288	9.8841	9.9505	9.9365	8.362	8.4952	8.2644	11.1116	11.1001	11.0653	10.596	10.5901	10.5792	9.9935	9.767	9.8397	12.327	12.3206	12.3647	11.9432	11.89	11.9429
915	ENSG00000137331	ENSG00000137331	IER3	12.4162	12.4332	12.3902	9.7351	9.6755	9.6559	10.2286	10.2932	10.2188	11.4915	11.5136	11.4195	8.1419	7.8617	7.7403	9.6283	9.8011	9.6759	11.8663	11.8309	11.8895	9.5762	9.5533	9.5448	10.8617	10.8733	10.8342	12.1145	12.1718	12.1959	9.5206	9.4978	9.4778	10.0064	9.9643	9.9003	11.4718	11.4964	11.4738	8.9941	9.364	9.1108	9.4244	9.8342	9.693
916	ENSG00000086991	ENSG00000086991	NOX4 ENSG00000086991	7.9497	7.7286	7.8485	5.8248	5.5904	5.6851	4.8567	5.0893	4.5382	6.3451	6.274	5.6888	3.6367	2.7727	3.82	4.3929	3.6494	4.2812	6.5781	6.2466	6.344	4.8927	5.2128	4.2748	4.6302	5.2822	4.8058	5.7652	6.0523	6.5581	4.8058	4.8365	4.8371	4.0878	2.5591	3.3758	6.0531	6.1826	5.3088	3.7534	4.723	4.2725	3.9986	4.2161	3.7162
917	ENSG00000187918	ENSG00000187918	OR51I2	3.6811	3.8438	4.5001	4.1927	3.6822	3.5739	3.1691	3.4608	2.5664	2.9251	2.5504	3.2465	2	3.4076	2.2988	2.3221	2	2.2953	2	2	2	2	2	2	2.3485	2	2	5.982	6.1257	6.1214	4.1454	4.8895	4.069	4.4968	4.2591	4.9276	4.884	4.5829	5.3927	4.3081	4.6072	4.0402	4.3908	3.8174	4.4176
918	ENSG00000259929	ENSG00000259929		4.4365	4.1799	3.566	4.1204	3.6822	3.7955	3.9058	4.3236	3.4239	6.1761	5.3631	5.3435	5.296	5.5098	4.0776	5.3582	5.2189	5.8017	5.2077	5.4782	5.5572	4.5713	4.6109	5.5895	5.7909	5.3634	5.6003	2.9596	2.9	3.4377	2.6514	2.849	3.1565	2.9477	2.3065	3.0972	3.1255	2.6995	2	2.3374	2.8188	2.3097	2.8065	2	2.7533
919	ENSG00000138795	ENSG00000138795	LEF1	9.3942	9.4076	9.427	7.1806	7.3277	7.1638	6.5836	6.5718	6.6463	10.2389	10.281	10.243	7.2914	7.4587	7.7952	6.8462	6.859	6.5675	9.5718	9.5167	9.5853	7.2032	6.7036	6.9761	6.4439	6.9601	7.1157	7.9637	8.287	8.3455	7.1852	7.0112	6.9308	6.7677	6.7941	6.4571	8.74	8.7674	8.9501	7.0392	6.9565	6.5552	6.5981	6.0132	6.0076
920	ENSG00000015133	ENSG00000015133	CCDC88C	5.8319	6.068	6.3479	3.7889	4.9311	4.2348	3.1691	3.9084	4.1263	7.2927	7.1061	7.2062	5.3239	5.4487	5.1031	5.6154	5.517	5.2676	7.4145	7.5003	7.54	6.1744	6.3025	6.1536	6.9439	7.3469	7.2187	6.1191	6.2837	6.4718	4.3205	3.9774	4.3026	4.3729	4.5194	4.216	6.2087	6.053	6.2341	5.1546	4.6662	4.5919	3.806	4.0305	3.8132
921	ENSG00000198400	ENSG00000198400	NTRK1 ENSG00000198400	4.5616	4.6813	4.62	2.2907	3.3822	2.5794	2.8067	4.0016	3.958	5.5029	6.3083	6.2184	2.6556	3.2732	4.3622	3.701	4.1896	3.0946	5.4685	5.7245	4.868	3.449	4.217	2.7823	4.0019	2.8834	3.5837	6.7954	6.305	6.204	3.715	3.3799	3.3075	4.0878	3.275	3.9864	6.8643	5.8804	6.7932	3.7534	4.5456	4.1219	3.5837	4.1263	3.8132
922	ENSG00000204385	ENSG00000204385	SLC44A4	3.4417	4.2529	3.8861	5.8695	5.6835	5.5995	4.3912	3.7019	3.1389	3.7956	3.3927	3.613	5.7305	5.5684	5.6706	2.5852	3.2778	4.2812	2.9377	2.547	3.5004	5.7662	5.9174	5.9669	2.6289	2.3579	3.4394	2.395	2.6576	2.7515	5.3408	5.0376	5.3704	2.5503	3.1266	2.5418	2	2.6995	3.1295	4.5865	4.9774	4.99	2.5843	2.8809	3.3785
923	ENSG00000168078	ENSG00000168078	PBK	10.5131	10.5022	10.4991	7.6534	7.4587	7.1028	8.8597	9.1288	8.9157	10.258	10.2024	10.1601	6.7282	6.7022	6.5434	8.8956	8.8864	8.9606	10.3435	10.279	10.3736	7.8787	7.8006	7.9418	9.031	9.08	9.2849	9.8629	9.9124	9.8411	7.7721	7.7589	7.5688	9.9959	9.9874	9.9923	10.7362	10.7554	10.6497	7.6668	8.043	7.667	9.0722	9.1248	9.0786
924	ENSG00000160191	ENSG00000160191	PDE9A	7.3036	7.2991	7.0809	4.9018	5.6143	5.4443	4.8061	4.9087	5.2714	6.8844	6.5563	7.1139	5.296	4.6851	5.4755	3.0004	2.9634	4.4705	6.899	6.9421	7.0315	4.8927	4.8729	4.3446	4.9691	4.7892	5.1217	7.008	7.1788	7.3328	4.4006	4.9406	4.7866	3.9209	4.2591	3.8101	6.9983	7.18	6.7932	5.1546	5.4836	5.3701	4.086	4.2161	4.6972
925	ENSG00000176788	ENSG00000176788	BASP1	6.9271	6.7366	6.602	8.2938	8.3982	8.2028	8.7367	8.7702	8.7612	5.474	5.6299	5.468	4.5346	4.6851	4.4253	6.5243	6.2334	6.5675	6.9849	6.9421	7.0843	7.5231	7.7623	7.7101	8.2243	8.1231	8.1537	7.5345	7.2571	7.5378	8.3733	8.7274	8.5981	8.9523	8.8256	8.7563	5.8786	5.4976	5.6533	6.828	6.807	7.1295	6.7124	6.8181	7.014
926	ENSG00000243323	ENSG00000243323	PTPRVP	2.5757	3.2705	2.5755	5.9757	5.8535	6.0505	5.391	5.3238	5.3415	3.2315	3.3927	3.5009	6.0135	6.0102	6.1903	4.808	4.7942	4.2812	3.7174	2.9427	3.3928	5.57	5.135	5.5308	4.1864	3.4273	3.7149	3.6801	2	2	5.9324	5.87	5.8601	4.8619	4.3951	5.3056	3.75	2.6995	3.7552	5.9287	6.215	5.4979	4.9525	5.0022	4.6455
927	ENSG00000275620	ENSG00000275620	FLJ16779	2.3164	2.5566	2	6.1308	5.6377	5.6851	4.6992	4.8598	5.0795	3.4842	3.2591	3.905	5.2675	5.1746	5.5624	3.8079	4.5234	4.4101	2.9377	4.0798	3.0116	4.9857	5.2866	5.8755	5.3631	4.7293	5.3407	2	2	3.0181	2.8923	2	3.9819	3.8296	3.275	3.6092	2	2	2	3.0384	3.7189	3.8616	3.9055	4.0305	3.3785
928	ENSG00000108950	ENSG00000108950	FAM20A	5.928	5.5642	5.6462	5.3751	5.6835	5.2705	5.9294	5.6166	6.1168	8.2574	8.3747	8.3852	6.1906	6.3311	6.4247	7.056	6.7229	7.0749	7.6693	7.6797	7.1682	5.7662	5.7709	5.4697	7.84	7.9167	7.9885	4.6676	4.76	4.1433	5.1218	4.8365	4.4397	5.1149	4.4586	4.6936	5.8552	5.0313	5.3088	4.3081	4.723	4.9458	4.5834	4.5282	4.6455
929	ENSG00000104321	ENSG00000104321	TRPA1	6.4327	6.6847	6.3652	6.4729	6.7606	6.4271	6.4249	6.1918	6.2685	4.1278	3.6277	3.7171	4.0909	4.6851	3.7228	4.9075	4.4625	4.4101	4.8891	4.6022	4.3973	5.1148	5.4877	5.077	5.0664	4.9022	4.919	2.395	2.3659	3.9008	3.4394	4.3237	3.4441	3.5149	3.1266	2.7516	4.026	2.6995	2.3751	3.2125	4.6072	3.5439	4.1684	5.0022	3.9896
930	ENSG00000181544	ENSG00000181544	FANCB	8.6796	8.4299	8.4354	5.8914	5.0052	4.8925	7.1983	7.2499	7.1252	8.2187	8.3338	8.2956	5.5054	5.7053	5.4755	6.5085	6.859	6.8547	8.3497	8.1654	8.2284	5.4446	5.6916	5.5006	7.5431	7.4056	7.6706	8.2708	8.472	8.0872	5.9591	5.8434	5.8355	7.2001	7.2628	7.3533	8.542	8.6378	8.5988	5.7706	5.3816	5.467	5.9289	5.4353	5.8102
931	ENSG00000197301	ENSG00000197301	HMGA2-AS1	8.0003	8.3489	8.0054	5.1757	4.6831	5.6286	4.3912	3.8088	4.6529	7.3809	7.4884	7.0947	6.0967	5.9673	5.534	4.7555	4.6919	4.7394	7.6563	7.6797	7.5895	5.2707	5.2866	5.3043	5.4736	5.993	5.8774	7.9997	7.9789	7.9424	5.4948	5.3335	5.4698	5.8548	5.9703	5.983	7.252	7.7221	7.9305	5.1546	5.6683	5.2298	5.3906	5.3185	5.7379
932	ENSG00000185008	ENSG00000185008	ROBO2	6.3827	5.9411	6.143	8.4419	8.5326	8.7012	8.4457	8.5178	8.2065	5.2194	5.1904	5.2425	7.7375	7.497	7.3907	5.5553	5.9964	5.6003	5.8353	5.5367	5.3995	6.7916	6.7823	6.7759	6.1204	5.7729	6.3708	4.1584	4.2489	4.0271	6.5918	6.5506	6.2624	6.7428	6.5243	6.3484	5.0982	5.3287	4.3667	7.4578	7.0258	7.5391	7.8869	7.1384	7.4734
933	ENSG00000276850	ENSG00000276850		4.9755	4.1799	4.7307	4.8129	4.8927	4.5711	4.5838	4.8091	5.235	2.2924	2.3013	2.5435	2.8214	2	2.5461	4.9549	4.9794	5.2676	3.3796	3.3862	3.3928	5.8427	5.5786	6.1729	4.6925	5.4402	4.6174	6.0105	5.1367	5.4018	5.0737	3.9774	5.0231	5.8078	6.0132	5.9192	3.848	3.1686	2.9191	3.0384	2.8188	3.4202	2.8065	3.2645	2
934	ENSG00000130635	ENSG00000130635	COL5A1	10.7328	10.8676	10.8519	11.3115	11.2591	11.341	12.8089	12.7435	12.7912	10.4621	10.3828	10.4459	11.1308	11.1473	11.1756	13.3657	13.4643	13.4581	11.5761	11.6124	11.5565	12.5406	12.5405	12.4432	14.4854	14.4769	14.4938	10.6152	10.3129	10.2225	10.9578	10.9702	11.0527	12.4995	12.3846	12.4563	9.9542	9.8277	10.0369	10.7916	10.3895	10.6702	12.1199	11.3351	11.5885
935	ENSG00000113070	ENSG00000113070	HBEGF	8.267	8.2272	8.1716	5.3751	5.4908	5.5697	7.699	7.5177	7.388	6.8285	7.1158	6.5636	6.6642	6.7409	6.653	7.6446	7.5997	7.4644	7.2156	7.2081	7.6016	5.8427	5.7709	6.3188	7.6011	7.4894	7.49	11.0544	11.0807	11.0266	7.4717	7.2012	7.0209	7.9505	7.5665	7.5901	8.5049	8.6823	8.4152	6.801	6.8586	6.773	7.7055	7.502	7.4509
936	ENSG00000136842	ENSG00000136842	TMOD1	4.0661	4.4523	4.2992	6.688	6.6838	6.7389	7.0861	7.2115	7.0434	5.2194	4.9514	5.5265	5.9252	5.8774	5.534	6.6589	7.0469	6.9211	5.8582	5.3857	5.8494	5.9847	6.486	6.1729	5.8467	5.7123	5.8774	3.1761	2.9	2.7515	3.9462	3.8761	4.3026	5.4267	5.3548	5.4328	4.026	2.953	2.9191	4.8726	4.7776	4.5919	5.8809	5.936	5.6355
937	ENSG00000181381	ENSG00000181381	DDX60L	7.8054	7.863	7.7858	9.0398	9.0305	8.8446	11.4316	11.3896	11.5132	7.8598	7.7964	7.7322	8.363	8.3408	8.4589	9.8241	9.7763	9.8278	7.7816	7.9018	7.825	8.6456	8.658	8.7326	11.6705	11.6235	11.7077	8.9704	9.0609	8.8854	9.9499	10.0637	9.8948	10.3191	10.3232	10.3262	8.1586	8.0824	8.4645	8.744	8.3527	8.4582	10.5479	9.8796	10.0548
938	ENSG00000166473	ENSG00000166473	PKD1L2 ENSG00000166473	3.7874	4.0216	4.3693	6.4137	6.0412	6.6845	4.9987	3.4608	4.7592	4.8662	4.7167	5.4071	7.9222	7.8675	7.9319	5.7286	5.6041	5.9362	5.0963	5.5651	4.5045	7.4758	7.3453	7.6145	4.4253	4.385	3.8352	4.517	4.1585	4.3508	6.9657	6.3574	6.7182	5.7087	5.7846	5.6837	4.1844	3.6708	4.3667	6.1375	6.3829	6.208	5.0427	5.3185	5.0947
939	ENSG00000164023	ENSG00000164023	SGMS2	7.2946	6.9712	7.4234	5.4653	5.2683	4.9855	5.6425	6.1719	5.8302	4.7263	5.3631	5.4975	3.8816	3.644	4.4253	5.7286	5.764	6.117	6.1084	5.9349	6.1594	4.9857	5.1744	4.7568	6.8098	6.4109	6.4483	8.8416	8.9235	9.0692	6.8275	6.9626	6.8593	7.245	7.3575	7.3042	7.797	7.7558	8.0581	6.2616	5.5161	6.0078	5.8562	5.5434	6.028
940	ENSG00000113494	ENSG00000113494	PRLR	2.5757	2.7708	3.566	5.7064	5.8734	5.3426	5.425	5.3594	5.235	4.5157	2.9478	3.8141	3.6367	3.4076	4.5439	4.9075	5.0221	4.6377	5.4076	5.9349	5.454	6.194	6.6487	6.2477	7.1688	7.1889	7.1852	3.8153	2.9	2.4241	3.715	3.2237	3.6837	4.3729	3.8494	4.9702	4.1074	3.6708	3.8769	4.7649	3.9264	4.7543	5.1276	3.8174	4.8875
941	ENSG00000101057	ENSG00000101057	MYBL2	11.6948	11.6765	11.7356	8.7388	8.6555	8.3367	9.718	9.6692	9.7545	11.5165	11.5323	11.4353	8.0696	8.1038	7.8189	10.335	10.4564	10.4655	11.9647	12.0402	12.043	9.9364	10.0978	9.8807	10.9141	11.0252	11.0066	11.4975	11.566	11.5622	9.0222	9.2188	9.238	10.7027	10.7172	10.6948	11.6803	11.8039	11.7039	9.1441	9.1812	9.1695	9.5158	9.4435	9.6461
942	ENSG00000163803	ENSG00000163803	PLB1	4.6768	5.413	4.62	7.4982	7.8787	7.5073	5.6711	6.0894	5.9473	5.6392	5.3953	5.7391	7.7219	7.7331	7.5048	6.0882	6.2515	6.5675	4.8891	5.4172	4.868	7.0821	7.3015	7.1998	5.5087	5.3634	5.0239	3.5309	3.9587	3.7623	7.3658	7.2627	7.0426	6.2388	5.3878	5.7825	4.2575	3.6708	3.7552	7.1289	7.0144	6.9842	6.6564	6.1334	5.9448
943	ENSG00000103522	ENSG00000103522	IL21R	4.0661	3.6409	3.3049	5.0646	5.771	5.5697	7.591	7.7435	7.5299	2.9251	3.2591	3.3793	4.8735	4.3925	4.1542	7.1707	7.1662	7.3725	3.9054	3.1062	3.3928	5.03	4.92	3.9559	5.3242	5.5826	5.9853	5.0432	4.4904	4.5323	4.6174	5.408	5.3357	4.9512	5.251	5.0909	5.213	5.3728	4.9133	4.2292	5.0678	4.2725	6.1275	5.5434	5.8102
944	ENSG00000124766	ENSG00000124766	SOX4	8.8364	8.9773	8.7983	11.4023	11.4447	11.4996	10.8651	10.9306	10.8257	8.7085	8.6859	8.9119	11.5338	11.4825	11.501	11.278	11.2124	11.4013	8.9556	9.1103	9.0071	11.5038	11.4941	11.5399	11.1008	11.1085	11.0988	8.3284	8.3899	8.2188	10.4641	10.5349	10.5063	10.9719	10.9056	10.9501	8.4936	8.5054	8.4101	11.1836	11.3978	11.1185	11.4312	11.7371	11.5799
945	ENSG00000123405	ENSG00000123405	NFE2	6.481	5.9411	6.1229	8.4857	8.7063	8.7484	6.3024	5.6743	5.8302	7.0599	7.1911	7.2415	8.7055	8.7194	8.8952	7.8399	7.4896	7.7282	6.6189	6.782	6.5706	9.3057	9.1728	9.3335	6.5486	6.8933	6.8129	5.2484	5.5462	5.2546	8.7085	9.0224	8.8026	7.0464	6.8661	6.9996	6.1523	6.39	5.9312	8.8433	9.2113	8.7713	6.8183	7.5109	7.196
946	ENSG00000233056	ENSG00000233056	ERVH48-1	2.5757	2.305	2	2.5325	3.2665	3.312	2.9993	3.3232	2.7835	2.7434	2.9478	2.9374	2.97	3.7491	3.1046	2	2	2.7496	2.2973	2	2.8583	2	3.2985	2	2.6289	2.6444	2.6514	2	3.1076	2.4241	2.3622	2.849	2.3171	2.9477	2.3065	3.2432	5.5406	5.8179	5.9863	5.2773	5.4164	4.4725	5.4577	5.4722	6.1257
947	ENSG00000134259	ENSG00000134259	NGF	2	2.305	2	2	2.4871	2	3.3211	3.1711	4.0446	2	2	2	2	2	2	2.5852	2.776	2.9324	2.9377	2.2993	2	2.3187	2.7906	2	2.6289	3.4273	2.6514	6.0927	5.836	6.6395	5.024	5.2141	5.1879	3.7321	2.961	4.0671	2.5585	2.6995	2.9191	2	2	2.3097	2	2	2
948	ENSG00000240038	ENSG00000240038	AMY2B	2.9861	4.1029	3.6808	5.6304	6.0235	5.6571	7.1884	6.7834	6.9455	3.5956	4.611	5.0164	6.3347	6.7409	6.6263	6.1706	6.5727	5.8017	2.9377	4.2292	3.9431	5.6288	5.2128	5.3043	6.0508	5.6489	5.1683	3.939	3.4501	3.7623	4.683	3.9774	4.5036	5.7836	5.5423	5.2022	3.1255	3.3561	3.1295	4.5218	5.1529	5.3362	6.7663	6.5681	6.6305
949	ENSG00000102468	ENSG00000102468	HTR2A	2	2	2	2.2907	2	2	4.3912	3.8088	3.7674	2	2.3013	2.2972	2.2531	2.3059	2.5461	4.5242	4.8428	4.2812	2.2973	2	2.2669	3.6891	3.4345	2.7823	6.6775	6.2061	6.0857	3.3644	2	2	2.8923	2	2	3.9209	2.961	3.0972	2.5585	2	2.3751	2	2.3273	2.3097	4.086	3.8174	4.3545
950	ENSG00000129244	ENSG00000129244	ATP1B2	4.0661	3.9354	4.3693	5.8018	5.771	5.4443	4.2468	3.4608	3.958	4.8211	4.9941	4.7966	7.5729	7.08	7.3177	4.3929	3.4126	3.8066	3.3796	4.3645	3.694	4.3088	5.0945	4.5943	3.0655	3.7015	2.6514	2.7047	3.1076	2.4241	4.3205	4.3237	4.8371	2.9477	3.4097	3.3758	4.9735	3.8056	4.8553	6.5804	6.1336	6.3671	3.9986	4.2161	3.7162
951	ENSG00000232986	ENSG00000232986		4.0661	4.832	3.8861	5.7549	5.4908	5.5084	6.8566	7.1105	6.714	4.4578	5.3953	5.2425	6.0135	5.9673	5.7954	6.4926	6.5582	6.2777	3.8145	4.6022	3.9431	3.9877	3.8782	4.5358	5.641	5.8872	5.1683	2.9596	2.6576	2	4.0493	3.8761	3.9819	4.0068	4.1859	4.351	2.9601	3.6708	3.1295	5.1546	5.9556	4.8532	5.9289	6.4247	5.9448
952	ENSG00000139874	ENSG00000139874	SSTR1	2	2.305	2	2	2	2	2.3216	2	2	2	2	2	2	2	2	2	2	2	2	2	2	2	2	2	2	2	2	2.7047	2.3659	2	3.279	3.2237	2.5769	7.026	6.7183	7.02	2.5585	2.3917	2.3751	2.3374	2	2.3097	3.1689	2.8809	2.5431
953	ENSG00000225950	ENSG00000225950	NTF4	2.5757	2.305	2.3163	4.7663	4.7706	4.6864	4.8567	4.3236	5.0795	2.7434	2.5504	3.3793	4.5346	3.9388	4.8037	5.7286	5.9079	5.5169	3.2468	3.1062	3.694	5.7128	5.7449	5.7266	5.8467	6.0676	5.6339	2.9596	2	2	5.024	4.9899	5.1484	5.4575	5.0595	5.2375	2.3061	3.1686	3.3132	4.3829	4.7776	5.467	4.9525	4.8422	4.8422
954	ENSG00000167755	ENSG00000167755	KLK6	5.4663	5.727	5.2225	6.6242	6.5292	6.9265	4.2468	3.7019	3.5477	4.5157	4.9074	4.6983	5.6666	5.3181	5.4146	3.8079	3.1291	3.8974	4.9756	4.5463	4.7422	5.4114	5.6077	5.618	3.7903	3.8213	4.4765	6.7112	6.5558	6.6976	8.281	8.0996	8.0206	5.7836	4.7901	5.0518	4.9735	5.4976	5.2649	6.6875	7.0481	6.5255	4.4579	5.3185	4.536
955	ENSG00000137872	ENSG00000137872	SEMA6D	3.1544	2.7708	2.9858	4.5634	4.2063	4.6864	5.4581	5.6166	5.5032	2	2.3013	2.2972	2.6556	2.7727	2.5461	2.5852	3.2778	2.2953	2.2973	2	3.3928	4.075	2.7906	3.7654	4.8647	3.5709	4.1454	3.3644	3.1076	3.9008	4.4766	5.7605	5.2263	5.6829	5.5998	5.962	3.5315	3.522	3.6224	5.1966	4.02	4.7543	6.0643	5.1913	5.4964
956	ENSG00000166448	ENSG00000166448	TMEM130	5.145	4.5713	5.2963	7.1806	6.9317	7.2784	6.0861	6.4614	6.6324	5.2538	4.8152	5.8577	7.0287	7.1197	6.653	7.056	7.3951	7.2487	5.3762	5.5367	4.9837	7.4997	7.328	7.4735	7.5929	7.8758	7.8311	5.1495	4.0621	4.0271	7.0426	7.0582	7.0745	7.7157	7.6774	7.8629	4.1844	3.3561	3.989	6.3007	6.0249	5.8002	6.3201	6.0132	6.2172
957	ENSG00000125845	ENSG00000125845	BMP2	9.1816	9.213	9.1366	8.9173	9.0741	8.8037	8.646	8.5098	8.6958	6.4964	6.2566	6.6968	5.9611	6.5212	5.2499	7.8462	7.6754	7.6585	7.7077	7.6667	7.5834	7.4597	7.2655	7.4735	8.3212	8.1802	8.0078	11.0057	11.0338	11.0037	8.0643	8.0826	8.2476	7.4037	7.1326	7.2007	8.5601	8.3705	8.4202	6.8545	6.4177	6.7475	7.1978	7.3316	7.405
958	ENSG00000116396	ENSG00000116396	KCNC4	7.9497	8.1384	8.0909	5.4653	4.5899	4.6864	5.0862	5.4613	5.5334	5.8784	6.2566	5.6888	4.9108	4.7372	4.6535	4.3225	4.1125	4.2812	7.1334	7.2436	7.2084	5.03	5.2866	4.8558	5.3631	5.8024	5.9052	7.5148	7.3621	7.5271	4.9724	5.1719	5.5325	6.5703	5.9703	6.1404	7.7597	7.7969	7.9163	4.6484	4.3432	4.8532	4.8563	5.5082	4.478
959	ENSG00000215861	ENSG00000215861		4.731	5.4446	5.4976	7.2415	7.5419	7.7116	7.8812	8.0077	7.8754	4.9938	4.9941	4.7483	7.2557	7.2418	7.0131	8.0776	8.1794	7.9511	5.3762	4.7078	5.0203	7.2695	7.1115	7.237	6.6928	6.8376	7.0426	4.987	5.7143	4.6151	7.3658	7.1907	7.2053	7.0962	7.1326	6.9685	4.7885	4.4243	5.1245	7.1289	7.4689	7.2157	7.9406	8.2135	8.2943
960	ENSG00000107099	ENSG00000107099	DOCK8	5.4663	4.7835	5.0624	6.4287	6.903	6.4599	5.5836	5.6458	5.7552	3.5956	2	3.2465	3.6367	4.3925	4.2961	4.5856	4.6379	4.9659	5.4685	5.2525	5.787	7.3677	7.5161	7.2185	6.2295	5.7729	5.9591	5.51	5.5101	6.0034	7.2516	7.4595	7.1761	6.9629	6.6246	6.8017	3.848	4.8559	4.8553	6.6875	6.292	6.5843	6.4411	5.7973	6.1067
961	ENSG00000227507	ENSG00000227507	LTB	5.8565	5.8732	5.9506	6.5436	7.0237	6.9726	5.0431	5.4281	4.7071	2.9251	4.0069	3.1002	3.723	3.644	3.2513	4.46	4.399	4.6377	5.0572	5.6202	5.5572	6.599	6.1916	6.5871	5.2843	5.9673	5.6339	4.0529	3.9587	3.7623	3.8352	3.8761	4.5648	3.6276	2.961	2.9347	3.1255	3.6708	3.1295	3.636	3.3379	3.4202	3.6991	3.4238	3.8132
962	ENSG00000198944	ENSG00000198944	SOWAHA	3.7874	4.0216	4.2992	5.9129	6.2836	6.3062	3.6994	4.0891	3.958	5.1841	4.9514	5.1339	7.003	7.3035	7.0027	4.2485	4.5234	3.8974	4.4191	4.5463	4.3973	5.8916	6.0291	6.1536	4.0971	3.4273	3.7149	3.6801	2.6576	3.2431	4.919	5.1285	4.3728	2.9477	3.7514	2.5418	4.2575	3.3561	3.1295	6.0936	6.0473	6.0501	3.5837	4.0305	3.2457
963	ENSG00000188290	ENSG00000188290	HES4	5.145	4.7333	4.5001	4.7663	4.5899	4.8925	6.8934	6.7162	6.9455	4.269	4.4363	4.5928	3.228	3.2732	3.9968	6.3583	6.0177	5.8705	4.0717	3.6205	4.5553	4.3088	3.6733	3.8638	7.4827	7.7829	7.6045	5.7983	5.8065	5.806	5.5308	5.3713	5.7056	6.816	6.4324	6.7292	5.598	5.4976	5.5835	4.1458	3.7189	4.4725	6.2461	6.9417	6.6172
964	ENSG00000137392	ENSG00000137392	CLPS	3.7874	4.1799	3.9787	6.3038	6.2984	6.2131	6.5532	6.1719	5.9016	3.7956	2.9478	3.7171	4.9826	4.5751	4.7053	4.5242	5.3921	5.1246	3.2468	3.6205	3.0116	5.1554	5.3568	5.8989	5.4377	5.5132	5.5308	2.395	2.3659	2	4.0493	3.8761	4.3026	4.6109	5.3878	4.5324	2.3061	2.3917	2.6726	4.7078	4.9774	3.4202	4.4579	5.5777	4.8875
965	ENSG00000187398	ENSG00000187398	LUZP2	2	2.7708	2	4.4501	3.7697	4.6299	4.6992	4.4611	3.7674	4.5157	3.8297	3.905	6.6966	6.7281	6.692	4.8586	4.6919	4.5284	3.991	2.9427	3.7819	5.5997	5.2866	5.7002	4.8096	5.1047	5.2571	2.7047	2.9	3.0181	5.2571	5.408	5.0661	5.1902	5.9483	5.3056	2.3061	2.3917	3.6224	5.6845	5.1936	5.3362	5.3202	5.2773	5.0947
966	ENSG00000139597	ENSG00000139597	N4BP2L1	4.8338	5.2078	4.8822	7.8223	8.1392	7.8602	7.1884	6.8724	7.0115	5.1841	5.1532	4.7483	7.6847	7.8261	7.6898	6.1092	5.632	6.0194	4.7971	4.8529	5.3995	7.2602	7.2836	7.1809	6.0268	5.5483	5.4947	4.2568	3.9587	3.2431	6.912	6.9502	6.6206	5.7087	5.9034	6.1772	4.7885	5.0853	4.6657	7.293	7.1756	7.297	6.831	7.2489	7.3084
967	ENSG00000247095	ENSG00000247095	MIR210HG ENSG00000247095	5.498	5.8732	5.5589	6.2708	5.7279	5.8672	5.3563	5.5255	5.4083	7.5496	7.1445	7.2674	6.2206	5.9004	6.1157	7.0988	7.2675	7.4038	7.7513	7.798	7.8146	7.5913	7.5007	7.5568	8.5017	8.3933	8.5417	4.1584	2.9	3.6091	6.5918	5.408	5.7849	5.363	5.7596	5.3385	5.7065	5.4976	5.9028	7.107	7.5179	7.069	6.6275	7.1268	6.4612
968	ENSG00000185477	ENSG00000185477	GPRIN3 ENSG00000185477	5.6466	5.1705	5.9041	4.3899	4.2063	4.5099	4.1688	3.4608	4.2037	7.5427	8.0194	7.793	4.796	5.3519	4.5997	4.2485	4.1896	4.5284	7.0056	7.5222	7.5145	4.8927	5.4877	5.3043	5.3631	4.6012	4.4765	4.1584	4.6315	4.0271	4.8058	4.6028	4.2288	4.6109	4.7399	3.9864	6.5518	6.1062	6.3008	4.8726	3.9264	3.9537	3.1689	3.5673	3.9896
969	ENSG00000204655	ENSG00000204655	MOG	2.5757	2.5566	2.9858	4.7663	4.6831	4.8925	5.6425	5.9792	5.9916	4.7263	3.6277	3.8141	5.6223	5.8774	5.7218	5.9549	5.764	5.9147	3.2468	3.9132	3.0116	4.3088	4.217	4.5358	4.4969	4.1305	4.4765	2.395	3.289	2.4241	3.8352	4.3237	3.8892	4.2374	4.5194	4.6936	2.7732	3.3561	2.9191	6.0484	5.7795	5.5868	6.568	6.5509	6.3032
970	ENSG00000261888	ENSG00000261888		2.9861	3.7459	4.0657	5.8473	5.7059	5.8175	6.2466	6.7024	6.5608	2.9251	2.9478	2.5435	4.2153	3.644	3.6186	5.6731	5.8615	5.6271	3.2468	3.7248	3.694	5.4114	5.0945	5.4381	5.5087	5.3634	5.4947	2.7047	2.6576	3.0181	5.1683	4.3987	5.2637	5.7341	5.3878	4.7918	2.5585	2.6995	2.6726	5.2375	4.7776	4.8532	5.3202	4.6621	4.6972
971	ENSG00000107611	ENSG00000107611	CUBN	5.6181	5.5056	6.143	7.5609	7.6205	7.7048	8.6496	8.6131	8.6132	7.0696	7.0865	7.1515	9.2973	9.3041	9.2733	8.4059	8.3017	8.3748	6.2882	6.4731	6.2392	7.3763	7.5688	7.5568	7.6801	8.0877	7.8738	4.517	5.0886	4.3508	6.912	6.112	6.8346	7.972	7.7298	7.6826	6.0114	6.3241	6.0131	8.7153	7.9569	8.4143	8.568	7.7702	8.0771
972	ENSG00000176678	ENSG00000176678	FOXL1	6.0821	5.9188	6.1825	2.9206	4.4378	3.689	3.4585	3.4608	3.2884	3.3634	3.1118	3.5009	2.4684	3.5307	2.2988	2	2	2.5402	3.8145	4.8983	4.1554	3.3121	3.9706	2.5655	2.6289	2.8834	3.7149	5.7314	5.3147	5.8409	3.279	4.161	2.797	3.7321	3.5328	3.8101	5.4807	6.2785	6.0131	3.3679	2.8188	3.6577	3.3208	2.3567	2.297
973	ENSG00000241106	ENSG00000241106	HLA-DOB	4.4365	3.8438	4.8822	4.8129	4.0044	4.4459	7.032	6.8222	6.816	4.7744	4.6648	4.2204	4.1544	4.1064	4.0776	6.7556	6.6291	6.8434	4.1482	4.1564	4.7422	4.075	3.5589	3.6597	5.9524	5.7729	5.6339	3.3644	3.8473	3.2431	3.5838	3.0485	3.3075	5.4877	6.2999	5.7825	2.7732	2.953	3.8769	4.2292	4.4139	4.1219	6.1067	6.585	5.9661
974	ENSG00000273006	ENSG00000273006		3.8864	4.7333	5.1446	6.5297	5.9315	6.3765	7.5836	7.1918	7.5815	4.269	4.5551	3.905	5.8883	6.3646	5.7954	6.7821	6.4526	6.9211	3.6134	4.3645	4.4519	6.1343	5.9174	6.1729	6.3885	6.688	6.7066	2.7047	4.2489	3.0181	5.6004	5.7605	4.9788	5.9004	5.4825	6.044	3.848	3.522	3.7552	6.0017	5.1109	4.6481	5.9982	4.5282	4.5918
975	ENSG00000092969	ENSG00000092969	TGFB2	5.7554	6.068	5.6462	7.9836	8.0848	8.1435	8.7634	8.6886	8.4951	7.1448	7.0766	7.276	8.3427	8.1088	8.1579	9.8081	9.7606	9.7371	8.3003	8.2726	8.2323	8.9115	8.9525	9.042	10.2071	10.0912	10.1745	7.6015	7.3314	7.4275	7.1157	7.3217	7.4026	9.0339	9.0688	9.0522	5.7578	5.6843	5.9028	8.7996	7.9862	8.4184	9.0093	8.1351	8.4904
976	ENSG00000146151	ENSG00000146151	HMGCLL1	3.1544	3.7459	4.4362	6.9707	6.398	6.5988	4.8061	4.394	4.995	4.0516	3.7322	3.7171	6.064	5.9889	5.8654	5.7556	5.2907	5.5731	3.5012	4.7078	3.7819	6.5235	6.4543	6.6846	4.9691	4.6012	5.2995	3.8153	3.1076	3.9008	6.842	6.8061	6.4032	5.363	6.0954	4.8838	3.848	2.6995	2.3751	5.9778	6.0022	6.0912	4.5834	5.4353	5.1699
977	ENSG00000108798	ENSG00000108798	ABI3	4.0661	3.9354	2.9858	2.5325	2	2.5794	2.9993	2.3223	2	6.158	5.4576	5.9025	3.5449	3.7491	3.1046	3.9074	2.3074	3.4941	5.7396	6.1562	5.9665	4.6866	4.4273	3.5458	4.8647	4.4607	3.9462	2.9596	4.0621	3.0181	2.6514	3.0485	2.797	2.7627	2.3065	3.2432	4.2575	4.5058	4.7948	2	2.3273	2.3097	2.5843	2.3567	2.297
978	ENSG00000116991	ENSG00000116991	SIPA1L2	9.1937	9.2267	9.0958	11.2488	11.3115	11.2188	12.7495	12.6285	12.6567	9.1021	9.0644	9.3115	11.1567	11.2245	11.1158	12.1816	12.185	12.181	9.3224	9.3776	9.3414	10.6841	10.7198	10.7435	12.0087	11.9754	11.9988	9.1947	9.1368	9.0802	10.431	10.3142	10.3246	11.7563	11.7057	11.7092	8.9448	8.8672	8.8534	10.9437	10.3574	10.8007	11.6514	10.8876	11.0907
979	ENSG00000234918	ENSG00000234918		2.9861	3.1224	3.6808	3.4781	4.4378	3.5739	3.9058	4.0016	3.6617	6.5389	6.3904	5.946	7.0705	7.2328	7.2496	6.5243	6.8707	6.5949	4.647	4.4882	3.5004	5.8674	5.1744	5.6459	5.3631	5.1047	5.2134	4.7374	3.595	4.2508	4.9724	4.47	4.9788	4.4362	4.6339	4.8385	3.5315	3.9289	2.3751	4.5865	4.6072	4.2725	4.6422	3.2645	3.7162
980	ENSG00000101004	ENSG00000101004	NINL	6.1029	6.0476	6.4485	7.9887	7.9271	8.0497	7.2274	6.9678	7.0746	5.9218	5.9228	5.9244	7.3604	7.5415	7.422	6.6732	6.9054	6.5949	5.7883	5.7245	5.3428	7.8908	7.9837	7.9752	6.905	7.0239	6.6747	5.2954	4.9336	4.4444	9.0658	9.1688	9.3488	6.6919	6.351	6.5583	5.8315	5.7857	5.9028	9.2775	9.2838	9.226	7.0425	6.8881	6.6037
981	ENSG00000065534	ENSG00000065534	MYLK	8.5535	8.4061	8.4757	11.2462	11.227	11.2803	11.0216	11.1008	11.0846	8.2446	7.9933	8.337	11.0222	10.9264	10.8455	11.0682	11.0794	11.0254	8.019	8.4428	8.1968	11.2034	11.135	11.1607	9.7532	9.601	9.597	9.4909	9.2479	9.1957	11.488	11.444	11.4871	11.0396	10.9553	10.934	9.0464	8.8281	8.9605	11.5606	11.2608	11.4737	11.0662	10.8739	11.0206
982	ENSG00000243859	ENSG00000243859	RPL5P17	2.7954	2.305	2	3.2261	3.003	3.9876	4.9987	5.2113	5.7292	2.7434	2	2.7539	3.3415	2.7727	3.1046	4.1705	2.9634	4.4101	2.5437	2.2993	2.2669	2	3.1482	3.1374	5.7621	6.1385	6.1334	3.1761	3.1076	2	3.279	4.161	3.6837	4.7667	4.4586	5.1289	2.3061	2.3917	2	2.3374	3.7189	2.9693	5.4245	3.9279	4.8422
983	ENSG00000125999	ENSG00000125999	BPIFB1	2	2	2.3163	5.1026	4.9311	4.8437	4.3912	4.7022	3.6617	4.5157	4.5551	3.613	5.9962	6.0723	5.9322	4.9549	3.9447	4.6377	2	2.2993	2.4921	4.4461	3.9706	4.7047	4.7522	3.7015	3.9462	2.395	2.3659	2	4.1454	4.8365	4.5036	4.7166	4.3951	5.3706	2	2.6995	2.6726	5.5285	5.5161	5.3701	4.6422	4.5282	4.3545
984	ENSG00000135074	ENSG00000135074	ADAM19	12.2554	12.2423	12.2459	9.1573	9.0283	8.8904	10.7526	10.8142	10.707	10.3473	10.3349	10.344	8.7029	8.6259	8.6093	7.9837	8.0766	8.1534	11.1633	11.1687	11.1514	8.8786	8.8034	8.8086	9.6569	9.4064	9.6513	11.011	10.9886	10.9369	8.8965	8.7562	8.6765	9.1086	9.1039	9.2401	11.3647	11.2991	11.3526	9.4395	8.9806	9.2737	9.0534	8.2618	8.5266
985	ENSG00000198223	ENSG00000198223	CSF2RA	3.8864	2.9573	3.6808	2.7396	2	2	2	2	2	4.3347	4.9941	4.4186	2	2.9595	2.7572	2	2.3074	2.2953	4.0717	4.2984	3.694	2.3187	2.3141	2	2.3485	2.6444	3.279	5.6968	5.5815	5.4478	2.6514	3.0485	2.9879	3.3926	2.5591	2.7516	5.9901	6.3241	5.2649	3.2125	2.5939	2.5646	3.3208	2.3567	2.9368
986	ENSG00000270058			2	2	2.9858	2	2.8506	3.1607	4.5224	4.6456	3.7674	2.2924	2	2	2.2531	2.3059	2.2988	4.5242	4.6919	4.4705	2	2.7584	2	2	2	2.3103	2.8637	2.3579	2.8922	4.4354	4.9871	4.7677	5.7909	6.0896	5.5628	4.3067	3.9412	3.8101	4.3272	4.7923	3.989	2	2.5939	2	3.3208	3.0854	4.3545
987	ENSG00000142871	ENSG00000142871	CCN1	11.0601	10.9754	11.0557	8.9411	8.9413	8.8164	10.8195	10.918	10.8234	9.8268	9.792	9.9492	9.1609	9.2626	9.3197	11.6608	11.6866	11.6149	9.9997	10.0193	9.9796	9.907	9.7141	9.7581	12.1617	12.2287	12.2116	13.1991	13.2286	13.2679	10.626	10.6978	10.626	11.3724	11.3867	11.3579	12.0218	11.9218	11.949	9.3723	9.423	9.3582	9.6017	9.5227	9.6395
988	ENSG00000233087	ENSG00000233087	RAB6D	2	2.305	2.7952	4.0444	3.9304	3.4489	4.1688	4.3236	4.6529	4.5713	4.373	5.0958	6.16	6.0312	5.975	5.8587	6.2334	5.778	4.2208	5.1057	4.0174	6.0507	6.486	5.7002	5.1127	5.4023	5.6003	2.395	2.6576	2.4241	4.5487	3.9774	4.2288	4.2374	3.8494	4.5882	3.1255	2	2.3751	3.7534	4.3432	4.6481	4.6422	4.2161	4.6972
989	ENSG00000260918	ENSG00000260918		2	2.7708	2	4.2614	3.8523	3.312	5.7536	5.4613	5.676	2	2	2.5435	4.796	5.0567	4.3622	4.5856	5.4559	5.3341	2.2973	2.7584	2.6868	3.449	4.1394	4.0425	4.0971	4.385	3.9462	2.395	2	2	2	3.7671	3.3075	2.3013	3.6462	3.6092	2	2.3917	2.6726	4.1458	4.3432	3.5439	5.3202	5.1913	5.2413
990	ENSG00000148773	ENSG00000148773	MKI67	13.5146	13.5196	13.5577	10.8648	10.691	10.6345	12.1185	11.9014	12.0859	13.2521	13.2528	13.1967	9.9453	9.773	9.7846	11.7426	11.7954	11.7935	13.4022	13.3673	13.3705	11.2914	11.3487	11.3322	12.4128	12.2505	12.3404	13.0577	13.1086	13.0836	10.9166	11.0028	10.9431	12.7798	12.7081	12.7517	13.5037	13.4227	13.4888	10.6644	9.7814	10.3443	11.5603	10.6675	10.749
991	ENSG00000176438	ENSG00000176438	SYNE3	9.1962	8.9083	9.0907	7.3948	7.0761	7.1234	9.718	9.6638	9.6582	8.7781	8.7339	8.8758	7.613	7.3791	7.4298	6.978	6.859	6.7245	8.7285	8.5173	8.4187	6.1343	6.0075	5.6459	6.2709	6.5211	6.2462	8.6782	8.6442	9.0245	5.7301	5.2141	5.9081	7.5396	7.2805	7.6503	8.8386	8.9015	9.0012	7.0848	6.4347	7.0378	7.568	6.9807	7.2227
992	ENSG00000204616	ENSG00000204616	TRIM31	4.2258	4.0216	4.0657	6.5845	6.8933	6.3765	3.6994	4.4611	3.5477	3.2315	3.3927	4.2204	4.8353	5.6521	5.6443	4.9549	4.4625	4.5841	4.7971	4.8529	5.1248	7.7455	7.8379	7.6631	4.2705	3.7015	3.279	3.5309	4.4143	4.6151	6.3099	6.0668	5.9546	4.4362	4.3951	4.5882	3.9397	3.1686	3.7552	4.5218	4.8809	4.7543	3.6991	4.4563	3.3785
993	ENSG00000138829	ENSG00000138829	FBN2	4.2258	5.0931	4.5001	4.2614	4.9686	5.1552	4.6992	4.0891	4.4772	2.9251	2	2.5435	2	2	2.2988	2.3221	2	2	2	2.2993	2.6868	3.3121	2.572	2.5655	2.6289	2.8834	2.8922	3.3644	3.289	3.9008	4.4766	4.7815	4.7866	4.0068	3.1266	3.7132	5.9243	5.8179	5.5473	5.7982	4.8302	5.3701	3.9986	2.6425	3.6121
994	ENSG00000227195	ENSG00000227195	MIR663AHG	3.8864	4.6274	4.3693	4.858	4.8927	5.0298	4.6426	5.1311	5.5334	2	2	2.2972	2	2	2.2988	2	2.3074	2	2	2	2	2.3187	2.3141	2	2.3485	2.6444	2	2.395	3.7267	3.6091	4.2356	4.47	4.2288	4.2374	3.6462	4.1435	4.2575	4.1479	4.2811	5.0666	4.3432	4.7022	4.6988	4.7846	4.9739
995	ENSG00000071909	ENSG00000071909	MYO3B	3.1544	2	2.3163	4.3271	4.2677	4.3789	5.128	5.4937	5.3415	3.7956	2.3013	2.9374	5.1786	5.2481	4.9397	4.7011	5.1041	4.6895	2	2.2993	2.2669	4.3088	4.2906	3.5458	3.7903	4.385	3.7149	2	2	2	2	3.2237	3.7901	4.4968	4.0274	3.7132	2.5585	2	2.3751	4.3081	3.8264	4.8046	5.7261	5.3974	5.7624
996	ENSG00000258927	ENSG00000258927		5.4009	5.2795	4.8335	4.8129	5.1428	5.8425	5.2082	5.2113	5.7552	2.9251	3.8297	2.9374	3.9548	2.3059	2.2988	3.3224	3.1291	3.0946	2.2973	3.6205	3.6005	3.7957	3.4345	3.5458	3.9	3.4273	3.4394	6.0658	6.8438	6.3562	6.289	6.2602	6.2438	5.5746	5.9483	5.2022	5.0163	5.5369	5.1245	5.0205	4.3432	4.9458	5.2462	4.0305	4.3545
997	ENSG00000221866	ENSG00000221866	PLXNA4	3.979	3.7459	4.1478	2.5325	2.4871	2.3186	3.584	3.3232	2.5664	6.1761	6.0086	5.7636	2.6556	3.1248	2.9413	3.4599	3.1291	3.9828	6.5501	6.2111	6.5582	3.5741	3.8782	3.1374	3.2425	4.385	3.4394	5.625	5.6158	5.202	3.5838	4.3237	4.1511	5.4267	5.0595	5.3706	5.5406	5.6488	5.3927	4.454	3.9264	2.9693	5.2837	5.2773	4.2885
998	ENSG00000203805	ENSG00000203805	PLPP4	7.7274	8.002	7.6445	6.7372	6.7499	6.4436	7.3736	7.3508	7.7902	6.7342	6.2211	6.8188	4.6271	3.8471	3.9111	6.978	7.1177	6.8547	7.2245	7.3535	7.2931	5.6573	6.1127	5.778	7.7477	7.4434	7.5082	6.0927	6.305	6.4267	5.5308	5.2141	5.1079	6.816	7.0526	6.893	5.4183	5.1374	4.8553	3.2125	3.8264	4.3422	6.6564	6.9417	7.0642
999	ENSG00000170442	ENSG00000170442	KRT86	6.449	6.2215	6.6165	4.9442	4.9686	4.4459	3.9989	3.5863	3.8658	4.9525	3.921	4.7483	2.2531	3.1248	3.2513	4.088	3.9447	3.4941	5.4981	5.3536	5.427	3.9877	4.4912	4.1241	3.7903	4.7293	3.0985	6.9207	6.707	6.8248	5.2571	5.408	5.5015	4.7166	4.6339	4.351	6.8759	7.1423	6.9677	4.3081	4.93	4.1219	3.1689	4.9508	3.6121
1000	ENSG00000108932	ENSG00000108932	SLC16A6 ENSG00000108932	5.8319	5.4754	6.2019	4.0444	4.4378	4.3087	4.6426	4.2496	3.5477	4.9938	5.8079	5.0958	2.4684	2	2.5461	2.8077	4.1125	3.0946	5.1715	5.6202	5.3428	3.5741	3.4345	2.5655	3.0655	3.8213	4.6829	5.8622	6.4066	6.5156	4.4006	3.9774	4.68	3.7321	3.8494	3.6092	5.3531	5.1877	5.4721	3.3679	2.3273	2.7811	3.3208	3.2645	2.297
1001	ENSG00000184672	ENSG00000184672	RALYL	2.3164	2.5566	2.7952	4.3271	3.9304	3.7955	5.3563	4.8598	4.7592	2	2	2	2.4684	2.7727	2.5461	2	2.5606	2.2953	2	2	2.8583	3.449	2.7906	3.2867	3.0655	3.2677	3.7149	2.395	2	2.7515	4.1454	4.9899	4.3728	3.5149	4.3287	3.7132	2	2.6995	2.6726	5.1112	5.5479	5.2662	5.3558	5.7072	5.9013
1002	ENSG00000090539	ENSG00000090539	CHRD	2	3.1224	2.3163	4.0444	3.1407	4.2348	3.584	3.8088	3.4239	3.7956	2.7628	3.3793	5.7716	6.2075	5.7954	4.7555	4.4625	4.6377	3.6134	3.2529	2.8583	6.1343	6.0075	6.2108	4.0019	2	4.2356	2	2	2	4.0493	3.9774	4.1511	2.7627	3.5328	4.0671	2	2.3917	2.6726	4.9728	4.7776	4.7022	3.4582	3.5673	4.1468
1003	ENSG00000248109	ENSG00000248109	MARCOL	2	2.305	2.5755	3.0814	2.6803	2.5794	4.6426	4.0016	4.2037	2.2924	2.5504	2.5435	2.2531	2.3059	2.2988	4.088	4.5817	4.2122	2.2973	2	3.3928	3.5741	2.572	3.4221	6.2295	6.3722	6.1567	2.9596	2	2.4241	2.8923	3.7671	2.9879	5.6298	5.3878	5.3706	2.9601	2	2.6726	3.0384	2.5939	3.5439	3.4582	4.2161	3.6121
1004	ENSG00000205436	ENSG00000205436	EXOC3L4	4.1482	3.4048	4.0657	7.0984	7.0237	7.1336	5.6991	5.6458	6.422	3.8861	3.6277	3.613	5.5767	5.7312	5.3509	4.6445	4.4625	5.1617	4.0717	4.2984	3.8648	7.154	7.1906	6.6297	5.3631	5.5132	4.9724	3.1761	3.4501	3.9008	5.6339	6.02	6.4032	4.0068	3.7514	3.9009	3.6449	3.3561	3.7552	5.4262	5.2332	5.4979	3.4582	4.0305	4.478
1005	ENSG00000139289	ENSG00000139289	PHLDA1	14.1344	14.0749	14.1194	11.9589	11.8803	11.8119	12.8486	12.8688	12.8979	13.6011	13.6119	13.5595	10.7501	10.6594	10.6586	11.9326	11.8833	11.8602	13.5809	13.5482	13.551	10.9159	10.9025	10.9318	12.0609	12.0582	12.0997	14.8737	14.9194	14.9318	12.0084	11.9999	12.0003	12.8454	12.9439	12.8993	14.2862	14.2722	14.2763	11.7087	11.4328	11.6475	13.3559	13.0132	13.1755
1006	ENSG00000229543	ENSG00000229543		3.4417	3.2705	3.6808	5.1026	5.1096	5.1947	4.6992	4.9087	4.7071	4.6248	3.921	5.0567	6.5149	6.348	6.2613	4.3225	4.6919	3.8974	3.5012	2.547	2.2669	4.5101	4.217	4.7047	2.6289	2.6444	3.279	2.9596	2	2	3.9462	3.8761	4.3026	2.5503	2.5591	2.5418	4.1844	3.9289	2.3751	5.4952	5.6391	5.0328	4.9983	5.7379	5.3745
1007	ENSG00000145681	ENSG00000145681	HAPLN1	9.5776	9.4836	9.6209	9.5045	9.5742	9.4992	7.699	7.6387	8.2252	12.1966	12.2047	12.1684	9.4727	9.5274	9.4355	8.8895	8.5302	8.9097	11.6108	11.6243	11.5877	10.7192	10.7031	10.7125	8.6503	8.403	8.5417	9.5838	9.786	9.6407	9.2035	9.3427	9.074	8.6293	8.5764	8.7131	11.0382	11.0036	10.9655	10.1254	10.0872	10.1657	8.168	8.4724	8.4035
1008	ENSG00000109101	ENSG00000109101	FOXN1	2.3164	2	2.3163	5.2452	4.7706	5.4112	2.5845	2	2.3108	2	2.9478	2.2972	2.97	3.2732	3.9111	2.3221	2.776	3.2404	2.9377	2	2.2669	3.449	3.7794	3.8638	2.3485	2	2.3622	2.395	2	2	6.1098	5.4439	5.7325	3.1117	3.4097	3.3758	2.5585	2	2.9191	5.2375	5.1936	5.0744	2.5843	2.3567	3.3785
1009	ENSG00000242574	ENSG00000242574	HLA-DMB ENSG00000242574	7.9091	7.8804	8.2573	8.2564	8.1718	8.4224	10.1445	10.1869	10.1667	9.2795	9.2629	9.3115	8.6922	8.7355	8.7516	10.4714	10.4128	10.4515	8.9152	8.9257	8.9032	8.203	7.8501	8.1801	9.4058	9.4466	9.4681	6.7623	6.6909	6.6976	7.0674	6.7063	7.0318	9.198	9.268	9.3204	7.2158	7.2047	7.3077	6.7022	7.003	7.0587	10.0135	10.214	10.1806
1010	ENSG00000260953	ENSG00000260953		3.3052	2.305	3.6808	3.2261	3.003	3.4489	2.8067	2.5857	3.1389	4.0516	2.5504	3.5009	3.723	2.7727	2.7572	2.5852	4.399	3.4941	3.3796	3.8221	3.7819	2.8004	3.6733	3.2867	3.0655	3.2677	3.0985	6.4243	6.0772	6.537	6.0111	6.2602	5.9081	3.7321	3.275	3.0972	6.0114	5.9106	5.4721	3.8619	3.1848	3.1358	2.999	3.4238	2.9368
1011	ENSG00000152049	ENSG00000152049	KCNE4	5.3323	4.832	4.2255	4.9018	5.6835	4.5711	7.1884	6.9907	6.7786	4.0516	4.6648	4.2204	5.0171	4.8359	4.8504	5.1706	5.517	5.4585	5.8808	5.8451	5.8289	5.6288	4.92	4.9925	7.9525	7.8964	7.9623	4.4354	3.7267	3.7623	4.4006	4.2446	4.5648	6.0696	6.0954	6.4269	3.9397	3.8056	3.7552	5.8518	5.7525	5.8962	7.4075	7.1724	7.2832
1012	ENSG00000249867	ENSG00000249867	LINC02742	2.9861	2	3.566	2	2.6803	2	2.3216	2	2	2.2924	2.5504	3.1002	2.2531	2.3059	2	2.3221	2.3074	2.2953	2.5437	3.1062	2.4921	2	2	2	2	2.3579	2	6.145	6.3668	5.5773	3.8352	2.849	2.797	2.9477	2	2.9347	5.3531	5.3728	5.5102	2.6107	2.8188	2.3097	2.5843	2	2
1013	ENSG00000205809	ENSG00000205809	KLRC2	6.0821	5.7774	6.0607	5.2788	5.6835	5.7126	2.5845	3.7019	4.0446	3.5956	3.2591	3.3793	2	2.5581	2	2.3221	2.3074	2.5402	3.5012	3.5081	4.2814	3.6891	2.7906	4.2014	2	3.0883	2.6514	2.9596	3.595	2	2	2.6175	2	2.9477	2.5591	2.5418	3.6449	4.0426	3.3132	2	2	2.3097	2	2.3567	2
1014	ENSG00000162706	ENSG00000162706	CADM3	3.5663	4.1799	3.566	4.1927	3.7697	4.6864	4.6992	4.8598	4.5382	5.7152	6.2031	5.9673	6.1287	5.854	5.9322	4.9075	4.8897	5.7045	6.3861	6.488	6.5204	6.9954	6.8809	6.9651	7.5002	7.1321	7.3046	3.8153	3.9587	2	3.5838	5.0376	4.3728	3.9209	4.3287	4.6936	4.2575	4.5829	4.7948	5.8252	5.1936	5.1925	5.9289	5.8261	6.0481
1015	ENSG00000143228	ENSG00000143228	NUF2	10.7135	10.6767	10.6944	7.9836	7.8885	7.8039	9.1509	9.0327	9.2524	10.4649	10.5414	10.4962	7.1814	6.6489	7.1124	8.8462	8.9122	8.8197	10.5417	10.3521	10.4085	8.0062	8.1804	8.2991	9.4605	9.4512	9.4208	10.4995	10.4809	10.4383	8.3381	8.3888	8.166	10.0283	10.1185	10.0932	10.85	10.9215	10.8487	7.492	7.9804	7.6533	8.9523	9.1421	9.0786
1016	ENSG00000163568	ENSG00000163568	AIM2 ENSG00000163568	7.5575	7.7851	7.7	9.4631	9.3722	9.4119	10.1005	10.2828	10.3533	6.9383	7.0766	7.0254	8.2977	8.0379	8.4665	8.9374	8.9122	8.9969	6.7101	6.8756	7.0404	7.7321	7.6479	8.0024	9.3367	9.4325	9.3941	6.0658	6.2181	5.9406	7.4341	7.7229	7.5462	7.8022	8.17	7.7935	5.8786	6.5713	6.3436	7.6816	7.827	7.4628	9.2696	9.5271	9.542
1017	ENSG00000178999	ENSG00000178999	AURKB	10.8539	10.8442	10.7004	7.8108	7.7819	7.9379	8.9557	8.9446	9.0129	10.5038	10.4146	10.3949	7.4262	6.6352	7.0233	8.6977	8.7434	8.4629	10.4512	10.3991	10.4751	8.3632	8.3492	8.3594	9.5111	9.5778	9.3744	10.6059	10.6091	10.5184	7.8948	8.0826	8.0041	9.4809	9.5544	9.4688	10.9332	10.9381	10.906	7.9994	8.1295	7.7907	8.4859	8.9262	8.7666
1018	ENSG00000121440	ENSG00000121440	PDZRN3	7.6449	7.6292	7.8968	9.1841	9.3133	9.2781	8.8251	8.7401	8.7223	6.1213	6.0896	6.3374	9.2196	9.3529	9.3506	7.2861	7.1078	7.4115	6.8193	6.6689	6.3294	8.6313	8.6121	8.6659	7.8807	7.9952	7.6706	5.2954	5.8932	4.8383	7.0674	6.9376	7.064	6.7428	6.8778	6.8134	5.8073	5.9106	6.0394	8.6861	8.4314	8.6003	7.0094	6.6985	7.0443
1019	ENSG00000230836	ENSG00000230836	LINC01293	7.8612	7.6764	7.4068	5.6304	5.1096	5.3773	4.7537	5.5255	4.7071	7.2422	7.5893	7.1791	6.8769	6.9538	6.85	6.0451	6.5727	6.1907	7.5616	7.5579	7.5956	5.7922	5.846	5.7002	5.5087	6.0676	6.2243	9.5184	9.6742	9.4537	7.7645	7.9455	7.6487	6.5561	6.9787	7.1918	8.7901	8.2807	8.7093	6.5962	5.8576	6.2265	6.7396	6.5335	6.3198
1020	ENSG00000100311	ENSG00000100311	PDGFB	6.6596	6.6714	6.5874	6.981	6.9412	7.0713	5.6425	5.6458	4.8582	3.4842	4.611	4.7483	4.6712	4.6851	5.2146	5.9549	6.1393	6.5254	4.29	4.2984	3.5004	6.2699	6.4054	6.2658	5.9267	6.3324	6.2677	7.6201	7.7658	7.745	7.5083	7.6784	7.0209	5.4877	5.5713	5.5497	6.6903	7.0366	6.8975	5.8252	6.4004	6.0912	3.806	3.8174	3.7162
1021	ENSG00000187492	ENSG00000187492	CDHR4	2.3164	2.5566	2.9858	5.4358	5.0408	4.9855	4.5838	4.6456	3.6617	3.9712	3.6277	3.905	5.1478	5.6521	5.534	5.4269	5.4244	5.3976	3.5012	4.6022	3.694	5.9847	5.7709	5.778	4.0019	4.2204	4.5487	3.3644	3.9587	2	6.7223	6.2399	6.4687	5.9662	5.4516	5.962	2.5585	3.522	3.8769	6.2416	6.2731	5.8728	5.3906	5.0999	5.4367
1022	ENSG00000162645	ENSG00000162645	GBP2	8.3122	8.2272	8.3073	10.3566	10.4229	10.3574	10.147	10.2571	10.2048	8.8889	8.8946	9.0124	9.8417	9.9125	9.91	9.3159	9.3795	9.2696	9.0283	8.9064	8.8174	10.2943	10.1968	10.2887	10.0977	10.0747	10.1311	5.953	5.9482	6.0034	8.9934	8.8393	8.8433	9.0158	8.8465	8.9707	6.7165	7.2047	6.7138	8.3695	8.6917	8.47	9.0802	8.8754	8.8717
1023	ENSG00000181409	ENSG00000181409	AATK	5.6746	4.5713	5.3319	7.7877	7.6839	7.5762	7.0647	6.9445	7.0007	6.9697	6.9305	7.0355	9.2867	9.334	9.3465	6.7422	6.3886	7.132	5.4685	4.7578	5.6767	7.2602	6.9731	6.9086	5.6722	5.5826	5.9853	5.0432	5.1833	5.3054	6.842	6.6915	7.0745	5.8778	5.321	5.4924	5.3193	4.9168	4.7948	7.8092	7.8841	7.7528	6.9523	7.381	6.8176
1024	ENSG00000255980	ENSG00000255980		7.9091	7.6564	7.2851	4.2614	4.5899	5.0298	5.4905	5.4937	5.1977	7.0696	7.1255	7.1791	4.0245	4.6312	3.82	5.3582	5.2907	4.7394	6.8425	6.9312	6.7338	5.1554	4.3606	4.2748	5.1127	5.993	6.0111	7.7608	7.5517	7.5483	4.6174	4.9406	4.9788	5.9446	5.321	5.8525	7.4444	7.5212	7.4419	5.0205	4.1906	5.0744	5.6707	5.1913	5.2413
1025	ENSG00000143320	ENSG00000143320	CRABP2	4.5004	4.8789	4.62	6.2874	6.7499	6.6705	5.425	5.0018	4.8096	4.7744	4.8152	5.0958	5.7716	5.7566	5.7468	5.3226	5.6041	5.5731	6.6456	6.8981	6.7879	8.0283	7.9613	8.1216	6.0024	6.1385	6.2021	4.517	4.76	5.202	8.2434	8.0364	8.0742	6.2388	6.8425	6.7415	4.6323	3.8056	4.524	7.3686	8.0374	7.5391	5.8311	6.2443	6.4001
1026	ENSG00000149972	ENSG00000149972	CNTN5	3.6811	4.3225	3.4414	5.7064	5.8333	5.8175	6.869	6.6602	6.454	4.6248	4.8152	4.6983	7.4002	7.1488	6.9284	6.9665	7.0675	6.5949	4.5375	5.3207	4.7853	7.1837	7.1115	7.3173	7.5089	7.6517	7.5351	4.6676	4.8203	4.8383	7.0918	6.8061	6.6772	7.4428	7.5592	7.279	4.5762	4.4243	4.6657	6.1375	5.6683	6.3671	7.0205	6.3865	6.782
1027	ENSG00000139618	ENSG00000139618	BRCA2	9.3666	9.4353	9.5243	6.4436	6.7712	6.7522	8.6388	8.5295	8.8749	8.2187	8.3707	8.5207	5.8311	5.4795	5.8654	7.2954	7.451	7.2487	8.5285	8.408	8.4255	6.4438	6.6205	6.5283	8.4349	8.2672	8.2434	9.4237	9.4543	9.3578	6.5746	6.9123	6.8346	8.1849	8.4336	8.3953	9.4411	9.3726	9.4142	6.801	5.806	6.1312	7.5604	7.0677	7.141
1028	ENSG00000196406	ENSG00000196406	SPANXD	2.7954	2.9573	3.1542	3.7889	3.7697	4.157	3.6994	4.0016	3.958	2.5355	2	2	2.2531	2	2	2.3221	2.5606	2	2.2973	2.2993	2.6868	2.9918	3.6733	4.0425	2.6289	2.6444	3.0985	5.428	4.9336	4.3508	5.6988	5.5464	6.1269	4.9512	5.2147	4.8838	3.848	4.6562	4.5966	5.0205	5.0233	5.0328	4.4579	4.8975	4.5918
1029	ENSG00000111799	ENSG00000111799	COL12A1	11.4773	11.4132	11.4197	11.7898	11.7136	11.7721	12.4246	12.3698	12.4853	10.0548	10.1349	10.1298	10.009	10.1017	10.0317	13.0264	13.0467	13.0572	11.0613	11.1037	11.0494	11.5947	11.6113	11.6461	14.2425	14.196	14.2596	11.4728	11.4095	11.3012	11.0815	11.0646	10.985	13.207	13.145	13.1732	10.9568	10.856	10.9817	10.3794	9.4715	9.941	11.833	10.3811	10.8905
1030	ENSG00000099937	ENSG00000099937	SERPIND1 ENSG00000099937	7.1326	6.7238	6.8054	3.0814	2.4871	2.8003	4.2468	4.5867	3.2884	4.7744	4.7668	5.0958	2.6556	3.8471	2	4.2485	3.5359	3.9828	5.5553	4.8983	5.427	3.1609	2.9805	3.2867	3.0655	4.6012	3.4394	5.5494	5.3147	5.202	2.3622	2.6175	2.5769	3.8296	4.4586	3.4973	4.9735	4.3379	4.3667	3.2125	3.8264	2.5646	3.806	4.2161	3.9896
1031	ENSG00000121871	ENSG00000121871	SLITRK3	4.1482	3.6409	4.0657	5.5775	5.238	5.9387	5.4581	5.5869	5.5032	2.2924	2	2.2972	2	2.3059	2.2988	2.3221	2.3074	2.2953	2.5437	2.547	2.6868	3.1609	3.9706	3.7654	3.5423	3.7015	3.8352	2	2	3.2431	4.3205	4.3987	3.9819	3.6276	3.4097	3.7132	3.4085	3.522	3.3132	6.1157	4.6072	5.4354	4.5834	4.3806	4.9739
1032	ENSG00000183960	ENSG00000183960	KCNH8	4.6203	3.6409	4.3693	6.4137	6.093	5.8425	7.1382	7.2308	6.8525	2.9251	2.3013	2	4.9471	4.7874	5.1031	4.7555	4.5817	4.2122	2.7541	3.5081	2.8583	4.6301	4.3606	4.7047	4.0971	3.8213	4.6174	4.804	4.4904	4.5323	5.9324	5.7318	5.8601	5.6298	5.7846	5.5775	3.5315	3.3561	3.7552	5.316	4.5456	4.8532	5.9289	5.2773	5.3095
1033	ENSG00000167767	ENSG00000167767	KRT80	12.3875	12.3309	12.3875	11.0334	11.0183	11.159	10.575	10.5729	10.4684	10.3701	10.3473	10.3287	9.4203	9.3487	9.4103	11.4956	11.4386	11.4429	11.1997	11.1791	11.2433	10.9559	10.8736	10.8695	11.9101	11.867	11.8753	13.8489	13.8795	13.8953	13.0095	12.9701	12.9618	12.3929	12.394	12.3305	12.3765	12.3502	12.3636	10.5894	10.4005	10.4763	9.8654	9.673	9.7691
1034	ENSG00000153714	ENSG00000153714	LURAP1L	6.4651	6.9272	6.8673	9.7635	9.7393	9.5438	8.6279	8.3771	8.412	5.7874	5.3631	6.1079	8.1497	7.9303	7.7832	9.4291	9.3608	9.4378	6.899	7.0564	7.0929	8.6204	8.5868	8.4807	7.9397	7.6107	7.8668	10.0732	10.0366	10.0284	10.2961	10.1772	10.2578	8.4759	8.5693	8.4751	8.6064	8.16	8.4301	8.5947	8.5061	8.7231	8.799	8.7113	8.8084
1035	ENSG00000180777	ENSG00000180777	ANKRD30B	2.5757	4.6813	3.7871	4.4501	4.9311	4.5099	3.9058	5.0893	5.3068	4.9938	4.5551	4.5928	4.2737	4.1834	4.3622	4.808	5.7126	5.4585	5.6104	5.1809	5.6995	5.1554	5.2128	4.7047	5.2011	5.4772	5.1217	5.6613	6.2403	5.9081	6.3099	6.3384	6.691	6.5843	6.9235	6.5158	6.0114	6.053	5.9028	6.8805	6.9205	6.8469	7.917	8.812	8.311
1036	ENSG00000170909	ENSG00000170909	OSCAR	5.145	4.9244	4.783	5.9129	5.0756	5.5995	4.8061	4.0016	4.5382	3.9712	4.3069	4.5371	5.0171	5.5394	4.9823	6.2861	6.421	5.9784	5.0572	5.4172	5.2534	5.3428	5.6916	5.077	4.7522	5.5826	5.2995	8.2229	7.9657	7.9099	6.6421	6.4307	6.6061	3.3926	4.7901	4.2851	7.9034	7.7724	7.9163	5.3904	4.7776	5.3016	4.6422	5.1463	3.5
1037	ENSG00000162415	ENSG00000162415	ZSWIM5	5.434	5.3808	5.1041	5.1026	5.8535	5.8672	5.806	5.6166	5.235	7.3254	7.2274	7.4672	7.219	7.3873	7.6037	7.5932	7.8577	7.5578	7.1144	7.0564	6.9293	7.306	6.9277	7.0406	8.1706	8.1231	7.9885	4.1584	4.9871	4.1433	5.2571	5.255	5.6781	5.2618	5.5423	5.4328	4.2575	4.7923	4.5966	5.7706	4.3432	5.2662	5.8311	5.2773	4.9739
1038	ENSG00000170099	ENSG00000170099	SERPINA6	5.0198	5.5642	5.4336	7.3794	7.3421	7.5687	5.7536	5.3594	5.676	4.6248	3.921	4.1478	4.8353	5.3849	4.6535	4.5242	4.9352	4.9234	4.7488	4.8529	3.9431	6.4273	6.3202	6.7374	4.1864	4.385	4.6829	3.3644	2.3659	3.0181	5.1683	4.8365	4.68	2.9477	3.5328	3.0972	3.2739	3.1686	3.476	4.2292	4.9774	5.3701	3.9055	3.6978	4.478
1039	ENSG00000170581	ENSG00000170581	STAT2	9.9248	9.9497	10.0174	11.5945	11.6458	11.6664	13.3388	13.2873	13.27	10.2367	10.4166	10.3801	11.5282	11.5257	11.5269	11.9414	11.9885	11.9799	10.0048	10.1039	9.9312	11.2586	11.1908	11.1983	13.1125	13.1835	13.2423	9.7429	9.5881	9.4621	11.6562	11.5531	11.6658	12.4103	12.3932	12.4645	9.6542	9.5392	9.6264	10.9321	10.8209	10.959	12.7249	12.4476	12.4327
1040	ENSG00000110446	ENSG00000110446	SLC15A3	5.367	5.3478	4.6764	4.9018	3.6822	4.2348	5.3563	5.3594	5.4083	3.6991	3.515	4.2895	2.97	3.1248	2.5461	4.088	4.5234	4.1397	3.991	4.2292	4.6043	4.4461	4.6672	3.8638	7.5599	7.085	7.4245	2.9596	3.4501	3.6091	4.1454	3.3799	4.4397	6.0894	6.0549	5.5214	2.7732	2.953	3.6224	3.5081	4.1078	3.7633	5.2837	5.8821	5.9232
1041	ENSG00000196787	ENSG00000196787	H2AC11	4.5004	5.4446	4.5001	7.0603	7.1433	7.0924	8.07	8.0895	7.978	4.5157	4.9514	4.8433	6.2057	6.4912	6.7671	7.1093	6.9615	7.132	4.1482	4.6022	5.1248	6.007	6.4054	6.2477	5.9267	5.9144	6.41	5.8306	5.5101	5.806	7.7871	7.4507	7.5836	7.6834	7.7104	7.3693	4.6323	4.4243	4.5966	6.3941	6.1336	6.1508	7.9348	7.6383	7.8212
1042	ENSG00000130203	ENSG00000130203	APOE	3.8864	4.832	4.6764	5.4358	5.6143	5.7395	5.5533	6.0019	5.7028	5.5862	5.855	5.7391	5.8883	6.2258	5.7713	5.7286	5.789	5.4284	6.5781	6.6689	6.9389	7.103	6.2107	7.2643	8.3839	8.1969	8.3482	3.1761	3.7267	4.3508	5.0737	5.2948	5.1879	6.0291	6.1348	5.5775	5.6801	5.6488	5.6533	7.8159	8.1137	7.8216	6.6986	7.546	7.4204
1043	ENSG00000132470	ENSG00000132470	ITGB4	10.5608	10.5171	10.5872	10.8523	10.9665	10.9813	8.1279	7.6745	7.8027	9.1045	9.1184	9.1605	10.1961	10.1743	10.3089	8.5321	8.9542	8.5976	9.9229	10.1171	10.0432	11.3533	11.3232	11.2567	9.6935	9.5059	9.7329	11.6455	11.5644	11.6372	12.1091	12.0625	12.1594	10.56	10.523	10.6349	11.538	11.5496	11.6296	11.4909	11.2475	11.5168	9.4452	8.9688	8.9644
1044	ENSG00000185269	ENSG00000185269	NOTUM	3.4417	3.6409	4.0657	5.0256	5.5415	5.1146	6.0861	5.9088	5.9916	2	2.5504	3.3793	3.723	3.5307	3.2513	6.0882	5.789	5.9147	2.5437	2.7584	3.1502	5.1148	4.0575	4.9925	4.9691	5.0567	4.3204	2.395	2.3659	2.4241	3.279	4.2446	3.5689	2	3.6462	4.1435	2.5585	2.953	2.6726	3.0384	3.0134	3.7633	3.6991	3.2645	3.7162
1045	ENSG00000144619	ENSG00000144619	CNTN4	2.5757	3.5277	3.4414	4.7663	4.6831	5.4443	4.1688	4.9087	4.9053	2.2924	2.3013	2	2.6556	2.3059	2.5461	2.5852	2.3074	2.2953	2.5437	2.547	2	2.5795	2	2.9707	3.4001	2.6444	2.6514	4.1584	4.6315	4.4444	6.1567	5.408	4.7343	5.2618	4.6879	5.2719	5.5109	4.3379	4.524	4.5865	4.4139	4.8532	4.3204	4.3806	4.2194
1046	ENSG00000269720	ENSG00000269720	CCDC194	2	2	2.3163	2.2907	2	2	2.9993	3.8088	2.9721	2	2.3013	3.2465	2.2531	2.3059	2	2.3221	2.3074	2.2953	2	2.547	2.2669	2	2.3141	2	6.0976	6.2706	6.2243	2	2	2	2.6514	3.6492	3.1565	4.6109	3.9412	3.6092	2.3061	2	2	2.3374	2.3273	2	4.086	5.0519	4.4176
1047	ENSG00000128283	ENSG00000128283	CDC42EP1	6.8918	6.7867	6.5273	5.4058	5.238	5.2331	7.1685	7.1416	6.9342	7.7253	7.9288	7.775	7.596	7.5342	7.5409	9.8727	9.8179	9.7539	8.3045	8.1468	8.2166	8.1387	8.0381	8.0914	9.6193	9.7214	9.5927	9.9128	9.9124	9.9882	8.302	8.6061	8.4719	8.2871	8.3482	8.2474	9.0386	8.9276	8.9186	7.5899	8.1137	7.8578	8.4738	8.7975	8.8576
1048	ENSG00000267156	ENSG00000267156	TPMTP1	2.9861	2.5566	2.5755	3.8792	2.264	2.3186	2	2.3223	3.2884	2.2924	2.7628	2	2.2531	2.5581	3.9111	2.3221	2.5606	2	2.9377	2.547	2.8583	2.9918	2.572	2.5655	2.3485	2	2	5.3851	4.8203	5.1474	3.5838	4.9406	4.8859	4.0068	3.6462	3.9864	5.4498	5.9693	5.8142	4.8726	4.7776	5.0744	3.4582	4.3007	3.9896
1049	ENSG00000270882	ENSG00000270882	H4C14	3.4417	2.9573	2.9858	5.1396	5.4908	5.0728	6.671	6.2308	6.454	4.1278	3.6277	3.8141	4.6712	5.1746	5.3831	6.6006	6.5139	6.8204	3.6134	3.5081	3.5004	5.3775	4.5523	4.9028	5.9776	6.0676	6.1098	5.625	5.4731	5.8409	6.3305	6.4127	6.225	6.4374	6.7567	6.4868	3.6449	4.0426	4.1902	4.3081	5.3093	4.4725	6.49	6.6183	6.9515
1050	ENSG00000171227	ENSG00000171227	TMEM37	2.5757	2.5566	2	4.7182	4.9311	4.8925	2.9993	3.5863	3.1389	2.7434	3.7322	2.5435	5.8883	5.7053	5.2146	4.46	5.1041	3.9828	2.5437	2.547	2.2669	5.6288	6.1916	5.2324	2.8637	4.4607	4.1454	2	2.3659	2	4.7457	4.8365	5.2263	3.6276	3.4097	3.6092	2.5585	2.3917	3.476	4.9236	4.8302	4.7022	3.4582	3.2645	4.4176
1051	ENSG00000163412	ENSG00000163412	EIF4E3	4.2995	3.5277	3.7871	4.4501	4.2677	4.3087	4.7537	5.5869	5.7028	6.4527	6.7305	6.6184	7.7734	7.7521	7.9265	7.1403	6.9281	7.187	6.6189	6.602	6.1429	7.7783	7.95	7.6631	7.5175	7.3766	7.3658	5.982	6.2403	6.4036	7.7339	7.6709	7.7641	6.8041	7.0526	6.613	6.6227	6.4734	6.3646	7.8092	7.1551	7.5974	7.3645	7.0556	7.3893
1052	ENSG00000145040	ENSG00000145040	UCN2 ENSG00000145040	10.118	10.1756	10.0932	8.6991	8.5512	8.5798	9.4016	9.4737	9.2038	8.8501	8.8105	8.9036	7.3937	7.3873	7.2408	9.8257	9.7009	9.6419	8.6714	8.6358	8.4954	7.3503	7.2096	7.1224	9.3121	9.404	9.357	8.253	7.959	8.232	6.2022	5.6421	5.9546	7.8378	8.0307	7.7635	7.5428	7.6433	7.851	6.2009	6.292	6.1701	9.1929	8.8334	8.823
1053	ENSG00000250697	ENSG00000250697		4.3697	3.6409	3.4414	6.016	5.6377	5.8175	3.8063	4.4611	4.2037	3.3634	2	2	3.1048	3.644	3.1046	5.0451	4.2628	4.3471	2.2973	2.547	2.6868	3.449	3.9706	3.6597	3.2425	4.2204	3.279	5.6968	5.4351	6.0034	6.5746	6.7063	6.3345	5.33	5.321	5.2719	5.0578	4.7923	4.1902	4.9236	3.4764	4.8046	4.522	4.1263	3.7162
1054	ENSG00000130775	ENSG00000130775	THEMIS2	7.0389	6.7989	7.0704	8.0038	7.8286	7.8292	9.5512	9.3901	9.3299	6.5936	6.1474	6.2706	6.8579	6.5212	6.4553	7.4765	7.542	7.4644	6.5918	6.7576	6.344	6.7786	6.7036	7.0615	9.6173	9.7724	9.6097	6.145	5.6822	5.5354	8.0643	8.3181	8.0369	8.2655	8.3731	8.3875	6.1902	5.7526	6.0652	6.3574	7.245	7.1684	8.8405	9.0133	8.8084
1055	ENSG00000265340	ENSG00000265340	OR4K7P	2	2	2.3163	2.2907	2	2	2	2.3223	2	2.7434	2	2	2.2531	2	2	2	2	2	2.2973	2	2.4921	2	2	2.5655	2.8637	2.6444	2	3.1761	3.8473	3.9008	3.8352	4.6649	3.4441	4.3729	4.6339	4.4745	4.6862	5.2362	5.8444	4.7649	4.6072	4.9003	4.6988	3.9279	4.6972
1056	ENSG00000167552	ENSG00000167552	TUBA1A	10.4946	10.3026	10.4554	12.1241	12.2002	12.1515	12.7018	12.8556	12.7263	10.866	10.8357	10.7708	12.5475	12.5047	12.4987	13.1822	13.1501	13.094	10.7524	10.8642	10.8805	12.5956	12.6209	12.7126	12.5047	12.439	12.369	10.063	9.975	9.9042	12.7338	12.773	12.7615	12.5493	12.494	12.4869	10.8306	10.7217	10.6855	13.7115	13.8892	13.7948	13.7389	13.9441	13.9792
1057	ENSG00000100077	ENSG00000100077	GRK3	3.8864	2.9573	4.0657	4.4501	3.7697	4.2348	4.3912	4.394	4.0446	7.1077	7.0566	6.5496	7.1737	6.9864	7.4451	7.3136	6.9941	7.0254	6.8654	6.3804	6.689	7.5764	7.7493	7.8487	7.1243	6.8517	7.1624	6.0658	6.0269	6.2565	6.8844	6.4127	6.1471	6.1089	6.3172	6.3484	5.7828	5.4572	5.5102	6.4817	5.9556	6.2265	6.568	5.7072	5.8565
1058	ENSG00000109956	ENSG00000109956	B3GAT1	7.7004	7.8976	7.4878	6.5157	6.2535	6.3241	5.8315	5.8599	5.9016	6.1213	6.0697	5.0958	4.4358	4.1834	4.2961	3.4599	2.9634	3.3728	4.933	5.5077	5.454	4.235	4.0575	4.7568	3.6716	3.5709	3.4394	6.0658	6.3259	5.7338	4.7457	4.47	4.9331	4.2374	4.4586	4.7435	6.7422	6.1062	6.0394	5.2773	3.6027	4.4725	5.0427	4.3806	4.2194
1059	ENSG00000175728	ENSG00000175728	LINC02873	2.9861	3.4048	3.3049	6.1671	6.1915	6.288	4.1688	3.9084	3.8658	2.2924	2.7628	2.5435	4.3298	4.1834	4.5997	5.4601	5.8849	5.3976	3.2468	3.8221	3.8648	5.3428	5.5186	5.7002	4.6302	3.8213	4.4006	4.7374	4.4143	4.2508	5.9591	6.5341	6.7316	5.0354	5.2147	5.5775	4.5762	4.6562	4.524	6.9313	6.5011	6.7981	5.6707	5.7973	5.2758
1060	ENSG00000205927	ENSG00000205927	OLIG2	5.9737	5.7011	4.9294	4.3271	3.6822	4.0748	4.9056	4.9087	4.2037	6.025	5.7838	5.8577	2.8214	2.5581	2.5461	3.5855	4.1896	4.2122	5.6104	5.1809	5.2223	3.449	2.572	2.5655	4.6925	3.9319	4.3204	5.625	4.9871	6.5993	4.2356	3.8761	4.5648	4.0068	3.6462	2.5418	5.8315	6.053	5.9028	2.6107	3.0134	2.5646	3.806	3.0854	2.9368
1061	ENSG00000143369	ENSG00000143369	ECM1	9.0248	9.238	9.1738	9.9073	9.821	9.9333	11.1343	11.2429	11.217	7.4859	7.3719	7.3906	7.7935	7.7585	7.8989	8.5399	8.4657	8.5805	7.7574	8.0038	7.8857	8.1234	8.0957	8.071	8.2191	8.4455	8.1823	8.5287	8.6812	8.4563	9.7692	9.7549	9.9111	10.1827	10.0799	10.0714	9.476	9.3257	9.4117	10.5453	10.5103	10.4694	11.2335	11.0861	11.2328
1062	ENSG00000255644	ENSG00000255644		2	2	2.3163	2	2.4871	2.3186	2.8067	2.5857	3.1389	2	2	2.2972	2	2	2	2.3221	2	2	2	2	2	2	2	2	2.3485	2	2	5.2484	5.2722	5.0907	4.3205	4.7815	5.1079	4.9073	4.4586	5.402	4.6323	4.0426	3.8769	3.8619	3.4764	3.6577	4.086	2.8809	3.5
1063	ENSG00000230699	ENSG00000230699		5.6746	6.0269	5.3319	8.1056	8.0013	8.1931	7.043	6.7834	6.6738	5.148	4.8621	4.8886	7.219	7.5561	7.2669	6.427	6.5436	6.5813	5.1715	4.9848	5.5321	7.9439	8.0487	7.8726	6.7378	6.947	7.2941	5.8931	5.2722	5.202	8.265	8.323	8.4273	7.1725	7.3238	7.513	4.6323	4.246	4.7317	7.5254	7.921	7.7072	7.1978	6.7744	6.5342
1064	ENSG00000156509	ENSG00000156509	FBXO43	7.1326	7.1823	7.2942	4.3271	4.3833	4.4459	5.0862	5.4937	5.4407	6.6592	6.8971	6.7221	3.5449	2.7727	3.6186	4.46	4.399	5.0866	6.8076	6.806	6.3	4.4461	4.7737	4.5943	5.7909	5.2822	5.2995	6.7284	6.7385	7.1505	4.8058	4.0721	3.8892	5.6566	5.7596	5.6837	6.8643	7.2047	6.9119	4.0572	4.6662	4.7022	4.8563	4.8975	4.8875
1065	ENSG00000203855	ENSG00000203855	HSD3BP4	5.145	5.8019	5.4976	6.2199	5.6377	6.1136	3.6994	3.1711	3.4239	3.9712	5.1904	5.3106	5.6446	5.7816	5.7218	2	2.5606	3.0946	4.7488	4.4882	4.3973	4.8439	5.3906	5.0354	3.2425	3.5709	2.6514	2.395	3.289	3.6091	4.1454	3.3799	4.5036	2.5503	2.5591	3.3758	3.75	2.6995	3.3132	4.454	4.4812	4.4725	2.8065	2.3567	2.5431
1066	ENSG00000134917	ENSG00000134917	ADAMTS8 ENSG00000134917	2	2	2	2.9206	3.003	2.5794	3.4585	3.7019	3.2884	2.9251	2.3013	2.9374	5.9068	5.6789	5.5902	3.5855	3.2778	3.4941	3.1005	2	2	4.5713	3.9706	4.4112	3.9	3.0883	4.5487	2	2	2.4241	3.5838	4.0721	4.1511	3.6276	3.8494	4.5324	2	2.6995	2	5.316	5.3093	5.5868	5.2462	3.8174	5.2758
1067	ENSG00000137440	ENSG00000137440	FGFBP1	4.8826	5.2795	5.1841	3.4781	3.5889	3.7955	3.4585	3.5863	3.7674	4.3976	4.1647	4.6465	2.4684	2	2	4.9549	5.0221	4.7876	4.933	3.9132	4.3405	3.449	3.2985	2.9707	4.35	4.9556	4.7457	5.0973	6.0772	5.4478	4.8635	4.161	4.2288	6.9736	6.7053	6.7779	5.8552	6.4323	6.2341	3.636	4.02	3.285	5.0427	5.6439	5.7624
1068	ENSG00000263082			2	2.9573	3.9787	5.8914	5.7059	6.0505	3.1691	3.4608	2	3.2315	3.3927	4.2895	5.6446	4.7372	5.3509	3.0004	3.4126	3.7098	2.5437	2.547	3.3928	5.4769	5.6077	5.3727	2.8637	2.8834	2.6514	3.1761	2.6576	2.4241	5.024	5.5464	5.4043	3.1117	4.0274	4.351	2.7732	2.6995	2.6726	4.3081	4.6662	4.99	2.8065	2.8809	4.2885
1069	ENSG00000171219	ENSG00000171219	CDC42BPG	6.0397	6.6171	5.8064	7.889	7.7924	7.7048	5.3563	5.3594	4.9509	5.7874	5.9006	6.0088	7.3805	7.2053	7.2053	7.1093	7.0469	6.8204	5.7147	5.8907	5.6301	8.4555	8.2044	8.4453	5.9005	5.8024	5.7608	4.804	4.8781	4.97	8.0705	8.3373	8.4107	7.2182	7.3904	7.2705	5.0578	4.8559	4.5966	8.023	7.8527	7.8518	6.0426	5.3585	5.9661
1070	ENSG00000176293	ENSG00000176293	ZNF135	2.7954	2.5566	2.3163	4.1927	4.0749	3.7955	4.4583	3.5863	3.1389	2.7434	2	2	2	2	2	2	2.3074	2	2	2.2993	2	2.8004	2.7906	2	2	2	2	3.5309	4.1585	5.3054	5.4198	5.0376	4.3728	4.2374	5.0595	5.0909	3.848	3.3561	4.7948	4.3829	4.723	5.0744	4.2464	4.3007	4.8422
1071	ENSG00000198795	ENSG00000198795	ZNF521	6.8309	6.6032	7.2297	7.3481	7.1837	7.4267	5.9759	5.9792	6.1367	3.9712	3.7322	3.3793	3.1048	3.5307	3.82	3.5855	4.1896	3.3728	5.7883	5.287	5.9665	6.3938	5.5186	6.403	6.0976	5.7429	6.5396	5.0973	4.9871	5.5354	4.9724	5.255	5.5925	5.33	5.1774	5.3056	4.9735	4.0426	4.4475	4.454	4.4812	3.8616	4.7533	3.5673	4.2194
1072	ENSG00000105011	ENSG00000105011	ASF1B	10.8812	10.9225	10.8373	7.5472	7.6264	7.5536	9.007	9.0628	9.0236	10.438	10.3575	10.3929	7.4002	7.2948	7.3668	8.4846	8.7012	8.5805	10.6443	10.7336	10.7319	8.4432	8.4165	8.3253	9.7011	9.5778	9.6877	10.2327	10.0741	10.2583	7.6947	7.5932	7.993	9.5806	9.6729	9.5949	10.5404	10.5947	10.4956	7.836	8.0541	7.9332	8.2413	8.5305	8.4794
1073	ENSG00000134802	ENSG00000134802	SLC43A3	11.4355	11.4423	11.5237	8.9463	8.8934	8.8814	10.166	10.148	10.1226	10.6982	10.6346	10.6146	8.4028	8.4106	8.2654	9.3159	9.2571	9.3799	10.9429	10.9236	11.0248	8.0118	8.1609	8.4091	10.3347	10.2976	10.2139	12.0096	11.9674	11.9989	8.9441	8.9803	9.0501	10.2797	10.2182	10.2878	11.5458	11.4605	11.5259	8.3741	8.4609	8.6074	9.6073	9.5027	9.5613
1074	ENSG00000179855	ENSG00000179855	GIPC3	2.7954	2.305	2.9858	6.0935	5.5904	5.6286	5.6711	5.7024	5.6486	2.5355	2	3.1002	4.714	4.9724	5.2844	5.6154	4.7942	5.6792	2.5437	2.7584	2.8583	4.3088	4.9656	4.9925	4.2705	4.0346	4.5487	2.395	2	2.7515	4.1454	4.47	4.8859	3.9209	4.1089	4.216	4.026	3.1686	3.7552	4.9236	5.1936	5.8002	5.1276	5.0519	5.2061
1075	ENSG00000090530	ENSG00000090530	P3H2	6.3309	6.5607	6.9382	8.4567	8.6439	8.6093	9.9557	10.0161	9.9369	7.8259	7.9721	8.0685	7.9085	7.814	7.6898	10.8257	10.726	10.6764	7.8172	7.7739	7.6256	8.4473	8.3874	8.6314	10.4395	10.4884	10.431	7.9417	7.6872	7.8851	8.4506	8.4823	8.2193	9.901	9.8432	9.8182	7.3134	7.2408	7.2525	7.9011	7.8965	8.0987	9.6438	9.4666	9.4507
1076	ENSG00000265190	ENSG00000265190	ANXA8	3.8864	4.3888	3.8861	5.8695	5.3273	5.9617	4.8061	4.5867	4.7592	3.0864	4.0879	2.7539	4.796	4.456	4.7553	4.8586	5.1817	5.488	2.9377	3.1062	3.694	5.7662	6.0505	6.2658	4.9178	5.007	4.7457	2.395	3.289	3.0181	5.3808	5.1719	5.8355	5.33	5.1774	4.6418	2.3061	2.3917	2.3751	5.7138	5.6391	5.8962	2.3215	3.6978	3.0995
1077	ENSG00000279108	ENSG00000279108		3.3052	3.5277	2.9858	6.5436	6.1099	5.9844	5.1686	4.8091	5.3753	4.1278	4.0069	3.7171	6.3483	5.8774	6.0571	5.0881	4.6379	4.7876	3.991	3.5081	3.6005	6.1343	6.3202	5.8989	4.2705	4.305	5.1217	3.3644	2.6576	3.6091	6.1796	6.1559	6.2989	5.2265	5.5713	5.402	3.1255	3.3561	3.6224	6.1375	6.4004	6.4485	5.5528	6.3865	6.0679
1078	ENSG00000183508	ENSG00000183508	TENT5C	4.0661	3.5277	4.1478	4.5634	5.0052	5.0298	4.9056	5.4937	5.676	4.6248	5.1904	4.9325	6.5625	6.3973	6.3615	3.4599	2.776	4.7876	3.9054	4.4882	3.694	4.5101	4.6672	3.4221	4.4969	4.5327	3.7149	3.6801	2.3659	3.2431	3.8352	4.2446	4.2288	5.33	4.8387	4.8838	2.9601	3.9289	2.6726	7.0508	6.7398	6.7216	6.227	6.3272	6.5055
1079	ENSG00000112276	ENSG00000112276	BVES	7.9948	7.5803	7.7858	9.7561	9.7925	9.5908	10.284	10.3285	10.3564	9.2436	9.3143	9.3585	11.4508	11.5145	11.4733	10.6855	10.6572	10.6708	9.0333	9.1151	9.121	10.5592	10.5363	10.4966	10.0686	10.021	9.973	7.3574	6.9554	7.1916	9.5971	9.3779	9.3401	9.6168	9.5653	9.6269	8.3081	8.042	8.2392	11.0211	10.4653	10.8207	11.1542	10.6023	10.8967
1080	ENSG00000050730	ENSG00000050730	TNIP3	3.6811	3.4048	2.9858	4.9442	5.6608	5.1552	4.9529	5.6166	5.5631	2.5355	2.9478	2.7539	2	2	2	3.9074	3.5359	3.4941	3.2468	4.2984	2.8583	4.235	4.217	4.1241	5.1127	4.6012	5.2571	2.395	3.1076	2.4241	2.6514	2	2.3171	2.5503	2	2.2962	2	3.522	3.3132	2	2	2	2	2	2.5431
1081	ENSG00000142731	ENSG00000142731	PLK4	9.6846	9.5949	9.6191	6.6111	6.7282	6.476	7.9644	7.7834	7.7776	9.032	9.1821	9.0823	6.6966	6.0519	6.5	7.5164	7.6137	7.3485	9.3909	9.3575	9.2422	7.1338	6.9045	7.2822	8.4842	8.2881	8.5417	9.3532	9.5011	9.6057	7.1624	7.0466	7.0209	8.3745	8.4993	8.407	9.7155	9.6753	9.6112	6.7734	6.6694	6.2809	7.1681	6.4801	7.0343
1082	ENSG00000118523	ENSG00000118523	CCN2	9.9407	9.9944	9.9843	8.639	8.7338	8.7517	11.1458	11.1067	11.1756	8.8473	8.765	8.8214	8.7904	8.91	8.9948	11.659	11.6354	11.6621	9.31	9.2237	9.1949	9.1233	9.1309	9.1653	11.8812	11.8665	11.8227	12.1211	12.1711	12.1384	9.3695	9.247	9.2683	10.3927	10.306	10.3313	11.1022	11.0391	11.1321	8.8098	8.7023	8.8662	9.8959	9.8199	9.8963
1083	ENSG00000118785	ENSG00000118785	SPP1	7.7734	7.6084	7.239	8.2137	8.1798	8.3055	5.8315	6.0463	5.8302	9.0444	8.8861	8.9471	9.4758	9.5237	9.4469	7.0342	6.9393	6.9426	9.8617	9.9293	9.9526	9.4037	9.5345	9.6977	7.8469	7.5771	7.6706	8.9485	8.669	8.7454	9.841	9.8747	9.8323	8.9496	9.1089	9.0322	9.9052	9.7855	9.7065	9.7949	10.0804	9.924	9.0909	9.3573	9.4317
1084	ENSG00000186439	ENSG00000186439	TRDN	4.2258	2.5566	3.3049	5.2788	5.1752	4.8437	6.8188	7.0354	6.9342	3.4842	2.7628	3.8141	3.9548	4.5168	3.7228	4.9075	5.1434	5.1246	3.1005	3.5081	3.1502	4.3088	3.9706	3.9559	5.3631	5.7123	5.2995	2.7047	3.1076	2	3.4394	4.7815	3.8892	4.9939	5.2864	4.7918	3.4085	3.1686	2.6726	3.2125	3.9264	3.8616	5.2462	5.8821	5.2413
1085	ENSG00000183691	ENSG00000183691	NOG	4.731	4.3225	3.9787	3.4781	3.4892	3.689	4.2468	3.1711	3.6617	3.8861	3.2591	4.0713	4.4861	4.3925	4.5439	5.0007	5.789	5.5453	4.8438	4.0798	4.1554	5.03	4.6672	4.7047	4.6302	5.0567	4.919	8.6239	8.5407	8.428	5.3408	5.8434	4.9331	4.8619	4.9311	4.8385	5.4183	5.7857	5.5473	4.3829	5.1529	5.1542	4.1684	5.0519	4.2885
1086	ENSG00000134986	ENSG00000134986	NREP	10.0124	10.146	10.2004	12.2767	12.2215	12.2464	12.9936	13.0607	12.9973	10.4831	10.5022	10.4888	12.0667	12.0017	11.9223	13.2318	13.223	13.2092	10.7393	10.7599	10.7026	11.9634	11.9931	12.0602	12.54	12.5201	12.5548	9.2994	9.2561	9.0092	11.6572	11.6183	11.4915	11.8688	11.9242	11.9329	10.2614	10.1575	10.0945	12.1804	12.15	12.2303	13.1578	12.9161	13.0998
1087	ENSG00000198729	ENSG00000198729	PPP1R14C	7.4724	7.3665	7.276	5.8018	5.5904	5.5995	3.3211	4.2496	4.2037	6.7938	7.135	6.9527	4.6271	5.4795	5.0639	4.0006	4.1125	3.3728	7.1797	7.0464	7.11	5.2333	5.3568	5.2324	4.0019	3.5709	3.7149	5.7314	5.2722	5.3544	4.4006	4.0721	4.8371	4.0878	4.6339	4.2851	5.8315	5.9106	5.8444	5.1966	5.0678	4.6481	4.3908	4.0305	4.2194
1088	ENSG00000227039	ENSG00000227039	ITGB2-AS1	5.7813	5.727	5.3319	3.8792	3.5889	3.5739	5.2466	5.0462	5.0795	3.0864	2.7628	2.9374	2.2531	2.3059	2	5.0881	5.2907	5.488	3.9054	3.8221	4.0881	3.6891	2	2.7823	5.3242	5.0567	5.6667	5.625	5.356	5.2546	2.3622	2.6175	2.5769	4.9512	4.0274	3.8101	3.848	3.6708	3.8769	2.6107	2.3273	2.5646	3.806	4.2161	3.5
1089	ENSG00000162711	ENSG00000162711	NLRP3	6.7674	6.7366	6.818	4.1927	4.0749	3.8947	4.9529	5.4613	4.8582	3.4842	3.3927	2.9374	3.1048	2.5581	3.9968	2.3221	2.5606	3.2404	6.0094	5.4172	5.2534	3.1609	2.572	3.2867	5.0664	4.9556	4.3204	5.6613	6.1257	5.5773	2.6514	3.3799	3.9819	4.0878	4.1859	4.1435	4.457	4.5829	3.8769	3.0384	3.0134	3.8616	3.806	3.8174	4.536
1090	ENSG00000165521	ENSG00000165521	EML5 ENSG00000165521	7.0708	7.3247	7.3645	5.6304	5.7496	5.5394	5.425	4.8091	5.5631	8.0722	8.2482	7.8852	6.2929	6.4606	6.8268	5.0007	5.1041	4.2812	7.519	7.3122	7.3227	6.029	5.549	5.6733	5.5087	4.4607	5.6339	6.546	6.7996	6.7351	5.4198	5.9717	5.9997	5.2618	4.4586	5.3056	7.225	7.2761	6.9539	5.6546	4.1078	4.7022	4.5834	4.0305	3.2457
1091	ENSG00000101134	ENSG00000101134	DOK5	3.6811	4.6274	3.9787	5.4653	5.3558	4.9855	4.3208	4.6456	3.1389	5.2538	5.4878	4.8886	6.1906	5.9004	6.3776	5.6446	5.9748	5.9575	5.4384	5.4172	5.427	6.7786	6.795	6.698	5.5429	5.5483	5.8491	4.517	4.2489	4.0271	7.2624	7.4941	7.5762	6.1846	5.6277	5.7825	5.386	5.2832	5.433	8.3417	8.3661	8.1771	6.2836	6.6509	6.8408
1092	ENSG00000133321	ENSG00000133321	PLAAT4	4.9755	4.1799	4.4362	6.3985	6.1755	6.1542	6.7265	7.2212	7.3114	3.2315	3.6277	3.7171	5.4808	5.4171	5.2146	5.3582	5.7126	5.4585	4.7488	4.0798	4.0881	5.9847	5.2502	5.5605	6.4972	7.2542	6.9524	4.4354	3.289	4.2508	6.1796	6.2194	6.4363	6.8396	6.7312	6.472	4.7885	4.5058	4.1902	5.9535	6.5953	5.6432	6.893	7.5109	7.2049
1093	ENSG00000249825	ENSG00000249825	THBS4-AS1	2.3164	2	2.3163	5.0256	4.2063	4.4459	2.5845	2	3.4239	2.2924	2.5504	2.5435	5.5295	5.9231	5.6175	3.0004	3.2778	3.8066	2.5437	2.547	2.2669	4.5713	3.9706	3.7654	2	2.8834	2	2	2	2	4.7457	4.9406	4.68	2.5503	3.4097	3.9009	2	2.3917	2	4.6484	4.6662	4.4088	4.1684	4.1263	4.2194
1094	ENSG00000138639	ENSG00000138639	ARHGAP24	7.3125	7.0655	7.3209	8.9722	9.072	8.9522	10.09	10.1416	10.0962	5.6903	5.6567	6.1079	7.3871	7.4818	7.5409	8.6374	8.5559	8.7082	5.7147	6.2982	6.1757	7.4019	7.0599	7.4579	7.4914	7.7455	7.6625	6.8437	7.4021	7.381	7.9689	7.933	8.026	8.9976	8.8405	8.8505	6.9217	6.9806	7.0859	7.9875	7.859	7.5391	9.6456	9.5553	9.5821
1095	ENSG00000196653	ENSG00000196653	ZNF502	4.9298	5.3808	5.2225	5.2109	5.238	5.1947	5.3206	5.0893	5.5334	2	2	2.2972	2	2	2	2	2.9634	2.7496	3.6134	3.3862	3.2766	3.5741	2.9805	2.9707	3.4001	2.8834	3.4394	4.987	5.5462	5.6577	4.683	4.3237	4.7343	3.8296	4.0274	3.9009	4.9294	4.8559	4.9133	3.5081	5.0233	4.8532	3.9986	5.0022	4.9739
1096	ENSG00000234498	ENSG00000234498	RPL13AP20	5.589	5.5927	5.5286	3.4781	3.1407	2.9917	3.6994	2.3223	3.2884	4.5157	4.8621	4.479	2.6556	3.8471	2.5461	3.4599	3.7547	3.2404	5.0963	5.3207	5.1581	2.8004	3.4345	3.5458	3.9	3.2677	3.9462	7.0221	6.707	6.9256	4.1454	3.2237	2.9879	5.5462	4.3951	4.4745	5.6533	5.2362	5.3514	3.3679	3.6027	3.6577	2.8065	5.0519	4.2885
1097	ENSG00000169297	ENSG00000169297	NR0B1	4.3697	4.3225	3.9787	7.0012	7.1677	7.1737	6.4416	6.9678	6.6324	5.111	4.8152	5.0164	5.9611	6.0924	5.975	4.46	3.4126	4.2812	5.8582	6.1184	6.0397	7.3763	7.5084	7.4179	6.4257	6.5902	6.0857	3.8153	3.595	3.9008	4.9724	4.7815	4.68	4.5549	4.6339	5.0518	3.5315	4.5829	4.2811	4.9236	4.8302	5.1149	4.1684	4.4563	4.2194
1098	ENSG00000050327	ENSG00000050327	ARHGEF5	3.979	4.7835	4.8335	4.7663	5.0756	3.8947	5.0862	4.7567	4.5967	2.5355	2.7628	2	2.2531	2.7727	2	3.5855	2.3074	2.5402	3.991	3.9132	2.8583	4.4461	5.0099	4.2748	4.7522	5.5132	5.2571	5.51	5.5462	5.4018	6.0613	6.1774	6.0217	6.166	5.9483	5.983	4.7885	4.3379	4.9691	5.0205	4.4812	5.0744	4.7533	4.0305	4.4176
1099	ENSG00000229563	ENSG00000229563	LINC01204	5.8565	5.4754	5.2963	2.7396	2	2.5794	2.5845	2.3223	2	3.4842	4.2375	3.7171	2.2531	2	3.3844	2	2.3074	3.7098	4.2208	4.6559	4.2198	2	2	2.3103	4.0019	3.4273	3.4394	5.5877	5.9749	4.97	2.3622	2	2.5769	3.7321	3.6462	3.6092	4.7383	4.4243	4.3667	2.3374	2.8188	2	2.999	2.8809	2.7533
1100	ENSG00000066279	ENSG00000066279	ASPM	12.7535	12.7517	12.7492	10.4799	10.3359	10.3498	11.5517	11.358	11.5754	11.8574	11.9484	11.8472	8.6597	8.5516	8.2953	10.3888	10.4088	10.3234	12.0067	11.9314	11.8696	9.8709	10.1357	10.1321	10.8489	10.8266	10.8628	11.8801	11.9982	11.9141	10.193	10.2153	10.1706	12.1572	12.1308	12.1757	12.6185	12.5381	12.5953	10.0896	9.1988	9.7455	10.8982	9.95	10.2209
1101	ENSG00000244731	ENSG00000244731	C4A	3.3052	3.1224	2.9858	4.9855	4.3833	4.3087	5.2082	4.9087	5.235	3.6991	3.8297	3.2465	4.796	5.0152	5.318	5.6446	6.1586	5.8017	3.2468	3.9132	3.7819	5.4446	6.0715	5.6733	6.2709	6.5733	6.0111	3.3644	3.595	3.2431	6.1098	6.1559	6.4363	6.4062	6.192	6.5158	3.75	3.522	2.9191	4.8726	5.2717	4.9458	5.9524	6.2443	6.163
1102	ENSG00000145386	ENSG00000145386	CCNA2	11.1606	11.1808	11.1188	8.4676	8.3634	8.414	9.8581	9.8428	9.7847	10.845	10.8467	10.9497	7.4454	7.2861	7.4975	9.6732	9.7058	9.6679	11.0445	11.0312	11.0044	9.0199	8.9354	8.9665	10.2257	10.1279	10.1237	10.936	11.0402	11.0804	8.7358	9.1031	8.9983	10.503	10.508	10.4888	11.4535	11.4308	11.3046	8.1408	8.3482	8.3649	9.295	9.372	9.3653
1103	ENSG00000278621	ENSG00000278621	THBS1-AS1	5.5593	5.5352	5.6462	5.9129	6.0235	5.4767	7.8059	7.4778	7.8516	3.8861	4.7668	4.3555	4.0245	2.7727	3.7228	6.427	6.587	6.5813	5.0572	4.8529	5.1905	4.5713	5.135	4.2014	6.6928	6.8796	6.7982	4.6676	5.4351	4.97	4.7457	4.9899	4.3026	6.6391	6.4636	6.2307	4.5178	4.5829	5.0228	4.454	3.0134	3.6577	6.0643	4.8422	5.0153
1104	ENSG00000233672	ENSG00000233672	RNASEH2B-AS1	4.2995	2.305	3.6808	5.5502	5.6608	5.6851	5.2466	4.8091	5.8302	2.9251	3.515	4.0713	6.4404	6.7662	6.4092	4.7011	5.0221	5.6271	3.7174	3.9989	3.6005	5.4114	5.0945	4.8071	4.4253	4.6667	4.9724	2	3.289	2	4.683	3.9774	3.8892	3.6276	4.5778	4.5324	3.5315	2.3917	3.1295	4.9236	5.8828	5.3362	5.4901	5.8544	5.6355
1105	ENSG00000268879	ENSG00000268879	IGFL1P1	2.7954	2.5566	2	3.8792	3.7697	3.689	4.0864	2.8082	2.9721	2.7434	2	2.2972	4.5816	4.5168	5.0639	5.0451	5.1434	4.9234	2	3.6205	2.2669	5.3072	3.5589	4.4112	4.2705	4.7293	5.4577	2.395	2.6576	2.4241	5.4198	5.0376	6.2059	4.3067	4.4586	5.2375	2	2	2.3751	4.3081	4.5456	4.3422	4.1684	4.7846	3.8132
1106	ENSG00000179403	ENSG00000179403	VWA1	6.7803	6.9494	6.3479	8.6835	8.7527	8.7317	7.4743	7.2308	7.2213	6.5107	6.3417	6.4474	7.5671	7.3627	7.6173	5.7821	5.5467	5.7045	5.8808	5.8451	5.9477	7.4918	7.6619	7.512	5.5087	5.8594	5.9853	4.0529	4.1585	4.4444	7.1275	7.1907	7.3251	5.1902	4.7901	5.2022	5.4498	6.1826	5.9028	8.2497	8.2551	8.1384	6.7261	6.7744	6.8292
1107	ENSG00000137393	ENSG00000137393	RNF144B	5.2229	5.0527	4.8335	7.5053	7.2307	7.4756	7.9816	8.0573	8.1094	4.0516	4.0069	4.1478	4.5816	4.5751	4.4253	7.3406	7.4431	7.3405	4.5375	4.8983	5.056	7.1338	6.8809	6.8617	6.6775	6.7192	6.8419	5.8306	6.0269	6.4494	6.1567	6.4833	6.0217	5.4877	6.3172	6.3484	4.3272	4.1479	4.9691	5.5285	5.5789	5.849	6.0643	5.7973	5.9232
1108	ENSG00000235109	ENSG00000235109	ZSCAN31	5.0628	4.6274	4.1478	6.254	6.1266	6.1937	5.3206	5.6458	5.6206	4.0516	5.3631	5.2425	5.8883	5.9889	5.975	5.5857	5.6041	5.3012	5.5553	5.5367	5.7439	6.9149	6.8568	7.0195	6.9311	6.607	6.5917	5.982	5.6822	5.6962	8.0332	8.1274	8.0689	7.6235	7.7362	7.6698	4.5178	5.0313	5.6869	8.0404	7.8463	8.0834	8.2696	7.814	7.9707
1109	ENSG00000172201	ENSG00000172201	ID4	5.951	5.314	5.4659	5.4653	5.0408	4.6299	7.3295	7.4367	7.1351	6.4378	6.2211	6.1269	3.9548	3.644	4.2269	5.393	5.517	5.8017	5.1715	4.1564	4.2198	5.073	4.8241	4.0425	4.1864	3.8213	4.0492	3.3644	2.6576	3.4377	3.715	3.5208	3.7901	4.4362	3.7514	3.6092	3.6449	4.5829	4.524	2.6107	2.8188	3.1358	4.6422	4.5967	4.6972
1110	ENSG00000128268	ENSG00000128268	MGAT3	5.367	5.1323	5.4005	5.6815	5.9874	5.9387	4.9056	4.0891	4.1263	6.4378	6.3744	6.2005	6.6859	6.6076	6.6397	5.4601	5.4868	5.0073	5.4076	5.448	5.6062	7.0609	6.7823	7.1713	6.2295	5.8024	5.7908	3.3644	2.6576	3.6091	4.4006	5.2141	5.0661	3.259	2.961	2.5418	5.0163	5.4572	5.1729	5.6241	5.806	5.9642	4.086	3.5673	3.8132
1111	ENSG00000181458	ENSG00000181458	TMEM45A	5.9046	5.963	6.1024	6.9911	7.0675	6.8543	7.9816	8.1569	7.7456	7.0792	6.9631	6.8873	6.6966	6.4912	6.4401	9.0007	8.9459	8.8988	7.1705	7.19	7.6433	7.3677	7.2836	7.5195	10.3063	10.3816	10.2468	5.8622	5.5462	5.4922	6.7982	6.9626	6.784	7.3636	7.3575	7.4467	6.1523	5.8804	6.0394	6.7734	7.2738	7.2341	8.0749	8.3438	8.5444
1112	ENSG00000188313	ENSG00000188313	PLSCR1	9.3008	9.2757	9.222	10.2422	10.2959	10.1831	12.0385	12.1792	12.0992	8.7573	9.003	8.9036	8.7929	8.7671	8.5181	10.3091	10.3596	10.3254	9.2243	9.1577	9.2461	9.3011	9.1557	9.1868	12.3919	12.3067	12.3327	9.9988	9.7651	9.9267	10.7421	10.786	10.7864	11.5501	11.5948	11.5032	9.536	9.4723	9.5801	9.0439	9.0008	9.0258	11.4859	11.3892	11.411
1113	ENSG00000198915	ENSG00000198915	RASGEF1A ENSG00000198915	2.5757	4.0216	2.9858	5.996	6.398	6.3241	4.7537	4.7567	5.0379	3.2315	2.5504	2.2972	5.4808	5.0567	4.5997	4.088	3.6494	3.2404	2.5437	2.547	2.2669	4.6301	4.4273	4.7047	3.7903	3.4273	3.5837	2	2.6576	2	4.4766	4.3987	4.5036	3.7321	3.7514	3.0972	2	2	3.1295	4.8197	5.0678	5.0328	3.806	4.3806	4.536
1114	ENSG00000212916	ENSG00000212916	MAP10	5.1045	5.3808	4.7307	4.9855	5.2069	4.7931	4.8567	5.1718	4.995	2	2	2	2	2	2.2988	2	2	2	2	2	2	2	2	2	2	2	2	4.5943	3.595	4.2508	3.279	3.6492	3.8892	3.259	3.275	3.4973	3.2739	3.1686	3.3132	4.0572	3.8264	4.2725	2.999	3.4238	3.6121
1115	ENSG00000225907	ENSG00000225907	RPS27P16	2	2	2	2	2.8506	2.8003	5.9528	5.8599	5.6206	3.0864	2.3013	2.5435	2.4684	2	2	3.1703	3.6494	3.8066	2	2	2	2.8004	2.572	2	4.4253	3.8213	4.3204	2.395	2	2	2.3622	2.6175	2	2.9477	3.5328	3.2432	2	2	2.3751	2.6107	3.8264	2.9693	4.8057	5.5434	5.0555
1116	ENSG00000102924	ENSG00000102924	CBLN1	3.979	3.6409	3.6808	4.3899	3.3822	3.1607	5.0862	5.2873	5.235	3.9712	3.515	4.2895	2.2531	2	2.5461	6.4101	6.3722	6.4069	3.1005	3.9132	3.9431	3.1609	4.4912	3.2867	4.6302	3.2677	4.0492	3.939	4.0621	3.4377	3.4394	3.6492	4.069	6.3903	6.6383	6.1589	2.9601	2.953	3.989	2.8403	2.3273	2.9693	4.522	4.7846	3.9896
1117	ENSG00000141338	ENSG00000141338	ABCA8	3.5663	3.7459	3.566	4.8129	4.541	4.8925	6.9873	7.0132	6.5899	3.7956	3.921	4.3555	3.8045	4.2565	2.5461	4.3225	4.5817	4.3471	2	3.3862	2.6868	2	2.7906	2.5655	3.0655	3.8213	3.279	3.5309	2	2.7515	3.4394	3.2237	3.4441	4.9512	4.4586	4.4745	3.75	3.522	4.3667	3.5081	3.3379	4.1219	5.8311	5.1913	5.6876
1118	ENSG00000167861	ENSG00000167861	HID1	4.4365	4.3888	4.2255	4.9442	5.238	5.1552	3.3211	2.5857	2	6.2965	6.2566	5.7636	6.0967	5.6521	6.0769	3.0004	3.8528	3.8066	5.5553	5.9777	5.5572	5.6853	6.2481	6.1536	3.2425	4.305	2.6514	3.8153	3.7267	3.2431	5.1218	5.1285	5.0231	2.9477	3.1266	3.4973	3.6449	4.246	3.7552	5.1112	6.2346	5.4354	4.1684	4.0305	3.8132
1119	ENSG00000250748	ENSG00000250748		5.6181	5.4754	5.1041	2	2.4871	2.3186	2	2.5857	2	2.9251	3.8297	2.5435	2.2531	2	2.2988	2.3221	2	2.2953	3.9054	2.547	4.0174	2.3187	2	2	2	2.3579	2	4.6676	4.1585	3.9008	2	2.6175	2.9879	3.3926	2.5591	2.7516	5.213	5.5369	5.8444	2	2.5939	2.5646	2.8065	2	2.297
1120	ENSG00000237928	ENSG00000237928	NFIA-AS2 ENSG00000237928	3.979	3.9354	3.4414	6.149	6.1915	5.9387	3.9058	4.0016	4.7071	2	2	2	2.4684	2.3059	2.2988	2.3221	2	2.5402	2	2	2.2669	3.1609	3.9706	3.6597	2	2	2.3622	2	2.6576	2	3.279	3.7671	3.3075	3.1117	2.774	2.7516	2	2	2.6726	4.3829	4.8302	4.9458	4.086	3.2645	3.0995
1121	ENSG00000049759	ENSG00000049759	NEDD4L	12.0283	12.0503	12.0771	10.4907	10.4938	10.4683	10.2007	10.1171	10.1606	11.0835	10.9566	11.0283	9.468	9.394	9.3887	9.715	9.5664	9.7447	11.289	11.2192	11.2625	9.7014	9.5345	9.594	9.6859	9.6685	9.5495	13.5353	13.5536	13.5797	10.6962	10.7108	10.6892	10.3645	10.3401	10.4347	12.4077	12.3927	12.4383	9.949	9.4273	9.9068	10.1014	9.4893	9.7554
1122	ENSG00000184731	ENSG00000184731	FAM110C	4.8826	4.6813	4.4362	4.9442	4.6831	5.1146	3.4585	3.8088	4.2037	2	2	2	2	2	2	2	2	2	2	2	2	2	2.3141	2.5655	2	2	2.3622	5.0432	4.334	4.8383	5.0737	4.7244	4.8371	4.1645	4.3951	4.4141	3.1255	3.1686	3.3132	4.1458	3.8264	4.1219	2.5843	3.5673	3.2457
1123	ENSG00000263293	ENSG00000263293	EFCAB13-DT	5.434	4.4523	4.6764	2.7396	2.4871	2.9917	2.5845	3.001	2.7835	5.4445	5.5464	6.1079	2.8214	2.9595	2.9413	2.8077	3.8528	3.3728	5.0169	5.3536	5.0908	2	2	2.3103	2.3485	2.8834	2.6514	3.1761	2.9	3.2431	2	2	3.3075	3.259	2	2.9347	5.386	4.4243	5.0228	3.0384	2.8188	2	3.5837	3.0854	2
1124	ENSG00000156475	ENSG00000156475	PPP2R2B	5.0198	5.4754	5.1446	7.3161	7.5726	7.6702	6.3562	6.4777	6.2864	6.1213	6.4376	6.4921	9.0188	8.9352	8.8325	7.0775	7.0469	6.6084	5.6372	6.1747	6.1594	7.6206	8.0593	8.0024	6.3696	5.6809	6.1567	4.517	4.9871	4.3508	7.2407	7.4059	7.4439	7.3878	7.6299	7.5202	5.7324	5.6125	5.752	8.1885	8.3661	8.1961	7.786	7.7096	7.8154
1125	ENSG00000227964	ENSG00000227964	LINC01429	2.3164	2	2	2.2907	2.4871	2	2.8067	2.3223	2	3.0864	2.5504	3.1002	2.2531	2.3059	2.5461	2.3221	2.776	2.5402	4.9756	4.9422	4.9837	6.0931	5.7449	5.4381	4.5651	4.7892	4.919	2	2.3659	2.4241	2	3.0485	2.797	2	2	2.7516	2	2	2.3751	4.0572	2.8188	2.9693	2.8065	2	2.297
1126	ENSG00000069812	ENSG00000069812	HES2	6.481	6.425	6.3128	5.2788	5.0408	4.9397	2.3216	3.1711	2.3108	4.9938	4.9514	4.6465	3.3415	3.9388	4.5439	3.0004	3.4126	3.2404	6.4018	6.229	6.0397	5.7128	6.0715	6.4193	4.1864	3.7015	3.7149	6.1954	5.7764	5.202	5.9052	5.6421	5.5015	4.9939	4.6339	3.2432	5.6259	5.9977	6.0394	5.7706	5.725	5.2298	4.6988	3.6978	4.7955
1127	ENSG00000277945	ENSG00000277945		5.2229	4.9684	5.7285	2.2907	3.4892	2	3.1691	2.5857	2	4.2001	4.4969	4.4186	3.1048	2.3059	3.7228	2.3221	2	2.2953	5.3111	4.7078	4.8272	3.3121	3.2985	2	3.0655	3.9319	2.3622	4.804	4.6315	5.202	2.8923	2.3415	2.5769	2.3013	2.961	2.5418	4.7383	4.7259	5.0746	2	2.3273	2.7811	2	2.6425	2
1128	ENSG00000143217	ENSG00000143217	NECTIN4	5.145	5.1323	4.9751	7.6013	7.4783	7.1638	6.3909	6.4938	6.516	3.4842	3.515	4.6983	5.3239	5.5098	4.8957	7.3495	7.2675	7.2743	5.8582	5.287	5.5321	7.7186	7.5981	7.6145	7.1015	6.6561	6.7378	4.987	4.334	5.1474	7.6787	7.5932	7.3942	6.7799	6.9569	7.0893	4.7383	4.9168	4.9133	6.1589	6.5011	6.5698	7.0205	6.9285	7.0343
1129	ENSG00000220908	ENSG00000220908	LINC02531	4.5616	5.3478	4.5001	4.858	5.2683	4.0748	5.0431	4.394	5.1977	2	2	2	2.2531	2	2	2	2	2	2	2	2	2	2	2	2	2.3579	2	3.1761	3.7267	4.3508	3.8352	3.6492	3.7901	2.7627	2.3065	3.3758	4.1844	4.6562	3.3132	4.3081	4.4139	4.9003	3.1689	3.4238	3.6121
1130	ENSG00000182836	ENSG00000182836	PLCXD3	3.1544	4.1029	4.1478	4.1927	4.0749	4.6864	4.9056	4.2496	4.5382	2.2924	2	2	2	2	2.5461	2.3221	2	2	2.2973	2	2.2669	2	2	2.7823	2.3485	2	2	2.395	3.8473	3.2431	3.8352	4.161	4.8371	3.9209	4.3287	4.2851	3.2739	4.1479	3.476	4.454	4.02	4.0402	6.0643	5.7072	5.4059
1131	ENSG00000119681	ENSG00000119681	LTBP2	9.0702	9.0737	9.1036	6.5574	6.4519	6.7389	5.8315	5.7833	5.8302	7.3092	6.9414	6.6968	6.0804	5.9453	6.3935	6.0668	6.3556	6.0592	8.2919	8.1039	7.963	7.2032	6.9506	6.8133	7.3917	7.3766	7.49	9.2285	9.1834	9.2838	6.1335	6.5173	6.4526	6.6391	6.8064	6.2131	8.1869	8.1346	8.2221	6.3388	6.0473	5.8962	5.2462	5.0022	5.0153
1132	ENSG00000175745	ENSG00000175745	NR2F1	8.3689	8.3237	8.1765	10.0731	10.1134	10.0867	9.0292	8.9059	8.8022	7.4787	7.6573	7.9129	11.3417	11.2045	11.1068	8.978	8.8212	8.8226	8.4701	8.5882	8.5148	10.8548	10.9236	10.733	9.4893	9.5947	9.6055	9.4369	9.4965	9.6233	10.8279	10.7453	10.8095	10.17	10.2777	10.2846	9.8487	9.7855	9.7746	12.1629	11.9451	12.1234	10.7884	10.5374	10.6597
1133	ENSG00000278058	ENSG00000278058		2.5757	3.2705	3.4414	5.8695	5.4114	5.8914	5.0431	6.1312	5.5921	2.7434	2.5504	3.2465	5.2675	5.3849	5.318	5.3226	4.8428	5.5453	3.1005	3.1062	2.2669	5.2707	5.0945	4.6505	3.6716	4.305	4.6829	2.395	2	2	2.8923	2.849	4.069	3.259	3.9412	3.9864	3.1255	3.6708	2.3751	4.1458	4.02	4.3422	4.522	4.9508	4.536
[truncated: 25,272 more rows]
