# Supplementary material for: Neratinib, a pan ERBB/HER inhibitor, restores sensitivity of PTEN-null, BRAFV600E melanoma to BRAF/MEK inhibition
Source: Front Oncol. 2024 May 16;14:1191217. doi: 10.3389/fonc.2024.1191217 (PMC11159048; doi:10.3389/fonc.2024.1191217)
Supplement: Supplementary file 3 [file Table_2.xls]

## Sheet: Kmeans Clustering
		Cluster	WTDMSO1	WTDMSO2	WTDMSO3	WTDTA1	WTDTA2	WTDTA3	WTDTC1	WTDTC2	WTDTC3	KO5DMSO1	KO5DMSO2	KO5DMSO3	KO5DTA1	KO5DTA2	KO5DTA3	KO5DTC1	KO5DTC2	KO5DTC3	KO11DMSO1	KO11DMSO2	KO11DMSO3	KO11DTA1	KO11DTA2	KO11DTA3	KO11DTC1	KO11DTC2	KO11DTC3	PI3KDMSO1	PI3KDMSO2	PI3KDMSO3	PI3KDTA1	PI3KDTA2	PI3KDTA3	PI3KDTC1	PI3KDTC2	PI3KDTC3	H1047RDMSO1	H1047RDMSO2	H1047RDMSO3	H1047RDTA1	H1047RDTA2	H1047RDTA3	H1047RDTC1	H1047RDTC2	H1047RDTC3
ENSG00000145824	CXCL14	A	-1.90187	-1.76667	-2.22222	-0.184077	-0.519913	-0.481268	4.74461	4.94258	4.79402	-2.70182	-2.27329	-0.855789	-1.57298	-2.5151	-3.03103	4.6801	4.66224	4.69014	-2.54147	-1.48982	-2.39544	-2.33922	-2.4898	-2.50153	2.07224	2.26314	1.97621	-1.97291	-2.88821	-3.36412	-1.64281	-1.81082	-2.80031	2.76099	2.69202	2.49758	-1.21208	-3.08875	-2.16589	-2.57571	-1.06529	-1.14019	5.0212	5.97752	5.73585
ENSG00000134321	RSAD2	A	-2.08511	-1.9901	-2.08551	0.33168	0.155742	0.14882	4.43504	4.54024	4.47548	-3.06947	-2.83327	-2.42628	-2.7835	-3.86194	-2.90742	0.770075	0.914546	0.712921	-3.45508	-3.18975	-4.7775	-2.47625	-2.39672	-2.07447	4.59392	4.59389	4.53706	-0.666416	-1.55526	-2.06757	2.3611	2.3508	2.35198	3.57471	3.63812	3.63732	-2.48111	-3.59883	-2.60385	-1.61496	-1.51707	-1.59899	4.11652	3.92753	3.94889
ENSG00000080166	DCT	A	-3.6313	-3.48627	-4.32475	2.01167	2.0123	2.03253	2.94791	2.87217	2.88861	-2.77224	-2.50931	-1.22689	3.58814	3.5533	3.51015	2.83613	2.813	2.75258	-4.33808	-2.75919	-3.63806	1.25254	1.28497	1.35292	1.37899	1.39564	1.36634	-3.59673	-4.44515	-4.16179	-1.18576	-0.942301	-1.06672	0.964843	0.934687	0.951013	-4.23702	-4.7651	-4.09747	1.58976	1.28517	1.43635	2.92012	2.55786	2.69445
ENSG00000181617	FDCSP	A	2.8836	2.89613	2.85408	5.25393	5.27743	5.22339	5.47349	5.6123	5.51243	-3.30831	-3.40551	-1.80829	-2.62589	-2.54597	-2.35866	-1.16658	-1.62535	-1.58379	0.126524	0.360768	0.118481	1.55259	1.3596	1.46063	2.26914	2.09176	2.20329	-2.21505	-2.65589	-3.11077	-2.61908	-2.75355	-2.34288	-3.27013	-3.00916	-2.59128	-1.67454	-1.46045	-0.92919	-0.0531188	0.17098	-0.33728	-1.64483	-0.48188	-1.12312
ENSG00000132530	XAF1	A	-2.05549	-1.41398	-1.80519	1.08719	0.49705	0.581116	5.01997	4.9405	5.03284	-3.68178	-2.50414	-2.13562	-2.70213	-3.152	-2.80658	0.356928	0.297749	0.311645	-2.81177	-3.319	-3.56682	-2.3502	-2.28573	-1.77461	3.93974	3.94177	3.92866	-1.43812	-2.36311	-1.98076	1.12767	1.43006	1.23059	3.87913	3.84481	3.90817	-2.03161	-1.33984	-1.9012	-1.6603	-1.54423	-1.27097	3.38671	2.50433	2.64854
ENSG00000168542	COL3A1	A	-2.72355	-3.33261	-3.49467	-1.9	-3.02339	-2.49437	2.70587	2.7456	2.74171	-3.20344	-2.6622	-2.21857	-0.193197	-1.19281	-0.40189	2.74154	2.78107	3.0008	-1.40081	-1.58213	-1.50455	1.92759	2.06787	2.14749	5.60046	5.4593	5.55979	-0.119457	-1.65837	-2.52758	-1.26593	-1.34932	-2.49978	0.335721	0.320763	0.488022	-3.7314	-4.28988	-3.37079	0.794885	0.885712	0.971527	3.24931	2.63961	2.97604
ENSG00000237988	OR2I1P ENSG00000237988	A	-1.39448	-1.59873	-2.63449	3.32337	3.09705	3.19611	5.18801	5.15901	5.21073	-2.87694	-3.31903	-2.24106	-2.79894	-1.9763	-2.1141	2.25694	1.84623	2.05752	-2.37353	-2.36738	-2.60868	2.04311	1.57023	1.7482	2.91147	2.91115	2.76279	-1.94021	-2.72027	-3.19618	-1.3847	-0.895935	-1.73114	1.45615	1.30321	1.2504	-2.21186	-2.92081	-2.70123	-1.98436	-1.90142	-2.2001	1.67244	1.60714	1.52063
ENSG00000169436	COL22A1	A	0.96238	0.890574	1.03823	4.30704	4.38681	4.33173	6.70109	6.62851	6.66705	-1.73875	-1.70467	-1.3866	-1.3191	-2.00371	-1.81157	-0.489323	-0.315435	-0.336509	-1.24439	-1.53544	-2.25778	0.753862	0.997824	0.539198	2.72125	2.34828	2.65361	-1.59539	-2.4268	-1.92528	-1.81943	-1.88514	-2.37785	-0.923521	-0.64875	-0.60676	-2.40886	-2.58136	-2.40484	-2.02623	-1.26542	-2.39863	-0.728668	-0.872296	-0.88893
ENSG00000169245	CXCL10 ENSG00000169245	A	-0.492707	-0.188769	-0.209773	3.1598	3.05739	2.95861	5.4146	5.61222	5.52484	-3.06562	-3.44031	-1.34417	-2.54393	-2.34668	-2.60634	0.764918	-0.22672	0.107333	-1.01513	-0.924196	-1.70928	0.888303	0.765827	0.810215	4.76371	4.66215	4.7074	-0.841233	-1.92864	-1.7399	-0.229865	-0.348614	0.0526414	-0.728886	-0.635904	-0.469329	-3.43221	-3.59896	-2.51466	-2.35474	-2.1643	-3.20963	0.329412	0.577358	0.153756
ENSG00000213886	UBD	A	-0.634152	-0.941955	-0.738699	3.44082	3.44661	3.49921	4.84695	4.9472	4.95387	-3.10994	-2.77593	-2.31796	-3.21364	-2.50435	-2.3122	2.06902	2.23597	2.02811	-2.12957	-1.67051	-2.88482	2.02032	1.86882	1.98354	2.8535	2.58584	2.67739	-2.35491	-3.13497	-3.28352	-1.01106	-1.37015	-1.30072	0.959756	0.965196	1.0151	-3.26179	-2.86644	-2.27979	-1.38659	-2.31612	-2.08134	1.54054	1.11478	0.828577
ENSG00000073756	PTGS2	A	2.80443	2.82243	2.89557	2.72156	2.79924	2.77846	3.42651	3.43636	3.4239	-1.26625	-0.760319	-0.763066	-2.65168	-2.65533	-3.59709	-0.504993	-0.158321	-0.196309	3.21678	3.16884	3.29716	1.19223	0.787291	1.15005	3.67379	3.49332	3.63404	-0.106468	-0.306745	-0.44446	-2.29847	-2.31658	-2.83032	-1.94607	-1.695	-1.74395	-2.6543	-2.39851	-3.10458	-2.67333	-3.37871	-3.02777	-1.7737	-3.28368	-2.18597
ENSG00000185745	IFIT1	A	-2.18357	-2.35511	-2.25895	-0.200532	-0.230217	-0.461369	3.75702	3.90887	3.8284	-2.17384	-1.97961	-1.92789	-1.87571	-2.37054	-2.25558	1.57254	1.53213	1.43345	-2.28736	-2.32663	-2.57585	-1.7709	-1.62011	-1.47395	4.17499	4.11076	4.10734	-1.28886	-2.44078	-3.25513	1.1187	1.1465	1.15266	3.06145	3.063	2.9972	-2.51666	-2.86473	-2.51682	-1.56466	-1.16353	-1.24214	3.26918	3.47907	3.46776
ENSG00000126709	IFI6	A	-2.15272	-2.32434	-2.19936	-0.324864	-0.545415	-0.578926	3.94815	4.04471	3.9784	-2.4173	-2.37348	-2.11888	-1.902	-2.0086	-1.75725	1.50922	1.41509	1.47368	-2.39446	-2.35745	-2.74137	-1.70063	-1.54908	-1.68193	3.92216	3.99423	3.82408	-1.39853	-2.35483	-2.74894	0.0791156	0.139519	0.15821	3.48999	3.49972	3.33372	-2.04749	-2.43718	-2.31041	-1.32407	-0.798492	-1.27422	3.31233	3.89852	3.80139
ENSG00000125851	PCSK2	A	-3.06594	-3.44955	-3.42514	0.986681	0.898097	1.12099	1.82807	1.87972	1.84829	-3.13392	-2.48813	-1.86485	2.82593	2.66387	2.74557	3.36159	3.3711	3.25289	-2.60697	-1.85585	-3.20872	1.03048	0.718856	1.13975	0.937412	1.18525	1.26968	-3.26075	-3.85443	-3.79622	-1.74379	-1.23046	-1.33443	1.17544	1.2722	1.4494	-2.81191	-3.05178	-3.09082	0.437352	0.0336412	0.25942	4.0735	3.63494	3.87354
ENSG00000185885	IFITM1	A	-2.89369	-2.28077	-2.65639	0.215817	0.0337811	-0.000412976	3.93669	3.98254	3.92036	-1.61511	-1.4749	-1.37068	-0.942426	-0.824811	-0.975958	1.37817	1.38136	1.37357	-2.54352	-2.26326	-2.28439	-1.42825	-1.668	-1.15602	4.21124	4.14989	4.03489	-2.0613	-2.798	-4.01067	-0.359462	-0.189808	-0.211997	2.91841	2.99959	2.96292	-2.08047	-3.06864	-2.88909	-1.40861	-0.573347	-1.40645	3.1376	3.42232	3.3773
ENSG00000137959	IFI44L	A	-2.91454	-2.83647	-2.76312	-0.17577	-0.0863391	-0.102934	3.22913	3.27443	3.30938	-3.09403	-2.7163	-2.822	-0.943814	-1.06751	-1.02629	1.81003	1.77479	1.83992	-2.61005	-2.33774	-3.05443	-0.316001	-0.30581	-0.261765	3.98945	4.01409	4.03469	-1.21572	-2.3195	-3.25196	1.14197	1.12581	0.986657	2.72475	2.70228	2.74034	-2.83095	-3.40918	-3.01864	-0.823335	-0.923273	-0.770604	3.13914	3.07729	3.08393
ENSG00000165949	IFI27	A	-2.82214	-2.01085	-2.2851	-0.769626	-0.673395	-0.635207	3.46779	3.59936	3.38754	-2.77961	-1.95692	-1.90828	-1.42852	-2.23878	-1.5585	1.0945	1.17932	0.761617	-2.11557	-2.64326	-2.56975	-1.63368	-1.16929	-1.72795	4.18923	4.26146	4.30692	-1.01539	-2.10529	-2.23666	1.08191	1.01887	0.902493	3.23762	3.2026	3.21246	-2.23781	-3.31077	-1.89709	-1.29095	-1.19601	-0.593196	2.93152	3.60369	3.3707
ENSG00000157601	MX1	A	-1.82227	-1.78424	-1.86034	0.381555	0.246653	0.286001	3.79652	3.82585	3.84992	-2.57971	-2.32804	-2.40871	-1.85549	-2.23148	-2.00823	1.38829	1.46787	1.38645	-3.02659	-2.70608	-3.38901	-2.07503	-2.32224	-2.10212	3.48993	3.42782	3.42736	-1.2216	-1.89308	-2.01872	1.4467	1.4157	1.42021	3.14606	3.19876	3.18872	-1.83157	-2.12795	-2.17816	-1.53435	-1.12879	-1.41643	3.09156	2.94973	3.01857
ENSG00000133110	POSTN	A	-2.84407	-3.09933	-3.10673	-2.12251	-2.48874	-2.06957	1.65989	1.64606	1.7448	-1.18784	-1.45265	-1.58104	0.163246	0.111337	0.138477	2.44773	2.4401	2.41021	1.7831	1.48585	1.67486	2.23856	2.20424	2.15984	5.64229	5.58795	5.60069	0.0341421	-1.57734	-2.03049	-1.15207	-1.50733	-1.84239	-0.137558	-0.182003	-0.0699093	-3.87871	-3.92107	-3.97147	-1.22804	-1.10128	-0.742486	0.80279	0.40841	0.910072
ENSG00000132274	TRIM22	A	-2.52925	-2.61746	-2.88643	0.0165454	-0.16642	-0.0640614	3.75725	3.77943	3.79003	-2.78856	-3.3646	-2.65434	-1.91826	-1.83034	-2.06613	0.870534	0.829789	1.13284	-2.07328	-2.75587	-3.07621	-1.21904	-0.801666	-0.999825	4.1767	4.09155	4.12307	-1.00212	-1.55658	-2.20387	0.662484	0.704472	0.754749	3.18129	3.14641	3.11164	-1.78804	-1.80853	-2.07809	-0.743548	-0.791349	-0.664593	2.9326	2.52438	2.86272
ENSG00000162591	MEGF6	A	-4.01298	-4.62205	-4.42515	0.363015	0.192037	0.421142	0.695384	0.698857	0.67345	-3.98368	-3.84709	-3.76522	-1.25843	-1.42822	-0.993876	2.21585	2.38427	2.39643	-3.96593	-2.39837	-4.56768	0.613987	0.726141	0.537294	0.634439	0.595285	0.585913	-1.17635	-1.339	-0.979979	2.59381	2.73612	2.89439	3.21756	3.0909	3.14221	-0.248905	-0.584486	-0.557876	1.90971	1.70919	1.80396	2.74633	2.17465	2.40296
ENSG00000136999	CCN3	A	-3.40354	-3.33035	-3.12206	0.750281	0.722522	0.728554	3.07272	3.10729	3.09861	-3.26506	-3.05242	-2.14427	1.07927	1.08509	1.00974	2.96756	2.94412	2.88946	-3.02657	-2.48286	-3.04332	-0.224837	-0.319882	-0.132841	1.70031	1.62981	1.64379	-2.26202	-2.62987	-2.68123	-0.208396	-0.135341	-0.175198	2.08324	2.14009	2.06553	-3.15153	-3.36006	-3.45302	0.287137	0.0549529	0.223247	3.67032	3.17872	3.4723
ENSG00000187608	ISG15	A	-1.7301	-2.13488	-2.02874	-0.272031	-0.346625	-0.529961	3.5641	3.60337	3.65137	-2.55128	-2.53142	-2.41527	-2.02152	-1.94191	-1.96968	1.1122	1.09054	1.01009	-2.52587	-2.24695	-3.18874	-1.6266	-1.60516	-1.51363	3.58287	3.69011	3.48152	-1.05608	-1.63242	-2.38563	0.710837	0.829956	0.797448	2.93874	3.00232	2.83247	-2.33454	-2.22984	-2.01526	-1.07506	-0.383231	-0.756196	3.17643	4.16207	3.8122
ENSG00000162692	VCAM1	A	-1.90581	-1.14595	-1.32583	2.98621	2.64376	2.61545	3.53297	3.54898	3.69266	-1.40768	-1.63278	-1.17481	-2.42349	-2.11918	-1.64061	2.14229	2.04747	2.05073	0.315834	0.325298	0.0918364	2.56787	2.48759	2.39919	4.41778	4.30076	4.48009	-1.07652	-2.52594	-2.89186	-1.17691	-1.84339	-2.89186	-1.2643	-1.61682	-1.17869	-2.11864	-2.19236	-2.89186	-2.28118	-2.07305	-2.32731	-0.369885	-0.675727	-0.474305
ENSG00000135218	CD36	A	-3.63864	-2.85764	-3.80723	0.0711553	-0.395094	-0.679427	1.94022	1.99363	1.9872	-2.39546	-2.35674	-1.35518	1.85015	1.95201	1.99207	2.8224	2.7697	2.81057	-2.97855	-2.36536	-2.84994	0.46712	0.644243	0.876851	0.879309	1.02627	1.22748	-2.74019	-4.13549	-3.77492	0.0913326	-0.242458	0.126042	1.90235	1.84295	1.78199	-2.85333	-3.62448	-3.03784	1.68704	1.55061	1.85969	3.47766	3.1355	3.32241
ENSG00000135114	OASL	A	-2.71981	-3.04926	-3.05191	-0.450346	-0.631131	-0.638837	3.21529	3.22583	3.16406	-3.00812	-3.17156	-2.50562	-2.05209	-1.55674	-1.87233	0.685783	0.647845	0.49846	-2.31404	-2.27484	-2.79887	-1.0704	-1.42768	-1.59062	4.37952	4.34768	4.3731	-0.0133761	-0.77445	-0.449735	2.29474	2.46222	2.33158	2.37809	2.46286	2.23783	-1.90395	-2.49934	-2.09563	-0.876442	-0.232992	-0.876862	2.35635	2.3997	2.44605
ENSG00000111335	OAS2	A	-1.88052	-1.80087	-1.59812	0.113511	-0.00978884	0.12297	3.66654	3.67829	3.6882	-2.45067	-2.5505	-2.13055	-2.04321	-2.21831	-2.02573	1.4418	1.53888	1.44337	-2.37663	-2.49877	-2.69298	-1.35397	-1.24801	-1.25231	4.1684	4.08733	4.15113	-1.22621	-2.00169	-2.33232	0.957984	0.975532	0.874213	3.00621	2.97637	2.98998	-2.09105	-2.5552	-1.99285	-1.56096	-1.6515	-1.39495	2.82789	1.99144	2.23763
ENSG00000007908	SELE	A	-0.246964	-0.970787	-0.942228	1.77834	1.73275	1.91447	5.51759	5.52934	5.56862	-1.63563	-1.62677	-1.1742	-1.10668	-1.92806	-0.98671	2.73088	2.72849	2.43172	-1.63074	-0.541905	-1.92806	1.48337	1.03759	1.18941	3.45422	3.9268	3.68484	-1.22331	-1.56213	-1.17656	-1.56589	-1.58654	-1.61094	-1.92806	-1.92806	-1.92806	-1.92806	-1.92806	-1.92806	-1.59064	-1.33418	-1.92806	-1.34373	-1.57135	-1.92806
ENSG00000183454	GRIN2A	A	-3.34552	-2.58566	-3.02667	0.60803	0.501963	0.485293	1.85188	1.64201	1.78785	-2.73594	-2.81661	-1.48827	0.803292	1.27434	0.837231	3.49095	3.62099	3.58844	-2.71819	-2.10239	-3.64477	0.394135	0.60764	0.469335	0.130305	0.654365	0.723456	-3.15543	-3.67401	-3.31343	1.1214	1.5695	1.15255	2.27724	2.28369	2.3752	-3.20605	-3.93984	-3.20203	1.28957	0.552085	0.706202	2.93798	2.61442	2.60348
ENSG00000225886		A	-2.61049	-2.1354	-1.96453	0.395951	0.0589233	-0.0989079	3.38384	3.47574	3.40866	-2.87045	-1.67367	-2.46851	-1.95913	-2.28108	-2.64867	1.29527	1.15228	1.6592	-2.02629	-2.85886	-2.01308	-1.24869	-1.18893	-1.64055	3.68411	3.60654	3.8197	-0.970531	-1.34385	-2.98176	1.745	1.32963	1.5132	2.34128	2.48218	2.63732	-1.55791	-2.70639	-1.12475	-1.65254	-1.5795	-1.36569	2.95853	3.31308	2.70971
ENSG00000148346	LCN2	A	4.15508	4.22129	4.13226	3.69374	3.84468	3.78618	1.51682	1.46652	1.7416	-2.63919	-2.2283	-2.42071	-3.20262	-3.56615	-3.7347	-0.0312238	0.217901	-0.139848	1.96798	1.97258	1.87574	1.70292	1.74748	1.76747	0.712201	0.566305	0.444288	-0.946243	-0.621203	-0.866973	0.323129	0.135574	0.317067	-1.47635	-1.21164	-1.37637	-1.59001	-1.46646	-2.24272	-1.86647	-1.56757	-2.0347	-2.31733	-2.45872	-2.30331
ENSG00000123610	TNFAIP6	A	-0.0137152	-0.117392	0.137478	4.72382	4.59026	4.67544	4.13033	4.30715	4.01963	-2.20931	-1.63292	-1.2439	-1.40323	-1.4716	-1.23854	-0.100268	0.772289	0.262522	-1.13137	-1.23666	-0.524954	2.1936	1.7722	1.78357	2.57967	2.44412	2.6009	-1.06465	-1.84471	-1.72662	-2.74476	-1.36486	-1.94773	-1.98208	-2.18565	-1.99317	-1.61924	-2.04525	-0.989537	-0.882835	-1.40682	-1.77548	-0.746195	-1.32092	-1.0286
ENSG00000133106	EPSTI1	A	-2.1516	-1.83609	-2.49762	0.298075	0.136975	0.385077	3.54942	3.63103	3.68974	-1.26255	-2.42402	-1.40193	-1.50315	-0.966605	-0.999329	2.0333	2.02684	1.96908	-1.86724	-1.94005	-1.54173	0.215477	0.173672	0.290354	4.17446	4.22197	4.10745	-1.50362	-2.4889	-1.68819	-0.372957	-0.0428731	-0.233437	1.07664	1.32386	1.5812	-3.63289	-3.54725	-2.80945	-1.55608	-1.45777	-1.98532	2.34452	2.2581	2.22341
ENSG00000169248	CXCL11	A	-0.311801	0.887823	-0.779191	3.12797	2.91039	2.75269	4.21808	4.3365	4.3941	-2.45997	-2.15869	-1.21351	-1.80432	-2.45997	-2.45997	0.494883	-0.347463	0.419567	-1.08036	-1.70156	-1.77316	0.383908	0.505676	0.395798	4.52816	4.40693	4.53658	-1.28383	-1.55992	-0.697669	-0.139485	-0.387859	-0.231121	-0.727864	-0.351118	-0.0459063	-2.45997	-2.06823	-2.45997	-2.12255	-1.64116	-2.15025	-0.554485	-0.762203	-0.105489
ENSG00000211448	DIO2	A	-2.27829	-2.04255	-2.31924	1.39186	1.39505	1.48502	2.16956	2.28955	2.2772	-3.29554	-2.0602	-2.40688	-0.18956	-0.548631	-0.705854	2.43696	2.59678	2.49804	-1.70861	-1.42465	-1.49479	2.52759	2.42321	2.58384	3.15872	3.07859	3.08771	-1.5	-3.00902	-2.65565	-0.319542	-0.308431	-0.43555	2.43786	2.45655	2.42372	-3.02977	-3.17731	-3.3302	-2.06969	-2.22974	-2.02024	0.597156	0.640977	0.604043
ENSG00000171819	ANGPTL7	A	-3.22482	-2.88907	-3.54417	1.17369	1.54193	1.60338	1.53467	1.72944	1.61416	-2.64389	-2.44207	-2.24046	2.41439	2.35135	2.25814	1.98645	1.92406	1.87607	-3.02877	-2.53106	-3.51836	1.29312	1.22581	1.36602	2.20047	2.13156	2.03802	-2.84989	-2.19602	-3.51185	-1.11017	-1.44621	-1.12567	2.03703	2.08875	1.96713	-2.68201	-2.48744	-2.90762	1.29935	0.955424	1.01653	1.71604	1.38134	1.65524
ENSG00000137745	MMP13	A	0.49832	0.644016	0.803981	3.38375	3.37557	3.38943	3.89443	3.89944	3.8443	-1.38921	-0.898998	-1.31573	-3.35838	-3.45595	-3.4679	0.556555	0.529542	0.697991	-0.0462393	-0.0363067	0.043375	1.85253	1.49439	1.52798	3.20857	3.14488	3.19776	-1.57866	-0.74181	-1.56962	-1.15051	-1.76938	-2.44516	-0.717703	-0.914111	-0.356164	-1.68687	-1.58973	-1.82383	-2.97561	-3.00067	-2.87827	0.0502637	-0.02612	-0.844156
ENSG00000162897	FCAMR	A	-0.210375	0.125382	-0.36138	3.00018	3.32812	2.96044	6.27905	6.27605	6.38404	-1.22312	-1.21426	-1.51555	-1.26244	-0.742863	-1.2168	0.0699167	1.0662	0.624144	-1.51555	-1.21625	-1.51555	0.0585193	0.0433135	0.759254	1.29401	1.08568	1.78395	-1.51555	-1.51555	-1.09141	-1.51555	-0.467077	-0.71852	-1.51555	-1.51555	-1.51555	-1.51555	-1.12381	-1.51555	-1.17813	-0.92167	-1.51555	-1.51555	-1.51555	-0.972427
ENSG00000165899	OTOGL ENSG00000165899	A	-2.84481	-2.80225	-2.93778	0.167308	0.181907	0.309775	2.36456	2.16122	2.35626	-2.85259	-2.99413	-2.02727	0.602378	0.665571	0.621253	3.62607	3.68143	3.64349	-2.40477	-2.01769	-2.73575	0.289546	0.182437	0.278573	2.57025	2.55846	2.73	-1.35424	-2.76178	-3.58073	0.0181209	-0.504578	-0.307836	0.866087	0.474152	0.902909	-2.43028	-2.57782	-2.54269	0.215414	0.381934	0.566719	3.05843	1.95534	2.24741
ENSG00000145242	EPHA5	A	-2.34979	-2.87568	-2.65372	2.1925	2.28643	2.24706	1.26212	1.2994	1.49645	-3.02036	-3.9567	-3.10645	-0.45503	-0.54931	-0.357913	2.4234	2.42113	2.35002	-1.9224	-2.17314	-2.06772	1.35717	0.99015	1.14126	1.631	1.59951	1.23624	-2.56104	-3.12445	-3.70131	1.83991	1.75418	1.86761	2.00476	2.01283	2.0964	-2.77973	-2.21366	-2.96423	0.764028	-0.170451	0.577538	2.06655	1.01316	1.0723
ENSG00000271503	CCL5	A	-0.953916	-0.995388	-1.4364	1.85651	1.35174	1.50974	5.15208	5.33892	5.18562	-2.20585	-1.97855	-1.1283	-1.10462	-1.33366	-1.79996	0.0666978	0.745504	0.182083	-1.02386	-1.98289	-1.88296	-0.945625	-1.06798	-1.77058	3.68444	3.86295	3.56585	-1.21044	-0.782613	-1.72316	-0.123904	-0.342583	-0.672317	0.746355	0.509715	0.660735	-2.7413	-2.7413	-2.36616	-0.778418	-0.721317	-1.08357	0.344468	1.11308	1.02114
ENSG00000185479	KRT6B	A	1.10273	1.13978	1.01726	2.68607	2.77502	2.77315	2.33162	2.36735	2.38459	-3.92418	-4.054	-3.19509	-1.62568	-1.77021	-1.71063	1.71204	1.54573	1.5911	-0.755795	-0.441387	-0.64249	1.6112	1.62253	1.67388	0.416399	0.453731	0.384185	-2.92997	-2.77997	-3.75212	1.73886	1.78892	1.7392	-0.0555246	-0.214261	-0.117358	-3.89131	-3.63188	-3.73416	0.876945	1.08706	0.889731	0.269428	0.670838	0.57666
ENSG00000134326	CMPK2	A	-0.492303	-0.806399	-0.67816	0.251257	0.0330518	-0.189618	3.63243	3.59696	3.54911	-3.19544	-2.2474	-2.15222	-1.63505	-2.18688	-2.00519	0.439064	0.498619	0.32878	-2.15172	-2.61547	-1.79111	-1.55704	-1.38275	-1.49565	3.5736	3.43563	3.54573	-1.43016	-1.43006	-1.70518	0.909297	0.930721	0.983783	2.611	2.7376	2.60704	-1.66998	-1.82559	-1.89026	-1.36977	-1.5172	-1.59937	2.58025	2.35768	2.41837
ENSG00000131203	IDO1	A	-2.02071	-2.03977	-1.44222	1.58851	1.61085	1.43241	3.68296	3.81505	3.71869	-1.85301	-2.59639	-1.84254	-2.12802	-2.03832	-2.05026	0.989265	0.425759	0.801236	-2.29908	-2.29709	-2.59639	0.518402	0.760391	0.934445	3.48974	3.63338	3.6306	-0.916286	-1.93882	-1.84489	-0.450944	0.24013	0.0271586	1.74514	1.43783	1.68593	-2.03791	-2.20465	-2.59639	-1.38385	-1.25845	-1.81533	1.25981	2.1631	2.06053
ENSG00000108691	CCL2	A	0.888822	1.00214	0.891487	2.60493	2.5644	2.58503	3.86772	4.05542	3.94857	-3.37764	-3.74621	-2.84797	-3.10547	-4.05373	-3.4315	1.39957	1.31471	1.16855	-0.444335	-0.672628	-0.224324	1.10239	1.09704	1.20292	2.06701	2.03949	2.06519	-1.16739	-1.03914	-1.24778	-0.573286	-0.55237	-0.736458	0.224443	0.381501	0.363126	-1.8756	-1.98473	-1.74136	-1.99291	-1.77119	-2.11389	0.583117	0.586081	0.696249
ENSG00000185352	HS6ST3	A	-1.82922	-2.74993	-1.8296	0.965144	1.22965	1.17031	2.84132	2.64737	2.78444	-1.35694	-0.903042	-0.92285	0.603517	0.460417	0.672693	2.96744	2.86628	2.71475	0.66522	0.551186	0.397004	2.17414	2.15519	2.10522	2.72211	2.785	2.77005	-2.13411	-2.94077	-2.95318	-1.70789	-0.811868	-0.68531	0.494815	0.327469	0.0360238	-3.26534	-3.99912	-3.26132	-1.68304	-2.67196	-2.6276	-0.0528346	-0.56473	-0.156073
ENSG00000124159	MATN4	A	-2.76309	-2.50668	-2.1528	-0.231356	-0.214674	-0.452663	2.23549	2.23629	2.12341	-1.79525	-1.46605	-1.48568	1.57691	1.51165	1.48711	3.58944	3.59365	3.66112	-2.08042	-1.18218	-2.13152	-0.037598	0.155096	-0.0282579	2.4755	2.4627	2.32308	-2.57241	-2.06912	-3.22007	-1.96565	-1.74538	-1.99203	1.21057	1.48081	1.20905	-2.57162	-2.03683	-2.09745	-0.900461	-0.411518	-0.602622	2.03002	2.88295	2.46854
ENSG00000271447	MMP28	A	-3.12852	-3.13989	-2.86935	0.105341	-0.176536	-0.137891	1.33509	0.896942	1.24243	-3.15246	-3.1436	-3.14767	-0.297131	-0.233056	-0.266519	2.57267	2.85682	2.5785	-2.6908	-2.33872	-3.44488	-0.459197	-1.30545	-0.740227	0.886028	1.2588	1.04061	-1.39201	-2.15591	-1.68258	2.37899	2.3211	2.3387	0.758001	0.939229	1.08522	-1.4189	-1.51593	-0.650059	1.8864	2.1047	1.92075	2.7578	3.14142	3.08175
ENSG00000182326	C1S	A	-2.14637	-2.45084	-2.51928	1.53204	1.5247	1.39437	3.36427	3.37606	3.32973	-2.48122	-2.72802	-2.28557	-1.0769	-1.06396	-0.867644	1.27157	1.18729	1.28029	-1.69211	-1.51659	-1.71957	0.942439	0.974346	0.988406	3.24663	3.259	3.26077	-1.72791	-2.77651	-2.86957	0.327572	0.412423	0.280453	1.48469	1.58027	1.54235	-2.80917	-2.6978	-3.15885	-0.748833	-0.701629	-0.600529	1.38029	1.25346	1.44544
ENSG00000137573	SULF1	A	0.802105	0.827464	0.922764	3.83139	3.91352	3.89383	2.85352	2.7939	2.8201	-1.18301	-1.28374	-1.116	-0.0489143	-0.0155398	-0.180911	-0.180866	-0.067947	-0.115901	0.824094	0.834664	0.779329	2.58012	2.50117	2.59606	1.92069	1.89351	1.93278	-2.51901	-3.2968	-3.04142	-2.13552	-2.0153	-2.27703	-2.34584	-2.59266	-2.38298	-2.10995	-1.68195	-1.9903	-0.543369	-0.820461	-0.514024	-1.01445	-1.62755	-1.41958
ENSG00000188783	PRELP	A	-2.49841	-1.80471	-1.97412	1.30454	1.33997	1.49417	3.94791	3.78192	3.84812	-2.16624	-2.88123	-1.65074	0.228105	0.378219	0.326337	2.0241	1.97495	2.1466	-2.47175	-2.26582	-2.33342	0.332853	0.243742	0.544341	2.27064	2.24393	2.38606	-2.68338	-2.62835	-3.68107	-0.788269	-0.799495	-0.951799	1.36463	1.16078	1.20041	-2.38049	-2.97088	-2.26347	0.676777	0.350174	0.420363	1.48668	0.606231	1.1111
ENSG00000119917	IFIT3	A	-1.89478	-1.85019	-1.67289	-0.218637	-0.420055	-0.272718	3.1229	3.21151	3.17208	-1.79688	-1.87812	-1.76736	-1.2795	-1.20343	-1.45102	0.854566	0.839467	0.794703	-1.79874	-2.00104	-1.96777	-1.55033	-1.41999	-1.33771	3.6159	3.56498	3.55736	-1.21885	-1.52924	-1.974	1.05966	1.04466	0.994497	2.37407	2.40878	2.33483	-2.19876	-2.36373	-2.24328	-1.33254	-1.18363	-1.29523	2.55874	2.85817	2.75352
ENSG00000081041	CXCL2	A	2.21729	2.00141	2.28408	2.97574	2.98061	3.03395	2.45051	2.30353	2.44591	-2.34553	-2.15446	-2.32211	-3.6383	-2.84636	-3.65158	0.072436	0.220084	0.237672	0.788485	0.659071	0.451502	1.90196	1.82972	1.98671	1.70873	1.77891	1.91384	1.07629	1.21138	1.10528	-0.0504879	-0.378863	-0.351957	-1.45533	-1.61395	-1.28711	-1.17743	-0.914561	-1.34397	-3.08078	-2.49601	-3.68899	-1.68661	-1.7413	-1.4094
ENSG00000244242	IFITM10	A	-1.62563	-1.80529	-1.6749	1.70841	1.79964	1.85216	2.5823	2.4658	2.56939	-2.43341	-2.69115	-2.13073	0.0132647	0.0351662	-0.180356	1.81856	2.05638	2.27158	-2.75762	-2.74859	-2.19276	0.384419	0.223213	0.281015	1.53659	1.70829	1.80984	-2.70239	-3.34787	-3.06197	1.24482	1.28855	1.33381	1.24608	1.21948	1.20982	-3.75636	-3.83561	-3.0589	1.03214	1.171	0.928078	1.17472	1.85338	1.18565
ENSG00000172061	LRRC15	A	-2.3954	-2.05404	-2.21782	0.913418	0.82055	0.938947	2.51857	2.39782	2.51669	-1.9533	-1.98835	-1.90408	-0.333932	-0.0123552	-0.23546	3.73673	3.76343	3.69977	-2.12022	-1.97128	-1.56087	0.987578	0.842688	0.83894	2.06376	2.10311	2.12231	-2.6897	-3.36936	-2.8506	-1.0095	-1.2238	-1.11785	0.0973816	0.186742	-0.0078354	-2.68884	-2.58697	-2.49373	1.00367	0.367898	0.596568	2.50394	1.71412	2.05065
ENSG00000103740	ACSBG1	A	-2.60365	-2.37722	-2.39332	-0.245037	-0.145721	0.241858	3.84855	3.6932	3.77346	-1.68146	-1.71446	-1.55254	0.359472	0.421299	0.357655	2.09607	2.14668	2.10988	-2.68127	-2.28317	-2.37762	0.555408	0.533004	0.604554	2.09517	2.14792	2.22705	-2.39412	-2.00923	-3.22039	-1.09935	-0.833395	-0.393157	0.628607	0.729759	0.602065	-3.1846	-2.24655	-2.63929	0.874205	0.883087	0.782074	2.331	1.94968	2.08385
ENSG00000130287	NCAN	A	-0.951807	-0.98059	-1.36233	0.389234	0.137049	0.441029	4.62677	4.55605	4.71375	-1.19448	-0.990033	-1.39434	-0.709862	-1.93786	-0.686608	3.2527	2.88527	3.28471	-1.18377	-0.684923	-1.07952	-1.93786	-0.95739	-1.15556	2.03974	1.9493	2.30831	-1.93786	-1.57193	-1.51372	0.00833798	-1.3204	-1.93786	-0.423005	-1.63139	-1.39609	-1.93786	-1.93786	-1.01877	-1.32717	-1.11905	-1.15679	2.55216	1.83005	2.46223
ENSG00000119922	IFIT2	A	-1.88065	-2.25072	-2.41243	0.0938863	-0.348301	-0.217843	3.05414	3.13258	3.15912	-1.82955	-2.21667	-1.34772	-0.672105	-0.737209	-0.741547	0.591841	0.550735	0.613436	-2.26319	-1.97757	-2.18602	-1.23831	-1.02262	-0.939075	3.85158	3.83676	3.82736	-1.05857	-1.4871	-1.96699	1.26152	1.38965	1.28991	1.93845	1.827	1.80261	-2.61065	-2.30006	-2.34988	-0.751866	-1.01843	-0.871903	2.32714	1.97889	2.17036
ENSG00000146197	SCUBE3 ENSG00000146197	A	-1.80767	-2.03375	-1.9353	1.1771	1.13421	1.23722	2.80451	2.74201	2.77225	-2.26668	-2.28145	-1.95155	1.53606	1.52196	1.46415	1.98945	1.94132	2.01389	-2.10326	-1.91786	-2.35021	1.26291	1.17525	1.08428	1.85662	1.76871	1.87749	-2.90632	-3.66814	-4.08372	-0.341346	-0.312955	-0.367946	0.863579	0.81152	0.825447	-2.97021	-3.06914	-2.97898	1.0636	0.530397	0.76682	1.51553	0.605281	1.00491
ENSG00000079931	MOXD1	A	-2.56045	-2.52981	-2.58205	0.49395	0.591872	0.55757	2.4234	2.52871	2.42211	-1.40632	-1.47932	-1.07054	2.09068	2.02789	2.03913	1.56633	1.52974	1.48374	-1.59753	-1.53113	-1.54116	0.633022	0.633834	0.630654	1.0796	1.0524	1.05115	-3.45716	-3.95728	-3.8159	-0.810654	-0.917705	-0.953498	0.802889	0.808239	0.774487	-2.70622	-2.90895	-2.71021	1.20498	1.14247	1.23323	2.68514	2.41943	2.62925
ENSG00000109846	CRYAB	A	-1.95993	-1.48484	-1.60116	0.588353	0.0152586	0.274476	1.68623	2.17741	1.97182	-2.75533	-1.36264	-1.81795	-0.540058	0.0320427	-0.601141	2.84532	2.7719	2.85032	-2.75533	-2.20829	-2.26325	-1.7635	-0.464783	-1.20953	1.67032	1.47257	1.30593	-2.75533	-2.09777	-2.75533	-0.609888	-0.594381	-0.604203	2.16395	2.13404	1.85771	-1.48142	-2.36359	-2.08273	0.217504	1.15211	0.859954	3.10697	3.49056	3.48764
ENSG00000135744	AGT	A	-3.06781	-2.5112	-2.49228	-0.209809	-0.925728	-0.557957	1.46996	1.36043	1.67237	-1.36872	-2.30506	-1.96763	1.38527	1.22907	1.14055	2.59114	2.42939	2.47598	-3.06781	-1.81488	-2.05618	0.77493	1.28707	0.710156	1.66998	1.07066	1.34223	-3.06781	-2.70189	-3.06781	1.36152	0.411056	1.23113	1.27372	0.966403	1.53173	-2.50933	-2.67607	-3.06781	1.25205	0.887783	0.874041	2.11023	2.26381	2.66315
ENSG00000196684	HSH2D	A	-2.08681	-1.4459	-2.08689	-0.813902	-0.91393	-0.714207	2.07119	2.52958	2.20102	-1.47809	-1.14408	-1.46578	-1.58179	-1.27835	-1.15192	0.0568793	0.120185	0.476367	-1.64908	-1.64476	-1.91108	-1.60281	-2.08902	-1.11644	3.43684	3.6047	3.3613	-2.00818	-1.7456	-0.15237	1.77646	1.56857	1.78339	3.02412	2.94597	3.04354	-2.09707	-1.70366	-2.40317	-1.03527	-0.684271	-0.745441	2.23885	2.49849	2.01245
ENSG00000134121	CHL1	A	-2.02955	-2.62735	-2.19814	2.63829	2.69961	2.41448	3.27404	3.32192	3.47453	-2.44058	-1.79127	-2.08378	0.321391	0.0995908	0.406257	-0.723915	-0.248722	-0.494511	-1.36946	-1.18502	-2.03377	1.50074	0.968714	1.40315	1.53898	1.35476	1.53828	-3.18396	-3.18396	-3.18396	0.115585	0.259925	0.317511	1.58369	1.21641	1.66411	-2.05844	-2.79222	-2.51136	0.500533	-0.460995	-0.379362	1.6086	1.36693	1.39232
ENSG00000008517	IL32	A	0.300327	0.431727	0.143258	2.8815	2.84587	2.77237	2.38838	2.41205	2.51728	-4.22449	-3.36724	-4.00608	-2.87834	-2.73493	-2.33461	1.04816	1.05584	0.762627	-0.710124	-0.740603	-0.756363	2.41363	2.10193	2.29248	1.93292	1.74941	1.90051	-0.2534	-0.258295	-0.0623194	0.45886	0.441279	0.335498	-0.189667	-0.327584	-0.0684579	-2.65257	-2.10377	-2.31247	-2.05212	-1.30954	-1.49378	0.0961942	0.811822	0.742804
ENSG00000103184	SEC14L5	A	-2.24913	-0.844307	-1.2633	1.48173	2.06393	1.56832	4.8369	4.61091	4.74213	-1.9567	-1.69874	-0.748271	0.422088	-0.310358	0.294779	1.72886	1.00615	1.59883	-1.70543	-1.49072	-2.24913	1.98329	1.14151	1.73977	2.00123	2.42304	2.12166	-2.24913	-2.24913	-1.82499	-1.59771	-1.40013	-1.93201	-0.084606	-0.716356	0.0359683	-1.69065	-1.29611	-0.935964	-1.40879	-1.43032	-1.68457	-0.790918	-0.0329928	0.0393879
ENSG00000204252	HLA-DOA	A	-0.972857	-1.23064	-0.911936	-0.593003	-0.706596	-0.763007	2.55045	2.51112	2.5287	0.807809	0.703445	0.768433	-0.15582	-0.150826	-0.229179	3.0368	2.95639	2.92458	0.921569	0.880814	0.786222	-0.476346	-0.516743	-0.169793	2.15643	2.34244	2.28748	-1.99303	-1.84312	-2.48591	-3.39066	-2.66277	-2.45558	0.967352	0.851562	0.974071	-2.13805	-2.46257	-2.43993	-3.20481	-2.63844	-2.63711	2.12416	2.0411	2.10778
ENSG00000173391	OLR1	A	0.0615936	0.51706	0.512125	3.45678	3.3398	3.31137	2.90044	2.98752	3.1902	-2.16425	-1.86296	-1.86704	-0.822724	-1.39156	-1.2229	-0.356355	-0.409538	0.182855	-0.0924998	-0.00780381	-1.01406	2.99974	2.88506	2.96808	2.58824	2.50792	2.20654	-0.00583744	-2.16425	-0.921141	-1.272	-0.288136	-1.84713	-1.40157	-0.889204	-1.62248	-1.85815	-1.77251	-1.49165	-1.82683	-1.57037	-2.16425	-1.16521	-1.52178	-1.62113
ENSG00000108381	ASPA	A	-2.81155	-2.82293	-2.55239	0.33738	0.462478	0.316423	2.4481	2.42101	2.40943	-2.83549	-2.36517	-2.37407	1.15083	1.62571	1.6513	0.65414	1.19377	0.742615	-2.37383	-2.36951	-2.44111	1.21406	1.61556	0.986205	0.79875	0.987303	0.749497	-1.76354	-3.12792	-2.70378	-0.155488	0.0440141	0.656969	1.14595	0.947388	1.1878	-2.3547	-2.73618	-2.45532	1.54477	1.55584	1.52664	2.42479	2.64965	2.79462
ENSG00000162493	PDPN	A	0.829846	0.783237	0.966467	3.64741	3.51789	3.42114	4.77205	4.99588	5.04446	-1.17728	-1.4697	-0.926177	-1.4697	-1.4697	-1.4697	-1.4697	-1.4697	-1.4697	-1.4697	-0.922659	-1.4697	-1.15103	-0.67907	-0.182972	1.7736	1.19696	2.02503	-1.07472	-1.4697	-1.4697	-1.4697	-1.4697	-0.892763	-1.16845	-0.910597	-0.718115	-1.1636	-0.770194	-1.09455	-0.431287	0.249198	0.391908	-0.30084	0.228067	-1.17273
ENSG00000089127	OAS1	A	-1.87773	-1.82625	-1.53092	-0.0280322	0.00779053	-0.133608	2.98737	3.08561	3.02456	-1.77785	-1.67414	-1.81856	-1.60952	-1.56021	-1.74438	0.938262	0.850307	0.878155	-2.35192	-2.50747	-2.30929	-1.57962	-1.50641	-1.35672	3.18184	3.16625	3.11856	-1.15695	-1.59459	-1.60223	0.877522	0.818342	0.781773	2.34818	2.37677	2.37688	-1.25018	-1.56747	-1.56927	-1.01295	-0.711388	-0.863474	2.55976	2.56154	2.58165
ENSG00000000971	CFH	A	-0.710089	-1.00732	-0.710516	-1.22922	-1.31703	-1.35667	2.9547	2.8639	3.07488	-1.96718	-1.79787	-1.39552	-2.34731	-2.2583	-2.6065	0.434124	0.254352	0.221881	-1.02144	-1.21321	-1.2033	-2.26207	-2.05969	-2.42218	3.29704	3.20468	3.22545	-0.496348	-0.707712	-0.551287	0.282308	-0.127091	-0.0753596	3.01767	3.1323	3.02927	-1.20751	-1.37617	-0.768209	-0.368772	-0.901677	-0.869237	2.51121	2.31727	2.51375
ENSG00000130303	BST2	A	-1.97997	-2.26733	-1.91727	-1.62125	-2.24869	-2.08105	1.93885	1.95102	2.01166	-0.300516	-0.342654	-0.410557	-0.999526	-0.890203	-1.43427	0.632086	0.506735	0.450585	-0.437303	-0.366186	-0.302099	-0.759536	-0.92862	-1.11115	4.40061	4.42136	4.27977	-1.14473	-2.01855	-2.44239	-0.20313	-0.22568	-0.10101	2.59943	2.50512	2.50787	-1.90627	-1.81255	-1.47913	-1.62565	-0.813943	-1.11401	1.95566	2.6557	2.46875
ENSG00000107201	DDX58	A	-1.46527	-1.35265	-1.29521	0.168503	0.0316503	0.0271851	3.01154	3.12822	3.09244	-2.47275	-1.99681	-2.06528	-1.72067	-1.60596	-1.73583	0.905224	0.836024	0.868652	-1.74338	-1.60443	-1.63317	-0.676767	-0.893518	-1.00267	3.49163	3.46877	3.49336	-0.671932	-0.964774	-1.31613	0.979795	1.00512	1.0236	2.10818	2.0258	2.07474	-2.15339	-2.91865	-2.12437	-1.41489	-1.57936	-1.5802	2.32552	1.84944	2.07269
ENSG00000162772	ATF3	A	-2.4633	-2.4873	-2.40932	0.31242	0.247832	0.390691	2.28699	2.36414	2.31022	-3.45358	-3.55793	-2.62806	-1.10898	-1.18655	-1.08506	2.1852	2.16821	2.12467	-3.25743	-3.03101	-3.12906	-0.959	-1.11365	-0.970118	0.202257	0.195901	0.0620889	2.64285	2.67491	2.68081	1.67961	1.77944	1.79751	0.658174	0.597201	0.591961	-0.74753	-0.745805	-0.846551	-0.218284	-0.0269333	-0.0877043	1.85303	1.79141	1.91566
ENSG00000175899	A2M	A	-2.23057	-2.17203	-2.24308	0.992331	0.994616	1.07029	2.79282	2.74501	2.71985	-0.105833	-0.0917686	-0.0625903	0.35136	0.402158	0.403454	2.77455	2.80094	2.67421	-2.245	-1.88441	-2.58996	-1.47537	-1.39408	-1.35467	2.06461	2.00257	2.07724	-2.86617	-3.56413	-3.66262	-1.6574	-1.65092	-1.57182	1.2753	1.29868	1.24119	-1.38247	-1.45812	-1.39138	0.881029	0.439631	0.5827	1.86428	1.12388	1.4817
ENSG00000171885	AQP4	A	-1.47367	-1.48505	-0.994817	2.12288	2.40144	1.86709	4.21417	4.35157	4.44442	-1.49761	-1.23964	-1.79003	-1.53692	-1.79003	-1.49128	-1.20482	-0.660886	-1.79003	-1.24633	-1.24299	-1.52311	-1.47136	-0.355505	-0.503304	-1.1611	-0.522328	-1.13863	-1.79003	-1.79003	-1.79003	0.827367	0.282078	0.438816	2.5515	2.26488	2.42307	-1.23155	-1.09053	-1.41489	-0.0366735	-0.313625	-0.246176	2.7317	2.17214	2.72988
ENSG00000132854	KANK4	A	-2.51139	-1.70539	-2.25223	2.16338	2.10397	2.12195	1.6303	1.75919	1.68821	-2.53533	-2.52648	-1.5813	-0.391918	-0.888988	-0.28385	0.45832	0.391186	0.689158	-1.01325	-1.20722	-0.672314	3.00164	3.0643	3.14192	2.90515	2.78296	2.6895	-1.86815	-1.37767	-2.82776	1.43999	1.01564	1.37815	-0.330978	-0.193887	0.510698	-2.82776	-2.43602	-2.15516	0.856738	0.751173	0.326432	-1.82872	-1.56323	-1.89098
ENSG00000162654	GBP4	A	-3.04228	-1.97703	-1.63927	0.70206	0.885956	0.614238	3.17503	3.06005	2.97017	-1.91886	-2.10299	-2.2387	-1.23418	-0.689651	-0.964481	0.982675	0.786942	1.01703	-1.80345	-0.633135	-1.39816	0.995689	0.630155	0.476033	3.51199	3.54662	3.70341	-1.45955	-1.77061	-1.71718	0.6064	0.25204	0.3817	1.52639	1.62699	2.03229	-1.76998	-2.66494	-2.94536	-1.23505	-1.27472	-1.41884	0.888002	0.668394	0.858174
ENSG00000163131	CTSS	A	1.50689	1.4484	1.48026	2.24054	2.24167	2.22344	3.26485	3.34321	3.3183	-2.90125	-3.24205	-2.59767	-2.04392	-1.94123	-2.22405	0.375687	0.314186	0.496234	-0.0625836	0.0776347	-0.0206349	0.975474	0.931502	1.0595	2.24417	2.19908	2.10212	-1.90603	-2.21431	-1.85356	-0.579765	-0.91293	-0.714702	0.279064	0.387102	0.283773	-2.5308	-2.64676	-2.68043	-1.42827	-1.24669	-1.4702	0.827775	0.729599	0.867382
ENSG00000169271	HSPB3	A	-2.77691	-2.32247	-1.9391	0.962036	0.87575	0.698668	2.45221	2.53081	2.62627	-2.55782	-1.83418	-1.99309	1.22762	1.32011	1.18519	1.43101	1.81217	1.90164	-2.79596	-2.79398	-3.09327	0.7244	0.485359	0.52473	1.27629	0.899722	1.49847	-2.13366	-2.19323	-3.09327	-0.229758	0.314766	-0.114433	0.69036	0.588611	0.339537	-1.96775	-2.70153	-2.42067	1.534	1.97691	1.70479	1.33117	2.0102	2.0383
ENSG00000254416	LINC02732	A	-1.79015	-1.65557	-2.47618	1.73797	1.64112	1.70833	3.40385	3.42383	3.45562	-2.73789	-2.0689	-1.64893	0.429894	-0.058991	0.214426	2.06325	1.71204	1.75477	-1.73493	-1.30334	-2.17213	1.3933	0.937407	1.16339	1.69224	1.48149	1.33831	-2.68501	-3.17391	-2.00893	0.159366	0.301018	-0.343191	0.295282	-0.0703723	0.396039	-2.68427	-2.69505	-3.14796	0.319669	0.00141497	0.699118	1.16854	0.656485	0.907542
ENSG00000196735	HLA-DQA1	A	-0.350676	-0.470302	-0.620136	-0.264702	-0.232262	-0.279479	2.75957	2.93461	2.85265	0.614042	0.519781	0.575707	0.068652	0.0264087	0.0778898	2.99	2.95381	2.95345	0.133127	0.157106	-0.344569	-0.820507	-0.786564	-0.949753	1.84665	1.82628	1.86095	-2.16756	-2.1483	-2.37233	-2.59948	-2.86021	-2.67637	0.753827	0.678252	0.87254	-2.83074	-1.96536	-2.44021	-2.44253	-2.11712	-2.12676	2.04487	2.186	2.17976
ENSG00000089041	P2RX7	A	-2.33897	-2.38495	-2.06474	1.34039	1.33826	1.41319	2.55788	2.50871	2.60568	-1.99354	-1.95381	-1.12694	1.91131	1.87352	1.74729	1.17064	1.0135	1.43827	-2.65937	-2.65158	-2.87077	-0.492755	-0.316698	-0.597886	0.807981	0.421126	0.675873	-2.4064	-2.71747	-3.54667	-0.116502	0.0812115	-0.0960849	1.63388	1.62869	1.56546	-1.31552	-2.41695	-2.19811	0.747463	0.449629	0.766907	2.18818	2.2792	2.10147
ENSG00000136514	RTP4	A	-1.28558	-1.3342	-1.22726	0.640067	0.550738	0.864718	3.02786	3.02211	3.10535	-2.05159	-1.60971	-1.00392	0.113917	-0.56367	0.0630142	0.47542	0.681576	0.430468	-2.90957	-2.02512	-2.83559	-1.05389	-0.597069	-0.770209	2.17363	2.16065	2.40698	-2.48285	-2.73965	-3.09573	0.674612	0.67011	0.358686	2.11403	2.05234	2.07109	-2.09722	-1.42293	-1.65703	-1.02749	-0.614035	-0.772814	2.37005	2.50651	2.64319
ENSG00000011465	DCN	A	-1.67038	-1.16891	-1.58851	2.19212	2.11571	2.20167	2.90567	3.02881	2.97404	-1.47938	-1.2755	-1.3575	0.640656	0.629517	0.35989	1.34975	1.28648	1.46553	-0.852332	-0.798277	-0.640943	1.31682	1.62461	1.74752	2.89612	2.84041	2.83595	-2.13886	-3.28305	-2.70601	-0.303811	-1.03062	-0.546577	-1.43682	-1.37835	-0.974684	-2.33959	-2.69058	-3.41997	0.172985	-0.685807	-0.300576	-0.180387	-0.0346809	-0.302153
ENSG00000266995		A	-2.8197	-2.51471	-1.83387	0.244875	1.43384	0.719703	1.10969	1.04021	0.800924	-2.52727	-1.42701	-1.57324	0.584752	0.911457	0.902134	1.92249	2.02743	2.26484	-2.52239	-1.87696	-2.13289	-0.026367	-1.14637	0.375419	-0.254632	0.0825279	-0.271041	-1.45532	-2.45377	-2.8197	0.814231	1.20034	0.990694	1.36488	0.989431	1.24413	-1.8596	-2.12019	-2.44455	-0.171272	1.33466	0.738075	3.2445	4.17788	3.73175
ENSG00000149968	MMP3	A	-0.360692	-0.754521	-0.90767	2.252	1.97991	2.0497	3.08133	3.16768	3.06194	-1.44126	-2.24652	-1.15109	-1.73169	-1.71156	-2.66132	1.51269	1.29901	1.61521	-0.379283	-0.107752	-0.687017	0.976425	0.871133	1.00374	2.06207	2.20143	1.82095	-0.402297	-0.551688	-0.813114	-0.786695	-1.62961	-1.38091	2.36009	2.17226	2.37261	-1.90999	-2.36191	-2.41231	-1.93829	-3.15418	-2.62368	-0.677428	-0.491614	-0.586071
ENSG00000137752	CASP1	A	-1.58397	-2.12235	-1.67136	0.620772	0.648358	0.378749	2.52844	2.41269	2.51359	-3.1146	-3.34877	-2.71266	-2.20328	-2.52523	-2.54545	0.579483	0.508576	0.348994	-1.65906	-2.54389	-1.78528	-0.173107	-0.131401	0.0501521	2.73854	2.95002	2.76717	-0.180456	-0.466745	-0.680045	1.00847	0.833235	0.818679	2.30041	2.14884	2.06422	-1.46564	-1.50218	-1.28335	0.0637148	-0.0109047	-0.183087	1.70563	1.86089	2.04317
ENSG00000107159	CA9	A	-1.78731	-2.22668	-1.64361	-2.44682	-3.00573	-2.9354	-0.426599	-0.438334	-0.55616	2.01691	1.92875	1.96076	-1.06691	-1.04289	-0.913784	1.58676	1.64761	1.23242	2.33475	2.26168	2.49022	1.05584	0.951115	0.992271	4.04914	4.1079	3.87105	-1.91285	-2.25013	-2.31679	-0.87672	-1.03844	-1.36005	-0.411978	-0.593728	-0.762055	-0.548381	-0.457912	-0.799058	-0.809293	-0.01865	-0.609972	0.127511	0.473886	0.167676
ENSG00000137809	ITGA11	A	-0.80008	-0.848697	-1.13623	-1.57287	-1.67957	-3.0431	2.30929	2.24023	2.40954	0.224466	0.00139999	-0.227832	-2.25695	-1.71771	-1.2841	2.67794	2.60958	2.6717	0.727422	0.831321	0.846059	-2.04959	-2.38125	-0.825881	3.63569	3.70929	3.59561	-0.212258	-0.799037	-1.11092	-2.26315	-1.84088	-2.2052	1.04444	1.03865	1.19656	-0.90469	-0.276398	-0.629998	-1.21591	-0.81616	-2.07673	0.976308	0.574249	0.855449
ENSG00000223764	LINC02593	A	-2.05989	-2.3489	-1.8113	1.4066	1.39777	1.49071	1.3864	1.27906	1.15666	-2.61389	-2.81052	-3.01365	0.49658	0.371312	0.400664	1.16364	1.17285	1.21435	-1.26928	-1.58718	-1.57009	1.13773	1.09693	0.973891	1.4151	1.43901	1.36405	-2.33393	-2.40596	-3.22966	1.65414	1.75708	1.89523	1.74871	1.67127	1.68071	-2.83249	-3.17898	-3.48077	0.670564	1.11306	0.636129	0.929672	1.3395	1.08709
ENSG00000049249	TNFRSF9	A	0.384888	0.73111	0.393212	2.79581	2.6972	2.81787	2.49411	2.6228	2.39104	-4.02024	-3.83349	-3.13122	-1.5941	-1.40595	-1.38293	1.18985	1.30331	0.907127	-0.691371	-0.613682	-1.07575	1.92719	1.88297	2.1071	0.809653	0.909532	0.826702	-0.963313	-1.51021	-1.7433	1.21996	1.15984	1.01385	-0.724362	-1.0649	-0.518435	-2.83795	-1.97016	-2.8522	-0.533294	-0.634684	-0.916237	0.22274	0.520546	0.689374
ENSG00000023445	BIRC3	A	1.84779	1.7691	1.76205	2.6275	2.66365	2.60112	3.22669	3.29646	3.29811	-3.42388	-3.44728	-2.43744	-2.77533	-2.54865	-2.68944	-0.167097	-0.262231	-0.282431	-0.351968	-0.390324	-0.551392	0.619532	0.548831	0.637403	0.997827	0.919823	1.01974	1.60654	1.67398	1.56132	-0.197032	-0.0705683	-0.153884	-0.95217	-1.00093	-0.987234	-1.23738	-1.28785	-1.1751	-1.72823	-1.91	-1.87915	-0.222026	-0.317419	-0.231027
ENSG00000157111	TMEM171	A	0.144961	0.484359	-0.112403	-0.712013	-0.549819	-0.527647	3.36305	3.37778	3.26762	-0.968904	-1.36705	-1.6463	-2.28844	-2.18635	-2.44611	2.21251	2.29734	2.28713	-1.09887	-0.877819	-0.988866	-2.20785	-2.56472	-2.48701	2.22306	2.24256	1.93529	-0.460863	-0.096375	-0.409041	-2.85911	-1.50231	-1.65624	1.36537	1.40427	1.54961	-0.349267	-0.417243	-0.208803	-0.644707	-1.41958	-1.25039	2.12509	1.85023	2.17388
ENSG00000153208	MERTK	A	-2.69338	-1.93351	-3.1039	-1.63501	-1.67498	-1.69187	2.659	2.71923	2.71202	-0.265023	-0.284108	-0.272336	0.245741	-0.664275	-0.328481	2.87591	3.07671	2.95156	-0.882372	-0.612929	-1.0277	-0.835551	-0.505001	-1.478	1.22556	1.40558	1.51704	-1.24406	-1.83208	-1.77865	-1.20286	-1.35569	-1.37684	1.1366	1.69463	1.24641	-1.57206	-1.17363	-1.08284	-0.441905	-1.19821	-0.276346	3.0769	2.85543	3.0253
ENSG00000185585	OLFML2A	A	-2.17946	-1.99135	-1.9805	0.768444	0.732652	0.825936	2.75548	2.74775	2.75448	-1.85434	-2.01835	-1.59845	0.71779	0.635837	0.650912	2.15993	2.14735	2.10188	-2.04316	-1.83441	-2.16671	0.682144	0.727629	0.722214	1.83497	1.80794	1.81199	-2.5258	-3.10815	-3.22864	-0.441931	-0.522805	-0.474408	1.09531	1.05203	1.01513	-2.37499	-2.48809	-2.60167	0.788633	0.347765	0.566676	1.57825	1.10925	1.29484
ENSG00000133135	RNF128	A	2.502	2.38905	2.29592	2.82015	2.67758	2.39921	3.63774	3.6199	3.56224	-2.48204	-1.51538	-1.52801	-1.95309	-2.00178	-0.863366	-1.189	-0.829792	-0.0350917	-1.16108	-1.38831	-2.77447	-1.9741	-1.62626	-1.6371	-0.874467	-0.739854	-0.29794	-1.09436	-0.712412	-1.75632	-0.828268	-0.702354	-0.885288	-0.338294	-0.833312	-0.186289	0.0140161	-0.0486036	-0.493317	0.292102	0.336483	0.0787561	2.4716	1.55278	2.10041
ENSG00000103196	CRISPLD2	A	-1.62173	-1.83665	-2.36772	-0.620954	-0.560046	-0.25985	2.91262	2.81427	2.89388	-1.1661	-0.947639	-1.36297	-1.24385	-1.7988	-2.00947	3.04851	3.06532	3.08952	-0.643456	-0.494935	-0.750107	0.455324	0.552193	0.498674	2.96277	2.81936	2.90507	-1.45388	-1.71558	-2.11909	-0.971064	-0.720035	-0.798683	1.32141	1.3448	1.3318	-1.93771	-1.82196	-1.88582	-1.27279	-1.1485	-1.30168	1.2268	0.774031	0.814701
ENSG00000066468	FGFR2	A	-0.446441	0.00902561	-1.10625	1.53022	1.36891	1.50185	4.30357	4.25459	4.31898	-1.7472	-2.371	-1.91843	0.623674	-0.41576	-1.05371	2.05636	2.16289	2.27031	-1.4255	-1.72955	-1.98548	-1.51143	-1.69181	-1.38555	-1.13003	-0.740387	-1.78006	-1.14142	-1.77224	-1.42918	-0.0548833	-0.600172	-0.232629	1.13547	0.899047	0.456661	-1.89906	-1.71926	-0.391136	0.300554	-1.06954	-0.0804154	2.09405	1.69473	1.84763
ENSG00000104951	IL4I1	A	0.0908214	0.0366007	0.544393	2.31464	2.25522	2.18476	3.19649	3.17128	3.03063	-2.89475	-2.87538	-2.39167	-1.25435	-1.45473	-1.8181	0.406974	0.700592	-0.0928692	-0.62119	0.00885874	-0.770152	0.789199	0.572566	0.919892	2.57563	2.65517	2.71003	-2.10727	-2.18804	-0.94474	-0.56443	-0.159259	-0.530268	-0.180649	-0.250341	-0.00655472	-2.86491	-2.28206	-2.16209	-1.77621	-0.971907	-1.29588	1.30253	1.48869	1.50282
ENSG00000163661	PTX3	A	1.13388	1.1685	1.10451	2.36908	2.4113	2.36566	2.0183	2.09552	2.03586	-2.69788	-3.33468	-2.46248	-2.92913	-3.40594	-3.25927	0.393762	0.492898	0.471467	0.210324	0.174055	0.132075	1.10415	1.17039	1.29503	1.73417	1.7056	1.58713	1.88362	1.91043	1.83887	-0.178202	-0.052739	-0.202037	-1.0694	-0.993858	-0.89531	-0.260604	-0.266341	-0.399463	-2.68322	-2.74392	-2.56447	-0.935997	-0.641821	-0.82984
ENSG00000165507	DEPP1 ENSG00000165507	A	-1.93842	-1.86085	-2.42316	1.88092	1.85834	1.80482	1.75387	1.6682	1.74463	-1.66621	-2.22957	-1.77894	0.760049	0.674336	0.576757	1.98767	1.96955	1.99986	-2.6584	-1.91965	-2.2851	1.56711	1.3699	1.67483	1.96138	1.78064	2.07152	-2.95657	-3.57871	-3.5431	0.397231	0.33489	0.0632915	0.0983398	0.0768701	-0.168628	-2.09242	-1.51975	-1.87243	0.824603	0.935154	0.803301	0.393162	0.645726	0.814961
ENSG00000108821	COL1A1 ENSG00000108821	A	-0.90296	-1.11382	-0.947638	0.00292406	0.113045	0.0739061	2.19122	2.18139	2.19472	-1.25152	-1.31627	-1.34375	-0.64977	-0.76632	-0.782372	0.182397	0.278792	0.127634	0.310126	0.398435	0.301862	2.05031	2.03744	1.97898	4.90144	4.85915	4.81136	-0.743589	-1.41541	-1.83698	-0.561541	-0.669338	-0.717517	-0.687997	-0.652963	-0.817088	-2.32703	-2.26393	-2.09966	-0.560054	-0.505926	-0.57849	-0.911491	-1.43204	-1.13968
ENSG00000177606	JUN	A	-2.63989	-2.60528	-2.64554	0.77806	0.834492	0.846494	1.83765	1.79806	1.82605	-3.81643	-3.74293	-3.05697	0.987667	0.944209	0.975822	1.75709	1.71429	1.70795	-2.78873	-2.66714	-2.74917	0.491344	0.453705	0.484275	1.18738	1.13301	1.11207	1.13645	1.06949	1.13872	-0.288378	-0.293143	-0.229655	0.575432	0.562374	0.429221	-1.88827	-2.03819	-1.84894	1.10051	1.00444	1.09776	1.57826	1.33264	1.40371
ENSG00000120885	CLU	A	-1.97094	-1.92574	-1.9643	0.541156	0.538703	0.582884	2.79117	2.82868	2.72673	-2.82669	-2.55215	-2.43884	-0.24781	-0.375348	-0.405886	2.51478	2.45529	2.43053	-2.26568	-2.15327	-2.40039	0.508029	0.728116	0.698554	2.56665	2.55406	2.56445	-1.11494	-1.38729	-1.35728	0.731159	0.796891	0.832627	0.224746	0.35416	0.196232	-2.14879	-2.26465	-2.41358	0.11232	0.324569	0.0193989	0.460753	0.531055	0.599893
ENSG00000120332	TNN	A	-0.843944	-1.11464	-1.41962	1.68294	1.35097	0.889035	5.0708	4.7673	4.71962	-1.41962	-1.41962	-1.12241	-0.598243	-1.11377	-1.41962	0.388272	0.116266	1.10879	-0.87592	-1.12033	-1.1527	-0.427786	0.550982	-0.448895	2.67795	2.05754	2.48554	-1.02464	-1.41962	-1.41962	-1.05745	-1.41962	-1.41962	-0.307882	-0.144578	-0.877849	-1.41962	-1.41962	-1.41962	-0.57928	-1.09234	-0.855067	1.5787	0.278145	0.650718
ENSG00000243649	CFB	A	-1.42217	-0.9666	-1.72962	2.66087	2.38591	2.48083	2.57561	2.6446	2.54923	-2.12768	-2.09204	-2.10836	-1.56428	-1.46775	-2.59271	-0.606382	-1.51718	-0.732727	-1.61941	-2.27681	-1.81751	1.02472	1.25501	0.638516	1.37489	1.24802	1.40932	-1.17036	-1.85002	-1.26061	1.33513	1.58699	1.49208	1.71528	1.80635	1.6886	-1.58109	-2.16997	-2.96938	-0.121135	0.174205	0.541849	1.12803	0.968793	1.07893
ENSG00000105880	DLX5	A	-1.41662	-1.04334	-1.77582	0.923126	0.156457	0.873302	2.90328	2.81469	2.98117	-2.27862	-1.62321	-1.32458	-1.91539	-0.632269	-1.31979	1.07351	1.84994	1.428	-2.57104	-2.024	-0.789107	-0.191962	0.947608	0.834719	1.94352	1.9323	2.11967	-1.61143	-1.91348	-2.57104	-0.856088	-0.410088	-1.00217	1.1631	1.00029	1.08682	-2.57104	-2.1793	-2.19589	0.540202	0.774839	-0.449188	2.09954	2.61256	2.60681
ENSG00000166922	SCG5	A	-1.13639	-1.3349	-1.10916	1.29721	1.30374	1.37911	1.82982	1.85287	1.81956	-3.972	-3.60264	-3.19561	-0.730351	-0.861361	-0.746581	1.94412	1.86859	1.88254	-3.07021	-2.50441	-2.79058	0.459876	0.391604	0.537072	1.56329	1.54187	1.49965	-0.606142	-0.865412	-0.720995	1.25632	1.25117	1.20678	0.973539	1.08316	1.03333	-2.30335	-2.16818	-1.9845	0.736828	1.0293	0.798258	0.904588	1.09393	1.16465
ENSG00000143512	HHIPL2	A	-2.25756	-1.96589	-2.37305	1.44323	0.954152	1.14208	1.65297	1.59912	1.65382	-1.19465	-1.94024	-1.52722	0.17673	-0.143293	-0.143065	2.35645	2.22076	2.35636	-1.35116	-0.935643	-1.10543	1.33492	0.963641	0.950027	1.33159	1.32226	1.67223	-2.41731	-2.60034	-2.68352	1.31454	1.3095	1.3318	0.619597	0.906879	0.956554	-2.54077	-3.76574	-3.80478	-0.0281919	-0.0137985	-0.186805	1.10271	1.22364	1.0829
ENSG00000099282	TSPAN15	A	-1.49989	-1.63055	-1.7789	1.10951	1.12903	1.1185	3.46327	3.58584	3.44694	-0.613463	-0.0196207	-0.590904	0.899685	0.748142	1.38405	2.00462	2.24981	2.1745	-2.06474	-1.13828	-1.87192	-0.258769	-0.243863	-0.971637	0.642361	0.501596	0.54379	-2.86122	-2.45839	-3.56597	-0.882995	-1.09597	-0.680037	0.334437	0.468247	0.143065	-2.15752	-2.61295	-2.08993	0.118527	0.481363	0.157891	1.16011	1.62872	1.59355
ENSG00000019549	SNAI2	A	-2.3334	-1.94721	-2.17399	1.39983	1.11728	1.09998	2.6839	2.77501	2.73691	-1.94163	-1.78847	-2.25169	0.735391	0.87791	0.814746	1.90505	1.88475	1.80364	-1.42391	-1.04591	-1.41578	0.515429	0.317558	0.846682	1.70395	1.59572	1.65243	-1.1997	-1.17103	-0.907227	-0.57915	-0.788592	-0.515167	0.68689	0.723397	0.783277	-3.62625	-3.44645	-3.72687	-0.0607011	0.180579	-0.0662459	1.33335	1.22245	1.01324
ENSG00000166920	C15orf48	A	2.16807	1.84701	2.01565	2.21148	2.26324	2.06607	1.8725	1.88795	1.62571	-2.04665	-1.62385	-1.27444	-2.18208	-2.29181	-2.70683	0.164161	0.104982	0.236807	1.11485	1.13763	0.977658	1.80883	1.73124	1.94192	1.92236	1.84152	1.93702	-0.921115	-1.10778	-0.584095	-0.658784	-0.670955	-0.231595	-0.883785	-0.669577	-0.960066	-2.86792	-3.26185	-2.42773	-2.03144	-2.1367	-1.71767	-0.352956	0.33689	0.396112
ENSG00000095713	CRTAC1	A	1.20909	1.15936	1.15442	2.57159	3.00728	2.52853	4.8775	4.99186	4.94594	-0.778571	-1.22067	-0.584564	-0.866305	-1.52195	-0.764724	-0.521573	-0.961317	-0.149119	0.292558	-0.579212	-0.510316	-1.20328	-0.223491	-0.551223	-0.279462	-0.254246	-0.0825498	-1.52195	-0.621903	-1.09781	-0.87053	-0.904493	-0.724921	-1.2207	-0.747928	-0.770365	-0.748729	-1.13021	-1.52195	-1.52195	-1.52195	-0.740886	-0.201172	0.604355	-0.42245
ENSG00000140379	BCL2A1	A	1.48361	1.4493	1.51684	2.61825	2.74515	2.81401	3.32154	3.17158	2.99778	-2.55285	-2.71518	-2.54054	-1.09415	-0.902827	-1.75512	0.250688	-0.222653	0.521114	-1.40618	-2.22499	-1.78388	-0.447914	0.129783	-0.209127	0.947728	0.381514	0.558463	-1.31952	-1.41588	-1.71563	-1.07729	-1.23329	-0.6913	0.376896	0.230317	0.525684	-1.94642	-1.80717	-2.34839	0.320235	0.131423	0.108888	1.28841	1.62554	1.89556
ENSG00000154736	ADAMTS5	A	-0.633404	-0.953564	-1.71365	1.93769	2.21314	1.95699	3.00646	3.14176	3.02006	-2.16403	-2.3982	-2.69948	-1.8781	-2.39363	-2.40073	-2.69948	-2.69948	-1.45906	-0.708486	-0.271787	0.284221	0.870482	0.819169	0.946446	1.25288	1.15996	1.25961	-1.99473	-2.04191	-1.2618	0.513924	0.13704	1.27784	1.3899	1.00877	1.36435	-0.851495	-1.34341	-0.71044	0.985018	0.533711	0.454712	1.18138	1.09784	1.4635
ENSG00000125735	TNFSF14	A	0.457381	0.295204	0.249834	3.13499	3.08224	3.16852	1.4156	1.35372	1.16828	-2.61349	-1.89832	-3.05213	-1.06547	-0.742081	-1.02082	0.48535	0.262997	0.155224	0.130634	0.309018	0.195186	1.94072	2.2266	2.03783	1.14005	1.1542	1.20165	-2.14812	-2.03362	-2.52184	0.618514	0.803052	0.818992	0.631879	0.606581	0.292796	-2.40759	-3.49655	-3.53559	-1.31149	-0.686047	-0.864886	-0.0820048	0.302675	-0.159665
ENSG00000171385	KCND3	A	-2.57483	-1.93393	-2.09598	0.815199	0.650272	0.900742	3.10173	3.03566	2.99595	-1.80476	-1.15897	-0.819883	0.460026	-0.435224	0.358694	2.65643	2.70139	2.44117	-2.13711	-1.78504	-2.20439	-0.656181	-0.920595	-1.3454	0.651715	0.585965	0.230541	-2.49621	-1.16451	-1.87306	-0.945002	-0.0546792	-0.740067	0.144176	-0.257326	0.713603	-1.48274	-1.36922	-1.57803	1.03751	0.525196	0.606675	2.71425	2.13986	2.3664
ENSG00000092068	SLC7A8	A	-1.51627	-1.81413	-1.30316	1.31815	1.16929	1.09514	2.29659	2.22738	2.30757	-2.00883	-1.7003	-1.84708	0.483277	0.456895	0.690161	2.00879	2.02855	2.11031	-1.33956	-1.37883	-1.8552	-0.221171	-0.0239531	0.233304	0.15458	0.503329	0.152301	-3.43187	-3.02904	-3.11847	0.631721	0.0193225	0.722646	0.815504	0.884778	0.962284	-3.01109	-2.78054	-1.34179	0.769511	0.819846	0.825597	2.30028	1.64095	2.09324
ENSG00000102996	MMP15	A	-1.41142	-1.74676	-1.57629	0.3926	0.38624	0.374055	3.22424	3.18412	3.12619	-1.08155	-1.05943	-1.11376	0.41943	0.555977	0.500494	1.61455	1.68258	1.61951	-1.18113	-1.02032	-1.3854	-0.564488	-0.286234	-0.496946	1.6903	1.74743	1.65374	-2.42988	-2.85958	-2.84456	-1.78883	-1.4652	-1.60511	0.461976	0.510535	0.410866	-1.87663	-2.08673	-1.80768	0.0754135	0.237346	0.243952	2.53955	2.51983	2.51704
ENSG00000064692	SNCAIP	A	-0.904638	0.179022	-0.323756	3.63503	3.39888	3.40327	1.89735	2.2516	1.82473	-1.91739	-1.90853	-1.9126	0.00546313	-0.103434	-1.91106	0.11272	0.371933	-0.227062	-1.45573	-1.26707	-0.816994	2.8404	2.17898	2.62788	2.23407	1.88178	1.82658	-1.50506	-2.20981	-2.20981	-0.494859	-1.16134	-0.419708	-0.694958	-0.800155	-0.833986	-1.90371	-0.687832	-1.83466	-0.347889	-0.871873	-0.552083	-0.0413775	-0.642516	-0.709781
ENSG00000181804	SLC9A9	A	-0.813527	-0.658285	-0.123714	1.98634	2.07011	1.89438	3.11192	3.06636	2.85924	-1.89465	-2.72753	-2.11102	-2.26229	-1.09778	-1.49352	0.317772	-0.0343619	-0.70266	-2.11067	-2.38413	-2.63194	-1.25527	-0.277494	-1.62653	0.118729	-0.889058	0.143599	-1.55129	-2.04019	-1.72798	1.29308	1.25964	0.790524	1.51496	1.63259	1.63711	-0.914106	-0.907342	-0.695461	1.05796	1.4543	1.13657	2.12255	1.70441	1.75867
ENSG00000049089	COL9A2	A	-1.11382	-1.4229	-0.964109	1.6032	1.499	1.60916	2.51014	2.4658	2.51211	-1.97667	-2.08103	-1.78094	0.797207	0.69566	0.664431	1.53089	1.67525	1.71023	-2.03624	-2.00998	-2.17155	0.760039	0.75324	0.749386	0.974438	0.8667	0.835047	-2.80038	-3.20801	-3.33993	0.0738552	0.0878714	0.216215	0.52793	0.455878	0.432023	-2.29239	-2.46632	-2.56468	0.181646	0.63276	0.424871	1.50142	1.8642	1.61835
ENSG00000225492	GBP1P1	A	-1.64307	-0.594704	-1.45265	0.905206	0.454173	0.93882	2.88204	2.9814	2.8903	-0.9543	-2.43848	-0.721428	-0.223205	-2.13263	-0.715667	0.884127	0.305468	0.959146	-0.447487	-1.49574	-1.16188	-0.749356	-0.765154	0.266174	3.40839	3.43034	3.41412	-1.47887	-1.53843	-2.01434	-0.293035	0.164311	-0.369494	1.10771	1.10384	1.27055	-2.43848	-2.04674	-1.76588	-1.07058	-1.42513	-1.65742	1.60411	1.13918	1.48474
ENSG00000237541	HLA-DQA2	A	-0.568551	-0.424391	-0.596188	-0.498383	-0.215517	-0.211697	2.50179	2.47725	2.56629	0.466596	0.589681	0.55104	0.272334	0.0629581	0.169644	2.72893	2.64722	2.55772	0.1392	0.157243	-0.00496798	-0.839237	-0.781501	-0.611998	1.55124	1.42198	1.64078	-2.18572	-1.36211	-1.92862	-2.25909	-2.5015	-2.60306	0.406878	0.644836	0.53976	-2.10732	-2.36629	-1.8903	-2.21648	-2.56008	-1.98142	1.9748	2.29149	2.35476
ENSG00000188338	SLC38A3	A	-2.34226	-2.25109	-2.4205	1.435	1.32094	1.36384	2.25998	2.32872	2.35751	-1.5602	-1.6423	-1.68485	0.203182	0.35958	0.388392	2.02621	1.92326	1.86317	-1.45672	-1.18477	-1.50773	1.11214	0.969605	1.00932	1.22353	1.31563	1.22373	-2.52189	-3.50308	-3.21429	0.605875	0.447574	0.427845	0.40149	0.317167	0.228335	-1.93924	-2.3289	-2.83341	0.503893	0.521757	0.621524	1.22413	1.15	1.2579
ENSG00000163823	CCR1	A	-1.51559	-1.53465	-1.51574	-1.17069	-1.60414	-1.77265	1.68876	1.43419	1.78693	-1.16619	-1.14344	-2.09127	-0.86327	-0.683618	-0.840016	0.664263	0.972447	0.874677	-0.99078	-2.09127	-0.941075	-0.0163075	0.199284	0.253355	3.61924	3.59239	3.61131	-0.915123	-1.72534	-1.33977	0.30937	0.378733	0.137582	1.09894	1.39121	0.383199	-1.78517	-2.09127	-2.09127	-0.229344	-0.488525	-0.229658	2.95127	2.68309	2.80591
ENSG00000189045	ANKDD1B	A	-2.68279	-2.1361	-1.95356	0.447931	0.469478	-0.272988	2.11516	2.1865	2.24105	-1.46284	-0.541743	-0.242027	2.08839	2.07068	2.15582	2.51046	2.29818	2.48811	-2.15798	-0.893957	-1.17039	0.454323	1.07916	0.730431	1.27324	1.28025	1.29872	-2.29885	-2.89254	-2.83433	-1.02285	-1.87857	-1.27659	0.343965	0.754757	0.346335	-2.29837	-1.90239	-1.9453	-0.385874	-0.147519	0.0431565	1.23155	1.25748	1.23241
ENSG00000137558	PI15	A	-1.0277	-1.13199	-1.08512	-0.311933	-0.721049	-0.773904	4.40621	4.44834	4.48314	-1.57958	-1.29435	-0.949783	-1.45972	-1.27068	-1.13854	2.2709	2.35865	2.22361	-0.775994	-0.706992	-0.697287	-1.17724	-0.917164	-0.700507	2.03537	1.94987	2.00062	-0.914786	-1.17749	-1.17574	-0.868836	-0.911091	-1.10757	-0.696704	-1.06781	-0.766233	-0.652451	-0.69997	-0.666032	-0.3882	-0.97385	-0.567429	1.80102	0.963982	1.41204
ENSG00000168961	LGALS9	A	-2.23397	-1.68728	-1.65548	-0.76523	-0.957365	-1.49766	1.81833	1.92027	1.76573	-1.72321	-0.979937	-1.30879	-0.535987	-0.962594	-0.156165	-0.487113	-0.347143	-0.339175	-1.43004	-1.08481	-1.9513	-0.179529	-0.519094	-0.465023	3.39879	3.76934	3.69631	-0.870655	-1.70207	-1.04734	0.162786	0.362289	0.169195	2.08732	2.03289	2.00377	-1.84955	-2.11014	-0.716524	-0.355637	-0.202492	-0.337195	2.52834	2.59066	2.15244
ENSG00000276462		A	-0.316361	-0.499168	-0.635707	2.71452	2.41966	2.26986	4.1844	3.92739	4.03751	-1.62154	-1.62154	-1.62154	-0.393537	-0.0908678	-1.07541	0.0794272	-0.20891	0.0882501	-1.62154	-1.07449	-1.62154	1.40848	1.73525	1.78422	1.24317	1.99462	1.63554	-0.916787	-1.62154	-1.62154	-0.522961	-1.28002	-0.177462	-0.22895	-1.31507	-0.869949	-1.62154	-1.62154	-0.948933	-1.28412	-0.802725	-0.652254	-0.815001	0.50477	-1.32457
ENSG00000112096	SOD2	A	-0.180408	-0.18423	-0.195845	3.14868	3.18156	3.16861	2.75866	2.83301	2.807	-2.21265	-2.2985	-1.93148	-1.35002	-1.38716	-1.42923	0.850001	0.871039	0.836296	-0.906648	-0.633169	-0.780498	1.91038	1.9173	1.9322	1.37715	1.32947	1.32298	-1.65632	-1.68408	-1.8588	0.0994472	0.151829	0.107066	-0.330494	-0.309159	-0.27435	-1.9579	-1.91257	-1.9591	-1.33552	-1.58751	-1.54623	-0.107872	-0.378071	-0.214851
ENSG00000012223	LTF	A	-0.862567	-1.43825	-1.43825	-0.517667	-0.435278	-0.637984	4.72524	4.81647	4.82359	-1.43825	-0.887855	-0.894722	-0.969873	-1.13239	-1.13949	-0.115864	-0.02562	-0.0654131	-0.684159	-0.891204	-1.43825	-1.11958	-1.43825	-1.43825	1.42646	1.09444	1.42522	0.377101	0.156764	0.462537	0.145515	-0.589244	-1.43825	0.391335	0.411133	-0.0624186	-0.0297912	-0.269667	-1.43825	-1.43825	-0.844366	-1.43825	1.98628	1.92021	2.39531
ENSG00000213139	CRYGS	A	-0.995911	-1.65258	-1.27087	0.990937	1.07004	1.30781	2.22333	2.04484	2.2428	-1.16163	-2.38452	-0.959296	-0.118271	-0.248219	0.147961	3.1191	2.94593	2.89026	-1.34813	-1.77152	-1.99599	0.754914	0.595875	0.986248	-0.338799	0.215903	0.103978	-1.9655	-1.90135	-2.74486	-0.690546	-0.0524657	-0.196196	0.106077	0.158674	-0.125756	-2.93787	-1.56741	-2.57727	-0.731495	0.459242	0.673738	1.7964	2.48711	2.41527
ENSG00000185532	PRKG1	A	0.109589	0.904822	0.143879	2.19489	2.09779	2.12743	2.77024	3.01298	2.7106	-2.68724	-2.6723	-2.12251	-1.586	-1.69202	-1.60412	-0.46716	0.233231	-0.941465	-3.22269	-1.83654	-1.82987	-1.77366	-1.78816	-0.628357	-0.470484	0.35995	0.30811	-0.787323	-0.888715	-0.69043	-0.00928646	0.148584	-0.034809	1.67428	1.41564	1.75624	-0.965145	-0.976677	-0.626104	0.89305	0.416455	0.577554	2.40479	1.972	2.06898
ENSG00000152402	GUCY1A2	A	-0.718232	-0.215785	-1.16325	3.15957	2.80034	2.95655	2.17535	2.30428	2.3067	-2.60462	-2.30333	-1.10376	-1.05977	-1.33146	-1.50002	1.41846	1.75093	0.729447	-1.35783	-0.87978	-1.32802	0.965343	1.00309	0.512849	2.16242	2.16011	2.1787	-1.89987	-1.70457	-0.842318	0.776221	0.839271	0.896856	0.47105	0.281011	0.138901	-1.8314	-2.60462	-1.68553	-1.23672	-1.78581	-0.841351	-0.518621	-0.478314	-0.992478
ENSG00000165495	PKNOX2	A	-1.20799	-1.72864	-1.58878	0.551393	0.544395	0.501597	2.58347	2.48591	2.56965	0.147159	0.22023	0.146292	0.429404	0.449399	0.566313	2.03338	2.07858	2.08334	-0.316821	-0.170953	-0.549568	0.763229	0.76442	0.552921	1.62451	1.60424	1.5354	-3.13984	-3.41124	-3.2577	-1.8792	-2.00917	-2.18283	0.665741	0.580717	0.638796	-1.75213	-2.2363	-2.53732	-0.652791	-0.812103	-0.803155	1.60815	1.13313	1.37475
ENSG00000113389	NPR3	A	-2.00827	-2.68933	-1.55295	0.830438	0.956083	0.690797	2.05956	2.08451	2.01719	-2.99432	-2.99432	-2.24046	-0.459674	-0.477552	0.10878	2.34627	1.94502	2.15628	-1.49309	-0.837874	-2.13598	0.383193	-0.854891	-0.0459425	0.93235	0.588321	0.85481	-1.81818	-1.88674	-1.75121	1.64781	1.79794	1.23068	1.19026	1.28818	1.57785	-1.46281	-2.29481	-1.68115	0.116923	0.553538	0.0800919	1.41325	1.2066	1.62285
ENSG00000162745	OLFML2B	A	-2.24477	-1.79782	-2.74481	0.041064	-0.252165	0.149029	1.44262	1.3059	1.47306	-1.35834	-1.04888	-1.37838	0.167276	0.149717	0.09834	3.36762	3.15059	3.19701	-2.16262	-0.690658	-1.02703	0.0829455	0.0440378	0.0251911	0.303644	0.700503	0.719202	-1.87548	-3.20327	-2.06005	-0.490522	-0.764461	-0.450759	0.765624	1.0877	0.825923	-1.29456	-2.3819	-0.83874	0.681402	0.157472	0.44947	2.74253	2.431	2.50635
ENSG00000172243	CLEC7A	A	-2.26348	-1.9585	-1.46827	-0.785419	-0.881321	-0.574521	1.51654	1.32338	1.23969	-1.97106	-1.71309	-1.1633	-1.03549	0.0626331	-1.15888	0.69137	1.19244	0.783983	-1.32583	-1.01055	-1.25185	0.722201	1.12716	0.49332	3.22796	3.16117	3.46262	-1.08734	-1.60592	-2.26348	0.213084	1.24954	1.07224	1.68111	1.72844	1.42019	-2.26348	-2.26348	-2.26348	-0.0342381	-0.925544	-0.309811	1.48963	1.91526	1.80439
ENSG00000102524	TNFSF13B	A	-0.972034	-1.5587	-1.21688	0.289529	0.631033	0.575734	2.83567	2.95237	2.88843	-1.08131	-2.68845	-2.0425	-1.23352	-0.890844	-1.29406	0.301107	0.681581	0.260953	-0.479006	-1.58303	-0.663721	-0.0320916	-0.283362	-0.144548	3.33957	3.42743	3.27807	-0.960495	-1.78903	-2.50986	-0.313605	-0.158844	-0.41508	0.856551	0.975992	0.568262	-1.37136	-1.36459	-1.9585	-0.75089	-0.338183	-0.717746	1.37252	1.80022	1.77721
ENSG00000118113	MMP8	A	0.377325	0.212005	0.376884	1.55347	1.58208	1.7841	3.61673	3.82142	3.67134	0.273743	0.282137	0.202258	-0.468088	-0.750926	-0.806343	0.0400573	0.140006	0.0226979	0.586609	0.477236	0.564743	0.035684	0.536141	0.0652494	1.61865	1.60687	1.63058	-1.9757	-2.78126	-2.94253	-2.22591	-2.68236	-2.47056	-1.44816	-0.98627	-1.26579	-0.444782	-0.611991	-0.499678	-1.45296	-1.64973	-1.61352	0.686192	0.437169	0.875179
ENSG00000141052	MYOCD	A	0.0266658	0.131434	-0.440725	1.76987	1.90198	1.50708	2.28651	2.41964	2.05408	-2.1215	-2.1215	-1.8243	-2.1215	-2.1215	-1.82275	-1.79943	-2.1215	-1.82624	0.471801	0.107682	0.0983004	1.1857	0.931313	0.995964	1.90529	2.34556	1.96421	-1.16189	-1.75558	-1.37001	1.47888	1.52058	1.7628	1.82309	1.82685	1.81927	-1.56302	-1.16848	-1.74636	-1.28116	-1.30269	-0.577647	-0.537819	-1.24063	-0.308319
ENSG00000185565	LSAMP	A	-0.644659	-0.678744	-0.44642	1.82851	1.91182	1.89355	2.37521	2.34195	2.377	-0.913204	-0.974181	-0.907897	1.80458	1.70979	1.72738	1.22221	1.17186	1.13756	-1.11202	-1.29905	-1.08353	0.549542	0.593475	0.522925	0.750043	0.738089	0.739791	-3.33519	-3.82336	-3.47178	-1.29515	-1.2316	-1.18967	-0.00604555	0.0952594	0.152537	-2.28981	-2.04446	-2.35794	0.188231	-0.243182	0.0175774	1.40162	0.927903	1.16948
ENSG00000146250	PRSS35	A	-2.36397	-1.88888	-2.17355	-0.897934	-0.89165	-1.00235	0.746166	0.268769	-0.452308	0.399561	0.806977	0.18411	1.03121	0.991717	1.1695	1.81863	1.97788	1.84577	0.743671	0.66243	0.372742	0.497965	0.328317	0.430149	3.14694	3.09188	3.07856	-2.19976	-2.25933	-2.40788	-2.26713	-1.39225	-1.00825	0.170647	-0.320708	0.0428367	-1.88547	-2.45987	-2.78423	0.401724	-0.329204	-0.169419	1.86113	1.52341	1.56146
ENSG00000055813	CCDC85A	A	-1.18068	-1.21273	-1.34927	1.6609	1.68839	1.62664	2.59425	1.87632	1.82116	-1.79964	-1.7847	-2.33509	-2.08198	-1.77702	-2.33509	-1.52742	-1.77446	-0.625309	-0.833867	-1.08216	-2.33509	1.10946	0.799925	0.700304	1.02797	1.49609	1.39499	-0.970718	-0.740085	-1.09199	1.77472	2.09556	1.54921	2.865	2.35706	2.65422	-1.06118	-1.63559	-1.66249	-0.105849	-0.315108	-0.135974	0.418161	-0.118957	0.362117
ENSG00000140092	FBLN5	A	-0.409174	-1.16184	-0.65907	1.61162	1.44803	1.69519	3.75347	3.75697	3.76262	0.763805	0.578901	0.8537	0.135653	-0.746077	-0.12131	1.08832	1.07369	1.43114	-0.205915	-0.196156	-0.143693	0.567513	0.642821	0.526775	1.71674	1.7254	1.75282	-2.16304	-1.9958	-3.41901	-2.40371	-1.24035	-1.33955	-1.40697	-1.32372	-1.49212	-0.959183	-0.987254	-0.929843	-0.60562	-0.913183	-1.5009	-0.715559	-1.05854	-0.787609
ENSG00000178573	MAF	A	-0.983766	-1.0253	-0.926092	1.62345	1.64301	1.59149	2.32703	2.38097	2.38589	-1.01465	-1.04891	-0.863626	1.27043	1.17435	1.14822	1.96678	2.01166	1.97496	-1.38281	-1.17065	-1.29347	0.782408	0.819738	0.722021	0.743437	0.700835	0.711745	-3.1015	-3.46674	-3.56007	-1.08777	-0.998843	-1.2519	-0.351964	-0.256316	-0.324403	-2.04222	-2.13379	-2.27122	0.226871	0.187559	0.192695	1.32242	1.28124	1.3668
ENSG00000179603	GRM8	A	0.451835	0.874437	0.79896	3.42379	3.55026	3.44519	2.16705	2.17051	1.97856	-1.05057	-1.73653	-1.84919	0.394901	0.215334	0.677596	0.26735	0.0378965	0.112938	-0.722445	-1.5673	-1.16898	0.909971	0.981052	0.916361	0.57666	0.348115	0.722675	-3.56624	-2.27727	-2.81474	-0.0353939	-0.394308	0.318067	0.241514	0.52918	0.352966	-1.81623	-3.1745	-1.94387	-0.0710345	-0.788675	-0.41205	-0.282559	-0.466365	-0.324895
ENSG00000163536	SERPINI1	A	-1.76892	-1.71989	-1.86824	-0.0778503	0.437738	0.820684	0.882474	0.613451	0.814455	-1.2577	-1.64842	-2.71792	-1.27152	-0.819404	-1.11139	0.612198	0.484011	0.639184	-1.29934	-1.49886	-1.4355	-1.14525	-0.782437	-0.95065	0.635892	0.811762	0.811694	-1.39855	-1.4064	-1.30446	0.381138	0.0472213	0.0502489	2.76298	2.60208	2.86349	-1.62932	-0.862964	-1.13135	0.940873	0.691894	0.514789	3.43291	3.55123	3.70394
ENSG00000233251		A	-1.00214	-1.49256	-0.231516	1.63829	1.86326	1.47296	2.84492	2.61382	2.47095	-1.79755	-1.49627	-1.0437	-1.32918	-1.79755	-1.4988	-1.47547	-1.02155	-1.04794	-1.79755	-1.49826	-0.520951	0.190187	0.419417	0.403882	-0.255299	1.35359	-0.0826346	-1.0928	-1.43162	-1.79755	1.83638	1.536	1.93494	3.05372	3.02099	3.09547	-1.02433	-1.79755	-1.79755	-0.289405	-0.321143	0.242661	-0.0984378	-0.53302	-0.419079
ENSG00000165192	ASB11	A	0.972254	0.465015	0.265455	3.64338	3.92576	3.89543	3.61711	3.34963	3.61527	-1.17592	-1.17592	-1.17592	-0.922805	-1.17592	-1.17592	-0.590701	-0.212563	0.0645044	-1.17592	-1.17592	-0.908992	0.619764	0.258613	0.866534	0.224227	-0.531493	0.263486	-0.216301	-0.809989	-1.17592	-0.813746	-0.834403	-1.17592	-1.17592	-0.401893	-0.879745	-1.17592	-1.17592	-1.17592	-0.838499	-1.17592	-0.206634	0.282297	-0.81921	-0.878946
ENSG00000177409	SAMD9L	A	-1.53988	-1.82024	-1.86956	0.0265025	-0.099688	-0.0322617	2.61128	2.56719	2.63467	-1.9345	-1.55612	-1.76158	-1.14477	-1.13431	-1.02906	0.845446	0.950683	0.896012	-1.64935	-1.60952	-1.76055	-0.700185	-0.525735	-0.595101	2.81796	2.72117	2.79388	-0.938333	-1.25218	-1.52638	0.992883	0.964105	0.903591	1.83655	1.84475	1.89729	-1.49619	-1.67701	-1.55037	-0.453349	-1.08366	-0.564754	1.91904	0.8438	1.23784
ENSG00000124107	SLPI	A	-2.52212	-1.83276	-2.37163	0.339502	-0.135065	-0.265325	0.103486	0.849012	0.808793	-1.97744	-1.36966	-2.06353	0.0746382	0.0287357	-0.00591525	2.19457	2.62951	2.67841	-1.52831	-0.968782	-1.45673	1.20246	1.35141	1.0609	3.0687	3.09321	2.95929	-0.87255	-1.42763	-1.06146	0.282606	0.343506	0.429933	0.664996	0.787104	0.687879	-2.14502	-2.50796	-1.92131	-0.968717	-1.19531	-0.48405	0.936336	1.34209	1.16422
ENSG00000151150	ANK3	A	-1.83247	-1.88541	-1.88701	0.458888	0.390503	0.395589	2.84339	2.76666	2.84372	-1.57432	-1.41101	-1.14491	1.24379	1.24879	1.18433	2.05441	2.01964	2.01997	-1.69713	-1.69594	-1.78006	0.5181	0.545654	0.570912	1.01793	0.854875	0.934554	-2.43113	-2.76582	-2.84663	-0.197211	-0.307686	-0.327969	0.64097	0.627896	0.636441	-2.06415	-2.22081	-2.00239	0.857066	0.360646	0.701141	1.13107	0.503294	0.701814
ENSG00000150275	PCDH15	A	-0.428257	0.283376	-0.05143	2.70477	2.82026	2.83337	2.85575	3.04902	3.33047	-2.43538	-1.96505	-2.18428	0.145721	-0.0426633	-0.183894	-0.47928	-0.78313	-0.446578	-2.43049	-2.42851	-1.71617	0.0655294	-0.30047	0.0290005	-0.457281	-0.267086	-0.892638	-2.02306	-2.36188	-0.827021	-0.251236	0.161676	0.33832	0.729677	0.784903	0.735133	-1.7677	-0.922181	-1.59826	1.1501	0.653764	1.27996	1.1773	1.01009	1.10575
ENSG00000234745	HLA-B	A	-0.693987	-0.714598	-0.641703	-0.407092	-0.325481	-0.431865	2.61704	2.69467	2.62332	-0.545641	-0.505334	-0.475123	-0.652196	-0.674684	-0.700583	1.58842	1.5597	1.50431	-0.656915	-0.655381	-0.630189	-0.672456	-0.681526	-0.749785	2.28163	2.30008	2.21947	-1.51741	-1.73985	-1.83846	-1.58553	-1.53005	-1.43844	1.79794	1.90076	1.75745	-1.81541	-1.98765	-1.93298	-1.8755	-1.44889	-1.73082	1.7839	2.36052	2.26632
ENSG00000204642	HLA-F	A	-1.37261	-1.30742	-1.35729	0.360033	0.226898	0.0607849	2.55645	2.60172	2.55479	-1.30089	-1.49549	-1.19546	-0.816481	-0.576234	-0.92524	1.15556	1.05287	1.01461	-1.18191	-1.17171	-0.905199	-0.284686	-0.543242	-0.304202	2.55137	2.69352	2.4812	-1.45066	-2.34348	-1.97874	-0.174902	-0.551293	-0.467862	1.77682	1.84418	1.66806	-2.04628	-1.85589	-2.10164	-1.09416	-0.647849	-1.21285	1.82395	2.20509	2.03576
ENSG00000130589	HELZ2	A	-1.4771	-1.65841	-1.67134	-0.37517	-0.486117	-0.405454	2.6405	2.55408	2.56018	-1.21356	-1.19952	-1.17031	-1.09024	-1.1328	-1.03792	1.04529	1.03495	1.07613	-1.19965	-1.3302	-1.33331	-0.745427	-0.765048	-0.965322	3.01724	3.00942	3.05509	-0.974178	-1.2613	-1.3523	0.470965	0.496121	0.541782	1.77924	1.70618	1.70117	-1.51098	-1.72168	-1.4719	-1.09172	-1.45554	-1.21043	1.95444	1.23669	1.42745
ENSG00000047936	ROS1	A	-0.678642	-0.807881	-0.770893	1.73552	1.63886	1.66819	1.54466	1.56881	1.65607	-3.00369	-2.7946	-2.40858	-0.537285	-0.688076	-0.807291	1.72154	1.79373	1.78406	-1.47207	-1.53561	-1.55801	1.45148	1.51107	1.60806	2.08054	2.02089	2.03112	-1.00321	-1.32203	-1.12056	0.825635	0.622618	0.630165	0.388283	0.593654	0.557086	-2.71987	-3.02043	-2.54648	0.0608604	-0.556695	-0.0312718	0.41526	-0.40732	-0.117658
ENSG00000140285	FGF7	A	-1.32364	-2.0722	-1.64298	0.97537	0.609148	0.604266	2.48873	2.61161	2.63825	-0.657564	-0.464149	-1.24955	1.46787	1.36009	1.25918	1.65731	1.43057	1.12513	-0.338822	-0.201118	-0.0735505	0.112141	0.545617	0.319566	2.93108	2.62538	2.41378	-1.45267	-1.97125	-2.62881	-1.73656	-2.2873	-1.47229	-0.19264	-0.233697	0.0647626	-2.32271	-2.62881	-2.25366	-0.399566	-0.214933	-0.156361	0.124444	0.0332729	0.577239
ENSG00000171860	C3AR1	A	0.808066	0.285137	0.807638	-0.718564	-1.74648	-1.64644	2.16304	2.33197	2.35757	-0.819724	-0.520178	0.327601	-2.1074	-3.3354	-2.57817	1.40679	1.05324	1.36406	0.522822	0.337899	0.0916004	-1.10038	-2.18719	-1.91333	1.83337	1.73759	1.49208	-0.238071	-0.152094	0.241925	-1.5002	-1.81455	-1.89133	0.792819	0.779861	0.98032	-0.0161116	-0.147733	-0.738813	-1.9675	-1.14475	-0.99315	2.60523	2.39721	2.5597
ENSG00000170381	SEMA3E	A	-2.76989	-3.30995	-3.10605	-0.873249	-0.353103	-0.619591	1.77556	1.7067	1.76232	-0.0388042	-0.336591	0.0668684	0.194122	0.302092	0.165927	2.35572	2.51488	2.38076	-1.02658	-1.03332	-1.48216	-0.25996	-0.0937112	-0.189371	1.65037	1.66826	1.44986	-1.16111	-1.52501	-2.02615	-0.548171	-0.216641	-0.496921	1.47878	1.44191	1.43384	-1.82059	-1.39129	-1.98017	-0.644013	-0.706121	-0.558526	2.26461	1.70046	2.25401
ENSG00000251432	LINC02615	A	-2.72163	-2.06039	-1.79398	0.549514	0.520483	0.280298	2.04474	1.6905	1.63939	-1.70544	-2.33358	-1.36672	0.675436	0.906614	1.12925	1.9512	1.83506	2.00381	-2.17229	-2.54275	-1.71141	0.230508	0.368919	0.547962	0.206273	0.460274	0.393905	-1.90653	-1.34303	-2.55418	0.559006	0.600885	0.457338	1.13372	0.630845	0.992054	-1.70625	-2.01542	-2.07016	0.463987	0.884859	0.28519	2.12484	2.45632	1.98058
ENSG00000233030		A	-2.36691	-1.09641	-1.5717	0.301491	0.17405	0.0789477	2.34595	2.07801	1.97184	-2.07449	-1.81652	-1.61306	-0.82206	0.208192	-0.0707898	1.30621	2.20574	1.82375	-1.82321	-0.98076	-1.21672	-1.37507	-0.693584	-0.944839	1.42397	1.62608	1.09083	-0.314042	-2.36691	-1.61541	-0.0464248	0.469609	0.197906	2.31198	2.1721	2.39896	-1.24139	-2.36691	-1.99176	-0.858764	-0.0236731	-0.603643	1.91667	1.96034	1.83242
ENSG00000182752	PAPPA	A	-1.53393	-1.78681	-1.81944	-1.10473	-1.26352	-1.69987	1.53224	1.40407	1.3387	0.121817	0.130538	0.179166	-1.71233	-1.82547	-1.90476	1.74522	1.82162	1.70245	1.29497	1.44865	1.42798	0.0303666	0.218369	0.0915926	3.16083	3.16873	3.07532	-0.163418	-0.0894988	0.0500251	-0.498577	-0.461425	-0.72878	1.25636	1.28868	1.35527	-1.10245	-0.840903	-0.838824	-1.51147	-3.12653	-2.75995	0.210986	-0.461127	-0.820122
ENSG00000213030	CGB8	A	-1.02016	-1.63605	-0.40648	0.587615	0.50481	-0.220152	1.26201	0.618906	0.971649	-1.675	-1.64746	-2.90655	-1.93653	-1.94708	-1.52219	2.25405	2.15066	2.24405	-1.96889	-1.08444	-1.3061	-0.671534	0.729668	-0.370712	1.57311	1.79713	1.76813	-0.557727	-0.74805	-1.66344	1.12989	0.936853	1.15814	1.51532	1.83749	1.66562	-1.78103	-1.95353	-2.90655	0.290095	-0.025621	-0.564303	1.66147	1.80741	2.05554
ENSG00000139364	TMEM132B	A	-0.0461768	-1.63773	-1.20852	1.08446	1.21702	1.43424	1.26377	1.8076	1.90233	-1.90192	-1.08251	-1.44049	-1.37297	-1.42166	-1.43712	-0.493384	-0.916509	-0.296972	-1.44026	-1.08819	-1.92742	-1.39399	-0.316192	-0.0702166	-0.00792029	0.110688	-1.0958	-2.19435	-0.744254	-1.77021	2.17649	2.20012	1.71378	1.68345	1.53979	1.78862	-1.63586	-2.19435	-1.8192	1.15929	1.03884	1.63049	2.34298	2.424	2.4362
ENSG00000125730	C3	A	0.68532	0.652521	0.688116	2.18498	2.26118	2.21931	2.11869	2.06493	2.04202	-1.78952	-1.77747	-1.71605	-0.73164	-0.749275	-0.705742	0.277335	0.275983	0.287444	0.0145234	0.0303218	0.0279116	1.34991	1.37908	1.37643	1.80576	1.76097	1.78312	-1.70349	-1.98492	-2.07385	0.448416	0.479562	0.438641	0.576171	0.507594	0.503444	-3.0531	-3.1112	-3.20423	-0.984756	-1.23124	-0.999967	-0.552082	-1.02578	-0.845377
ENSG00000140022	STON2	A	-1.41902	-1.34813	-1.24309	0.58212	0.609773	0.274289	1.64137	1.79682	1.76003	-2.99438	-2.18723	-2.30646	0.0416831	0.342334	-0.00922013	2.68491	2.4418	2.45536	-0.309012	-0.533714	-1.41497	0.572686	1.06481	0.954105	1.12344	0.752706	1.08517	-1.86659	-2.32445	-2.90132	-0.128574	0.0522823	-0.186973	0.22779	0.175963	-0.235785	-1.73505	-2.2487	-1.93042	0.43798	0.498191	-0.046673	2.0502	1.90171	1.84222
ENSG00000232682		A	-1.76257	-1.95972	-2.91699	1.03806	0.320967	0.389998	2.5973	1.94299	2.5671	-1.55361	-0.610118	-0.845676	1.73627	2.04774	1.44455	1.57558	1.20275	1.30911	-1.6702	-2.15858	-2.23019	1.06766	0.904407	0.728934	0.692021	0.825929	0.540753	-2.52201	-2.25943	-2.16549	-0.36829	-0.135451	-1.76047	0.478168	0.369454	0.604375	-1.95689	-1.39501	-1.44095	1.19875	0.354748	1.02486	0.666214	0.992293	1.09066
ENSG00000038295	TLL1	A	-0.454327	0.627713	0.492744	0.904524	0.768862	0.689096	3.07573	3.21591	3.18162	-2.04829	-1.57796	-1.58686	-1.87234	-1.78264	-1.23611	1.08624	0.54903	1.02548	-0.349721	-0.0422797	-0.740259	0.230618	-0.0501631	0.36394	2.65355	2.67064	2.52962	-0.976338	-1.97479	-2.34071	-1.24214	-0.819868	-1.03326	0.375859	0.399188	0.402805	-1.78223	-1.64121	-1.96557	-0.972811	-0.514318	-0.577446	1.14939	0.187475	1.00162
ENSG00000136167	LCP1	A	0.736909	0.94338	0.667003	3.16654	3.35332	3.33774	2.25367	2.3278	2.46363	-2.2824	-2.0181	-1.74075	-2.19902	-2.11511	-1.92297	0.81437	1.02428	0.975957	-1.22672	-0.989859	-0.777805	1.18391	1.13648	1.28565	0.49712	0.745883	0.893816	-1.59291	-0.885735	-1.61865	-0.962806	-0.809263	-0.759849	-0.981098	-1.45987	-1.11334	-0.39649	-0.148147	-0.42619	-0.368506	-0.299903	-0.571371	0.439877	-0.210495	-0.369981
ENSG00000139329	LUM	A	-2.64057	-2.08274	-2.32542	0.936723	1.0356	1.14195	2.13095	2.44051	2.37962	-0.579688	-0.1396	-0.170909	-0.367884	-0.427709	-0.739461	2.09763	2.08444	1.98771	-0.225869	-0.07808	-0.500842	1.20331	1.03743	0.985478	2.4813	2.48357	2.41913	-1.55348	-2.30862	-2.19573	-1.4166	-1.29191	-1.62342	0.0359824	0.0804223	-0.0576531	-1.60686	-1.90543	-1.16908	-0.789196	-1.11628	-0.822624	0.240224	0.519835	0.413823
ENSG00000148848	ADAM12	A	-1.93184	-1.87097	-2.01628	-0.286574	-0.493555	-0.210421	1.21751	1.12249	1.18306	0.584928	0.627888	0.630102	-1.07742	-0.855588	-0.943009	2.30606	2.29099	2.38628	0.232272	0.262483	0.27038	0.654715	0.735375	0.790188	3.19212	3.06008	3.12619	-1.15835	-2.20664	-1.86111	-1.11549	-1.00026	-0.708244	0.966881	0.906993	0.946748	-1.26888	-1.29977	-1.70678	-1.85937	-2.30376	-2.00594	0.545208	-0.0805911	0.221917
ENSG00000115267	IFIH1	A	-1.40177	-1.4763	-1.26321	0.065513	0.186352	0.120688	2.54017	2.58849	2.55427	-1.77652	-1.90372	-1.81402	-0.862855	-0.842014	-0.714862	0.517112	0.407452	0.201714	-1.4155	-1.78203	-1.92674	-0.722156	-0.58152	-0.349465	2.81034	2.77139	2.72242	-1.01429	-1.04757	-1.22895	0.533958	0.694406	0.656288	1.71016	1.66426	1.77416	-1.40281	-1.73016	-1.44829	-0.910879	-0.979073	-0.59437	1.64605	1.41275	1.6111
ENSG00000173762	CD7	A	-0.975164	-1.77057	-1.77057	-1.03102	-0.281332	-0.19666	1.58568	1.55322	0.826144	-1.47815	-1.46929	-1.77057	-0.800551	-0.997886	-1.01335	0.0373219	0.752783	0.813541	-0.523784	-0.827834	-0.912228	-0.458445	0.368857	-0.633209	2.12994	2.17048	1.86331	-0.594428	-1.40465	-1.77057	0.0646311	-1.15311	-1.45345	2.75676	3.06002	2.75953	-1.46447	-0.817549	-1.39542	-1.15989	0.249415	-0.63482	2.37737	2.94339	2.4466
ENSG00000143502	SUSD4	A	-1.39798	-1.20285	-0.819487	0.643178	0.753841	0.767096	3.08023	3.20827	3.11123	-1.43821	-1.02583	-1.2198	-1.97366	-1.41559	-1.03231	1.19694	0.770292	1.62667	-1.67634	-0.72072	-1.11531	-1.1733	-1.97366	-0.427857	-0.431404	-0.705951	-0.69464	0.283101	-0.246968	-1.22216	-0.534222	0.425065	0.0953306	1.28815	0.865014	0.558785	-1.66756	-1.02063	-1.97366	0.17215	-0.0472203	-0.4298	2.86998	2.8728	2.99897
ENSG00000103313	MEFV	A	0.900154	1.11901	1.25038	3.39853	3.28931	3.18972	1.49126	0.591583	0.41322	-1.64127	-1.93369	-1.39017	-1.46532	-1.62784	-0.549336	0.590491	0.329142	0.205999	0.545818	-0.111585	0.763958	2.4601	2.17897	2.66776	0.931016	0.913149	1.13996	-1.22895	-1.27613	-0.915552	-1.04144	-1.31624	-0.489621	-0.985954	-0.65865	-1.63752	-1.93369	-1.23419	-1.55855	-0.565791	-0.214795	-1.93369	-0.934652	-1.29123	-0.433662
ENSG00000138642	HERC6	A	-1.91292	-2.02032	-2.14487	-0.33068	-0.44924	-0.26883	2.2882	2.28289	2.36649	-1.45659	-1.5023	-1.5413	-0.229864	-0.202362	-0.287252	0.82986	0.935986	0.79685	-1.33186	-1.38371	-1.64503	-0.553055	-0.688115	-0.550651	2.40777	2.4395	2.44497	-1.24917	-1.20955	-1.49084	0.584595	0.751253	0.587229	1.86203	1.85655	1.87411	-2.04011	-1.8104	-1.78919	-0.488113	-0.435531	-0.463413	1.87438	1.60907	1.68355
ENSG00000234362	LINC01914	A	-2.68981	-2.70119	-2.6899	0.133401	-0.0375317	-0.213043	1.76062	2.04023	1.80985	-1.21054	-1.27394	-1.01561	0.371909	0.503593	-0.0238861	1.12382	1.31552	1.49052	-0.857952	-0.776989	-0.724761	1.20715	1.02296	1.52215	2.2477	2.4279	2.32932	-2.04656	-2.64025	-3.00618	0.814151	-0.341307	0.431266	0.290146	0.133024	0.231326	-1.73226	-1.20055	-2.08709	0.347461	0.265565	-0.0162152	1.51555	1.32107	0.629354
ENSG00000144596	GRIP2	A	-1.58152	-1.25987	-1.7513	-0.21903	-0.236603	-0.198938	1.88077	1.55984	1.73001	-0.781399	-0.854926	-0.969079	0.456834	0.573693	0.454509	-0.1024	-0.253188	0.212867	-1.00145	-0.377703	-0.635864	0.928878	0.788785	0.488343	3.42593	3.40689	3.43378	-1.44495	-2.25051	-2.55027	-0.582431	-0.0726601	-0.226837	1.21979	0.858488	1.06465	-2.90411	-2.06655	-3.18303	0.593559	0.385412	0.314289	0.729968	0.589087	0.408274
ENSG00000078098	FAP	A	-1.24318	-2.01975	-1.63804	1.86466	1.92365	1.84128	1.10086	0.996455	1.00093	-3.57111	-3.10078	-3.32001	-0.596021	-1.47102	-0.722309	1.07971	1.17295	1.08968	-0.519529	-0.298477	-0.35698	1.21861	1.28806	1.2688	1.58343	1.49335	1.78262	-1.51471	-2.01618	-1.33127	0.728266	0.493823	0.471003	0.73467	0.867715	0.827949	-2.01555	-1.52563	-1.77041	0.184882	0.428475	0.584945	1.2007	0.803417	1.00006
ENSG00000265972	TXNIP	A	-3.74585	-3.75194	-3.6974	0.132161	0.179752	0.194153	1.33209	1.37662	1.39021	-1.16043	-1.11946	-1.0372	1.32228	1.32586	1.3022	1.14351	1.06441	1.09538	-1.58644	-1.3835	-1.52554	0.95189	0.931387	0.964843	2.16131	2.10326	2.1275	-0.743021	-0.877878	-0.897479	0.325012	0.265426	0.285234	0.85846	0.890952	0.877551	-1.51797	-1.61443	-1.49109	-0.571944	-0.640212	-0.552768	1.19395	0.993234	1.12594
ENSG00000104490	NCALD	A	-1.83509	-1.51772	-1.79548	0.990521	0.733976	0.756474	1.84107	1.87498	1.83418	0.264658	0.565771	0.518541	0.749763	0.585942	0.644093	1.87366	1.99002	1.81358	-0.396807	-0.196697	-0.405894	0.537166	0.486537	0.744562	1.12291	1.1543	1.19386	-2.57325	-3.46799	-3.51399	-0.717657	-0.333641	-0.490208	0.619192	0.537097	0.479285	-2.57235	-2.67517	-3.04509	-0.599057	-0.523036	-0.305047	0.949598	1.08592	1.01653
ENSG00000157766	ACAN	A	-1.25211	-0.911323	-0.717078	1.48332	1.66483	1.48733	1.21444	1.15459	0.986565	-1.54667	-1.12426	-1.18686	1.12925	0.975896	1.15396	1.75663	1.74187	1.67231	-1.04372	-1.09316	-0.909297	0.799403	0.834057	0.763161	1.91309	1.85739	1.99899	-2.39544	-2.79888	-4.38136	-1.37203	-1.11282	-1.40037	0.806726	0.737816	0.707267	-1.81357	-2.1577	-1.58553	0.836548	0.259413	0.561098	0.450228	-0.114233	-0.0297831
ENSG00000143387	CTSK	A	0.136975	0.373827	0.724722	2.27876	2.16162	2.08859	3.38776	3.50805	3.45296	-0.704947	-0.659811	-0.663238	0.201016	0.360996	0.392166	0.931076	0.781178	0.737574	-1.69085	-2.38754	-1.77579	-0.840745	-0.667383	-0.632508	-0.287532	-0.412713	-0.376661	-1.63842	-1.75055	-2.79056	-0.563014	-0.450567	-0.298882	0.371654	0.311098	0.497703	-2.35767	-1.84853	-1.62509	-0.613987	-0.264462	-0.423433	0.865166	0.901558	1.26042
ENSG00000185507	IRF7	A	-1.64699	-1.22967	-1.03779	0.412982	0.560025	0.57817	2.33407	2.34928	2.39318	-1.59642	-2.14037	-1.54499	-1.31312	-1.30375	-1.45998	-0.150347	-0.165116	-0.30393	-1.71211	-1.5081	-2.28086	-0.884042	-0.777216	-0.890136	1.53551	1.58243	1.50957	-0.725817	-1.30335	-1.21651	1.05748	1.20169	1.29371	1.95772	1.81742	1.751	-1.01138	-1.29753	-1.4123	-0.202515	-0.152602	-0.16903	2.09348	2.61047	2.39778
ENSG00000178860	MSC	A	0.701474	0.60192	0.741281	2.52039	2.70767	2.66247	2.30023	2.33654	2.28616	-1.71882	-1.94904	-1.44908	-0.714345	-0.849837	-0.867266	0.481845	0.354218	0.43418	-0.972683	-0.703319	-0.94941	1.73824	1.81859	1.65326	1.62259	1.6169	1.48789	-1.17092	-1.94641	-2.12381	0.131765	-0.143464	0.152373	-1.24338	-1.34671	-1.31998	-2.00857	-2.1183	-1.85868	-0.280473	-0.237879	-0.318135	-0.74316	-0.667057	-0.649258
ENSG00000260073		A	2.18575	2.27417	2.00368	3.14501	3.21045	3.11814	2.6354	2.61021	2.81687	-1.11056	-1.48525	-1.49211	-0.93087	-2.03564	-1.27841	-1.03526	-1.25964	-1.74037	-0.788849	-0.0366975	-0.642819	-0.723511	-0.256265	-0.748909	-0.13564	-0.947343	-0.200472	-1.64065	-1.13559	-0.79253	-1.14339	-0.514792	0.115493	-0.114754	-0.284272	-0.134696	-0.0959111	-1.6439	-0.0465979	-0.282278	-0.109202	0.236821	0.486341	-0.00513187	-0.0460281
ENSG00000224309	ANKRD30BP2	A	1.57206	1.23805	1.50618	1.6282	1.57055	2.15621	3.34273	3.18456	3.40838	-1.60184	-1.13152	-1.89427	-1.64116	-0.934799	-1.89427	-1.30906	-1.58689	-1.599	-0.956612	-0.951532	-1.20746	-1.31474	-0.746062	-1.58398	-0.828801	-0.626565	-0.310545	-1.89427	-0.0469217	-0.651163	-0.179317	0.57573	-0.737744	0.270254	0.895861	0.693905	0.290141	-0.725692	-0.76473	-0.526367	0.374688	-0.131003	1.77639	1.57795	1.71448
ENSG00000254486	LINC02547	A	-2.21951	-1.76507	-2.2196	2.1396	2.23537	1.37935	1.65259	1.61583	1.56081	-1.30433	-2.23459	-2.53588	-0.262217	-0.786773	-0.539112	0.418979	0.6458	0.511591	-2.53588	-2.23658	-2.26895	-0.640973	0.185578	0.581593	-0.110576	-0.1509	0.26989	-1.1715	-1.87831	-1.0982	1.03016	0.908014	1.27452	0.981345	0.603324	0.59307	-0.890982	-1.58285	-0.0884039	1.55777	1.55523	1.63422	1.65214	1.75048	1.78393
ENSG00000165323	FAT3	A	1.30887	1.10779	1.34404	1.76469	1.6528	1.83948	3.60152	3.36053	3.50625	-2.42899	-2.91775	-2.1802	-1.53296	-1.73814	-1.62125	-0.814699	-0.885909	-0.877573	-0.312721	-0.857047	-1.15169	-0.37663	-0.322868	-0.317571	0.336178	0.0882466	0.288231	-0.911063	-0.43245	-0.296037	0.288282	-0.349172	-0.259805	1.26301	1.37758	1.52611	-0.362996	-0.900177	-0.560487	-0.527994	-1.73887	-0.500712	0.935603	-0.351635	-0.0618171
ENSG00000254585	MAGEL2	A	-1.96718	-1.96718	-1.96718	-0.178326	-0.285031	-0.518295	1.93836	1.9655	2.31921	-0.880744	-1.20443	-0.720721	0.362589	0.358936	0.110444	1.61847	2.43772	1.88078	-1.96718	-1.42014	-1.10884	0.662936	-0.187808	-0.307432	0.303342	0.822066	0.433414	-1.96718	-1.30962	-1.96718	-0.252228	0.635611	-0.177076	-0.339615	-0.215815	0.674657	-1.96718	-1.96718	-1.96718	0.486828	0.57838	0.978624	2.83833	2.53097	2.87358
ENSG00000253398		A	-1.28573	-2.08114	-1.76486	-0.0367214	0.887507	0.49	2.34375	2.29588	2.18736	-2.08114	-1.77985	-1.53761	0.901421	1.09344	1.53639	2.18637	1.87166	2.16237	-2.08114	-1.53409	-1.0695	0.227709	-0.522274	0.193667	0.783573	-0.0465257	1.44966	-1.12152	-2.08114	-2.08114	-0.802089	-0.103698	-0.397413	1.14532	0.606725	1.46858	-2.08114	-0.912558	-2.08114	0.505352	-0.743197	0.261113	2.35998	0.703465	0.564314
ENSG00000104415	CCN4	A	-1.86508	-1.62482	-0.615406	1.0638	0.749708	-0.0244158	2.9361	2.40551	2.76406	-0.69726	-0.44921	-1.42759	-0.0905349	0.555723	-0.103817	2.85271	2.60491	2.80315	-1.08095	-0.560906	-1.49463	-0.0242336	0.370822	-0.138991	0.448742	0.774124	0.624324	-2.18144	-1.81551	-1.7573	-0.132182	-1.13297	-0.497717	-0.553875	-1.62234	-1.08423	-1.40822	-1.7897	-2.18144	0.405047	0.161797	0.671781	1.59814	1.13701	1.42731
ENSG00000105499	PLA2G4C	A	-1.03415	-1.5516	-1.76844	1.5438	1.43872	1.70433	2.27482	2.31909	2.33992	-2.17032	-2.26181	-2.15364	-0.358543	0.199546	-0.239912	1.15358	0.932475	1.34041	-1.74905	-2.03397	-1.49905	0.722229	0.892794	0.681539	1.08329	0.737165	1.00397	-1.60163	-1.09182	-1.2101	0.478959	0.0181205	0.41019	0.653599	0.839763	1.087	-2.88128	-1.72555	-2.03213	-0.338539	-0.170877	-0.754244	1.46258	1.69708	1.61169
ENSG00000134716	CYP2J2	A	1.23899	1.31488	1.21552	1.81769	1.5566	1.69838	3.1569	3.19688	3.00089	-0.660411	-2.16166	-1.61187	-1.89067	-1.4389	-1.20584	-0.541539	-0.681021	-0.127938	-1.61156	-0.63221	-0.694633	-0.266001	-1.92142	-0.946697	1.40836	1.229	1.32434	-0.363226	-1.42307	-1.96055	-0.566605	-2.09459	-0.409457	1.02209	1.02209	0.490165	-1.43814	-0.669493	-1.39888	-0.190282	-0.692064	-0.51293	1.35224	1.19723	0.869414
ENSG00000108018	SORCS1	A	2.87471	2.68885	2.69286	2.44511	2.35216	2.57492	2.49874	2.50893	2.43767	0.116308	-0.0056851	-0.17559	0.483575	0.103299	0.460131	-0.114673	-0.532028	-0.396709	-0.255935	-0.8911	-0.712546	-1.21465	-1.32467	-0.905762	-1.37996	-1.34244	-1.69601	-1.98791	-1.42441	-2.80699	-1.12288	-0.989664	-0.681881	-1.38276	-1.22669	-0.781731	0.153865	0.0104219	-0.205303	0.237074	0.223652	-0.0366944	-0.0967287	-0.736437	-0.434431
ENSG00000137628	DDX60	A	-1.40536	-1.28958	-1.58806	-0.0411852	-0.153525	-0.055372	2.34677	2.3272	2.32302	-1.78732	-1.8301	-1.87665	-1.00293	-0.786804	-1.0087	0.885671	0.885836	0.938152	-1.6627	-1.72774	-1.61268	-0.468402	-0.719832	-0.68756	2.58541	2.57132	2.49785	-0.807317	-0.947964	-1.17073	0.830198	0.824993	0.799109	1.76486	1.79781	1.81989	-1.15019	-1.3237	-1.14689	-0.801626	-1.25613	-0.750491	1.7081	0.924177	1.22916
ENSG00000232629	HLA-DQB2	A	-0.309127	-0.630431	-0.334178	-0.509461	-0.292237	-0.453083	2.14126	1.94491	2.00763	0.387076	0.108385	0.0348856	0.811259	0.247724	0.363393	2.7599	2.53228	2.73035	-0.377404	0.0633039	0.13432	0.0667655	-0.0734257	-0.176758	1.57465	1.60985	1.50495	-2.80128	-2.00715	-2.55655	-2.1164	-2.18822	-2.01452	0.25622	0.168544	-0.182685	-1.70863	-1.65986	-1.37083	-1.64389	-0.932466	-1.21985	1.1544	1.48071	1.47566
ENSG00000183111	ARHGEF37	A	-1.85224	-1.7982	-1.96041	0.997614	0.851624	0.879076	1.51486	1.53648	1.51273	-1.64609	-1.72422	-1.71565	1.39664	1.37981	1.28572	1.53065	1.52202	1.31066	-1.83764	-1.53852	-1.79576	0.390058	0.575148	0.536173	0.808182	0.891464	0.786841	-2.5467	-2.59535	-2.41082	0.499302	0.486229	0.564417	1.0889	1.03281	1.08022	-2.08745	-2.20077	-1.89335	0.768335	0.588674	0.531079	1.33776	0.970544	0.949155
ENSG00000244681	MTHFD2P1	A	-0.688356	-0.540324	-1.03437	1.90737	1.7471	1.88349	2.34304	2.60309	2.25141	-2.18332	-1.92535	-2.17854	-1.24775	-1.35092	-2.47574	-1.89053	-1.3466	-1.93549	-1.53809	-1.36959	-1.78894	0.317589	0.810837	0.380024	-0.0504445	-0.0150262	-0.240166	-1.2996	-0.628395	-1.23264	1.09029	1.34056	0.994069	0.786067	1.51618	1.15583	-0.368373	-0.327875	-0.999706	0.877893	1.50334	0.959633	0.807939	1.58672	1.79366
ENSG00000138944	SHISAL1	A	-0.75413	-0.945611	-1.27554	0.878882	0.775423	0.999682	1.81783	1.50286	1.65695	0.582242	0.372222	0.784504	-0.270798	-0.238376	0.0464489	2.3094	2.1346	2.22899	-0.00534524	-0.0500481	-0.458331	0.555612	0.70073	0.389998	1.87529	1.6811	1.70366	-3.67224	-2.9542	-2.67084	-2.1294	-1.23136	-1.20344	-0.208332	-0.537611	-0.550309	-1.523	-2.11778	-1.93824	-0.247136	-0.785453	-0.36826	1.64362	0.646412	0.849323
ENSG00000168546	GFRA2	A	-1.36203	-0.815338	-0.783536	1.20187	0.74537	1.40487	3.47028	3.23424	3.2836	-1.93771	-1.63642	-1.18385	-0.133214	-0.978234	-1.18048	0.96984	1.42138	1.32987	-1.64039	-1.17929	-1.67078	-0.776853	-1.62356	-1.37219	-0.266094	-0.1164	0.297873	-1.54272	-1.93771	-1.18621	0.00849209	-0.416859	-0.253982	1.45745	1.20149	0.854089	-0.663793	-0.132082	-1.93771	0.291541	0.331253	0.102507	1.6455	1.53451	1.94138
ENSG00000172348	RCAN2	A	-2.31411	-2.34616	-2.67331	0.69856	1.0732	0.665555	1.00583	1.31483	1.0168	0.342171	0.0192959	-0.191577	0.781431	0.68257	0.588527	1.84509	1.95077	1.74524	0.456426	0.23061	-0.560933	0.216808	0.32783	-0.31171	0.40535	0.418636	-0.0107806	-2.50891	-1.87352	-3.46853	-1.23291	-1.22389	-0.964933	0.454144	0.434894	0.289932	-1.44254	-2.29995	-1.84615	0.35671	0.487071	0.0293479	2.6064	2.32372	2.50213
ENSG00000250644		A	-1.40015	-0.947678	-1.11152	1.10693	0.972224	1.12279	1.9807	1.53644	1.8883	-1.25356	-1.60452	-1.69548	-0.191405	0.348056	0.0727498	1.60593	1.61466	1.87886	-2.21949	-1.57951	-1.92034	0.194441	0.512966	0.235919	1.21964	1.28544	1.47153	-2.0625	-2.37609	-2.61569	0.993268	1.16989	1.0166	0.651321	0.735567	0.549748	-2.34866	-2.07415	-2.87745	0.922179	0.309103	0.779977	0.873097	0.455051	0.774828
ENSG00000134061	CD180	A	-1.64699	-1.64699	-1.64699	-0.907436	-0.966689	-1.32837	-0.325924	0.261427	-0.508066	-0.903607	-0.699161	-1.64699	-0.305462	-0.373832	-0.542383	1.48296	1.64373	1.2764	-1.64699	-1.64699	-1.64699	-0.846626	-0.856356	-0.101187	-0.104734	0.054541	1.27197	0.609771	-0.358011	-1.22285	1.03599	0.120143	-0.0781181	2.72722	2.99134	3.13092	-1.34089	-1.64699	-0.974385	0.106373	1.07598	0.0107426	3.13253	2.50924	2.4787
ENSG00000111331	OAS3	A	-0.644674	-0.660992	-0.625499	-0.711317	-0.709635	-0.762956	2.43184	2.38546	2.45313	-1.01395	-0.9933	-1.00845	-1.62368	-1.71161	-1.60147	0.536845	0.592784	0.591546	-0.597631	-0.738817	-0.749589	-0.982998	-0.980075	-1.06084	3.01462	3.00132	3.01924	-0.642995	-0.955509	-0.908568	-0.0576515	-0.133596	-0.136489	2.04233	1.99112	2.00441	-0.877982	-0.920617	-0.812132	-1.19657	-1.8339	-1.544	1.61624	0.554662	0.961951
ENSG00000115738	ID2	A	-1.6004	-1.01156	-1.18045	1.14255	1.06244	1.06251	1.15318	1.24185	1.21349	-2.2082	-2.23191	-2.59592	0.762274	0.747967	0.59664	0.873238	0.738152	0.785961	-1.53965	-1.18032	-1.08675	0.927101	0.944473	1.04243	0.716886	0.790577	0.642568	-2.66077	-1.84614	-2.62272	1.15232	1.08561	1.11653	1.3318	1.30916	1.1878	-2.04767	-2.49709	-2.45383	-0.0364329	0.298628	0.280956	1.34316	1.69449	1.55507
ENSG00000104043	ATP8B4	A	0.33773	0.287101	0.18576	2.46636	2.46984	2.52645	2.98507	2.82345	2.85954	-1.06072	-1.59707	-1.04404	-0.82187	-1.13725	-0.317997	0.665229	0.94191	0.616816	-0.473149	0.21289	-0.389452	0.0264341	0.176555	0.0494362	1.64195	1.49824	1.95886	-2.14991	-1.43732	-0.194051	-0.598701	-1.165	-0.563016	0.119786	-0.793532	-0.32888	-2.5449	-2.15316	-2.5449	-0.682974	-0.942156	-1.25991	-0.0870338	-0.164314	-0.398106
ENSG00000064300	NGFR ENSG00000064300	A	-0.193778	-0.263758	-0.2454	-0.0241607	-0.00186996	-0.0322926	2.23789	2.19127	2.18006	-2.12366	-2.2106	-2.05327	-1.12521	-1.30067	-1.30109	2.5266	2.56175	2.4979	-1.71949	-1.46636	-1.64619	-0.653612	-0.789706	-0.750558	1.49388	1.52332	1.46312	-0.0863691	-0.186225	-0.0552945	-0.726957	-0.716765	-0.625083	0.0194272	0.0537709	-0.0503164	-1.31826	-1.37171	-1.3993	-0.411467	-0.431964	-0.356506	2.3498	2.22942	2.30968
ENSG00000117228	GBP1	A	-1.26041	-1.2545	-1.55586	0.300642	0.11321	0.0696178	2.67106	2.6281	2.64015	-1.27285	-1.08644	-0.936785	-0.794927	-0.969017	-0.855278	0.948905	0.880586	0.791065	-1.11331	-1.03174	-1.11529	-0.138137	-0.174295	-0.0899408	2.864	2.84522	2.87073	-1.56442	-1.86869	-1.98399	-0.253403	-0.182475	-0.35772	1.24108	1.19929	1.23912	-1.42456	-1.63599	-1.7171	-0.746803	-0.779147	-0.793356	1.32708	1.09269	1.23389
ENSG00000165685	TMEM52B ENSG00000165685	A	-0.167697	-0.766457	-0.562557	1.30549	1.74119	1.32559	2.10538	1.79891	1.95214	-2.49562	-2.02529	-1.68786	-0.514385	-1.03894	-1.06523	-0.0325129	-0.150179	-0.259633	-0.308532	-0.631598	-1.00611	2.75818	2.52233	2.5293	0.97407	1.04314	1.39153	-1.6119	-1.68046	-2.03655	1.1711	1.00065	0.804449	0.758144	0.783288	0.613996	-1.51413	-2.78804	-2.4129	-0.201555	-0.0104761	-0.66619	-0.541628	-0.259854	-0.142593
ENSG00000154451	GBP5	A	-0.0783032	-0.963343	-0.94443	-0.438557	-0.669325	-1.51996	1.83629	2.31486	2.65562	-1.22753	-1.51996	-1.22275	-0.291962	-0.395138	-1.51996	-0.349615	0.234752	-0.587559	-0.419472	-0.761546	-0.661616	1.16664	0.840603	0.245394	3.9889	3.83692	3.91405	-1.12497	-0.412381	-1.09582	0.529299	-0.902502	0.270145	0.309621	0.588893	0.831062	-1.21386	-1.51996	-1.51996	-0.307415	-0.92608	-0.738895	0.478604	-0.43454	-0.27424
ENSG00000159403	C1R	A	-2.05545	-1.89447	-2.09263	0.501813	0.587325	0.707184	2.1484	2.12765	2.09011	-0.89337	-1.03663	-1.02875	0.031709	-0.0176025	-0.00271747	0.7604	0.608782	0.719402	-1.17679	-1.09448	-1.19301	0.745961	0.559398	0.55863	2.50974	2.48715	2.49881	-2.08696	-2.38562	-2.60589	0.0235159	-0.0174418	-0.18266	1.2092	1.08303	1.03846	-2.00215	-1.91084	-2.00126	-0.279924	-0.159793	-0.178694	0.99915	1.13289	1.16841
ENSG00000262406	MMP12	A	-1.52719	-0.569925	-1.52719	1.96697	1.93763	2.01221	3.43719	3.66465	3.99514	-0.991743	-1.22591	-0.98367	-0.0804273	-0.754508	-1.22844	0.473372	0.935308	0.53616	-0.983492	-0.76878	-1.26027	1.1594	1.34567	1.12335	1.28236	0.933524	0.307972	-0.822446	-1.52719	-1.52719	0.0565667	-0.30351	-0.730165	-0.579453	-0.400627	-0.029941	-1.52719	-1.52719	-1.52719	-0.916509	-0.342438	-0.962638	-0.358333	-0.646317	0.462416
ENSG00000101670	LIPG	A	-1.82832	-1.50136	-0.942944	0.515852	0.0593517	0.219953	1.74994	1.87011	1.76556	-0.495936	-0.316849	-1.12286	-1.80234	-2.31787	-1.68238	1.0494	1.03569	0.893194	-0.4755	-0.898884	-0.606306	-0.828044	-0.0128312	-0.667858	1.13839	1.36927	1.6861	-0.684734	-0.561671	-1.01462	1.64403	1.16497	1.30784	2.05517	2.08158	2.30212	-2.62372	-2.23198	-2.62372	-0.477917	-1.61037	-0.860456	1.44056	1.33845	1.50196
ENSG00000004846	ABCB5	A	-1.40099	-1.09601	-1.40099	0.563162	1.13997	-0.409272	2.55185	2.48359	2.47721	-1.10857	-1.09971	-0.857469	-0.579613	-0.276171	-0.459647	2.4326	2.52951	1.93307	-0.646907	-0.853951	-1.13407	-0.409156	-0.829021	-1.0907	-0.000850221	-0.51763	0.434173	-1.00601	-1.40099	-0.976856	-1.03882	-1.05948	-0.603963	0.226573	0.626446	0.409117	-1.40099	-1.40099	-0.72839	-1.40099	-1.07371	-0.265241	3.13633	2.73236	2.85121
ENSG00000081189	MEF2C	A	-1.61803	-1.87554	-1.8314	1.13703	1.13399	1.11545	1.68289	1.69689	1.71984	-1.1446	-1.13151	-1.00422	1.31821	1.46434	1.40677	1.44593	1.29385	1.3664	-2.13208	-1.86036	-2.02606	0.160457	0.125928	0.237421	0.745006	0.584657	0.67276	-2.56274	-2.75559	-2.74266	-0.40384	-0.38419	-0.277938	0.71525	0.723377	0.740358	-1.4503	-1.64907	-1.64732	1.20338	0.836174	1.1073	1.47466	1.11222	1.27693
ENSG00000229291	LINC02768	A	-1.19966	-0.789854	-1.49791	0.988398	1.04415	1.21488	2.38976	2.023	2.12397	-1.20744	-2.06685	-1.36459	0.0598008	0.104867	0.383707	1.17958	1.87852	1.37492	-2.88137	-1.45385	-2.32034	-0.668637	-0.168798	-0.230311	0.259027	-0.449433	0.279057	-1.49858	-1.452	-2.42719	0.670491	0.229351	0.526866	1.31929	1.17234	1.43436	-1.64718	-2.47918	-1.42347	1.12202	0.653372	-0.0638347	1.47768	1.87691	1.50414
ENSG00000249842	ENSG00000249842	A	-0.798967	-1.48003	-1.78502	-0.558936	0.357067	-0.984759	1.63994	1.91734	1.89093	-1.49259	-1.23463	-1.2415	-0.443495	-1.22695	-0.680416	-0.614675	0.0677972	0.427174	-1.24132	-1.02661	-1.5181	-0.624167	-0.994389	-0.814292	2.11549	2.15603	2.43929	-0.825405	-1.12745	-1.78502	0.535466	-1.44351	0.779798	1.25036	1.14609	1.18518	-0.659498	-0.616441	-1.11242	-0.149063	0.937949	-0.815739	1.49866	3.67166	3.27916
ENSG00000151892	GFRA1	A	-2.07178	-2.55171	-1.62125	-1.01882	-0.569681	-1.14245	1.01385	1.12225	0.914354	-0.794774	-0.667709	-0.133439	0.16803	0.05034	-0.00216383	2.33612	2.26913	2.20194	-0.439406	-0.429526	-0.331084	0.905612	1.09024	0.814824	1.84538	1.98005	1.51891	-0.912485	-1.47737	-1.68255	-0.697245	-0.926351	-0.619518	2.68946	2.59268	2.54425	-1.61139	-1.87334	-1.12478	-1.53277	-1.36766	-1.10514	0.677798	0.0496414	-0.0804564
ENSG00000115414	FN1	A	1.30971	1.27644	1.27351	0.202904	0.2201	0.223918	1.48812	1.36503	1.44085	-0.941866	-0.866849	-1.07002	-1.95608	-2.03911	-1.99616	1.24433	1.26044	1.21297	1.02177	0.96313	0.95681	-0.352261	-0.361489	-0.303618	3.3097	3.23294	3.31261	-0.743743	-1.12959	-1.14001	-1.96145	-1.98881	-2.13207	-0.510585	-0.528499	-0.445932	-0.434494	-0.525288	-0.477351	-0.886779	-1.76546	-1.32191	0.934937	-0.4497	0.0789047
ENSG00000110675	ELMOD1	A	0.349354	0.326439	0.139962	2.03171	2.22781	2.097	2.01617	1.91301	1.81929	-0.885594	-0.816995	-1.3936	0.00780399	-0.0945376	-0.356955	2.12105	2.1233	2.21896	-0.18341	-0.336788	-0.271348	1.00522	0.968026	1.22982	0.442109	0.49613	0.861502	-1.79681	-1.61365	-1.69513	-1.18096	-0.928172	-0.815904	-1.41058	-1.96692	-2.06835	-2.14376	-1.94462	-2.72393	-1.03969	-0.932458	-0.658938	0.840279	1.03748	0.986681
ENSG00000184545	DUSP8	A	-1.66064	-2.11641	-2.2794	-0.0260444	0.338226	0.363885	1.21832	0.936642	0.644004	-3.66776	-1.87225	-2.24313	-0.781547	-0.608296	-0.289561	1.36248	1.3073	1.64548	-2.71339	-2.23534	-1.74038	0.499919	0.525783	0.491113	1.49578	1.48326	1.33394	0.89923	0.647766	0.597889	1.58385	1.35188	1.5397	1.11629	0.821589	0.731297	-1.85281	-1.37724	-1.76999	0.651627	0.350456	0.595009	1.06033	0.84345	0.797693
ENSG00000175746	C15orf54	A	1.44231	1.18047	1.39535	0.644656	1.12272	1.1008	3.01981	2.87823	2.80296	-2.29686	-2.6998	-2.37544	-2.00159	-2.81934	-2.36968	0.0980412	0.480153	-0.0934529	-1.20343	-0.77184	-0.560376	-1.35154	-1.17249	-1.23673	0.938399	1.0852	1.11515	0.288828	0.463277	0.714848	-0.272171	-0.87843	-0.232408	0.758777	0.48992	0.598982	-0.213877	-0.373639	-0.405558	-0.499542	-1.31493	-0.625533	1.27196	0.987236	0.890597
ENSG00000137801	THBS1	A	0.16232	0.124314	0.147018	0.449201	0.374457	0.382967	2.811	2.80914	2.79771	-1.54522	-1.53062	-1.45807	-2.42878	-2.44777	-2.46217	1.15755	1.15005	1.12662	-0.528569	-0.511108	-0.58421	-1.3163	-1.25434	-1.20644	1.80465	1.73955	1.74768	0.660318	0.643861	0.661868	-0.79849	-0.8268	-0.761113	1.3538	1.31855	1.3198	-0.605546	-0.654115	-0.610783	-1.64593	-1.9542	-1.76011	0.96668	0.493837	0.687716
ENSG00000136542	GALNT5	A	0.753749	0.48734	0.119134	1.43154	1.3634	1.10119	3.17054	3.03723	2.93506	-1.64398	-1.60489	-0.967932	-1.82816	-1.00475	-1.11953	0.626826	0.396988	0.141685	-1.08488	-0.565147	-1.23384	-0.831103	-0.678099	-0.512294	1.53137	1.21486	1.70739	-2.04895	-2.50681	-1.85102	-0.50144	-0.555435	-0.396268	0.892951	0.887683	1.03495	-1.91741	-1.59603	-1.57787	0.413553	-0.492468	-0.404347	1.6842	0.826659	1.16437
ENSG00000165617	DACT1	A	-1.37697	-1.3074	-1.60627	0.992845	1.12679	0.961913	1.76831	1.66035	1.74791	-1.22035	-1.40419	-1.00185	0.418206	0.458011	-0.0305358	2.22636	2.2648	2.16121	-1.79272	-2.35988	-1.83542	0.901858	0.760408	0.558223	2.42869	2.38121	2.26875	-1.5721	-2.02542	-2.83062	-0.839342	-0.960853	-0.761616	0.0730067	-0.304895	0.146198	-1.12044	-0.720866	-1.04698	-0.0276955	0.10928	-0.0726164	0.547105	-0.0727105	0.330288
ENSG00000180573	H2AC6	A	-1.93501	-1.96833	-2.03323	-0.248961	-0.447352	-0.528609	1.51637	1.63714	1.60507	-2.09231	-2.32574	-1.98518	-1.02535	-1.07391	-0.837697	1.65597	1.41265	1.55461	-1.64991	-1.90745	-1.61445	-0.918105	-0.712506	-0.58869	1.15775	1.07357	1.06554	0.561025	0.522509	0.432399	1.04483	1.16924	1.07536	1.79154	1.82654	1.69871	-1.04779	-1.03367	-1.15255	-0.88755	-0.348826	-0.469558	1.91434	2.00916	2.10841
ENSG00000277511		A	-0.608142	-1.98551	-1.31494	0.522494	0.136342	0.0368201	2.11266	1.88954	2.16649	-0.704672	-0.926604	-1.65613	-0.951821	-0.0191481	-1.13774	0.0516899	-0.29381	0.209632	-1.81865	-0.757372	-2.06951	-2.17679	-0.328978	-0.481509	2.08135	2.26758	2.11402	-1.58017	-1.30622	-1.31863	1.22906	0.538499	0.507383	1.25212	2.03782	1.38408	-0.571901	-2.0568	-1.44315	-0.527066	-0.210751	-0.483853	1.74965	2.33534	2.10728
ENSG00000138735	PDE5A	A	-1.64072	-2.09991	-1.72685	-0.124239	-0.027517	-0.207906	1.15367	1.06759	1.18975	-0.812206	-0.732233	-0.632974	1.38773	1.36018	1.2958	2.22282	2.25227	2.1484	0.111621	0.155062	0.115134	1.08909	1.08991	1.26623	1.79786	1.69637	1.73129	-2.25874	-2.37891	-2.77739	-0.151453	-0.223213	-0.534718	0.828073	0.869584	0.805773	-2.33257	-2.32749	-2.49322	-0.352145	-0.855829	-0.43276	0.34007	-0.535218	-0.316068
ENSG00000162849	KIF26B	A	-2.03614	-1.75009	-1.26268	0.511374	0.466833	0.661059	2.24428	2.02707	2.04144	-0.780508	-0.918001	-0.487195	1.65845	1.71275	1.356	1.5039	1.51923	1.5743	-0.952329	-1.30943	-0.725261	1.19212	1.18989	1.28439	0.758303	1.22189	0.804683	-2.11733	-2.02936	-1.80626	-0.218828	-0.432758	-0.955799	0.329484	0.246497	0.463953	-2.71399	-2.71013	-3.055	0.0392921	-0.276931	0.0440514	0.861955	0.388548	0.436286
ENSG00000158406	H4C8	A	-1.99502	-1.05124	-1.4877	-0.758864	-0.496255	-0.578894	1.90422	1.59706	1.94844	-0.815604	-1.3753	-1.87521	-1.07212	-1.07496	-0.900488	1.91393	1.92006	1.74199	-1.39432	-1.25456	-1.51371	-1.36458	-1.09315	-0.61891	1.82988	1.69719	1.75982	0.278612	0.0191399	-0.441267	0.733424	0.649945	0.705469	1.8302	1.60335	1.78099	-1.35249	-1.75502	-1.23881	-1.5172	-1.3259	-0.871535	1.95203	1.70162	1.65574
ENSG00000128422	KRT17	A	-1.03429	-1.88372	-2.18871	-0.496196	0.49437	-0.113925	0.617413	-0.0996547	0.806334	-2.18871	-2.18871	-1.64518	-2.18871	-1.88285	-1.64258	1.36657	1.17038	1.2993	-0.687478	-0.935769	-0.58825	1.9044	1.77446	1.92542	2.95798	2.97773	2.91503	0.0680517	-0.899729	-1.43721	-0.0432599	0.349218	0.999176	0.308076	0.206409	0.285761	-0.780251	0.317091	-1.26962	1.00794	1.47963	0.153543	-0.382719	-0.764864	-0.041914
ENSG00000145536	ADAMTS16	A	-0.619113	-0.464488	-0.257335	-0.920132	-0.909121	-0.508879	2.22787	2.34617	2.35656	-0.42553	-0.331538	-0.0638268	-2.69753	-2.78321	-2.81088	2.29279	2.21838	2.35236	-1.00727	-0.357676	-0.562607	-0.904308	-0.827961	-0.755053	2.03788	1.86125	1.91384	-0.340657	-0.503877	0.251515	-1.15595	-0.502612	-0.51607	0.496224	0.635516	0.805352	0.447198	0.185567	0.541751	-1.29582	-2.05576	-1.82173	0.969627	0.678326	0.780759
ENSG00000261618	LINC02605	A	1.32058	1.60141	1.3359	2.48655	2.64759	2.69977	1.90426	2.01152	2.13341	-1.27431	-0.787379	-2.06024	-1.4374	-2.20095	-1.16366	0.0881777	0.326383	-0.237038	-0.271356	0.193143	-0.508693	0.73119	0.868713	1.06892	0.982476	0.931166	1.08574	-0.492803	-0.0718699	-0.545351	-0.241424	-0.170523	0.0274564	-0.0455569	0.322051	0.714652	-2.20033	-1.80435	-1.53805	-2.12201	-2.56655	-1.29882	-0.162102	-0.498341	-1.78195
ENSG00000152689	RASGRP3	A	-0.0712578	-0.221878	-0.353053	-0.0863323	-0.165917	-0.286674	3.35467	3.38868	3.22328	-2.51507	-2.74016	-1.46219	-0.820612	0.151848	0.0776106	0.859462	0.871492	1.04614	-1.70926	-1.14632	-2.49888	-0.926221	-0.824819	-1.09643	1.89478	1.95722	1.71905	-0.614106	-1.12119	-1.46699	-0.541455	-0.420252	-0.628815	1.00599	0.611396	0.729906	-0.216474	-0.280389	-0.215809	-0.721972	-0.420314	-0.501374	1.19856	0.86121	1.12289
ENSG00000153029	MR1	A	-1.68048	-1.85034	-1.89628	1.02664	1.034	1.07811	1.78196	1.78701	1.91542	-2.21432	-1.88747	-1.70507	0.500157	0.404128	0.491776	1.14184	1.18032	1.06883	-1.94499	-1.66285	-1.7432	0.284009	0.360998	0.398402	0.858401	0.712301	0.716853	-1.82182	-1.95566	-1.85625	0.78874	0.824209	0.744587	1.22817	1.2031	1.14755	-1.8904	-2.25718	-2.13381	0.730903	0.466187	0.615322	1.51953	1.10287	1.38782
ENSG00000121858	TNFSF10	A	-1.38722	-1.08224	-0.811694	0.202045	-0.246484	0.301739	1.78142	2.4476	2.74945	-1.38722	-1.38722	-1.38722	-0.918851	-1.38722	-0.629996	-1.06514	-0.423871	-0.0143913	-0.843521	-1.38722	-1.38722	-0.807698	-0.406754	-0.416496	2.82111	2.65591	2.98357	-0.992238	-1.38722	-1.38722	0.662035	0.773729	0.594658	1.27746	1.49841	1.49653	-1.38722	-0.995483	-1.38722	-0.776539	-0.202467	-1.0775	1.6111	1.80409	1.30999
ENSG00000227051	C14orf132	A	-0.580439	-0.410035	-0.334527	1.29122	1.30762	1.21209	2.44118	2.12733	2.55702	-0.963	-1.36114	-0.722778	0.362551	0.084201	0.0920811	2.03951	2.07454	1.7617	-0.601696	-0.988944	-0.982962	0.315448	-0.226273	0.15015	1.33974	1.02502	1.58357	-1.69955	-2.58962	-2.67467	-1.17985	-1.18196	-0.786838	0.781237	0.497768	0.963789	-1.97994	-1.71111	-2.68175	-1.04662	-1.20378	-0.766372	0.770621	0.779653	1.1158
ENSG00000168621	GDNF	A	-0.30778	-0.206166	-0.222684	0.709885	0.891851	0.658438	2.73808	2.74455	2.74432	-0.496134	-0.291276	-0.358261	-0.358943	-0.401315	-0.296981	2.01642	2.08161	2.05273	-1.25055	-1.09032	-1.06064	-0.833875	-0.867748	-0.875238	0.846357	0.541638	0.659373	-1.70644	-1.44635	-1.7384	-2.39139	-2.29336	-1.93677	0.995673	0.890988	1.04945	-0.861863	-0.925948	-1.04215	-1.25686	-0.99173	-1.23181	1.78237	1.74823	1.58902
ENSG00000161031	PGLYRP2	A	0.509536	-0.500183	-0.261584	3.47294	3.22681	3.33677	2.07121	2.58897	2.21456	-1.0568	-1.0568	-0.759591	-0.803689	-1.0568	-1.0568	0.265582	-0.749419	-0.124399	-1.0568	-0.757504	-0.564712	1.68415	1.37053	1.41807	0.843199	1.32818	1.62613	-1.0568	-1.0568	-0.305302	-1.0568	-1.0568	-1.0568	-1.0568	-0.497695	-0.760629	-1.0568	-1.0568	-1.0568	-1.0568	-0.729514	-1.0568	-1.0568	-1.0568	-0.120024
ENSG00000144810	COL8A1	A	-1.12035	-1.17779	-1.10553	-0.254551	-0.239066	-0.293227	1.82374	1.84942	1.83162	-1.34653	-1.39357	-1.23354	-0.0927623	-0.0600218	0.0217286	0.464376	0.602896	0.404787	0.0653598	0.031113	-0.0761407	-0.229063	-0.243437	-0.561149	2.22933	2.09531	2.11172	-1.97144	-2.02258	-2.52608	-1.7219	-1.60092	-1.77608	1.76889	1.60017	1.60081	-1.3171	-1.63863	-1.37267	0.202434	-0.0138613	0.239266	2.46757	1.90071	2.07675
ENSG00000205221	VIT	A	-1.22765	-1.32546	-1.59619	-0.0266784	0.267732	0.201778	1.13576	1.07338	0.967736	-1.43118	-0.794338	-1.56463	0.416708	0.942554	0.621757	0.557513	0.181263	0.249417	-1.2245	-1.05179	-0.703452	1.68443	1.67426	1.71512	1.94023	1.93023	1.88198	-2.21847	-2.70737	-2.54836	0.193343	-0.314054	-0.24933	1.58972	1.12307	1.34833	-2.51257	-2.98888	-1.79075	0.615968	0.582371	0.736677	0.980231	0.797357	0.866748
ENSG00000257335	MGAM	A	-1.42072	-1.44532	-1.6406	-0.62686	-1.07539	-0.642216	1.56389	1.56716	1.86013	-0.984581	-1.10429	-0.715268	0.766429	0.415042	0.998442	2.66724	2.26745	2.48333	-1.46204	-1.10997	-1.94921	-0.527003	0.211205	-1.2454	1.14694	0.935013	-0.26997	-1.25651	-2.21613	-1.46463	-0.380925	-0.836226	-0.0649969	1.5675	1.29658	1.76684	-1.25603	-0.694148	-0.339266	-0.354205	-1.20277	-1.24685	1.84816	1.9401	2.23007
ENSG00000182179	UBA7	A	-1.94759	-1.81487	-1.85497	0.503728	0.446642	0.42922	1.93946	1.8936	1.95643	-1.42698	-1.1888	-1.29637	0.0883081	0.133018	0.143551	0.03696	0.0349988	-0.0392756	-1.55205	-1.51168	-1.63119	0.550652	0.646648	0.453743	1.87038	1.85249	1.85847	-1.6178	-2.30629	-2.0395	0.616755	0.648412	0.546664	1.44638	1.51177	1.42984	-2.18054	-1.93348	-2.0712	0.277789	0.442849	0.38399	1.46338	1.36184	1.4446
ENSG00000158373	H2BC5	A	-1.74911	-1.41107	-1.66719	-0.435284	-0.228076	-0.541398	1.6903	1.94841	1.75049	-1.7828	-1.76581	-1.6321	-0.880833	-0.816396	-0.925363	1.76237	1.67267	1.85893	-1.47077	-1.2966	-1.46719	-0.2022	-0.422592	-0.5104	1.82951	1.5191	1.62004	-0.165681	-0.912589	-0.858739	0.705035	0.6982	0.809209	1.61493	1.7107	1.54313	-1.85517	-2.02288	-1.81221	-0.4896	-0.381284	-0.217748	1.73936	1.66687	1.78184
ENSG00000230647		A	1.51706	1.94099	1.85008	2.97167	2.58276	2.90801	3.165	2.77343	3.32067	-0.983382	-0.983382	-0.983382	-0.983382	-0.983382	-0.983382	-0.983382	-0.676002	-0.983382	-0.0457232	-0.983382	-0.296575	-0.403856	-0.669235	0.88037	-0.634909	-0.625485	-0.0911532	-0.278634	-0.983382	0.259726	-0.983382	0.0650905	-0.186352	-0.983382	-0.676913	-0.983382	-0.983382	-0.983382	-0.983382	-0.983382	-0.983382	-0.983382	-0.176848	-0.102505	-0.686412
ENSG00000050165	DKK3	A	-1.91854	-1.91199	-1.9816	0.500823	0.601134	0.530393	2.12554	2.09102	2.08002	-1.46474	-1.43981	-1.32688	0.155022	0.180203	0.155417	1.25922	1.17794	1.23697	-1.24684	-1.22806	-1.09405	0.402408	0.39088	0.398215	1.25226	1.28035	1.23943	-2.44731	-2.58775	-2.85261	0.120063	0.0683028	0.0528121	1.16958	1.16301	1.08188	-1.45037	-1.62319	-1.62203	0.395978	0.322223	0.364385	1.59255	1.31331	1.49444
ENSG00000179344	HLA-DQB1	A	-0.700779	-0.235718	-0.30966	-0.3377	-0.286947	-0.13114	1.78362	1.82133	1.79327	0.596858	0.542151	0.475268	0.606424	0.642022	0.585153	2.34207	2.29279	2.26811	0.111823	0.391398	-0.0120316	-0.0905314	0.0892318	0.0318183	1.52257	1.38447	1.38603	-1.94588	-2.08137	-2.33435	-2.06949	-2.08051	-2.27671	0.0850736	0.0736081	-0.0752184	-1.54112	-2.06141	-1.55201	-1.7406	-1.27677	-1.7106	1.31099	1.32666	1.38781
ENSG00000056558	TRAF1	A	1.12172	1.09387	1.16983	1.88321	1.80761	1.90498	2.58438	2.52255	2.63095	-1.88094	-1.82043	-1.79699	-2.32488	-2.67898	-2.20729	0.861976	0.822259	0.768231	-0.993472	-1.39446	-1.18525	-0.486874	-0.567495	-0.202116	1.47844	1.43682	1.37395	0.814631	0.87113	1.05408	-0.657475	-0.580821	-0.488259	-0.998175	-0.988438	-0.783493	-0.641596	-0.573045	-0.32486	-0.729637	-0.826484	-0.938047	0.0298173	-0.0738706	-0.0870676
ENSG00000184979	USP18	A	-1.09911	-1.19618	-1.07023	-0.533492	-0.7834	-0.678032	2.44941	2.45892	2.39382	-1.22136	-1.17514	-1.11949	-1.34761	-1.4584	-1.30097	0.0382709	0.074354	0.171179	-0.959819	-1.29815	-1.16023	-1.16905	-0.907745	-0.935683	2.69587	2.6768	2.56709	-0.678989	-1.04878	-1.00419	0.641702	0.550486	0.547213	1.64209	1.63834	1.51814	-0.697099	-1.03282	-1.04326	-0.865771	-0.598999	-0.534738	1.67599	1.5293	1.64977
ENSG00000130487	KLHDC7B	A	-1.63351	-1.63351	-1.31723	-0.155443	-0.367013	-0.641788	1.6506	2.47697	1.89993	-1.09806	-1.33222	-0.879654	-1.63351	-1.07544	-1.63351	1.72473	1.43021	1.91175	-1.63351	-1.08647	-1.63351	-1.63351	-0.653039	-0.0877089	1.17605	1.09575	1.57985	0.524903	0.700468	0.39362	2.79582	2.43327	2.5915	-0.87083	0.117858	0.0796633	-0.101996	0.612505	0.459613	-1.02282	-1.30622	-1.63351	0.172478	-1.2768	0.513283
ENSG00000064195	DLX3	A	-0.892258	-1.89245	-1.88116	0.310385	0.343528	0.54332	1.7785	1.12636	1.77217	-2.19743	-1.43468	-1.65391	-0.242638	-0.258661	-1.09283	1.66125	1.37826	1.71722	-1.25977	-1.43902	-1.70535	0.111412	0.626708	0.453116	0.554774	0.591814	1.05964	-1.23782	-1.08985	-0.29665	0.924354	0.792469	1.77988	2.20873	1.9567	2.34683	-1.42421	-2.19743	-1.52483	-0.689286	-1.37862	-1.63288	1.08625	1.12102	1.17705
ENSG00000206337	HCP5	A	-1.11989	-0.872044	-0.934906	0.439554	0.510986	0.100925	2.14306	2.27833	2.10928	-1.38873	-1.11273	-0.934951	-0.736706	-0.453292	-0.464417	1.15123	1.04364	1.00718	-1.25816	-1.02011	-1.09928	-0.281556	0.0539455	0.0953164	1.78616	1.82512	1.59658	-1.75491	-2.21915	-1.50885	-0.409601	-0.17222	-0.346098	1.76168	1.87708	1.68665	-1.9339	-2.26776	-2.18188	-0.647409	-0.684316	-0.825518	1.66106	1.77259	1.728
ENSG00000189058	APOD	A	-1.06857	-1.22456	-0.876823	0.798123	0.489989	0.639992	1.36584	1.75002	1.63217	-1.65181	-1.93091	-1.63153	1.16826	1.03433	1.26042	0.930158	1.41555	0.76981	-2.23854	-2.23139	-1.90882	-1.22181	-0.273298	-0.44617	0.609951	0.820237	0.822749	-2.89232	-2.12524	-1.70864	0.133442	-0.596926	0.295143	1.44508	1.2211	1.28484	-1.01492	-1.34613	-1.05711	0.595376	0.61639	0.908388	1.58083	1.9476	1.90975
ENSG00000278828	H3C10	A	-1.07699	-1.04408	-1.72748	-0.574315	-0.263452	-0.384208	1.36124	1.48268	1.79037	-1.42035	-1.28156	-2.10621	-0.591426	-0.813227	-0.91842	1.98078	1.73111	1.60013	-1.67772	-1.38903	-2.15367	-0.588161	-0.489069	-0.939967	1.46311	1.35596	1.25896	-0.030994	-0.38245	-1.65238	0.274056	0.695473	0.661257	1.56695	1.72644	1.86964	-2.2488	-1.12162	-1.2415	-0.472663	-0.141185	-0.296537	1.94025	2.03832	2.23074
ENSG00000184678	H2BC21	A	-1.78316	-1.52698	-1.61866	0.423822	0.328981	0.414896	1.96166	2.08201	2.01972	-1.6393	-1.2795	-1.47619	-0.27945	-0.0874634	-0.0404846	1.70788	1.83957	1.72544	-1.42175	-1.33925	-1.58719	-0.519079	-0.342221	-0.736266	0.999054	0.89322	0.991286	-1.02821	-1.0134	-1.35068	0.384545	0.359873	0.400952	1.67192	1.82564	1.79744	-2.31214	-2.3879	-2.00039	-0.218124	-0.271966	-0.0982286	1.69461	1.36833	1.46713
ENSG00000078401	EDN1	A	0.623074	0.729815	0.0120482	0.664507	0.152592	-0.06612	1.5597	1.56293	1.93789	-1.76126	-1.50329	-1.51016	-1.08366	-1.09421	-1.50756	1.37327	0.638198	1.57341	-2.05368	-1.11094	-1.5616	0.103525	0.0038019	-0.91632	1.76539	2.25842	2.23523	2.32764	2.23005	1.91865	-0.218479	-0.286553	0.0974487	0.382489	0.921514	0.534493	-0.0277004	-0.697609	-0.0646426	-1.443	-1.4598	-2.05368	-1.73214	-1.69698	-1.75671
ENSG00000157368	IL34	A	-0.764625	-0.0323312	-1.24376	2.85362	2.9692	2.89984	2.62843	2.59167	2.47451	-1.56003	-0.797282	-1.26283	-1.30692	-0.0293658	-1.56003	0.140929	-0.282195	1.12942	-1.56003	-0.173882	-0.873226	1.37991	1.49278	1.51698	0.339965	0.371864	-0.908631	-1.56003	-1.19411	-1.56003	-0.908612	-0.0391871	-0.572087	-0.612293	-0.433466	-0.62531	-1.25393	-0.60701	-1.18489	-0.0518865	0.158866	-0.424281	-0.560991	0.137735	0.857526
ENSG00000138496	PARP9	A	-1.72947	-1.89107	-1.74207	-0.0431938	-0.073188	-0.0595786	2.21582	2.22492	2.23162	-1.13977	-1.02054	-0.924473	-0.446561	-0.486705	-0.460343	0.79623	0.85283	0.755011	-1.39976	-1.37804	-1.40458	-0.351398	-0.394356	-0.344466	2.20798	2.14386	2.17729	-1.31754	-1.70022	-1.7436	0.570391	0.571824	0.492657	1.5597	1.5745	1.5914	-1.53776	-1.51447	-1.47962	-0.451163	-0.752872	-0.515472	1.65064	1.20795	1.47765
ENSG00000106538	RARRES2	A	-1.18808	-0.883096	0.116822	1.79738	2.74346	2.57788	3.05848	3.20621	3.11597	-1.18808	-0.886799	-0.890875	0.766712	0.0850723	0.318132	-0.602869	-0.880703	-0.892816	-0.890769	-0.429669	-1.18808	0.124044	0.782521	0.471666	2.05522	1.86858	1.21251	-0.793097	-1.18808	-1.18808	-0.536662	-0.84657	-0.031557	-0.886832	-0.628979	-0.436497	-1.18808	-1.18808	-1.18808	-0.577398	-0.594203	-0.407018	-0.866538	-1.18808	-0.644961
ENSG00000256043	CTSO	A	-1.36648	-1.01465	-1.08355	1.25968	1.08153	1.20663	2.30902	2.42299	2.32279	-2.81283	-1.74945	-1.69346	-0.167887	-0.110844	0.127875	0.750978	0.713846	0.467893	-1.17512	-1.21748	-1.35792	0.0504341	0.152681	0.0325211	1.50518	1.32133	1.43225	-1.93591	-1.82573	-2.2494	0.408567	0.304977	0.331144	1.03639	1.32904	1.03744	-1.76626	-1.77915	-1.5557	0.53144	-0.396151	-0.223699	1.42366	0.913098	1.00829
ENSG00000131386	GALNT15	A	-1.83739	-1.83739	-1.83739	1.22719	0.975049	0.47127	2.26978	2.25203	2.25929	-1.09401	-0.889562	-0.120335	1.17976	0.67938	0.917925	1.71789	0.495119	1.16989	-1.83739	-1.07897	-1.15058	-0.26332	-0.68918	-0.550659	0.259735	0.547586	1.23626	-1.4424	-1.47146	-1.83739	-0.00218501	-0.613704	0.949241	1.8455	0.421684	0.954405	-1.83739	-1.83739	-1.83739	-1.49997	-1.01858	0.0242209	1.6203	1.48107	1.62946
ENSG00000197646	PDCD1LG2	A	-0.574949	-1.41487	-0.76128	-0.315933	-0.45198	-0.853986	2.0549	2.1284	1.63584	-1.5431	-2.07977	-1.52342	-2.77336	-1.07797	-1.29862	0.781019	0.21881	0.930696	-1.52299	-1.5149	-1.43929	-0.801406	-1.10359	-0.517722	2.86723	2.25308	2.58192	1.49559	1.61817	1.23011	0.0391921	-0.380672	-0.331043	1.4209	1.11056	1.27598	-0.806257	-0.22189	-0.0474098	-0.94631	-0.441882	-0.741517	0.593275	0.628019	0.622431
ENSG00000168874	ATOH8	A	-1.69092	-1.68517	-1.85321	0.290507	0.621949	0.326016	1.56977	1.45021	1.51784	0.230655	0.16219	0.153963	-0.137945	-0.410296	-0.214359	1.21365	1.22992	1.14956	0.439283	0.631069	0.469654	0.835048	0.534889	0.6884	1.53073	1.54626	1.56393	-2.36502	-2.5359	-3.22944	0.312265	0.317772	0.199312	1.30473	1.19051	1.25478	-2.13488	-2.54383	-2.83079	-0.730204	-0.873071	-1.01343	0.514026	0.578521	0.421036
ENSG00000171502	COL24A1	A	-1.78678	-2.21714	-2.23324	0.466148	0.345328	0.609035	2.10724	1.95836	1.93308	-0.705436	-0.703049	-0.192047	1.44079	1.49741	1.36231	1.07953	1.1645	1.02751	-0.580262	-0.388191	-0.684228	1.00104	0.839013	0.673752	1.60671	1.43018	1.47851	-1.86542	-2.10672	-2.31856	-0.318603	-0.0862899	-0.425559	0.260906	0.511097	0.56666	-2.56203	-2.86378	-1.87458	0.310852	-0.251754	-0.220929	0.632508	-0.0184762	0.100607
ENSG00000145934	TENM2	A	1.1242	1.0968	1.31324	-0.176496	-0.21166	-0.126686	0.935935	0.876601	0.896027	-2.01258	-2.07296	-2.17642	-2.86761	-2.77457	-3.21705	1.67073	1.71514	1.62702	0.0966243	-0.0296678	-0.0713668	-0.610253	-0.61179	-0.965443	1.7754	1.88341	1.90682	0.988544	0.978365	1.1867	-0.231229	-0.410354	-0.536598	0.821107	0.837322	0.994422	0.18905	0.247473	0.361655	-0.652119	-2.15503	-1.00775	0.220046	-0.519285	-0.305729
ENSG00000246985	SOCS2-AS1	A	-2.51376	-2.25606	-1.86403	-0.410562	-0.188427	-0.118064	1.76261	2.00433	1.70471	-1.29724	-1.69306	-2.34637	-0.0254942	-0.194367	-0.729958	1.12294	1.19821	1.18947	-1.99436	-2.51891	-2.54292	0.449336	0.326223	0.00190163	0.51763	0.928691	0.850432	-1.25845	-1.41031	-0.975327	0.512032	0.636062	0.544136	0.733285	0.653934	0.867942	-0.128553	0.333384	-0.36137	0.991981	1.23024	0.907317	1.59041	1.82786	1.94252
ENSG00000159251	ACTC1	A	-1.32648	-1.59718	-1.90216	-0.544595	0.0282064	0.83859	1.76893	1.90712	1.63128	-1.90216	-1.90216	-1.90216	-0.674166	-0.0551115	-0.179349	1.59038	1.61488	1.87586	-0.801676	-1.14375	-0.751971	0.332854	0.155321	0.442459	1.25539	0.827092	1.59257	-1.50718	-1.90216	-1.47803	1.26616	1.0384	0.662654	1.21271	1.58031	1.02546	-1.90216	-1.90216	-1.90216	-0.0402398	-0.888808	-0.358306	1.55553	1.33279	1.02919
ENSG00000139292	LGR5	A	-0.742787	-0.77484	-1.10199	0.29546	0.24488	0.411451	0.686554	0.80499	1.1407	-0.972125	-0.382237	-0.284204	-0.45044	0.359318	-0.792603	1.05765	1.39351	1.50042	1.9836	2.49904	1.84669	0.674126	1.27722	1.13819	2.81074	2.74274	2.32711	-1.19246	-1.89721	-1.47307	-1.53504	-1.27975	-1.10018	0.190587	-0.145841	0.00373569	-1.33872	-1.1977	-1.52206	-0.684662	-1.89721	-1.89721	-1.31288	-1.01633	-0.397175
ENSG00000214872	SMTNL1	A	-1.11582	-0.577215	-1.26682	-0.159546	-0.0943192	0.471517	1.53186	1.53515	1.38465	-0.721894	-1.0283	-1.32081	-0.784303	-0.0948747	-0.509892	-0.613097	-0.389962	0.107418	-0.200145	-2.1217	-1.73418	-0.731867	-0.862129	-1.28363	2.22533	2.25117	2.31676	-0.890132	-0.970899	-1.66949	1.56438	1.42241	0.949441	1.64858	1.54931	1.66236	-0.88948	-1.46797	-2.04584	-1.38258	-0.313153	-0.877135	1.27768	2.16402	2.05514
ENSG00000218281	H2AC9P	A	-2.09698	-0.826482	-2.09698	-1.01558	-0.607739	-0.301467	2.27669	1.97106	2.17152	-1.01054	-0.83789	-1.79977	-1.12696	-0.68933	-0.845728	1.1891	2.24174	2.03882	-0.996492	-0.710829	-1.83006	-0.3013	-0.662451	-0.959616	1.60583	1.7342	1.69386	0.420032	-0.0349261	-0.0698509	1.24379	1.07495	-0.0279921	1.12947	1.76007	1.39547	-1.53849	-1.39747	-2.09698	-1.05857	0.246258	-0.553122	1.14923	-0.169089	0.32058
ENSG00000254560	BBOX1-AS1	A	-1.80387	-1.80387	-1.80387	1.3357	0.879203	0.882528	1.92271	1.84189	2.09773	-0.878791	-1.25348	-1.50666	-0.462347	-0.273205	0.423029	1.68867	1.74279	1.99784	-1.50656	-1.80387	-1.80387	0.575206	0.166732	0.151994	0.293251	1.3008	0.813485	-1.80387	-1.80387	-1.80387	0.879104	-0.036742	0.0853054	1.10339	0.591243	0.54715	-1.49777	-1.80387	-1.80387	-0.167916	-0.327464	0.729523	0.894946	1.34245	1.66298
ENSG00000189056	RELN	A	0.522314	0.375856	-0.110905	-0.0389906	0.224166	-0.273354	4.51487	4.31439	4.50619	-1.26507	-0.96379	-0.51122	-0.796702	-0.305603	-1.26507	0.0573066	0.0127633	-0.724825	-0.164587	-0.158916	-0.998151	-0.685549	-0.474444	0.021655	0.277178	0.556231	0.570091	-0.560326	1.0689	0.762054	0.0139731	-0.0413904	-0.468045	-0.317334	-0.70597	-0.7233	-0.304976	-1.26507	0.357298	-1.26507	-1.26507	-0.48401	-0.94353	-0.908369	-0.165573
ENSG00000124102	PI3	A	-0.391238	-0.316643	-0.652669	0.432311	0.248702	0.488285	0.564797	1.04424	0.900655	-0.871137	-1.19482	-0.578313	0.196857	0.434933	0.747722	2.36507	1.52924	2.14046	0.332416	0.0413672	0.0598447	0.886305	1.21685	0.799231	2.41199	2.922	2.37286	-1.25283	-0.362564	-1.20608	-1.95757	-0.909101	-0.969627	-1.1949	-1.6511	-1.4158	-1.65147	-1.95757	-1.95757	-1.95757	-0.944218	-1.64785	0.684674	1.04467	1.17518
ENSG00000196126	HLA-DRB1	A	-0.227696	-0.279293	-0.204691	-0.24835	-0.257393	-0.342544	2.06175	2.11637	2.06207	0.507329	0.404035	0.56229	0.298276	0.268568	0.330989	1.90534	1.84658	1.80671	-0.147611	-0.100372	0.015515	-0.657312	-0.469246	-0.520167	1.03417	1.12517	1.04837	-1.63287	-1.8592	-1.81248	-2.19266	-1.97382	-1.84061	0.621629	0.679592	0.558606	-1.67805	-1.63451	-1.6303	-1.85884	-1.46876	-1.59393	1.55722	1.91292	1.90721
ENSG00000138675	FGF5	A	-1.27342	-0.770971	-1.71844	-0.70975	0.19604	-0.316129	1.45352	1.21721	1.29421	-2.07337	-2.04797	-2.8626	-1.00537	-1.22103	-0.615895	1.55517	1.53692	1.40769	-1.16881	-0.861371	-1.21669	-0.473207	-0.335664	-0.885002	1.57799	1.99527	2.01403	-0.0103424	-0.0712499	-1.3975	-0.414106	0.0542612	-0.479823	0.784788	0.624758	0.69269	-1.75135	-1.35418	-0.428083	1.70778	0.186074	1.30441	2.16924	1.84628	1.84399
ENSG00000095587	TLL2	A	-2.47071	-1.49259	-1.86528	0.483826	0.23576	0.381859	1.41086	1.39529	1.46157	-0.756867	-0.895622	-0.694722	0.844339	0.522277	0.627386	1.78607	1.62535	1.7125	-0.851649	-0.800681	-1.16368	0.95732	1.09247	1.06144	1.27447	1.22927	1.29001	-2.68197	-2.14317	-2.22531	0.11207	0.182696	0.078718	-0.0125086	0.25279	0.159248	-2.38335	-1.98449	-2.10866	0.0530109	-0.0333923	0.289074	1.57558	1.0976	1.37179
ENSG00000116574	RHOU	A	-0.718821	-0.951025	-0.731125	1.25978	1.48146	1.18763	1.90163	1.96645	2.14009	-1.53894	-1.88815	-1.55338	0.366646	0.318986	0.314911	1.30014	1.53742	1.35901	-1.67593	-2.51679	-2.04051	0.033922	0.28138	0.120378	0.798701	0.500628	0.653168	-2.69389	-2.11231	-2.59085	0.794821	0.580101	0.771475	0.322579	0.439241	0.171013	-1.20784	-1.19014	-1.50696	1.04132	0.850915	0.831833	0.741975	0.341693	0.507354
ENSG00000198502	HLA-DRB5	A	-0.29993	-0.21635	-0.172511	-0.325493	-0.0979432	-0.208563	2.05455	2.0452	2.04564	0.428583	0.565626	0.580899	0.508387	0.398343	0.448289	1.83818	1.84384	1.77742	-0.0590297	-0.0876008	0.0436727	-0.565319	-0.619567	-0.639208	1.01492	1.03614	1.05187	-1.63476	-1.76612	-2.08341	-1.98907	-1.84307	-1.99297	0.554715	0.689744	0.531694	-1.52936	-1.79715	-1.56035	-1.95487	-1.55129	-1.66403	1.48059	1.79592	1.92376
ENSG00000150337	FCGR1A ENSG00000150337	A	-1.40596	-1.41734	-1.40605	0.241829	0.604347	0.656563	1.86131	2.30199	1.51266	-1.72233	-1.42104	-0.968471	-0.752305	-1.72233	-0.216111	1.60028	1.34139	1.36424	-1.42501	-1.72233	-1.72233	-0.921965	-0.163463	-0.435596	0.77455	1.60102	1.57718	-1.72233	-0.822278	-0.479218	0.326933	0.522313	0.428806	1.76533	1.81999	1.79904	-1.72233	-1.02282	-1.72233	-0.509781	-0.903516	-0.178469	1.73536	1.37755	1.29299
ENSG00000141639	MAPK4	A	0.226858	0.246025	0.418455	-0.916726	-1.00207	-0.693924	2.44077	2.50304	2.27921	1.24087	1.11916	1.16779	-0.118355	-0.393707	-1.20146	1.88027	1.87488	2.23284	0.276253	-0.143869	-0.542354	-1.82414	-1.57084	-1.5773	-0.0456864	-0.108199	0.00259587	-1.18319	-1.03523	-1.12467	-1.49139	-1.52535	-1.82569	1.08364	0.434975	0.271255	-0.3928	-0.786736	-0.829643	-1.80539	-1.54893	-1.17353	1.89978	1.59509	1.66743
ENSG00000168016	TRANK1	A	-1.15839	-1.1623	-1.17119	1.01145	1.01198	1.09051	2.30143	2.18662	2.23977	-1.2083	-1.16401	-1.04366	-1.25159	-1.08843	-1.11444	0.252917	0.39461	0.301829	-1.16181	-1.1892	-1.20761	0.444176	0.367195	0.473215	2.32944	2.29595	2.34172	-1.37551	-1.58952	-1.68922	0.419824	0.434226	0.370563	1.25651	1.1525	1.29974	-1.46575	-1.72915	-1.67686	-0.549279	-1.27381	-0.970289	1.31032	0.458437	0.495396
ENSG00000115415	STAT1	A	-1.2172	-1.20394	-1.20606	-0.331338	-0.325686	-0.427104	2.17804	2.20206	2.18119	-1.332	-1.18413	-1.18588	-1.22813	-1.3469	-1.25098	0.826385	0.780301	0.743824	-1.0064	-1.05976	-1.0724	-0.752641	-0.777829	-0.659195	2.50167	2.44878	2.46448	-0.739802	-0.870027	-0.787097	0.369501	0.379818	0.266184	1.65471	1.65032	1.68596	-1.0265	-1.13256	-1.09942	-0.866743	-1.19962	-1.10247	1.65449	1.04918	1.35493
ENSG00000170290	SLN	A	-0.97777	-0.97777	0.00805793	-0.687088	-0.490647	-0.659148	1.10859	0.345405	0.446092	-0.97777	0.414925	-0.0403827	-0.15639	-0.97777	-0.679018	3.60792	3.16155	3.54767	-0.97777	-0.219356	-0.97777	-0.659101	-0.187139	-0.66748	1.44753	0.289935	0.968389	-0.582784	-0.97777	-0.97777	-0.97777	-0.97777	-0.97777	0.133971	-0.97777	-0.97777	-0.67167	-0.97777	-0.97777	-0.97777	-0.97777	-0.196705	2.51234	2.53046	1.99618
ENSG00000157240	FZD1	A	0.723222	0.641536	0.769176	-1.43067	-1.35904	-1.49121	2.62704	2.66085	2.64508	0.0394184	0.0867984	0.115879	-1.65102	-1.31192	-1.72269	0.715168	0.844775	0.762294	0.613186	0.602897	0.637087	-1.90029	-1.56539	-1.63861	1.13325	1.06153	1.06643	-0.456019	-0.443064	-0.418485	-1.73531	-1.92475	-1.64126	0.30588	0.339337	0.315083	0.761854	0.649898	0.683618	-1.44038	-1.66175	-1.46429	1.71622	1.21605	1.52256
ENSG00000112299	VNN1	A	1.95877	1.21152	1.62792	3.05041	2.31275	2.10971	2.96392	2.53332	2.5767	-1.3015	-0.751111	-1.00429	-1.3015	-1.3015	-1.3015	-0.979423	-0.740867	-0.761252	0.415947	-0.0485652	-0.809415	0.593401	-0.00304201	0.463852	0.969021	0.630395	0.282224	-0.596754	0.148591	-0.0583939	-1.3015	-1.3015	-1.3015	-0.751168	-0.995033	-0.0582681	-0.995402	-0.909761	-0.382415	-1.3015	-1.3015	-0.991783	-0.717178	-0.216082	-0.364726
ENSG00000187554	TLR5	A	-0.174886	0.484252	0.179875	2.25542	1.75888	1.88924	3.06133	2.81413	2.70428	-0.9996	-2.03248	-1.41597	-0.411452	-0.402726	0.228462	-0.150742	-0.0512836	0.0390804	-1.07778	-2.03682	-1.93689	-0.0018988	0.257585	-0.320358	-0.793307	-1.22433	-1.69669	-1.83562	-1.34514	-1.77709	0.228722	0.648658	0.504927	0.501089	0.343967	-0.579214	-1.38678	-0.549219	-0.806192	1.13348	0.437959	0.671732	1.37288	0.676988	0.813518
ENSG00000005471	ABCB4	A	-1.42548	-1.2074	-1.92241	0.968004	0.947066	1.21317	1.34473	1.85018	1.78917	-0.790856	-1.30171	-0.663743	1.13739	1.1436	1.03676	0.940791	1.01358	0.70582	-1.57716	-1.6312	-1.55777	0.671612	0.59143	0.636743	1.19677	1.18984	1.18047	-2.72801	-2.92271	-2.4525	-0.359221	-0.249235	-0.685825	0.370694	0.205123	0.392456	-1.08315	-0.491227	-2.46081	0.581277	0.381023	0.675431	1.11138	1.17319	1.06269
ENSG00000108771	DHX58 ENSG00000108771	A	-1.49678	-1.3606	-1.54999	0.38956	0.419544	0.467987	2.1671	2.14612	2.0935	-1.41125	-1.42567	-1.36376	-0.380117	-0.470878	-0.342309	0.119161	0.230498	0.221214	-1.67348	-1.83726	-1.62112	-0.239981	-0.219644	0.0219021	1.74629	1.7102	1.70015	-1.67234	-1.66286	-2.02828	0.783769	0.986641	1.07113	1.23675	1.26166	1.26279	-1.49752	-1.46533	-1.34388	0.0985874	0.141913	0.132366	1.5362	1.5133	1.60471
ENSG00000174469	CNTNAP2	A	-0.299777	-0.183699	-1.13792	2.62035	2.41922	2.41297	2.45135	2.71769	2.47043	-1.4542	-0.903805	-1.15699	-0.632816	-0.329374	-1.15544	-0.453818	-0.678196	-1.15893	-1.4542	-1.1549	-1.4542	-1.4542	-0.155736	-0.888682	-0.590544	-1.4542	-0.561967	-1.05921	-1.08827	-1.03006	0.260757	1.08373	0.774654	1.58118	1.56378	1.13398	-0.895711	-0.754688	-1.07905	0.0539509	0.814763	0.407414	1.00367	0.926388	-0.0757237
ENSG00000163395	IGFN1	A	-2.07137	-2.09557	-1.89083	0.931823	0.857572	0.942583	-0.392212	-0.622717	-0.557437	-1.91374	-1.75444	-1.50361	-0.669861	-0.499289	-0.580662	1.62852	2.05689	2.0411	-0.0463062	-0.0668558	0.0903952	2.12487	2.29982	2.14087	1.44627	1.4524	1.56641	0.649394	0.545525	0.472536	0.421891	0.543586	0.569013	0.48301	0.412503	0.469409	-1.11145	-1.64928	-1.13245	-1.64092	-1.77177	-2.03911	0.0631043	0.125342	-0.324943
ENSG00000173702	MUC13	A	0.845226	1.06408	1.03077	-1.06804	-0.847882	-0.539736	1.25802	0.920068	0.869606	-1.6962	-1.22587	-0.888438	-1.73551	-1.43055	-1.23139	0.918923	0.649242	0.151071	-0.741833	0.0103186	-0.294576	-0.82777	-1.98862	-1.67833	1.74414	1.81374	2.3212	-0.457762	-0.141273	0.0385063	-1.62645	-1.13962	-1.00068	2.55317	2.42783	2.82479	-0.238612	0.159247	-0.111759	-1.65121	-1.16981	-0.85287	0.916608	0.962212	1.10604
ENSG00000177989	ODF3B	A	-0.609826	-0.760022	-0.775944	0.629338	0.370334	0.709054	2.77645	2.82202	2.68813	-0.923675	-1.03199	-0.700721	0.0978446	0.118015	-0.0912068	0.159687	0.161542	0.329626	-1.13225	-0.787159	-1.20022	0.180427	0.0448634	0.0457475	1.88855	1.47775	1.75189	-2.93167	-2.26047	-3.08967	0.116546	0.30486	0.059138	0.928385	0.324537	0.751625	-1.85027	-0.970414	-1.74111	-0.0366087	0.107153	-0.188618	0.590782	1.15169	0.495855
ENSG00000150893	FREM2	A	-1.36205	-1.47236	-1.16766	0.555437	0.552396	0.55286	2.07287	1.90573	2.05519	0.0351961	0.0435861	0.065636	1.19968	1.23655	1.18839	2.40408	2.40369	2.3818	-0.56953	-0.514216	-0.663312	-0.103295	-0.143119	-0.0972426	-0.15308	-0.185569	-0.0535867	-2.29458	-2.49659	-2.42697	-1.0921	-0.928941	-0.988335	-0.0576408	-0.0585954	-0.0669763	-1.33898	-1.53178	-1.46036	0.235597	-0.924104	-0.188717	1.99864	0.45593	0.996447
ENSG00000180596	H2BC4	A	-0.23238	-1.08032	-0.867923	-1.05159	-0.288244	-0.569883	1.40915	1.63011	1.64439	-0.815625	-1.75665	-0.597142	-0.800466	-1.16869	-0.861549	1.50854	2.16939	2.14406	-0.596679	-1.10251	-2.32893	-1.70361	-1.58121	-0.973292	1.64623	1.21216	1.45126	0.184038	0.0728139	-0.872447	-0.467039	-0.291358	-0.129808	1.86994	2.03685	1.66296	-0.622189	-0.59145	-1.0267	-0.958498	-1.53933	-0.543291	2.03768	1.04672	1.69254
ENSG00000122862	SRGN	A	0.537078	-0.0737083	0.251689	1.91443	1.82974	1.84106	3.14435	3.41057	3.38557	-1.06177	-1.44053	-1.57214	-1.01839	-0.758004	-1.0134	-0.719659	-0.736823	-0.657845	-0.0475917	-0.600892	-0.144001	0.565687	0.699008	0.704728	1.43085	1.42835	1.45811	-0.644579	-0.373109	-0.728395	-0.849644	-1.08763	-1.10795	-0.127019	0.0932363	0.203549	-1.14387	-1.01688	-1.3417	-1.10618	-0.535723	-0.646567	-1.01639	-0.426205	-0.901418
ENSG00000162366	PDZK1IP1	A	-0.991436	-0.991436	-0.991436	3.08311	2.49939	3.03736	2.32919	2.33236	2.20623	-0.991436	-0.991436	-0.991436	-0.170056	-0.685583	-0.991436	-0.991436	-0.684055	-0.451186	-0.991436	-0.692141	-0.991436	1.99425	1.36913	1.76537	-0.362499	1.54125	0.59229	-0.991436	-0.991436	-0.991436	0.287612	-0.142434	0.798669	-0.991436	-0.991436	-0.695265	-0.991436	-0.991436	-0.616288	-0.65402	-0.172626	-0.42688	-0.669891	-0.110558	-0.448314
ENSG00000236439		A	-1.29095	-0.985967	-0.974678	1.69451	2.00715	1.69453	3.44912	3.18676	3.51271	-1.29095	-0.179118	-0.993746	0.863476	-0.0177989	0.43186	0.51694	0.358491	0.691796	-1.29095	-0.743912	-1.29095	-0.490593	-0.500323	-0.72544	0.109188	-0.646532	0.423963	-1.29095	-1.29095	-1.29095	-0.928785	-0.673496	-0.973836	-0.179214	-0.329917	-0.356231	-0.984854	-1.29095	-0.915806	-0.450611	-0.277599	0.129266	0.877481	1.71129	0.997564
ENSG00000205403	CFI	A	-2.16508	-2.63503	-2.30951	-0.084037	-0.112204	-0.068552	0.886882	0.959255	1.06616	-0.182389	-0.187364	-0.10754	0.902819	0.977608	0.902635	1.01634	0.992669	1.01444	0.0122818	0.101463	0.0342613	0.558059	0.524166	0.526319	1.44442	1.41255	1.42992	-2.52438	-2.59403	-2.96774	-0.0177913	-0.0941221	-0.00412597	1.02219	1.04689	1.0464	-1.68794	-1.87664	-2.03777	-0.0834398	-0.0347993	-0.0580478	1.34584	1.26752	1.34146
ENSG00000105696	TMEM59L	A	-1.66233	-1.36522	-1.82472	0.0244409	-0.0562504	0.0117176	2.29109	2.09386	2.16638	-0.723909	-0.411219	-0.684602	-0.112626	-0.194201	-0.137696	1.3602	1.27831	1.31549	-0.69865	-0.859652	-0.804659	-0.324463	-0.110533	-0.226219	1.41521	1.51374	1.24507	-2.04183	-2.37103	-1.93666	-0.422955	-0.815261	-0.486659	1.01196	0.875506	0.677246	-1.83824	-1.31091	-1.47146	-0.32371	0.0537568	-0.229079	1.91009	2.15857	2.04213
ENSG00000147434	CHRNA6	A	-0.212862	-1.51804	-1.51804	0.809057	0.865265	-0.20605	3.32606	2.99174	3.1421	-0.0338565	0.569893	-0.417853	-0.696657	-0.244882	-0.576691	1.90891	2.38982	1.74954	-0.138427	-0.575298	-0.83123	-0.357185	-0.727406	-0.095965	0.153574	-1.51804	-0.625808	-1.12305	-1.51804	-1.51804	-0.0786028	-0.469564	-1.51804	0.311543	-0.744014	0.0912111	-1.51804	-1.51804	-1.14289	0.11792	-0.504682	0.245231	1.00394	1.14405	1.12741
ENSG00000173432	SAA1	A	0.529271	0.147206	0.0904946	0.693313	1.44619	0.874565	2.45181	2.60918	2.18163	-1.40415	-0.584735	-1.15305	-1.69657	-1.69657	-0.44532	0.551952	0.635936	0.515623	0.722491	0.38327	1.35942	1.57415	1.07714	1.74149	1.84634	1.78059	2.00216	-0.520427	-1.03901	-1.69657	-1.3344	-1.07911	-0.899542	-0.933893	-0.735534	-0.944986	-0.92335	-1.69657	-0.777484	-0.856228	-0.220164	-1.69657	-1.37503	-1.0541	-0.450852
ENSG00000092054	MYH7	A	-1.12403	-1.13541	-1.44039	-0.519815	-0.299654	-1.44039	1.20225	1.6489	1.90108	-0.904943	-1.44039	-1.14319	0.196294	-0.315572	-0.0560358	1.46715	1.9517	1.39392	-1.14308	-1.1411	-1.44039	-0.860868	-0.649763	-0.469666	-0.576742	-0.172689	0.143332	-1.04541	-1.44039	-1.44039	0.274559	-0.391921	0.00367947	1.59498	0.668459	1.30313	-1.13429	-1.44039	-1.44039	1.20803	1.38978	0.513279	2.44046	2.98429	2.32205
ENSG00000167617	CDC42EP5	A	-1.03098	-0.889972	-0.518024	1.51788	1.87517	1.50038	2.47425	2.19333	2.25947	-1.92823	-1.04753	-2.31348	0.406236	0.550259	0.242712	0.81574	0.606644	1.17025	-1.99983	-1.32612	-0.28222	0.473901	0.639954	0.319638	1.26399	1.15872	1.07	-1.99899	-1.75229	-2.7962	-0.740642	-0.873776	-1.08005	-0.00658468	0.46816	0.0829703	-0.638614	-0.626676	-1.53319	-0.319134	0.319243	0.104857	0.206229	1.16634	0.816202
ENSG00000276107	THBS1-IT1	A	0.191866	0.193142	-0.621287	1.01812	0.603937	0.938824	2.72374	2.282	2.56127	-1.12002	-0.789912	-1.46418	-1.43029	-1.70564	-2.07039	1.37887	1.66291	1.43357	-0.565677	-0.696958	-0.627502	-0.259886	-0.733293	-0.0820259	1.41023	1.83103	1.92096	-0.52618	-0.226302	-0.307325	-0.286423	-0.565266	-0.889929	1.12956	1.14185	1.19805	-1.12759	-1.5258	-1.57788	-1.3975	-2.26999	-0.862877	0.651974	-0.219792	-0.321991
ENSG00000137965	IFI44	A	-0.982096	-0.903829	-0.8735	-0.0232214	-0.116878	-0.244963	1.97626	2.06706	2.04506	-1.44976	-1.54406	-1.53682	-1.28184	-1.30999	-1.41591	0.317611	0.448658	0.447902	-1.30276	-1.06114	-1.21665	-0.855044	-0.770964	-0.767091	2.18842	2.2226	2.17951	-0.648744	-0.649414	-0.912262	0.545989	0.596129	0.545162	1.49319	1.60066	1.53299	-1.02543	-1.06776	-1.09835	-0.881203	-0.729392	-0.766137	1.66533	1.79391	1.76876
ENSG00000134339	SAA2	A	0.859718	0.637419	1.09283	2.3711	1.86926	1.58677	1.83677	2.25496	2.64806	-0.913932	-1.20636	-1.20636	-0.953247	-1.20636	-1.20636	-0.884279	0.0714801	0.0340622	-0.10587	-0.100199	0.294012	1.36497	1.56735	1.74202	1.35871	1.39487	1.91538	-1.20636	-1.20636	-1.20636	-1.20636	-1.20636	-1.20636	0.308497	-0.899889	-1.20636	-1.20636	-1.20636	-1.20636	-0.868941	-1.20636	-0.896639	-0.884813	0.0581737	-0.663236
ENSG00000205300		A	0.300605	0.259133	-0.0454136	2.66226	2.84078	2.90679	1.68186	1.26987	1.63321	-0.561702	-1.1855	-1.18958	-1.48678	-1.48678	-1.48678	-1.1647	0.0491056	-1.48678	-0.386296	-0.544045	-0.0939647	1.99016	1.90386	1.63068	0.938516	1.24247	0.748794	-1.48678	-1.48678	-1.06265	0.748835	-0.263099	0.402394	0.0280706	-0.525747	-0.945009	-1.48678	-0.318205	-1.11164	-0.876099	-0.0103757	-0.517502	-1.16524	0.0805128	-0.943662
ENSG00000260101		A	-0.919294	-1.43618	-1.14065	0.815785	0.677189	0.448491	2.09928	2.54327	2.66462	-0.578894	-0.974451	-1.20582	0.798674	0.832691	0.798395	0.937869	0.315467	0.781325	-0.892173	-0.707741	-0.924748	-0.0765654	-0.0394499	0.410786	0.731034	0.616661	0.751064	-1.34231	-2.04912	-2.70668	0.0390181	-0.382945	-1.26261	1.05242	0.835635	0.726128	-2.1482	-2.70668	-1.23064	-0.39856	0.2707	-0.507561	2.03294	1.09063	1.36119
ENSG00000187837	H1-2	A	-1.41813	-1.30378	-1.2391	-0.415643	-0.685303	-0.46029	1.22568	1.20923	1.34926	-1.67706	-1.71927	-1.91236	-0.861949	-0.945767	-0.994765	1.63581	1.56742	1.54934	-1.6045	-1.8902	-1.66437	-0.955354	-1.02963	-0.595347	0.929587	0.997295	0.783631	0.62575	0.76934	0.630503	1.28068	1.55686	1.36488	1.21158	1.4751	1.21738	-1.10373	-1.22516	-1.43668	-0.736985	-0.227768	-0.579164	1.47068	1.99416	1.83817
ENSG00000204287	HLA-DRA ENSG00000204287	A	-0.31976	-0.296107	-0.335737	-0.549436	-0.577214	-0.589437	1.79335	1.92215	1.86586	0.741772	0.685302	0.731827	0.0700618	0.00905199	0.00910866	1.8618	1.83898	1.84795	0.271322	0.152138	0.143259	-0.707511	-0.748154	-0.78871	1.17373	1.16499	1.10888	-1.52516	-1.49235	-1.66091	-1.9774	-1.94083	-1.93292	0.549339	0.59486	0.471769	-1.24901	-1.29168	-1.30744	-1.89336	-1.54583	-1.58152	1.5493	1.86557	1.88811
ENSG00000141574	SECTM1	A	-1.16757	-1.16431	-1.63012	-0.373215	-0.284568	-0.290572	1.52016	1.47632	1.43076	-0.602263	-0.882897	-0.625616	-0.483588	-0.575495	-0.521363	0.55746	0.485355	0.623878	-0.765857	-0.551414	-0.808529	0.549985	0.334235	0.411718	1.99632	2.00942	1.87289	-1.64333	-2.14135	-2.07997	0.470104	0.401179	0.335592	1.9071	1.94146	1.85539	-2.0566	-2.14635	-2.27371	-0.337646	-0.273654	-0.423202	1.15326	1.37179	1.39882
ENSG00000126838	PZP	A	-0.987959	-0.120791	-1.15655	0.670511	-0.290097	0.367479	1.63764	1.81376	1.73582	-0.44328	-0.883288	-1.20499	0.731147	1.06945	0.839911	2.83563	2.72836	2.73483	-0.762768	-1.59534	-0.992186	0.303672	0.579075	-0.186512	1.29534	1.56988	1.4915	-1.74739	-2.14238	-0.704698	-1.49096	-1.29338	-1.56544	0.0221467	0.316232	-0.332268	-1.01686	-0.786304	-1.01284	-0.280454	-1.32357	-0.188705	-0.821599	-0.324965	0.913158
ENSG00000232973	CYP1B1-AS1 ENSG00000232973	A	-1.23276	-1.11263	-1.16814	1.4311	1.47698	1.52864	1.87388	1.76987	1.9156	-1.07402	-1.12184	-1.02179	0.714174	0.867809	0.867399	1.25861	1.10762	1.17732	-0.90121	-0.984338	-1.00378	0.948067	1.01836	0.982401	0.796947	0.849072	1.00038	-1.74156	-2.95575	-2.25563	0.217925	0.338038	0.123158	0.335521	0.116038	0.315711	-2.32635	-2.20234	-2.13741	0.260625	-0.467164	0.1536	0.525023	-0.169724	-0.093457
ENSG00000269706		A	-1.78792	-0.699464	-0.538253	0.998275	0.666304	0.582112	0.848652	0.482405	0.846574	-1.81186	-1.803	-2.10429	-2.10429	-1.14482	-1.34706	2.08625	2.14719	1.89476	-1.56059	-0.99813	-1.41748	0.636665	-0.133684	0.490046	1.0084	1.54462	1.06399	-0.424184	-1.20424	-0.86118	1.31554	0.836277	0.630003	1.65481	0.955239	1.13321	-2.10429	-1.40478	-1.43169	-0.350928	-0.0843013	0.649998	0.84824	1.40394	0.592923
ENSG00000204103	MAFB	A	0.384989	0.503913	0.50222	-0.527141	-0.416478	-0.300299	1.02459	1.04781	0.992695	-1.91243	-2.03214	-1.53097	-1.69721	-2.58591	-1.5254	1.44171	1.48514	1.47776	-0.346918	-0.159149	-0.924171	-0.764897	-2.16351	-1.7219	0.58879	0.923592	0.788403	0.443696	-0.729667	0.00344599	1.72641	1.13615	1.53319	1.99087	2.10097	2.0478	-0.457744	-0.996106	-0.95378	-1.50802	-0.800738	-0.495911	1.08303	0.399389	0.923898
ENSG00000279296	PRAL	A	-1.00815	-1.00815	-1.00815	-0.268602	-0.327855	-0.0164325	2.44997	2.6942	2.29869	-1.00815	-1.00815	-1.00815	-1.00815	-1.00815	-0.462027	0.451759	-0.0448006	-1.00815	-1.00815	-1.00815	-1.00815	-1.00815	-1.00815	-1.00815	1.74405	1.52453	2.37264	-1.00815	-1.00815	-1.00815	-0.356732	0.0403196	-0.211123	1.89911	1.56963	1.73537	-0.449668	-1.00815	-1.00815	-1.00815	-0.414273	-0.443597	1.51383	2.18317	1.68906
ENSG00000184530	C6orf58	A	1.11069	1.00336	1.16671	3.41941	3.06891	3.3198	1.29646	2.04683	1.93099	-1.50966	-0.959271	-0.755806	-1.25655	-1.20381	-1.50966	-0.339317	-0.231823	-0.577261	-0.130051	-0.256725	-0.651317	0.936389	-0.0751325	0.901557	0.587462	0.311645	-0.230644	-0.333517	-0.220685	-1.50966	-0.617408	-1.50966	-0.932723	-0.746983	-0.234616	-0.412452	-1.50966	0.161101	-1.13451	-1.50966	-0.0332531	-0.54038	0.488902	-0.24513	-0.572886
ENSG00000226886		A	-0.199135	-0.381943	-0.92878	-0.971806	-0.501343	-0.192323	3.0489	2.94061	2.85148	-0.579229	-0.24522	-0.12505	-1.2512	-1.50431	-1.50431	0.196653	0.250402	-0.26389	0.109075	-1.20501	0.0961459	-0.924784	-1.19016	-1.50431	0.037943	-0.077058	0.210607	-1.10932	-0.396731	-0.486168	-1.50431	-1.50431	-1.18719	0.660215	1.4268	0.909754	1.18192	0.0176711	1.40899	-0.893625	-0.91043	-0.219324	2.16635	2.03905	2.2087
ENSG00000274290	H2BC6	A	-0.38213	-1.49771	-1.4733	-1.18711	-0.586368	-0.111493	1.68433	1.64031	1.80775	-1.34344	-0.536287	-1.72499	-0.631829	-1.1437	-1.01727	2.0176	1.63934	1.50951	-1.16803	-1.16236	-0.875699	-0.373615	-1.12031	-0.846446	1.46425	1.01366	1.36537	-0.904141	-0.206464	-1.02541	0.348883	0.201483	-0.478413	1.93436	1.35915	1.56104	-0.994605	-1.09994	-0.955351	-1.05597	-0.442121	-1.13277	1.87942	2.17488	1.87593
ENSG00000198074	AKR1B10	A	-2.46539	-2.47677	-2.78176	0.393904	0.293854	0.20372	0.70878	0.174246	0.453223	-1.41837	-1.52267	-1.16876	-0.110541	-0.0445951	-0.128279	1.30641	1.14874	1.33528	-1.53497	-1.05692	-1.08771	0.413101	0.468398	0.687893	1.09212	1.60991	1.30396	-0.623347	-0.623257	-0.430912	1.74008	1.3524	1.44324	1.24734	1.65059	0.767959	-1.13687	-2.78176	-1.65222	-0.473637	0.241532	0.776016	0.831191	0.894162	0.980682
ENSG00000154589	LY96	A	-1.29127	-0.574857	-1.03041	0.897723	0.513133	0.880286	1.65012	1.4716	1.8093	-2.06099	-1.48461	-1.34998	0.551307	0.5399	0.581919	0.404217	0.0414203	0.565271	-1.84236	-1.83803	-2.10436	-0.217365	-0.625839	0.351933	0.213111	-0.135726	0.149211	-2.20146	-0.534391	-1.84495	0.267071	0.65856	0.0835385	1.06012	0.72458	1.44759	-2.29034	-1.24037	-0.607404	0.898764	0.951414	0.105709	1.86116	2.42218	2.17357
ENSG00000128849	CGNL1	A	-1.47196	-2.19578	-1.36599	1.9825	1.87062	2.00073	1.14936	1.4339	1.20274	-1.45395	-1.76036	-1.436	-0.525937	-0.0963591	-1.53448	0.870025	1.46215	1.14144	-1.16206	-0.923866	-0.548749	2.33079	1.85322	2.28898	0.824548	0.962171	1.04907	-1.21406	-0.738743	-1.12592	-0.535651	0.425944	0.110644	0.242108	0.418279	-0.620611	-1.7446	-1.2241	-1.53068	-0.0864844	-0.322877	0.00114015	0.054693	0.0819018	-0.137733
ENSG00000101347	SAMHD1	A	-1.22753	-1.28201	-1.21237	-0.338332	-0.418888	-0.453562	2.15497	2.21985	2.16261	-1.20374	-1.11451	-1.00012	-0.526145	-0.552907	-0.472164	0.411356	0.36513	0.312277	-1.06025	-1.16159	-1.09531	-0.656748	-0.761837	-0.600288	2.26825	2.23519	2.2786	-1.01708	-1.06966	-1.27037	-0.0360521	-0.0243518	0.0522538	1.75777	1.74162	1.72898	-1.18706	-1.17725	-1.26494	-0.495936	-0.821334	-0.572475	1.72159	1.22024	1.44413
ENSG00000099139	PCSK5	A	-1.16297	-0.756185	-1.42543	0.846355	0.673352	0.84444	2.24551	2.03898	2.38981	-0.0343086	-0.957799	-0.708171	1.28702	1.02902	1.56792	1.86109	1.94403	1.86753	0.06364	-0.826362	-0.633785	-0.0118213	0.523505	0.264286	0.840782	0.686277	1.18734	-1.13033	-2.1296	-2.70647	-0.978912	-0.211588	-0.460916	-1.00804	-0.838982	-0.886107	-1.39746	-2.05385	-1.84775	-0.370975	-0.531029	0.100221	0.558973	0.337847	-0.0890824
ENSG00000114698	PLSCR4	A	-1.02393	-0.452484	-0.520919	1.1366	1.36813	1.30761	1.65389	1.8448	1.62037	-2.57919	-2.47244	-2.18648	-0.529354	-0.414711	-0.804313	-0.649316	-0.423757	-0.643514	-1.11579	-1.00533	-0.870162	0.759257	0.504285	0.353017	1.14099	0.496016	0.87504	-1.53091	-1.95905	-1.8093	0.923319	1.06253	0.89044	1.27562	1.51335	1.47673	-1.60358	-0.898928	-1.23198	0.802691	0.0144947	0.369751	1.52714	0.591961	1.2174
ENSG00000168398	BDKRB2	A	-0.162598	-1.31702	-0.0121122	1.96179	2.51631	2.83723	2.35408	1.97025	2.71752	-0.781566	-0.766626	-0.773493	-1.06391	-0.758947	-1.31702	-0.731803	0.0956086	-0.222402	0.497492	0.505092	0.37703	0.670722	1.17413	0.884416	1.03297	0.903386	1.70689	-1.31702	-0.95109	-1.31702	0.732242	-0.0933327	-0.160491	0.0755682	-0.542994	-0.219808	-1.31702	-1.31702	-1.31702	-1.31702	-1.31702	-1.31702	-0.510483	-1.31702	-0.773895
ENSG00000162631	NTNG1	A	0.287032	-0.10592	0.0522982	1.22949	1.00997	1.33926	0.147309	0.431611	0.283552	-2.70666	-2.2859	-2.87572	-2.05812	-1.75687	-1.93929	-0.0374582	-0.453454	-0.298282	-0.667818	-0.74763	-0.805749	0.850664	0.852608	0.808883	0.854187	0.905621	0.647918	-0.422346	-0.420135	-0.684672	1.41508	1.44947	1.24763	1.4772	1.50427	1.38413	-1.20673	-1.17712	-1.284	-0.567516	-0.377801	-0.294232	1.60991	1.76591	1.6194
ENSG00000167207	NOD2	A	-0.177396	0.327856	-0.0956535	1.92361	1.9948	2.11577	2.72092	2.18477	2.25726	-1.31839	-0.322458	-1.94626	-0.796706	-0.39642	-0.423446	-0.78356	0.338273	0.284938	-1.69977	-1.48506	-0.743103	0.871319	0.183861	0.10115	1.89943	1.67088	1.48662	-2.24347	-1.34342	-2.24347	0.373928	-0.171361	0.260121	-0.511366	-0.833815	-0.433363	-0.96956	-1.07489	-0.150351	-0.735326	0.68649	0.0987768	0.00294283	-0.545704	-0.339379
ENSG00000176788	BASP1	A	-0.236911	-0.427413	-0.561955	1.12984	1.23419	1.0388	1.57268	1.60625	1.59721	-1.69002	-1.53407	-1.69598	-2.62934	-2.47885	-2.73866	-0.639704	-0.930605	-0.596491	-0.179103	-0.221939	-0.0797229	0.359153	0.598298	0.546153	1.06035	0.959094	0.989724	0.370507	0.0931541	0.373785	1.20927	1.56345	1.4341	1.78835	1.66156	1.59229	-1.28537	-1.66635	-1.51071	-0.336008	-0.356999	-0.0345321	-0.451586	-0.345938	-0.14995
ENSG00000104321	TRPA1	A	1.91887	2.17088	1.85138	1.95904	2.24678	1.91329	1.91107	1.67797	1.75468	-0.386032	-0.886133	-0.796766	-0.422913	0.171321	-0.791005	0.393726	-0.051317	-0.103714	0.37525	0.0883418	-0.116558	0.600972	0.973877	0.563197	0.552571	0.388409	0.405136	-2.11883	-2.14789	-0.613036	-1.07438	-0.190083	-1.06975	-0.998965	-1.38725	-1.76223	-0.487837	-1.81431	-2.13867	-1.30127	0.093334	-0.969962	-0.345384	0.488426	-0.524209
ENSG00000130635	COL5A1	A	-0.903933	-0.769076	-0.784761	-0.325194	-0.37763	-0.295716	1.17224	1.10686	1.1545	-1.17458	-1.25384	-1.19075	-0.505869	-0.489354	-0.461087	1.72902	1.82764	1.82138	-0.0605536	-0.0242369	-0.0802099	0.903938	0.903798	0.806539	2.84866	2.8402	2.85706	-1.02145	-1.32379	-1.41422	-0.678898	-0.666532	-0.584034	0.862844	0.747888	0.819641	-1.68251	-1.80898	-1.59978	-0.845069	-1.24714	-0.966476	0.483257	-0.301596	-0.0481964
ENSG00000136842	TMOD1	A	-1.2642	-0.878014	-1.03109	1.35775	1.35349	1.40862	1.75578	1.88119	1.71313	-0.110906	-0.378879	0.196185	0.594891	0.547138	0.203741	1.32866	1.7166	1.59085	0.527942	0.0554667	0.519098	0.654378	1.15569	0.842606	0.516458	0.381979	0.547138	-2.15413	-2.43023	-2.57878	-1.38408	-1.45417	-1.02768	0.0963781	0.0245134	0.102531	-1.3043	-2.37726	-2.41119	-0.457685	-0.552711	-0.73841	0.550578	0.605691	0.305251
ENSG00000181381	DDX60L	A	-1.43387	-1.37618	-1.45342	-0.199398	-0.208757	-0.394602	2.1924	2.15033	2.27393	-1.37942	-1.44282	-1.507	-0.876193	-0.898403	-0.780284	0.584893	0.537041	0.588617	-1.45761	-1.33743	-1.41427	-0.593657	-0.581203	-0.506668	2.43126	2.38428	2.4685	-0.268862	-0.17834	-0.353809	0.71068	0.824442	0.65553	1.07983	1.08395	1.08696	-1.08066	-1.15681	-0.77472	-0.495236	-0.886536	-0.781004	1.30865	0.640337	0.815528
ENSG00000113494	PRLR	A	-2.05998	-1.86485	-1.06962	1.07074	1.23776	0.706914	0.789297	0.723766	0.599322	-0.119984	-1.68783	-0.821558	-0.998971	-1.22801	-0.0917497	0.271885	0.386489	0.00208494	0.771949	1.2992	0.818347	1.55831	2.01306	1.61202	2.53311	2.55322	2.54953	-0.820313	-1.73561	-2.21152	-0.920707	-1.41198	-0.951936	-0.262757	-0.786281	0.334536	-0.528289	-0.964898	-0.758797	0.129201	-0.709223	0.118627	0.491927	-0.818247	0.25181
ENSG00000103522	IL21R	A	-0.988302	-1.41345	-1.74947	0.0101965	0.716649	0.515369	2.53667	2.68913	2.47548	-2.1293	-1.79529	-1.67512	-0.180853	-0.661872	-0.900186	2.11628	2.11179	2.31809	-1.14893	-1.94822	-1.66156	-0.0243617	-0.134376	-1.09851	0.269859	0.528263	0.930945	-0.0111401	-0.563976	-0.522117	-0.436978	0.353661	0.281345	-0.103134	0.196641	0.0364868	0.1586	0.31847	-0.141077	-0.825133	0.0134071	-0.781919	1.0731	0.488986	0.755858
ENSG00000240038	AMY2B	A	-2.12556	-1.00871	-1.43083	0.518815	0.911877	0.54552	2.07681	1.67175	1.83389	-1.51597	-0.5006	-0.0951669	1.22306	1.62933	1.51473	1.05903	1.46104	0.690109	-2.17395	-0.882422	-1.16849	0.517193	0.101181	0.192672	0.939166	0.537297	0.0566681	-1.17262	-1.66152	-1.34931	-0.428632	-1.13417	-0.608015	0.672025	0.430709	0.0906077	-1.98609	-1.75553	-1.98207	-0.58984	0.0412492	0.224635	1.65473	1.45645	1.51894
ENSG00000102468	HTR2A	A	-1.04697	-1.04697	-1.04697	-0.756285	-1.04697	-1.04697	1.34418	0.761872	0.720402	-1.04697	-0.745682	-0.749759	-0.793856	-0.741114	-0.500841	1.47722	1.7958	1.23426	-0.749653	-1.04697	-0.780044	0.642158	0.387562	-0.264666	3.63049	3.15909	3.03875	0.31741	-1.04697	-1.04697	-0.154714	-1.04697	-1.04697	0.873917	-0.0859297	0.0502423	-0.488482	-1.04697	-0.671819	-1.04697	-0.719682	-0.737248	1.03903	0.770446	1.30751
ENSG00000232986		A	-0.8221	-0.0561769	-1.00212	0.866737	0.60265	0.620231	1.96841	2.22236	1.82582	-0.430331	0.507145	0.354316	1.1253	1.07911	0.907223	1.6044	1.67001	1.38952	-1.07367	-0.286015	-0.945062	-0.900438	-1.01002	-0.352336	0.752784	0.998986	0.2801	-1.92856	-2.23061	-2.88818	-0.838918	-1.01206	-0.906294	-0.881425	-0.702259	-0.537154	-1.92808	-1.21741	-1.75864	0.266401	1.06742	-0.0349547	1.04077	1.5365	1.05662
ENSG00000215861		A	-1.90356	-1.19005	-1.13703	0.606898	0.907252	1.07703	1.24662	1.37307	1.24078	-1.64081	-1.64052	-1.88633	0.621055	0.607212	0.378451	1.44296	1.54481	1.31647	-1.25845	-1.92685	-1.6143	0.634851	0.476939	0.602406	0.0581806	0.202965	0.407994	-1.64756	-0.920269	-2.01953	0.73121	0.556103	0.57066	0.461592	0.498038	0.333865	-1.84612	-2.21031	-1.51006	0.494288	0.834324	0.581054	1.30603	1.57894	1.65969
ENSG00000227507	LTB	A	1.3038	1.32046	1.39789	1.99088	2.47093	2.41987	0.490394	0.875415	0.154338	-1.62765	-0.545848	-1.45255	-0.829705	-0.908718	-1.30148	-0.0926838	-0.153765	0.0850114	0.504429	1.06746	1.00451	2.04628	1.63888	2.03439	0.731605	1.41452	1.08115	-0.499865	-0.594042	-0.790432	-0.71753	-0.67662	0.012084	-0.925168	-1.5917	-1.61801	-1.42721	-0.881972	-1.42319	-0.916776	-1.21479	-1.13251	-0.85362	-1.12889	-0.739548
ENSG00000188290	HES4	A	-0.210647	-0.622374	-0.855611	-0.589366	-0.765778	-0.463173	1.53774	1.36056	1.58981	-1.08669	-0.919365	-0.762851	-2.12768	-2.08253	-1.35892	1.00259	0.662005	0.514853	-1.28393	-1.73515	-0.800421	-1.04684	-1.68236	-1.49193	2.12697	2.42722	2.24877	0.44259	0.45084	0.450358	0.175166	0.0155932	0.349871	1.46035	1.07667	1.37347	0.242321	0.141953	0.227836	-1.20988	-1.63678	-0.883231	0.890431	1.58603	1.26149
ENSG00000137392	CLPS	A	-0.675788	-0.283309	-0.484487	1.84063	1.83523	1.74993	2.09003	1.70871	1.43842	-0.667544	-1.51535	-0.746123	0.519381	0.111927	0.242119	0.0610099	0.928915	0.661452	-1.21639	-0.842641	-1.45154	0.692206	0.893605	1.43576	0.974539	1.05001	1.06762	-2.06819	-2.09725	-2.46318	-0.413917	-0.587063	-0.160582	0.147683	0.924613	0.0692654	-2.15708	-2.07144	-1.79057	0.244643	0.514205	-1.04296	-0.00531158	1.11449	0.424294
ENSG00000261888		A	-1.55426	-0.794393	-0.474578	1.307	1.1656	1.27715	1.70625	2.16213	2.02045	-1.61523	-1.59248	-1.99678	-0.325033	-0.896294	-0.921733	1.13281	1.32117	1.08679	-1.29352	-0.815469	-0.846262	0.871115	0.554195	0.897751	0.968384	0.823054	0.954426	-1.83556	-1.88274	-1.52217	0.628014	-0.141588	0.723387	1.19383	0.84748	0.251485	-1.98182	-1.8408	-1.86771	0.697216	0.237259	0.312913	0.779895	0.121776	0.156902
ENSG00000241106	HLA-DOB	A	-0.319292	-0.912052	0.126407	0.0570594	-0.751381	-0.309971	2.2762	2.06635	2.0602	0.0186188	-0.090995	-0.535429	-0.601399	-0.649451	-0.678205	1.99979	1.87329	2.08754	-0.607606	-0.599384	-0.0136735	-0.68087	-1.19697	-1.09608	1.19653	1.01712	0.878053	-1.39145	-0.908481	-1.51272	-1.17207	-1.70736	-1.44838	0.73183	1.54411	1.02672	-1.98261	-1.80281	-0.878967	-0.526584	-0.341951	-0.633976	1.35089	1.82919	1.21022
ENSG00000273006		A	-1.493	-0.646075	-0.23475	1.15035	0.552155	0.997123	2.20417	1.81246	2.2021	-1.11039	-0.824288	-1.47435	0.508894	0.985217	0.416017	1.4027	1.07324	1.54174	-1.766	-1.01487	-0.92751	0.75492	0.538055	0.793502	1.00912	1.30863	1.32718	-2.67463	-1.13048	-2.36124	0.220999	0.381156	-0.400543	0.521025	0.103094	0.664653	-1.5314	-1.8574	-1.62416	0.622333	-0.268435	-0.731319	0.618821	-0.851194	-0.78762
ENSG00000092969	TGFB2	A	-2.35049	-2.03787	-2.45968	-0.122245	-0.0210851	0.0376211	0.657566	0.58268	0.389185	-0.961065	-1.02923	-0.829898	0.236846	0.00287752	0.0520637	1.70223	1.65468	1.6312	0.194439	0.166703	0.126443	0.805664	0.846629	0.936075	2.10125	1.9853	2.06863	-0.504346	-0.774442	-0.678349	-0.99017	-0.784152	-0.703253	0.927975	0.962893	0.946312	-2.34809	-2.42161	-2.20306	0.693769	-0.11971	0.312508	0.903449	0.0292287	0.384538
ENSG00000116991	SIPA1L2	A	-1.45235	-1.41942	-1.55025	0.602729	0.665429	0.572742	2.10338	1.98237	2.0106	-1.54395	-1.58171	-1.3346	0.510646	0.578441	0.469734	1.5355	1.53887	1.53489	-1.32368	-1.26845	-1.30474	0.0380123	0.0737241	0.097406	1.3626	1.32935	1.35266	-1.45136	-1.50925	-1.56591	-0.215053	-0.331867	-0.3215	1.11018	1.05962	1.06315	-1.70125	-1.77891	-1.7927	0.297629	-0.288672	0.154573	1.00528	0.241551	0.444558
ENSG00000243859	RPL5P17	A	-0.729603	-1.22002	-1.52501	-0.298928	-0.522044	0.462551	1.47373	1.68629	2.20422	-0.781632	-1.52501	-0.771157	-0.183486	-0.752325	-0.420408	0.645501	-0.561659	0.885094	-0.981309	-1.22572	-1.25809	-1.52501	-0.376803	-0.387648	2.2371	2.61346	2.6084	-0.348867	-0.417433	-1.52501	-0.245964	0.635941	0.158712	1.24165	0.933598	1.60393	-1.21891	-1.13327	-1.52501	-1.1876	0.193887	-0.55573	1.89952	0.402879	1.31719
ENSG00000260918		A	-1.61999	-0.84918	-1.61999	0.641459	0.232295	-0.307999	2.13357	1.84133	2.05596	-1.61999	-1.61999	-1.07646	1.17599	1.43671	0.742185	0.965606	1.83594	1.71408	-1.32267	-0.861572	-0.933179	-0.170951	0.519443	0.422464	0.477137	0.764989	0.326173	-1.225	-1.61999	-1.61999	-1.61999	0.147144	-0.312534	-1.31874	0.0262204	-0.010738	-1.61999	-1.22825	-0.947384	0.525821	0.723252	-0.0761291	1.70022	1.57133	1.62136
ENSG00000071909	MYO3B	A	-0.62146	-1.77588	-1.4596	0.551215	0.491851	0.60301	1.35213	1.71787	1.5656	0.0197531	-1.47459	-0.838492	1.40276	1.47226	1.16378	0.9252	1.32824	0.913575	-1.77588	-1.47658	-1.50896	0.532966	0.514672	-0.23008	0.0144406	0.609096	-0.0609622	-1.77588	-1.77588	-1.77588	-1.77588	-0.552195	0.0142258	0.720903	0.25156	-0.0627073	-1.21739	-1.77588	-1.40073	0.532243	0.0505173	1.02872	1.95027	1.62151	1.98656
ENSG00000203805	PLPP4	A	1.41759	1.69222	1.33472	0.427366	0.440081	0.133797	1.06384	1.04097	1.4804	0.42441	-0.0886583	0.509009	-1.68267	-2.46274	-2.39869	0.668224	0.807873	0.544946	0.91471	1.04368	0.983324	-0.652443	-0.197124	-0.531817	1.43787	1.13366	1.19846	-0.21712	-0.00483066	0.116893	-0.778939	-1.09572	-1.20193	0.506242	0.742807	0.583235	-0.89149	-1.17239	-1.45451	-3.09724	-2.48339	-1.96754	0.346584	0.631921	0.754393
ENSG00000184672	RALYL	A	-1.11131	-0.871059	-0.63246	0.899418	0.502694	0.367837	1.92857	1.4321	1.33156	-1.42768	-1.42768	-1.42768	-0.959303	-0.654989	-0.88155	-1.42768	-0.867041	-1.13241	-1.42768	-1.42768	-0.569332	0.0213589	-0.637045	-0.140946	-0.362206	-0.15997	0.287241	-1.03269	-1.42768	-0.676178	0.71777	1.56223	0.945076	0.0871786	0.901021	0.285496	-1.42768	-0.728168	-0.755073	1.68357	2.12018	1.83848	1.92815	2.27957	2.47365
ENSG00000248109	MARCOL	A	-1.39393	-1.08894	-0.818398	-0.312525	-0.71363	-0.81448	1.24872	0.60763	0.809739	-1.1015	-0.843537	-0.850404	-1.14082	-1.08807	-1.09518	0.694113	1.18782	0.818267	-1.09661	-1.39393	-0.00110867	0.180141	-0.821956	0.0281444	2.83557	2.97826	2.76275	-0.434313	-1.39393	-0.969791	-0.501675	0.373203	-0.405981	2.23583	1.99386	1.97667	-0.433829	-1.39393	-0.721325	-0.355514	-0.800048	0.149929	0.0642852	0.82221	0.218213
ENSG00000242574	HLA-DMB ENSG00000242574	A	-0.662151	-0.690771	-0.313934	-0.314815	-0.399462	-0.148842	1.57328	1.61573	1.59547	0.70832	0.691649	0.740277	0.120974	0.164286	0.180418	1.90019	1.84158	1.88029	0.343953	0.354474	0.331959	-0.368202	-0.721132	-0.391166	0.834537	0.875358	0.896868	-1.80891	-1.8803	-1.8736	-1.50381	-1.86491	-1.53941	0.626778	0.696786	0.749202	-1.35542	-1.36656	-1.26356	-1.86902	-1.56819	-1.51256	1.44229	1.64274	1.60934
ENSG00000152049	KCNE4	A	-0.129683	-0.629964	-1.23648	-0.56021	0.221575	-0.890826	1.72646	1.52873	1.31664	-1.41032	-0.797128	-1.24156	-0.444819	-0.626062	-0.611533	-0.291367	0.0550848	-0.00345815	0.418846	0.383178	0.366927	0.166838	-0.54196	-0.469419	2.49052	2.4344	2.50035	-1.0266	-1.73527	-1.69966	-1.06133	-1.21732	-0.897146	0.607606	0.63346	0.964924	-1.52224	-1.65634	-1.70674	0.389845	0.290556	0.434216	1.94556	1.71046	1.82126
ENSG00000163568	AIM2 ENSG00000163568	A	-0.47991	-0.252304	-0.337452	1.42568	1.33478	1.37442	2.06311	2.24541	2.31583	-1.09914	-0.960786	-1.01198	0.260282	0.000498807	0.429038	0.899956	0.874762	0.959507	-1.32737	-1.16181	-0.997041	-0.305303	-0.389485	-0.034981	1.29929	1.39511	1.35672	-1.97164	-1.81933	-2.09686	-0.603373	-0.31457	-0.491269	-0.235182	0.132558	-0.243963	-2.15881	-1.46611	-1.69379	-0.355785	-0.210415	-0.574596	1.23213	1.48962	1.50454
ENSG00000111799	COL12A1	A	-0.0727336	-0.136853	-0.130384	0.239752	0.163569	0.222074	0.874505	0.819706	0.935266	-1.49522	-1.41521	-1.4203	-1.5411	-1.44836	-1.51839	1.47636	1.49661	1.50716	-0.488737	-0.446364	-0.500676	0.0446176	0.0612674	0.0960658	2.69241	2.64594	2.70955	-0.0772893	-0.140572	-0.248831	-0.468566	-0.485485	-0.565088	1.65695	1.59497	1.62312	-0.593288	-0.694106	-0.568327	-1.17068	-2.0786	-1.6091	0.282896	-1.16899	-0.659552
ENSG00000183960	KCNH8	A	-0.121486	-1.1009	-0.372531	1.67182	1.35121	1.10069	2.39632	2.48901	2.11067	-1.81675	-2.44055	-2.74183	0.205288	0.0455441	0.361267	0.0136981	-0.160087	-0.529639	-1.98775	-1.23374	-1.88349	-0.111716	-0.38127	-0.0371781	-0.64471	-0.920527	-0.124476	0.0621532	-0.25143	-0.209571	1.19059	0.989991	1.11826	0.887921	1.04273	0.835691	-1.21032	-1.38576	-0.986611	0.574129	-0.196271	0.111389	1.18711	0.535475	0.567619
ENSG00000170581	STAT2	A	-1.3978	-1.37287	-1.30524	0.271914	0.323182	0.343786	2.0162	1.96471	1.94739	-1.08591	-0.906045	-0.942526	0.205579	0.203051	0.204298	0.618813	0.66592	0.657278	-1.31779	-1.21873	-1.39145	-0.0640068	-0.131864	-0.124286	1.78983	1.8609	1.91963	-1.57976	-1.73455	-1.86051	0.333534	0.23051	0.343197	1.08766	1.07061	1.14187	-1.66846	-1.78345	-1.69621	-0.390525	-0.501677	-0.363626	1.40232	1.12496	1.11012
ENSG00000110446	SLC15A3	A	0.865495	0.84631	0.17489	0.400269	-0.819334	-0.266651	0.854767	0.857942	0.906861	-0.802386	-0.986514	-0.211947	-1.53146	-1.37666	-1.95536	-0.413444	0.0218715	-0.361791	-0.51049	-0.272298	0.102819	-0.0554337	0.165748	-0.637732	3.0584	2.58352	2.92297	-1.54187	-1.05139	-0.892382	-0.356038	-1.12158	-0.0618288	1.5879	1.55343	1.01988	-1.72826	-1.54846	-0.879111	-0.993337	-0.393645	-0.738216	0.782199	1.38061	1.42174
ENSG00000196787	H2AC11	A	-1.81287	-0.868762	-1.81324	0.747023	0.82995	0.779088	1.75673	1.7762	1.66469	-1.79764	-1.36191	-1.47001	-0.107654	0.177872	0.453763	0.795944	0.648184	0.818721	-2.16509	-1.71115	-1.18848	-0.306305	0.092133	-0.0656294	-0.386644	-0.398957	0.0967321	-0.482747	-0.80317	-0.507273	1.47375	1.13736	1.27031	1.3701	1.39705	1.05598	-1.68106	-1.88902	-1.71673	0.0807472	-0.179729	-0.16254	1.62144	1.32495	1.5079
ENSG00000185269	NOTUM	A	-0.44173	-0.242455	0.182345	1.14217	1.65808	1.2312	2.20272	2.02544	2.10819	-1.88339	-1.333	-0.504126	-0.160358	-0.352719	-0.632135	2.20479	1.90559	2.03127	-1.33968	-1.12497	-0.733194	1.23141	0.174099	1.10916	1.08568	1.17328	0.437058	-1.4884	-1.51746	-1.45925	-0.604339	0.361253	-0.314517	-1.88339	-0.23718	0.260077	-1.3249	-0.930363	-1.21078	-0.844973	-0.870031	-0.120118	-0.184273	-0.618855	-0.167224
ENSG00000269720	CCDC194	A	-0.872977	-0.872977	-0.556701	-0.582294	-0.872977	-0.872977	0.126303	0.935862	0.0991499	-0.872977	-0.571692	0.373483	-0.619866	-0.567124	-0.872977	-0.550897	-0.565596	-0.577709	-0.872977	-0.325935	-0.606053	-0.872977	-0.558829	-0.872977	3.2246	3.39764	3.35134	-0.872977	-0.872977	-0.872977	-0.221555	0.776261	0.28355	1.73788	1.06818	0.736272	-0.566877	-0.872977	-0.872977	-0.53556	-0.545691	-0.872977	1.21302	2.17891	1.54458
ENSG00000270882	H4C14	A	-1.81172	-2.29611	-2.26755	-0.113801	0.23745	-0.180557	1.41766	0.977408	1.20064	-1.12559	-1.62569	-1.43927	-0.582158	-0.078798	0.129743	1.34726	1.26051	1.56698	-1.63999	-1.74528	-1.75301	0.124136	-0.701113	-0.350561	0.724223	0.814191	0.856384	0.3716	0.219738	0.587491	1.07711	1.1593	0.971627	1.18404	1.50335	1.23339	-1.60848	-1.21082	-1.06318	-0.945255	0.0559093	-0.780926	1.23665	1.36497	1.6981
ENSG00000130775	THEMIS2	A	-0.420112	-0.66011	-0.388628	0.544832	0.369539	0.370159	2.09222	1.93107	1.87089	-0.86543	-1.3116	-1.1884	-0.601085	-0.937845	-1.0037	0.0174567	0.0829987	0.00536947	-0.867198	-0.701383	-1.11506	-0.680378	-0.755387	-0.397488	2.15825	2.31342	2.15069	-1.31405	-1.77677	-1.9236	0.605298	0.859121	0.577838	0.806525	0.914117	0.928499	-1.26885	-1.70637	-1.39383	-1.10157	-0.213966	-0.290611	1.38144	1.55431	1.34938
ENSG00000090530	P3H2	A	-2.27998	-2.05021	-1.67266	-0.154201	0.0330662	-0.00160511	1.34479	1.40521	1.32599	-0.784962	-0.638732	-0.542359	-0.702391	-0.796866	-0.921087	2.21484	2.11514	2.06551	-0.793694	-0.836969	-0.985287	-0.163537	-0.223477	0.0205558	1.82858	1.87753	1.82011	-0.669146	-0.9237	-0.725769	-0.16027	-0.128592	-0.391588	1.2901	1.23229	1.20733	-1.29752	-1.37006	-1.35834	-0.709799	-0.714374	-0.512224	1.03288	0.855689	0.8398
ENSG00000050730	TNIP3	A	0.387539	0.111272	-0.307724	1.65066	2.36726	1.86162	1.65939	2.32306	2.26954	-0.758101	-0.345726	-0.539697	-1.29355	-1.29355	-1.29355	0.613892	0.242337	0.200555	-0.0467634	1.00488	-0.435208	0.941466	0.923416	0.830578	1.81914	1.30767	1.96352	-0.898566	-0.185974	-0.869415	-0.642131	-1.29355	-0.976434	-0.743218	-1.29355	-0.997382	-1.29355	0.228429	0.0196147	-1.29355	-1.29355	-1.29355	-1.29355	-1.29355	-0.75043
ENSG00000186439	TRDN	A	-0.0761106	-1.74534	-0.997049	0.976853	0.873242	0.541723	2.51683	2.73348	2.63224	-0.817773	-1.5392	-0.487852	-0.347159	0.214815	-0.579139	0.605592	0.841463	0.822675	-1.20147	-0.793856	-1.15176	0.00689201	-0.331349	-0.346087	1.06111	1.4103	0.997549	-1.59721	-1.19437	-2.30195	-0.862519	0.479588	-0.412776	0.69197	0.984493	0.48984	-0.893499	-1.13338	-1.62935	-1.08941	-0.375517	-0.440344	0.94426	1.58014	0.939394
ENSG00000134986	NREP	A	-1.61925	-1.48566	-1.43118	0.645133	0.589845	0.614772	1.36201	1.42913	1.36571	-1.14852	-1.12938	-1.14279	0.435071	0.37005	0.290714	1.60021	1.59137	1.57754	-0.892317	-0.871725	-0.929009	0.331816	0.361488	0.428558	0.908437	0.88849	0.923178	-2.33222	-2.37553	-2.62238	0.025565	-0.0132952	-0.140086	0.237147	0.292627	0.301297	-1.37022	-1.47416	-1.53714	0.548752	0.518428	0.598655	1.52619	1.28444	1.46822
ENSG00000133321	PLAAT4	A	-0.610087	-1.40572	-1.14942	0.812876	0.589935	0.568657	1.14094	1.6356	1.72583	-2.35404	-1.9579	-1.86854	-0.104805	-0.168463	-0.371018	-0.227356	0.127051	-0.127084	-0.836836	-1.50575	-1.49751	0.399068	-0.335432	-0.0251092	0.911628	1.66861	1.36681	-1.15022	-2.29661	-1.33479	0.594037	0.63378	0.850743	1.25403	1.14566	0.886439	-0.797108	-1.07979	-1.39539	0.367868	1.00974	0.0576181	1.30738	1.92535	1.61934
ENSG00000138639	ARHGAP24	A	-0.536306	-0.783325	-0.527874	1.12336	1.22315	1.10337	2.24118	2.2928	2.24737	-2.15852	-2.19209	-1.74095	-0.461742	-0.36702	-0.307935	0.788549	0.707052	0.859407	-2.13411	-1.5506	-1.67313	-0.446958	-0.788956	-0.390955	-0.357379	-0.103288	-0.186321	-1.00515	-0.446735	-0.467865	0.120125	0.084137	0.177185	1.14879	0.991704	1.00163	-0.927161	-0.868178	-0.762889	0.138671	0.0101927	-0.309708	1.79673	1.70647	1.73328
ENSG00000278621	THBS1-AS1	A	0.239144	0.215081	0.326051	0.592771	0.703341	0.156586	2.48579	2.15762	2.53141	-1.43403	-0.553331	-0.964633	-1.29569	-2.54746	-1.59733	1.10684	1.26683	1.26111	-0.262982	-0.467212	-0.129598	-0.748812	-0.185125	-1.11871	1.37264	1.55943	1.47804	-0.652522	0.114966	-0.350138	-0.574444	-0.330242	-1.01755	1.31897	1.1435	0.910574	-0.80231	-0.737202	-0.29736	-0.866136	-2.30679	-1.66241	0.744144	-0.477977	-0.304825
ENSG00000137393	RNF144B	A	-0.739249	-0.90942	-1.12866	1.54315	1.26862	1.5135	2.01945	2.09521	2.14729	-1.91048	-1.95524	-1.81434	-1.3805	-1.38702	-1.53679	1.37847	1.48099	1.37835	-1.42459	-1.06387	-0.906126	1.17172	0.918731	0.899586	0.715339	0.757067	0.879785	-0.131555	0.0648198	0.487305	0.194607	0.521164	0.0595436	-0.474461	0.355051	0.386244	-1.63497	-1.81425	-0.99304	-0.43359	-0.383188	-0.113112	0.102167	-0.164805	-0.0388959
ENSG00000172201	ID4	A	1.32501	0.688012	0.839891	0.839268	0.414799	0.00388773	2.70348	2.81063	2.50907	1.81174	1.5951	1.50086	-0.671237	-0.982017	-0.39913	0.766969	0.891016	1.17569	0.54548	-0.469586	-0.406227	0.446995	0.198109	-0.583582	-0.439605	-0.804726	-0.576813	-1.26166	-1.96847	-1.18835	-0.911079	-1.10519	-0.835927	-0.18986	-0.874666	-1.01678	-0.981138	-0.0430897	-0.102077	-2.01535	-1.80722	-1.49028	0.0162153	-0.0293421	0.0711795
ENSG00000181458	TMEM45A	A	-1.4112	-1.35272	-1.21332	-0.324617	-0.248234	-0.461432	0.665813	0.841104	0.429872	-0.236559	-0.352687	-0.428454	-0.619177	-0.824576	-0.875661	1.68499	1.63017	1.583	-0.145246	-0.125791	0.327536	0.0519656	-0.0321654	0.203781	2.99058	3.06586	2.931	-1.45361	-1.76952	-1.82351	-0.517524	-0.353186	-0.531743	0.0478569	0.0417364	0.130949	-1.16345	-1.43538	-1.2764	-0.542334	-0.0419389	-0.0816304	0.759167	1.02805	1.22864
ENSG00000188313	PLSCR1	A	-0.86527	-0.890368	-0.944087	0.0760919	0.129839	0.0170333	1.87242	2.01309	1.93312	-1.40879	-1.16307	-1.26246	-1.37315	-1.39896	-1.648	0.143003	0.193466	0.159324	-0.941832	-1.0084	-0.920029	-0.864945	-1.01039	-0.979289	2.22576	2.14065	2.16665	-0.167338	-0.401006	-0.239409	0.575985	0.619928	0.620329	1.38399	1.42875	1.33706	-0.630053	-0.69378	-0.585947	-1.12218	-1.1653	-1.14027	1.31984	1.22311	1.24487
ENSG00000225907	RPS27P16	A	-1.02965	-1.02965	-1.02965	-1.02965	-0.179014	-0.229387	2.9232	2.83027	2.59098	0.0567881	-0.728364	-0.486125	-0.561276	-1.02965	-1.02965	0.140696	0.619797	0.776978	-1.02965	-1.02965	-1.02965	-0.229287	-0.457677	-1.02965	1.39565	0.791657	1.2908	-0.634662	-1.02965	-1.02965	-0.667479	-0.412191	-1.02965	-0.0819077	0.503126	0.213585	-1.02965	-1.02965	-0.6545	-0.418964	0.796748	-0.0603673	1.77606	2.51372	2.02589
ENSG00000102924	CBLN1	A	-0.078038	-0.416135	-0.376286	0.332819	-0.674903	-0.896343	1.02912	1.2302	1.17792	-0.0858178	-0.542096	0.232471	-1.80396	-2.05707	-1.51094	2.35304	2.31513	2.34981	-0.956578	-0.143833	-0.113952	-0.896213	0.434085	-0.770336	0.573117	-0.78936	-0.00784662	-0.118076	0.00498762	-0.619386	-0.617631	-0.407828	0.0119217	2.33321	2.58126	2.10185	-1.09697	-1.10404	-0.0680253	-1.21672	-1.72978	-1.08778	0.464914	0.727536	-0.0674555
ENSG00000141338	ABCA8	A	-0.407691	-0.22811	-0.407991	0.838863	0.566935	0.918483	3.01326	3.03921	2.61583	-0.178394	-0.0530115	0.381485	-0.169535	0.282498	-1.4279	0.348506	0.607719	0.373078	-1.97403	-0.587875	-1.28722	-1.97403	-1.1834	-1.40851	-0.908557	-0.15272	-0.695009	-0.443166	-1.97403	-1.22253	-0.534592	-0.750342	-0.529953	0.977219	0.484583	0.50044	-0.224016	-0.452045	0.392679	-0.465879	-0.636086	0.147827	1.85708	1.21729	1.71362
ENSG00000143217	NECTIN4	A	-1.05631	-1.06902	-1.22624	1.39992	1.27694	0.962417	0.189597	0.292491	0.314628	-2.71717	-2.68638	-1.50305	-0.877491	-0.691578	-1.30561	1.14812	1.06613	1.07294	-0.343126	-0.91437	-0.669225	1.5173	1.39675	1.41311	0.900134	0.454799	0.536407	-1.21431	-1.86737	-1.05393	1.47737	1.39183	1.19287	0.578555	0.755547	0.887928	-1.46308	-1.28459	-1.28804	-0.0424045	0.299791	0.368466	0.819164	0.727134	0.832958
ENSG00000178033	CALHM5	A	-1.0859	-0.456245	-0.537388	0.938583	0.81451	0.922086	1.80175	2.03967	1.97023	-1.60027	-2.03955	-1.22273	-1.24214	-0.621123	-1.95816	0.686053	0.614318	0.44183	-0.936295	-0.763592	-0.711193	0.43712	0.585036	0.841989	2.15159	2.13861	2.05965	-1.20164	-1.30658	-2.10696	0.670389	0.0268582	0.411549	0.613818	0.303929	0.495156	-1.47571	-1.62325	-0.604391	-0.098682	0.038185	-0.0444259	0.620763	0.168774	-0.156251
ENSG00000179583	CIITA	A	-0.0646686	0.0583535	-0.0755869	-0.0386882	-0.0403526	-0.0672536	1.6446	1.54489	1.52106	0.305025	0.323486	0.31264	-0.445898	-0.495147	-0.485207	2.04267	2.03734	2.04426	0.390975	0.408638	0.35264	-0.729466	-0.694232	-0.689266	0.86923	0.921987	0.883712	-0.515556	-0.478948	-0.420631	-1.73333	-1.53418	-1.51928	0.772878	0.712965	0.767097	-1.25435	-1.0014	-1.2489	-2.35533	-2.57147	-2.52169	1.34076	0.830802	0.894833
ENSG00000105246	EBI3	A	1.78383	1.86981	1.86188	1.59716	1.78682	1.69147	2.3658	2.37149	2.19236	-0.510555	-0.618141	-0.530054	-0.713769	-0.316729	-0.537208	-0.532367	-0.335977	-0.183807	0.452642	0.700119	0.572423	0.467213	0.444781	0.473205	0.840589	0.626488	0.259016	-0.724538	-0.58587	-0.871093	-0.270227	-0.393417	-0.274348	-1.06985	-1.6715	-1.14002	-1.5118	-1.11214	-1.24053	-1.16728	-0.945185	-0.803361	-1.40931	-1.44915	-1.43887
ENSG00000204525	HLA-C	A	-0.847045	-0.918377	-0.838643	-0.601968	-0.617402	-0.663533	1.96675	1.99218	1.96992	-0.373008	-0.455403	-0.421525	-0.473362	-0.469312	-0.438817	1.16938	1.1337	1.12702	-0.749202	-0.683801	-0.654407	-0.695182	-0.697893	-0.64152	1.81141	1.84403	1.74695	-1.17647	-1.40242	-1.38779	-0.834675	-0.710769	-0.699196	1.54956	1.51782	1.40774	-1.26858	-1.30954	-1.27467	-1.00506	-0.786431	-0.834616	1.43075	1.62861	1.6348
ENSG00000246859	STARD4-AS1	A	-1.26058	-0.975577	-1.37127	0.703725	0.747662	0.793493	1.62716	1.52831	1.54643	-0.979221	-0.726319	-0.853671	0.743622	0.855676	0.784594	1.5233	1.56053	1.63031	-0.94377	-0.976049	-1.06197	0.668753	0.635955	0.636055	0.92696	1.00639	1.12907	-2.59838	-2.98316	-2.68122	-0.114212	0.00985973	-0.154604	0.147034	0.239696	0.334978	-1.09839	-1.27179	-0.988593	0.450055	-0.440083	0.141224	1.15051	-0.212867	0.170379
ENSG00000166963	MAP1A	A	-1.11055	-1.10206	-1.02479	1.01519	1.07372	1.14954	1.61285	1.56467	1.59079	-1.17823	-1.43168	-1.22481	0.634517	0.623002	0.597661	1.03811	1.03945	1.14109	-1.34529	-1.19285	-1.26659	0.406965	0.304704	0.338421	0.023201	-0.0583612	0.0640877	-1.84517	-1.84971	-1.90841	0.789741	0.728464	0.795656	0.779285	0.787832	0.74016	-2.16146	-2.31422	-1.99624	0.62212	0.259144	0.426227	1.36218	0.774803	0.726831
ENSG00000216331	H1-12P	A	-1.30429	-1.31567	-0.0546232	-0.881108	0.231622	-1.04121	1.28498	1.80749	1.13858	-1.08521	-0.857907	-0.374198	-1.36755	-0.661187	-1.07453	1.83946	1.63462	1.9524	-1.62066	-1.07362	-0.609023	-1.30199	-0.830028	-0.333929	1.29718	0.764317	0.855867	-0.661044	0.338033	-0.869161	-0.181224	-0.240756	-0.313206	1.41472	1.59404	1.43109	0.0242352	-1.62066	-0.948056	-0.582245	-1.29337	-0.651377	1.69955	1.85156	1.98809
ENSG00000274750	H3C6	A	-2.13202	-2.01446	-2.48756	0.046235	0.212951	0.216131	1.33813	1.32498	1.04641	-1.46834	-1.16277	-1.52489	0.522379	0.606186	0.569345	1.33616	1.35432	1.2673	-1.39281	-1.40839	-1.21803	0.0464854	0.21167	0.57592	0.602979	0.782002	0.737933	-0.581136	-1.08058	-0.570538	1.09177	1.05793	0.945444	0.770732	1.08598	0.86415	-2.22356	-1.8243	-1.4887	0.223761	0.0475933	0.315602	1.2215	0.956778	1.19932
ENSG00000148541	FAM13C	A	-1.25599	-1.01574	-0.996823	1.28565	1.53722	1.58282	1.23377	1.07325	0.904862	-1.57235	-1.57235	-1.57235	-1.57235	-1.01428	-1.02623	-0.249972	0.37232	-0.331933	-1.02865	-1.57235	-1.57235	-0.123318	-0.0134903	1.02198	0.777633	0.558143	0.663225	-0.867605	-0.914788	-1.57235	1.40008	1.72246	1.21428	1.79061	1.60509	1.26615	-1.57235	-1.57235	-0.259186	0.656893	-0.558998	0.900098	0.513645	0.458153	1.26985
ENSG00000283064		A	-1.39309	-0.703733	-0.981474	-0.583354	-0.220837	-0.312677	1.4735	1.49884	1.28272	-1.06333	-1.03254	-1.30105	-1.10074	-1.27435	-1.16315	1.68202	1.26604	1.32303	-0.733001	-0.82267	-0.266095	-0.652607	-0.490025	-1.12544	0.961184	1.33965	0.947226	-0.198685	-0.9525	-0.938408	0.620813	-0.00958612	0.752649	1.79402	1.33291	1.51632	-1.58741	-1.19144	-1.62842	-0.685586	-0.356863	-0.88978	1.79052	2.11944	1.95796
ENSG00000176928	GCNT4	A	-1.04126	0.0471958	-0.203458	-0.131544	-0.67733	0.331335	2.36896	2.34473	2.87442	-0.432547	-0.245792	-1.06042	-0.701982	0.0500213	-1.35763	2.06932	0.673402	1.22648	-0.25714	0.15047	0.142742	-0.778102	0.201235	-0.792114	2.15107	1.69904	1.98309	-1.35763	-0.250049	-1.35763	-1.35763	-0.74017	-0.201102	0.0349571	-0.231061	0.25162	-1.35763	-1.35763	-0.98248	-0.746943	-1.35763	-1.35763	0.547858	0.0662137	1.12037
ENSG00000228741	SPATA13	A	-1.12662	-1.7023	-0.907086	1.50857	1.93542	1.60469	2.48616	2.44941	2.31091	-1.40988	-0.590465	-0.455842	0.252493	0.690205	-0.597698	0.546222	-0.166412	0.826109	-1.1586	-1.15526	-1.01549	-0.0131764	0.58825	0.833539	-0.83865	0.682673	0.533276	-1.7023	-1.33637	-1.27816	0.243896	0.36981	0.921247	0.30445	-0.292644	0.885874	-1.7023	-1.7023	-1.7023	-0.663888	0.711577	-0.417315	0.618094	0.115111	0.517093
ENSG00000282988		A	-0.549897	-0.651949	-0.40384	-0.716424	-1.00659	-0.8874	1.78428	1.4761	1.55483	-0.99853	-0.896942	-0.914659	-0.798613	-1.30825	-0.733524	1.97126	1.7844	1.79878	-1.42781	-1.51115	-0.547931	-0.761926	-0.666027	-0.797418	1.18131	0.553903	0.82342	0.216118	0.282589	0.0685838	0.571949	0.277625	0.199198	1.14982	1.42347	1.12388	-0.876227	-2.16468	-1.4564	-1.27601	-0.91938	-1.0608	1.82475	1.79356	1.47256
ENSG00000006747	SCIN	A	-0.899341	-0.700067	-0.774962	0.723577	0.248907	1.07021	2.39908	2.23085	2.23438	-0.6419	-0.948302	-0.623944	-0.459398	-0.0148806	-0.344234	1.80946	2.24598	1.9197	-0.727612	-0.720463	-1.19081	-0.18379	-0.370393	0.00362464	1.09672	0.941183	1.1898	-1.63625	-1.68343	-1.91686	-0.291739	-0.820151	-0.27201	0.610247	0.449134	0.710755	-1.3809	-1.38797	-1.96585	-0.378111	-0.514601	-0.797141	0.412258	0.758879	0.59036
ENSG00000269404	SPIB	A	-0.935216	0.38935	-0.676052	1.81299	2.23925	1.77823	3.01384	2.47826	2.90468	-0.71613	-0.950297	-0.708057	0.195185	-0.478895	-0.310236	0.836459	0.693092	-0.319181	-0.313923	0.134569	-0.564774	0.823379	0.965387	0.612171	0.934845	0.78303	0.694577	-1.25158	-0.885655	-0.827444	-0.60016	-1.25158	-0.454552	-0.95033	-1.25158	-0.955411	-1.25158	-0.298558	-1.25158	0.116322	-0.924296	-0.687025	-0.445047	-0.894876	-1.25158
ENSG00000267414	SETBP1-DT	A	-2.1543	-1.5134	-1.3165	-0.992601	-0.700944	-0.781703	-0.149892	0.174934	0.00654905	-0.0730665	-0.955696	-0.969806	-1.12914	-0.364288	0.0151711	1.53004	1.95032	2.01144	-0.565218	-0.471726	-1.19407	0.270287	0.353475	0.385102	1.03803	1.21026	1.51466	-0.790562	-2.10474	-1.03299	1.16326	0.613121	0.717216	0.859359	1.40975	1.40441	-1.69744	-0.948685	-1.34113	-0.50778	0.640282	-0.609057	1.17143	1.93505	1.99058
ENSG00000256262	USP30-AS1	A	-1.23419	-1.07233	-1.23438	0.99596	0.408192	0.910144	1.77642	2.05982	2.12666	-0.943163	-1.26685	-0.783139	-1.20822	-0.62195	0.0480251	0.725931	0.302908	0.251626	-0.78281	-0.923441	-1.34279	0.205419	0.397734	0.171834	2.15725	2.1983	2.25932	-1.32485	-1.37203	-1.60546	-0.0834019	-0.0521611	0.121532	0.406572	0.988379	0.384465	-1.47111	-1.07658	-1.357	-0.661696	-0.844843	-0.609379	0.216816	1.47863	1.27985
ENSG00000006210	CX3CL1	A	0.410484	0.189818	0.449524	1.53627	1.59301	1.31593	2.97828	3.0022	2.72611	0.217956	-0.298234	-0.315951	-0.29871	-0.408434	-0.309222	-0.0334725	-0.622043	-1.36172	-0.197021	-1.3484	-1.0405	-0.288501	0.753145	0.534252	0.466516	0.742613	0.646241	-1.37017	-1.8345	-1.98305	-0.788354	0.255351	-0.000259772	-1.10699	-1.60798	-1.98297	0.441176	0.182208	-0.0688148	0.238287	-0.127398	0.668532	-0.735988	-0.704045	-0.515156
ENSG00000100342	APOL1	A	-1.89905	-1.91558	-2.08908	-0.872894	-0.57117	-0.493689	1.37704	1.42751	1.51278	-1.26855	-1.2226	-0.99697	-0.763926	-0.885023	-0.839256	0.214477	0.489837	0.411596	-0.811643	-1.01601	-0.943963	-0.0124296	-0.141079	-0.0226298	2.05674	2.16242	1.88746	-0.587945	-0.895122	-0.968509	0.707782	0.661401	0.429366	1.4683	1.51185	1.54945	-0.846589	-0.869994	-0.989129	-0.193477	0.0244968	-0.10671	1.26886	1.57852	1.48311
ENSG00000251144		A	0.767051	0.564991	0.73811	1.69141	1.90226	1.79098	1.40447	1.12239	0.875592	-1.51617	-2.11681	-2.58235	-1.65156	-0.623036	-0.968461	-0.486632	-0.417059	-0.140187	0.177602	0.105266	0.176434	1.70466	1.9027	1.84484	1.12284	1.28179	1.32256	-0.530736	-0.545585	-0.736266	-0.073751	-0.0430411	0.186563	0.196108	-0.0408898	0.13199	-0.77219	-1.71098	-1.96047	-0.822317	-1.05316	-0.0749589	-0.974075	-0.578858	-0.591042
ENSG00000242198		A	-0.741661	-1.45019	-1.27932	0.622998	0.606576	0.473963	2.01939	1.88122	1.8835	-1.12505	-0.10968	-0.73012	1.29279	1.35159	1.14471	1.61988	1.56633	1.31877	-1.4739	-1.33454	-0.439274	0.219259	0.492101	0.39678	0.888325	0.71953	1.0094	-2.01594	-2.06312	-2.72069	-0.485069	-1.19984	-0.418094	0.0943797	0.338839	0.516813	-0.970678	-1.36461	-0.965466	0.151906	-0.306809	-0.448229	0.862518	0.00395489	0.166782
ENSG00000260958		A	-0.402926	-0.0338417	-0.288482	1.37443	2.08942	2.14437	1.58401	1.86556	2.14755	-1.43381	-1.96926	-1.21541	-0.522494	-0.122209	0.184932	1.70386	1.81971	1.51875	-0.722472	-1.42222	-1.28245	-0.657134	-0.189888	-0.998533	-0.427008	-0.267733	-0.690244	-1.57428	-0.861682	-1.96926	0.176185	0.00817698	0.259588	0.641598	0.216656	-0.256089	-0.560807	-0.613187	-1.59411	-0.601358	-0.631321	0.50319	0.935969	1.30805	0.826213
ENSG00000280208	GGT4P	A	-1.02451	-0.909069	-1.08622	0.740408	0.466344	0.96219	0.554351	0.567966	0.655987	-1.95899	-1.86707	-1.52714	-2.04915	-1.79642	-1.8785	1.01685	1.27983	1.2284	-0.245819	0.0318186	-0.298785	0.64819	0.812422	0.548528	1.22842	1.24984	1.4866	-0.5454	-0.967952	-1.13605	0.667786	0.531096	0.511636	0.652294	0.885824	0.877909	-2.32625	-1.49848	-1.45926	0.175661	0.773051	0.0290067	0.633505	1.86102	1.49813
ENSG00000280276		A	-0.48394	-1.92321	-0.425614	1.69157	1.94201	1.65269	1.76038	1.64292	1.5728	-0.529905	-1.41789	-1.14055	0.554081	1.0267	0.77353	0.762476	0.586458	0.581514	-1.23107	-0.557357	-1.76898	0.494037	0.410483	0.32714	0.745296	0.317782	0.29514	-1.23023	-1.7566	-2.29408	0.374249	-0.055678	-0.311289	-0.0943357	0.0139468	-0.403743	-1.77167	-1.877	-1.91604	-0.0727422	1.00175	-0.240978	0.997014	1.01688	0.962067
ENSG00000169122	FAM110B	A	-0.819514	-0.733469	-0.474105	1.20413	1.57216	1.36741	1.66822	1.67151	1.30192	-1.72572	-1.71078	-1.50732	-2.00806	-1.3017	-1.15657	0.783887	0.533031	0.478203	-0.446662	-0.753073	-0.984571	-0.366268	0.291093	0.545964	1.74124	1.38773	0.812483	-0.445825	-1.15359	-0.652069	0.952234	-0.0165315	0.525459	0.853698	0.838742	1.01077	-1.95507	-1.56166	-1.88602	-0.625214	-0.658429	-0.0620502	0.78154	1.28219	1.40065
ENSG00000146374	RSPO3	A	-1.02224	-1.51266	-0.831819	1.35802	1.97445	1.81094	1.90894	1.85669	1.68552	-1.81765	-1.81765	-1.06379	-0.996267	-1.25958	-0.0948321	-0.116684	-0.0629348	-0.0110198	-0.100198	0.181294	-0.424828	0.628404	1.19224	1.03812	1.38342	0.567328	0.988119	-1.1129	-1.16008	-1.81765	0.658922	-0.2968	0.333485	0.011934	-0.17144	-0.00753674	-1.81765	-1.81765	-1.81765	0.636362	0.20234	0.136026	0.704333	1.23424	0.660348
ENSG00000282897		A	-0.943934	-0.703683	-1.2603	0.860145	1.17749	0.896726	2.80443	2.29619	2.68699	-0.516919	0.132396	-0.506444	0.830607	0.270368	0.6508	1.26389	0.592518	1.0868	-1.2603	-1.2603	-0.768212	-0.459938	-0.946152	-0.477998	1.23658	1.84438	1.28836	-1.2603	-1.2603	-1.2603	0.0187486	-1.2603	-1.2603	0.254555	-0.701195	-0.16309	-1.2603	-1.2603	-1.2603	0.885507	0.4586	0.60131	-0.675975	-0.903594	-0.506965
ENSG00000163430	FSTL1	A	-1.20607	-1.17521	-1.17212	-0.755951	-0.899394	-0.712894	0.794598	0.85033	0.73159	-1.67462	-1.77339	-1.60244	-1.40703	-1.53579	-1.40287	1.11783	1.08143	1.04849	-0.000450609	-0.0877333	-0.0104106	0.251231	0.333937	0.254391	2.34683	2.26006	2.32212	-0.857186	-0.882586	-1.13911	-0.440228	-0.467154	-0.627355	1.74095	1.76626	1.75891	-0.0465191	-0.0754513	-0.0771928	-0.337172	-0.705984	-0.35932	1.14525	0.668666	0.958749
ENSG00000106278	PTPRZ1	A	-1.60108	-1.73351	-1.58924	0.18162	0.211108	0.218659	1.709	1.69468	1.71019	-0.641505	-0.684603	-0.657333	-0.0156383	-0.20362	-0.0910893	0.314594	0.189461	0.0296114	-0.984138	-1.20955	-1.02257	-1.05097	-0.84628	-0.767684	0.506005	0.439825	0.329513	-1.69891	-2.18219	-2.21386	0.506368	0.520568	0.358178	1.14142	1.33339	1.38543	-0.563975	-0.792118	-0.549471	1.22353	0.296206	0.806799	2.42869	1.6621	1.90239
ENSG00000267607		A	1.18009	0.694326	1.23617	1.31692	1.62069	1.30152	2.14558	2.00693	1.88351	-0.953817	-0.705767	-0.720944	-1.46798	-0.793982	-2.13925	0.562664	0.780948	0.349627	0.310756	0.414935	0.65283	0.50195	0.434871	-0.0267794	1.17102	0.964305	1.5984	-0.622651	-0.279495	-0.410869	-1.54574	-1.589	-0.647892	-0.065094	-0.588619	-0.724825	-1.87951	-1.08192	-1.30846	-1.59765	-0.511561	-2.12828	0.315258	-0.057413	0.404208
ENSG00000163874	ZC3H12A	A	1.19337	1.27596	1.21418	1.91279	2.14639	2.00489	1.26897	1.21975	1.28509	-1.57464	-1.69394	-1.36171	-1.52289	-1.73475	-1.49771	-0.0396034	0.0131852	-0.118494	0.439402	0.47223	0.21243	1.54392	1.34726	1.36058	1.09556	1.15566	1.23464	-0.108506	-0.204327	-0.0614849	-0.288985	-0.67097	-0.336691	-0.833964	-0.892262	-0.799851	-1.02419	-1.10393	-0.909012	-0.690147	-0.943356	-0.621463	-0.697367	-1.49525	-1.17077
ENSG00000205413	SAMD9	A	-1.28434	-1.27282	-1.21816	-0.226684	-0.273445	-0.289719	1.83174	1.84467	1.9388	-1.32476	-1.18634	-1.11803	-0.832147	-0.718317	-0.798468	0.622114	0.659308	0.584073	-1.0901	-1.12887	-1.05867	-0.563343	-0.51122	-0.459685	2.209	2.10955	2.16598	-0.701435	-0.743411	-0.748889	0.84397	0.875506	0.759046	1.43749	1.41541	1.45824	-0.978193	-1.17562	-1.02676	-0.337682	-1.14344	-0.735132	1.30369	0.27839	0.608679
ENSG00000185215	TNFAIP2	A	-0.414758	-0.362891	-0.3307	2.0805	2.10053	2.1147	1.30227	1.2851	1.2501	-1.15808	-1.10667	-1.04345	-0.982559	-0.981015	-1.01274	0.495662	0.515313	0.555497	-0.0958012	0.0584694	-0.0143173	1.7948	1.80607	1.72667	1.42074	1.4646	1.46864	-0.289423	-0.2843	-0.255622	0.0902457	0.094664	0.120576	-0.664265	-0.702696	-0.698236	-0.956107	-1.02271	-1.04826	-1.12927	-1.16595	-1.12024	-1.40752	-1.77379	-1.7238
ENSG00000257252		A	-1.58289	-1.60196	-0.717203	-0.0381285	-0.154125	0.351284	1.29955	1.26958	1.48998	-1.86615	-1.60818	-0.912113	0.512645	0.167544	0.441162	0.542506	0.77667	0.42554	-1.22091	-1.85928	-1.66649	-0.362893	-0.724044	-1.18785	-0.0614498	-0.587675	-0.212414	-0.627713	-1.79265	-1.14043	0.587127	0.444219	0.406244	0.792672	1.09245	0.852978	-0.408563	-0.35295	-1.02903	1.33663	1.53837	0.995619	1.79383	2.53989	2.0586
ENSG00000276180	H4C9	A	-1.61066	-0.558395	-1.27466	-0.0142432	0.0694333	0.417077	1.68467	1.56512	1.66153	-0.955148	-1.92612	-1.94496	-0.786201	-0.468937	-0.471995	1.55523	1.55251	1.54916	-1.48954	-1.29686	-0.924388	-0.620212	-0.762032	-1.10694	0.734683	1.02132	0.719236	-0.542163	-0.208608	-0.453455	-0.482735	0.303427	-0.0114061	1.07849	1.28823	0.971737	-0.843423	-1.14927	-1.0501	-0.739891	0.0625152	-0.338356	1.59502	2.13525	2.06606
ENSG00000124575	H1-3	A	-1.2876	-1.06117	-0.494046	-0.655433	-0.620784	-0.398854	1.85148	1.63833	1.25248	-0.0105858	-0.216957	-1.36565	-1.48898	-0.726061	-1.35925	1.47598	1.45901	1.79432	-1.60799	-0.660506	-1.42536	-1.35623	-1.45595	-0.919104	1.39155	1.15873	1.47831	0.993099	0.351425	0.690566	0.990367	1.13259	0.821096	1.11216	0.965595	0.699663	-1.05641	-1.00764	-0.65816	-1.13053	-1.49345	-1.31432	1.05458	0.573041	0.886648
ENSG00000124232	RBPJL	A	-2.2312	-1.27707	-1.3934	0.0157905	-0.958648	-0.652834	1.06582	1.12677	0.793913	-0.951928	-1.59974	-0.934563	1.49977	1.58423	1.90775	1.91259	2.06764	1.93454	-1.30078	-1.29463	-2.05548	-0.0375143	0.173888	0.0467692	1.29917	0.775778	1.08632	-0.389153	-0.213589	-0.520437	-1.10813	-0.898328	-0.863842	0.314338	0.773459	0.380056	-1.01605	-0.876803	-0.670702	-0.318319	-0.133686	-0.138747	1.03564	1.0636	0.977729
ENSG00000273802	H2BC8	A	-0.960919	-0.465603	-0.96133	-0.705588	-0.569688	-0.377347	1.01185	1.01528	1.16055	-1.0416	-1.09981	-0.923908	-1.34464	-0.484367	-0.566384	1.38715	1.63119	1.4678	-0.806439	-0.8836	-0.617882	-0.422897	-0.311306	-0.247658	1.33359	1.11852	1.30882	-0.438458	-0.585342	-0.743733	0.0483122	0.284242	0.229714	1.28198	1.63188	1.35874	-1.84395	-2.43283	-2.08064	-0.737664	0.0898437	-0.354016	1.69703	2.08303	1.86807
ENSG00000140450	ARRDC4	A	-2.09719	-2.13791	-2.61388	-0.201328	-0.278149	-0.178865	1.18019	1.27059	1.21247	-1.0393	-1.16659	-1.06963	0.220355	0.151326	0.240336	1.205	1.16047	1.07913	-1.26642	-1.02364	-1.25064	0.495746	0.61584	0.815469	2.04179	1.90798	2.03299	-0.645796	-0.597948	-0.864497	0.114656	0.298797	0.202522	0.810104	0.633895	0.702637	-1.13411	-1.25435	-1.06314	-0.518035	-0.802065	-0.495836	1.36441	0.886473	1.05614
ENSG00000117594	HSD11B1 ENSG00000117594	A	-0.63394	-0.0773234	-0.63394	2.46862	1.13578	1.9372	3.24736	3.59685	3.56071	-0.63394	-0.332655	-0.336732	-0.63394	-0.63394	-0.63394	-0.63394	-0.63394	-0.0936899	-0.63394	-0.63394	-0.63394	-0.315271	-0.319792	-0.323649	0.229712	0.249423	-0.271782	0.0708086	-0.268013	-0.63394	-0.63394	-0.63394	-0.316821	-0.63394	-0.63394	-0.63394	-0.63394	-0.63394	0.285147	-0.63394	-0.63394	0.335342	-0.63394	-0.63394	0.119394
ENSG00000178031	ADAMTSL1	A	-1.0052	-0.839912	-0.982288	-0.799382	-0.842339	-0.67799	1.11909	0.959705	1.09574	-2.70275	-2.74807	-3.07952	0.209447	0.244855	0.173798	0.680808	0.817566	0.787048	-1.96101	-1.73344	-1.82138	0.298289	0.33898	0.0984932	1.57101	1.51997	1.48902	0.849655	0.729016	0.637297	0.232237	0.157649	0.271142	0.397748	0.441823	0.383348	-0.096661	-0.317684	-0.196763	1.03007	0.454233	0.867824	1.14452	0.319406	0.484596
ENSG00000248187		A	-1.37055	-1.37055	-1.37055	0.218721	0.0116153	-0.570286	1.95008	1.53814	1.16766	-0.835096	-1.06926	-1.37055	1.34347	0.037102	0.707077	2.08957	2.39343	1.5954	-1.37055	-1.37055	-1.37055	-0.570186	-0.0720876	0.0515247	0.171706	-0.102842	0.213179	-1.37055	-0.712982	-1.37055	0.344406	0.27869	0.51863	0.550336	0.656891	0.530395	-1.37055	-1.37055	-1.37055	-0.530204	-0.551737	0.491062	1.48578	1.47162	1.64477
ENSG00000148735	PLEKHS1	A	-1.56721	-0.999306	-1.16312	0.177382	0.399746	0.209511	1.67315	1.69744	1.43118	0.524404	0.691255	0.190323	-0.0551083	0.0393341	-0.0725764	1.06923	1.01459	1.2565	0.446067	0.243467	0.22494	-0.0259816	0.0177573	-0.108082	1.1751	1.28121	1.4363	-2.01428	-2.33738	-2.6084	-0.665926	-0.595754	-0.235692	0.439259	0.53759	0.695018	-1.6142	-2.94607	-1.89641	0.00776791	-0.171636	0.0952064	0.911766	0.569849	0.621794
ENSG00000270124		A	1.21086	1.15949	1.0733	2.39357	2.35047	2.21987	2.56473	2.44096	2.54686	0.0771765	-0.0767035	-0.70875	-0.00444261	0.129838	-1.26281	-0.63859	-0.159489	-0.876534	-0.562145	0.347511	-1.54201	-0.119809	-0.374406	0.233516	0.0910644	-0.925572	-0.369533	-0.444557	-0.701355	-0.565826	-0.529886	-1.46742	0.0802436	-0.29408	-0.276159	-0.565701	-1.25045	-0.45286	-1.13633	-0.300787	0.0174623	-0.673182	-0.225249	-1.16647	-1.26581
ENSG00000064989	CALCRL	A	-1.05406	-0.667869	-1.67876	0.561381	0.540676	1.22163	1.55091	1.35758	1.30188	-2.0337	-1.29043	-1.50713	1.07045	1.01166	1.03333	1.30685	1.05755	1.391	-1.40269	-1.61204	-1.42609	0.150584	0.270506	0.525792	1.21078	0.462507	0.220586	-1.44003	-1.39345	-2.10199	0.260706	0.61169	0.317307	0.426053	0.914083	0.511441	-1.71168	-1.19119	-1.6441	0.11739	-0.0968429	0.437641	0.986586	0.98997	0.433519
ENSG00000203814	H2BC18 ENSG00000203814	A	-1.36071	-0.921495	-1.36112	0.284829	-0.180188	0.177921	1.97207	1.90086	1.93418	-0.769703	-0.765415	-1.48408	-0.544726	-0.682458	-0.449379	1.1427	1.13788	1.37241	-1.62317	-1.2018	-2.00936	-0.810026	-0.583987	-0.475887	1.14501	1.13538	1.35903	-0.599244	-0.510954	-0.512572	1.23854	0.707904	0.803656	1.2951	1.30734	1.31669	-0.96319	-1.37903	-0.98046	-1.14006	-1.06968	-0.663491	1.32237	0.716255	0.772069
ENSG00000157680	DGKI	A	-0.112344	-1.05579	-0.222156	0.211571	0.698472	0.321344	1.79238	1.89725	1.89276	-1.96044	-1.2071	-1.72757	0.443654	-0.0927375	-0.230053	-0.051623	0.102042	0.155705	-1.72717	-1.01693	-1.42721	0.321561	0.647607	0.382957	0.374453	0.068563	0.404507	-1.76452	-1.84961	-1.54384	0.285513	0.16626	-0.00718264	0.363133	0.23726	0.677007	-1.18708	-1.29675	-1.6894	1.66237	1.23913	1.0658	1.97977	1.31487	1.46358
ENSG00000227082	LINC02798	A	-1.56144	-1.01475	-0.571082	0.124329	-0.0622085	-1.55767	2.09034	1.86483	1.89742	-0.00932935	-0.509431	0.281483	-0.112662	0.745728	-0.31709	2.16738	2.57276	1.94165	-0.635889	-0.223884	0.0826879	-0.82499	-0.0796319	-1.16639	1.10619	1.14506	0.411542	-1.74213	-1.02954	-1.38562	-1.24486	-0.0650052	-0.247939	0.0274079	0.922411	-0.423945	-0.605605	-1.18409	-1.46451	-0.079873	-1.31831	-0.716897	0.948656	0.587526	1.23737
ENSG00000245750	DRAIC	A	-1.18155	-1.20061	-1.44095	1.97363	1.57004	2.0853	2.61644	2.43456	2.51127	-0.67079	-1.20684	-0.510766	0.0472651	0.181546	-0.815881	0.491297	-0.221337	-1.46196	-1.21352	-1.21018	-1.07042	-0.0681012	0.459742	-0.619863	-0.0856149	-0.668931	-0.65868	-1.75723	-1.09966	-0.514119	0.0779771	0.641495	-0.188358	0.480154	0.351626	0.0528834	-0.112333	-1.05772	-1.08462	1.21561	0.350613	0.651592	0.63354	0.458911	0.834536
ENSG00000206341	HLA-H	A	-0.651646	-0.850846	-0.731661	-0.17109	-0.246776	-0.297554	1.99737	2.19057	1.9142	-0.534366	-0.689579	-0.602044	-0.5035	-0.448138	-0.674736	0.92539	1.02241	0.993504	-0.413619	-0.690487	-0.520825	-0.484479	-0.533166	-0.433724	1.64356	1.79465	1.56764	-1.39825	-1.07417	-1.22401	-0.931542	-0.996708	-1.12537	1.40159	1.30921	1.18114	-1.11415	-1.18054	-1.2666	-1.09819	-0.773359	-0.972832	1.32448	1.69662	1.67164
ENSG00000197903	H2BC12	A	-0.793326	-0.956793	-0.991823	-0.107466	-0.219052	-0.22734	1.67115	1.74813	1.641	-1.76894	-1.67764	-1.72114	-0.700706	-0.568936	-0.827127	1.63999	1.5311	1.61357	-1.10341	-1.2244	-1.37756	-0.867328	-0.56401	-0.773728	1.02324	0.966095	1.0025	-0.0870829	-0.398353	-0.315172	0.1842	0.309467	0.0375193	1.33311	1.36737	1.21317	-1.19743	-1.1454	-1.25684	-0.598481	-0.180324	-0.371137	1.6952	1.38835	1.65577
ENSG00000213694	S1PR3	A	-1.6694	-1.90251	-1.96765	-0.980028	-0.755776	-1.07729	1.47945	1.82121	1.58215	-1.19058	-0.458062	-0.805123	-1.62398	-1.39191	-1.57081	0.352278	0.34795	-0.189925	-0.804633	0.0760892	-0.221431	-0.961831	-1.509	-1.30381	1.38247	1.40022	1.29061	-1.05415	-0.559874	-0.113016	0.722408	0.708924	0.458039	1.10687	1.29743	1.29888	0.341684	0.137223	0.83584	1.48046	0.803197	1.35745	1.25661	0.0588108	0.514548
ENSG00000173918	C1QTNF1	A	0.899727	0.832985	0.869793	1.85646	2.02087	1.98816	1.54138	1.64732	1.60805	-1.34401	-1.37201	-1.21412	0.452996	0.525091	0.498189	-0.581478	-0.637531	-0.448816	-0.76189	-0.914236	-0.616353	0.942254	0.909192	0.88331	0.675424	0.800305	0.690796	-1.7786	-1.91627	-1.94896	-0.226056	-0.2837	-0.0351163	-0.442057	-0.263098	-0.216985	-1.96987	-1.72474	-1.98498	0.0797405	0.32345	0.196316	0.184556	0.165101	0.0894123
ENSG00000065325	GLP2R	A	-0.788301	-1.31154	-0.541336	0.456083	0.63416	0.595434	0.30093	0.367437	0.291749	-1.63602	-0.856384	-1.3452	-0.712883	-0.411917	-0.380684	1.95118	1.56463	1.67059	-1.34474	-1.10788	-0.743503	0.728343	0.369006	0.519875	1.26709	1.27252	0.844915	0.857941	0.361883	0.616278	1.12059	1.09636	1.10763	1.41795	1.50791	1.80568	-1.30677	-1.72125	-1.88694	-0.944071	-1.34992	-0.863548	-1.24182	-1.6375	-0.593936
ENSG00000164761	TNFRSF11B	A	0.765329	0.571973	0.511544	1.88685	1.8824	1.86118	1.20913	1.56469	1.53475	-0.546945	-1.41265	-0.735045	-1.54537	-1.7671	-1.89535	0.184477	0.205717	0.0763979	0.915049	0.960444	0.930827	0.13774	0.18858	0.100589	1.36182	1.32425	1.21732	-0.168737	0.032486	-0.0448118	-0.364819	0.0829023	-0.208254	-0.33414	-0.00137491	0.017156	-0.165779	-0.271937	-0.244029	-2.21286	-1.83617	-2.23579	-0.62919	-1.54914	-1.3541
ENSG00000273542	H4C12	A	-2.05345	-1.68437	-1.18362	0.964667	0.421406	0.00879952	1.69169	1.73979	1.61079	-1.41967	-1.06469	-0.97326	-0.0201246	-0.563093	-0.301742	0.920096	0.909015	0.988583	-2.0064	-1.70655	-1.06452	-0.0498235	-0.699783	-0.0593056	1.27199	0.970436	1.41027	-1.10277	-0.799526	-1.08752	0.110351	0.995128	0.486684	1.52456	1.47339	1.35914	-0.646272	-1.19549	-0.954049	-0.193628	-0.789611	-0.0329672	1.60717	0.177531	1.01076
ENSG00000164619	BMPER	A	-0.0782495	-0.802072	-1.18381	-0.281276	-0.2701	0.31544	1.79393	1.79715	2.37733	-0.83426	-1.45806	-1.21582	0.726748	1.1235	0.394852	1.7332	2.02963	2.11119	-1.00525	-0.37319	-0.482741	0.315619	0.457627	-0.472611	1.5649	1.68088	1.45402	-0.799726	-0.164332	-1.3352	0.186856	0.0077894	-0.451889	0.0702395	-0.798304	-0.662132	-1.75934	-1.75934	-1.75934	-0.720927	-0.421401	-0.79006	-0.0602273	0.0580716	-0.259309
ENSG00000101342	TLDC2	A	-1.10873	-1.00908	-1.25973	0.0361532	-0.271816	-0.42634	1.65083	1.67551	1.92485	-1.67052	-1.02121	-0.913042	-0.869052	-0.388894	0.130008	-0.0913703	-0.382872	0.42041	-1.47624	-1.16097	-0.913533	-0.338943	-0.274473	-0.458036	1.75114	1.85671	2.08985	-0.883042	-2.4139	-0.51312	0.269074	0.758032	0.886257	1.3452	1.37066	0.956697	-0.474175	-1.24532	-1.10074	-0.268096	0.193251	-0.214782	1.31225	1.46819	1.05295
ENSG00000230490		A	-0.198428	-0.0539782	-0.10273	0.854737	1.02344	0.852941	1.83926	1.87927	1.82155	0.766307	0.359135	0.807049	0.559071	0.874766	1.03604	1.56601	1.2896	1.15615	-0.431625	-0.333427	-0.574961	-0.000991185	-0.0524138	0.0833305	0.152401	0.264928	0.731013	-2.67565	-2.65595	-2.85234	-0.947923	-1.00376	-1.27892	-1.06845	-0.688581	-0.808398	-1.36535	-1.0777	-1.10443	0.278752	0.179164	0.0399141	0.290398	0.391447	0.179342
ENSG00000133424	LARGE1	A	-0.887494	-0.988043	-0.640275	1.28582	1.45569	1.38917	1.99843	1.91561	1.97474	-0.876637	-0.791495	-0.398766	1.00519	0.534174	0.834975	1.22166	1.20515	1.29212	-0.980422	-1.11177	-0.821551	0.0418046	0.367262	0.0240953	0.834139	0.782361	0.841347	-1.7639	-1.98317	-1.89122	-0.704503	-1.10069	-0.314556	-0.0452018	0.0510021	0.312442	-1.20798	-2.27829	-1.59636	-0.265053	-0.235817	-0.100913	0.851135	0.0672497	0.698548
ENSG00000281404	LINC01176	A	-0.00528844	-1.12087	-0.450306	-0.665592	-0.750936	-0.44279	2.39236	2.64947	2.24499	-0.407495	-0.159446	-0.390816	0.594413	0.739495	-0.2731	0.966956	1.04357	0.518429	-0.791188	-0.785517	-0.197629	-0.442641	-0.0135213	0.06419	0.738506	1.16499	1.74221	-0.932061	-0.6027	-1.46754	-0.999423	-1.04267	-1.89168	0.605106	-0.0422974	0.175389	-0.617763	-1.89168	-1.89168	-1.05133	-0.288934	-0.471456	1.59843	1.68599	1.16386
ENSG00000205213	LGR4	A	-1.45395	-1.47368	-1.31605	1.13099	1.14049	1.21294	1.49072	1.53838	1.6095	-1.1254	-1.21531	-0.977915	0.694144	0.77238	0.703712	1.06523	1.14618	1.15882	-1.00026	-0.93474	-1.00782	0.23001	0.263729	0.360347	0.840904	0.681542	0.741927	-2.33308	-2.34541	-2.17283	-0.149697	-0.147635	-0.181703	0.522199	0.464389	0.585441	-1.24974	-1.12039	-1.57455	0.765522	0.181899	0.576873	1.06429	0.16186	0.675749
ENSG00000261716	H2BC20P	A	-1.46791	-1.376	-1.60578	0.524462	0.529926	0.383638	1.63047	1.71679	1.73688	-1.27117	-1.15626	-1.03184	0.130752	0.308682	0.211201	0.79564	0.977177	0.977035	-1.16375	-0.850501	-1.04537	0.157016	-0.0710601	0.125963	1.10529	1.00947	0.977307	-1.3739	-1.44474	-1.53655	0.218445	0.0853187	0.0968878	1.23423	1.17646	1.31023	-2.00236	-1.81205	-1.82557	-0.15818	-0.00574778	0.0263626	1.34856	1.14311	1.26145
ENSG00000164344	KLKB1	A	-0.352807	-0.782243	-0.763329	1.72572	2.12596	1.45427	1.82978	1.4178	1.74067	-1.33886	-1.33886	-1.04165	-0.234091	0.305156	0.572241	-1.33886	-1.33886	0.0339735	-1.33886	-1.03956	-1.07194	-1.02019	0.80057	-0.0521293	-0.475207	-0.980962	-0.0598419	-0.943873	-1.33886	-1.33886	0.100575	-0.290386	-0.031407	0.393247	0.769994	1.30298	-1.03276	-0.947119	-1.33886	1.04405	1.07502	0.614814	1.90735	1.25783	1.35835
ENSG00000090339	ICAM1	A	1.03008	1.06075	1.04384	1.41838	1.44453	1.42166	2.00623	1.95256	1.98979	-1.41033	-1.37684	-1.27434	-1.67191	-1.75626	-1.65357	0.366774	0.342394	0.362023	0.213268	0.159561	0.185782	0.318074	0.30578	0.397862	1.42108	1.43557	1.4131	-0.1164	-0.129335	-0.177049	-0.597782	-0.648802	-0.528599	-0.205173	-0.351148	-0.312519	-0.76147	-0.777026	-0.914971	-1.75128	-1.85204	-1.7704	0.103753	-0.310697	-0.0449036
ENSG00000168062	BATF2	A	-1.62194	-0.842107	-1.80485	-0.158266	-0.327876	-0.48124	2.0595	1.932	2.10239	-1.08866	-1.25462	-1.2498	-0.613694	-0.423913	-0.643618	-0.0339942	-0.118181	-0.168566	-0.634707	-0.724916	-0.879634	-0.375271	-0.411914	-0.741237	2.15504	2.20092	2.24217	-0.522926	-0.642424	-0.632716	0.473425	0.243379	0.638408	0.770678	1.02602	0.873979	-1.1103	-0.935918	-1.26909	-0.59486	-0.305165	-0.0490454	1.21376	1.22462	1.50516
ENSG00000166278	C2	A	-1.55659	-1.59523	-2.1371	0.533265	1.11534	0.66901	1.17948	1.47897	1.09054	-0.995143	-1.29322	-1.40588	0.228294	0.445451	-0.0589874	0.125673	-0.187688	0.211135	-0.902083	-1.04309	-0.903126	1.2538	1.33136	0.728829	0.997485	1.08313	1.26762	-1.94679	-2.22288	-2.10479	0.407918	-0.0853219	0.346883	0.864536	0.757489	0.215528	-1.09695	-1.19398	-0.756225	0.0316464	1.03143	0.492358	1.2151	1.12134	1.26145
ENSG00000119686	FLVCR2	A	-1.56408	-1.80954	-1.08117	-0.465011	0.461953	-0.00612839	1.60341	1.34595	1.15372	-0.0360641	-0.260103	0.47395	1.05227	0.494866	0.586502	2.29846	2.40726	2.13486	-0.653414	-0.0647253	0.0300468	0.556538	0.662192	0.623108	0.669945	0.592665	0.729106	-1.63512	-1.29197	-1.84137	-0.644661	-0.509906	-0.0800386	-0.456548	-0.390944	-0.91803	-1.91896	-1.92849	-1.57361	-0.68561	0.217864	-0.335618	0.940022	0.403916	0.712507
ENSG00000143195	ILDR2	A	-0.6963	-0.303821	-0.504998	-0.222242	0.057273	-0.104799	1.34786	1.10318	1.01948	-0.688056	-0.476803	-0.194151	-0.846999	-0.734585	-1.09933	1.89207	1.87187	1.59508	-1.7296	-0.570455	-1.47205	-1.32284	-1.69306	-1.06162	1.09265	1.0295	1.04711	-0.134863	-0.524996	0.283985	0.590012	0.119104	0.704194	1.8074	1.81625	2.32973	-1.52359	-1.12761	-0.390567	-1.27114	-0.880945	-1.51441	0.799995	-0.103104	0.68618
ENSG00000105605	CACNG7	A	-0.221663	0.200141	0.533413	1.23682	1.93058	1.69671	1.87727	2.26913	1.95166	-1.3673	-1.35236	-1.90276	-0.674757	-0.25874	-0.0827285	-1.31754	-1.12675	-1.15315	-0.965096	-0.960016	-1.41067	1.12726	0.921386	0.572119	-0.837285	0.317648	0.49784	-1.50777	-1.90276	-0.465075	-0.80418	-0.0266418	-0.458681	0.334625	0.206098	0.313263	-0.942656	-0.949731	-0.589588	0.916978	0.820214	1.17166	0.417641	1.3322	0.633245
ENSG00000170412	GPRC5C ENSG00000170412	A	-2.20263	-1.13738	-1.21227	-0.733893	-0.510579	-0.703527	-0.320056	-0.0761112	0.381042	-1.18267	-0.0114953	-0.299263	-1.05528	-0.594904	-0.958282	1.52619	0.7085	1.15791	-0.185003	0.365489	0.0896696	0.528894	-0.350975	-0.0215038	2.05936	1.76041	1.84719	-0.839318	-0.444332	-1.01601	0.920467	0.832576	0.659133	1.44265	1.80411	1.60198	-1.2468	-1.82528	-1.46514	-1.73989	-0.587661	-0.36949	0.711799	1.42261	1.26977
ENSG00000174332	GLIS1	A	-0.660026	-1.31669	-0.724303	0.495724	0.589176	0.182103	0.860543	0.699443	0.669762	-1.46137	-1.42824	-1.34637	0.0484011	0.0876653	-0.136778	1.54069	1.38309	1.61273	-1.08872	-0.452716	-0.418315	1.43854	1.08765	1.0503	1.53231	1.54321	1.46502	-1.98433	-1.56546	-1.25969	0.220369	0.682933	0.103224	0.986778	1.27188	0.497389	-2.20037	-1.23152	-2.24138	-0.931225	-0.330297	-0.045618	-0.117761	0.417192	0.475058
ENSG00000196747	H2AC13	A	-0.639733	-1.07398	-0.94367	-0.888956	-0.682728	-0.93462	1.55907	1.16249	1.32935	-0.809284	-1.61671	-0.861618	-0.135876	-0.222024	-0.35592	1.79868	1.54878	1.67739	-1.62979	-1.18729	-1.85921	-0.438069	-0.51825	-0.734597	1.3791	1.51174	1.49435	0.286035	-0.518998	-0.241728	-0.263701	0.722423	0.42804	1.34856	1.77237	1.32273	-1.16142	-1.65333	-0.819205	-0.863594	-0.343178	-0.255114	1.34633	-0.224799	1.18993
ENSG00000163554	SPTA1	A	-0.83452	-1.15089	-1.15089	-0.0694822	-0.300251	-0.350624	1.54833	1.70889	1.92865	-1.15089	-1.15089	-1.15089	-1.15089	-0.592815	-1.15089	0.0194594	0.26174	-0.0562702	-1.15089	-1.15089	-1.15089	-0.571359	-0.836738	-0.368584	1.4793	1.15415	2.22991	-0.755899	-1.15089	-0.132743	0.564068	0.921226	1.15171	1.84304	1.24423	1.38156	-1.15089	-1.15089	-1.15089	-0.813469	0.325523	0.269335	1.70544	1.30539	0.753208
ENSG00000117318	ID3	A	-0.584387	-0.700309	-0.732628	0.556228	0.621466	0.637703	1.19782	1.26083	1.24089	-1.55036	-1.64831	-1.64243	0.00602265	-0.0363455	0.0301	1.17144	1.14344	1.20969	-0.895038	-0.817724	-0.838456	0.507821	0.514144	0.506009	0.823575	0.905071	0.79208	-1.50442	-1.66039	-1.58025	0.394463	0.37266	0.499328	1.12044	1.13807	0.968031	-2.04681	-2.12165	-2.13389	-0.46188	-0.205409	-0.33204	1.07249	1.40968	1.39323
ENSG00000038427	VCAN	A	-0.76489	-0.324057	-0.45955	-0.800602	-0.635661	-0.626353	1.2506	1.01869	1.26275	-0.129602	-0.186605	-0.155121	-0.282445	-0.31581	-0.312247	0.518947	0.276778	0.532708	1.31208	1.26377	1.19348	0.615508	0.838405	0.854723	2.79785	2.69334	2.78896	-0.0975498	-0.33811	-0.555023	-1.01017	-1.35124	-1.45074	-0.00315621	-0.149485	0.0395482	-0.822314	-0.951444	-0.903079	-1.01027	-2.1792	-1.30277	-0.145366	-1.15699	-0.838288
ENSG00000129595	EPB41L4A	A	0.88036	1.54031	1.44095	2.02911	2.17443	2.42806	2.03556	2.20188	2.14581	-0.0287737	-0.858933	-0.581588	0.184599	0.610449	0.317036	0.21446	0.617497	0.252755	-1.10701	-0.866084	-0.266814	0.499066	-0.196068	0.7085	-0.216096	-0.452008	-0.4374	-1.31047	-0.75993	-0.459491	-0.651415	-1.26293	-0.597441	-1.53888	-0.735253	-0.585677	-1.07816	-1.13055	-1.17345	-0.733259	-1.01021	-0.828889	-0.581133	0.0415703	-0.874478
ENSG00000275713	H2BC9	A	-0.247455	-0.142688	0.335033	-0.275181	-0.18935	0.114232	1.81246	2.47675	1.97701	-1.30919	-0.0225786	-0.782623	-0.672597	-0.75161	-1.45428	0.774971	1.29064	1.33382	-0.678176	-1.45289	0.0562477	-0.946591	-1.24742	-0.735876	1.27659	0.927717	0.903877	-0.237214	-0.800616	-1.64413	-0.0751393	-0.874779	-0.826756	1.15056	1.31262	1.09682	-0.547641	-1.03955	-0.919587	-0.759669	-1.21087	-1.42634	1.35749	1.40169	1.67225
ENSG00000227017		A	-0.480273	-0.750965	-1.05595	-0.135374	-1.05595	-0.476504	2.67063	2.50054	2.35239	0.307434	0.336743	-0.512428	-1.05595	-0.283266	-0.509826	1.4041	0.593493	0.841422	-0.51225	-1.05595	-1.05595	-1.05595	-0.483981	-1.05595	1.21457	0.875945	1.17963	-0.351204	-1.05595	-1.05595	-0.404531	-0.714439	-0.479014	-1.05595	-0.0949151	0.319875	-1.05595	-1.05595	-1.05595	-0.445267	-0.0425969	0.487905	1.19046	2.09037	2.03871
ENSG00000182575	NXPH3	A	-1.01236	-1.01236	-0.217148	-0.47986	-0.332066	0.783149	3.57122	3.07705	3.23802	-0.719938	-1.01236	-0.0749766	-0.759253	0.112458	0.238888	-0.42715	0.265474	0.481743	-0.258278	-0.0696253	0.137828	-0.0205266	-0.698216	-0.230063	0.659248	1.9432	1.13304	-0.617378	-0.646437	-1.01236	-0.360942	-1.01236	-1.01236	0.817217	0.397294	-0.716193	-1.01236	-1.01236	-0.339761	0.0260499	0.325576	-0.0430827	-1.01236	-0.369896	-0.715394
ENSG00000197536	IRF1-AS1	A	-1.24361	-0.919797	-1.01178	0.147694	0.262395	0.54158	2.02429	2.03158	1.9197	-1.09584	-1.67828	-1.52389	-0.380373	-0.351386	-0.24487	0.254811	0.762291	0.32568	-1.65126	-1.39654	-1.52003	-0.233954	-0.255742	-0.466754	1.44984	1.49257	1.8179	-0.320306	-1.45178	-0.922282	0.551429	0.722396	0.721487	0.773619	1.08266	0.921375	-1.18728	-1.50904	-0.993004	-0.239628	-0.229694	-0.351175	1.20598	1.04834	1.12067
ENSG00000260423	LINC02367	A	0.257284	0.360926	0.210393	1.61567	1.60088	1.60581	2.12369	2.13278	2.09427	-1.28331	-1.03115	-1.49784	-0.962711	-0.8932	-0.876167	0.837084	0.97757	0.91362	-0.60159	-0.524976	-0.506279	0.0234441	0.114592	0.0665145	0.389164	0.446703	0.592469	-1.51426	-1.61129	-1.61567	-1.14222	-0.853204	-0.770494	-0.193068	-0.0217578	0.0211411	-0.999678	-0.72302	-1.35529	-0.554231	-0.21755	-0.873436	1.09258	1.6603	1.48551
ENSG00000139572	GPR84	A	1.29411	0.768217	1.07226	2.44691	2.69547	2.63701	1.31559	0.925997	0.472116	-1.07556	0.183529	-0.532036	-1.07556	-0.769707	-0.776809	-0.753481	-0.112208	-1.07556	0.0249274	-0.132822	1.07989	1.30352	1.4767	1.12587	1.34974	-0.192198	0.0229862	-0.680574	-1.07556	-1.07556	-1.07556	-0.0270879	-1.07556	-1.07556	-0.769092	-1.07556	0.0499613	-1.07556	-1.07556	-0.738144	-0.748275	-0.765842	0.0933005	-0.433093	-1.07556
ENSG00000174808	BTC	A	-0.217797	-0.599067	-0.72235	0.715829	0.902344	0.791816	2.01215	2.17045	2.21175	-2.05613	-1.41425	-2.03877	-0.600848	-0.815868	-0.473406	0.0493683	0.365919	0.0274113	-1.74632	-1.42258	-1.09651	-0.344567	-0.516749	-0.703391	1.30491	0.869371	0.922804	-0.55444	0.0625638	-0.504347	1.28733	0.796644	0.864232	0.397709	0.558785	0.849587	-0.722336	-1.84615	-0.920046	-0.631305	-0.628477	-0.184804	1.06063	1.24989	1.28901
ENSG00000229160		A	-0.793537	-0.638911	-1.75177	1.05116	1.36872	1.05304	1.84363	1.73136	1.53979	-1.25722	-1.06476	-1.34158	0.337361	0.554577	0.317818	1.12671	1.11793	1.13702	-1.25917	-0.758973	-1.04703	0.794898	0.294148	0.689508	0.688335	0.879102	0.782262	-1.85317	-1.7597	-1.59102	0.195357	0.472706	0.239941	-0.443604	0.00444392	-0.106568	-1.2163	-2.24023	-1.92732	0.415873	0.289318	0.309923	0.569328	0.85135	0.395263
ENSG00000234290	NA	A	-0.850798	-1.74552	-0.714177	0.314956	0.287995	0.716824	1.62963	1.89606	2.0428	-0.752745	-0.985682	-1.43329	-0.276819	-0.575241	-0.254609	0.373907	0.396321	0.366573	-1.64912	-0.921158	-1.20723	0.00503676	0.240295	-0.499796	1.48015	1.56884	1.5719	-1.09748	-1.303	-0.705941	0.230495	0.69306	-0.00191795	0.772325	1.20069	0.790432	-2.19025	-1.47958	-1.1613	-0.628576	0.082846	-0.345743	1.32356	1.48439	1.3109
ENSG00000107562	CXCL12	A	-0.788171	-0.788171	-0.788171	-0.497489	-0.524147	-0.788171	0.79583	0.913707	1.07765	-0.0447909	-0.486886	-0.788171	1.09343	-0.2301	0.153175	3.53447	3.33157	3.58748	-0.490857	-0.241129	-0.521248	-0.208645	0.192299	0.349193	0.0754809	0.479534	0.926746	-0.788171	-0.788171	-0.788171	0.104082	-0.788171	-0.788171	-0.788171	-0.229066	-0.788171	-0.788171	-0.788171	-0.413023	-0.450754	0.0306391	-0.788171	0.210872	0.0927067	-0.788171
ENSG00000196664	TLR7	A	-1.13998	-0.834992	-0.823703	1.67291	1.63061	1.65315	2.10666	2.35377	2.42311	-1.13998	-0.838695	-1.13998	-0.671607	0.26767	0.244379	0.445487	0.509466	-0.207579	-1.13998	-0.840684	-1.13998	1.2391	1.28735	0.902471	1.04645	0.990516	1.26062	-1.13998	-1.13998	-1.13998	-1.13998	-0.522521	-0.563041	-0.192238	0.135066	-0.598205	-1.13998	-1.13998	-1.13998	0.227924	0.336429	-0.00422695	-0.818434	-0.497512	0.360053
ENSG00000113163	CERT1	A	-1.31774	-1.40215	-1.35064	0.257187	0.319101	0.298113	1.96489	1.97324	1.96062	-0.803021	-0.678554	-0.636893	1.28091	1.2878	1.25674	1.72165	1.7269	1.74193	-0.973013	-0.965268	-1.02957	0.248973	0.302181	0.330461	0.707962	0.65661	0.625119	-1.39386	-1.47767	-1.61355	-0.80346	-0.822317	-0.767147	0.329323	0.292076	0.283832	-1.20341	-1.39357	-1.3988	-0.177357	-0.595999	-0.349879	0.856069	0.235466	0.496733
ENSG00000112773	TENT5A	A	-1.17594	-1.24692	-1.11734	-1.24244	-1.02578	-1.09736	0.794331	0.862407	0.989727	1.41403	1.42238	1.44443	-0.96397	-0.852847	-0.9372	0.542635	0.490421	0.423771	1.31306	1.15286	1.25636	-0.621768	-0.544625	-0.700094	1.83718	1.81859	1.78413	-1.27731	-1.20206	-1.56219	-0.827739	-0.894992	-1.15505	0.723906	0.787977	0.764074	-0.783585	-0.871558	-0.614142	-0.753785	-0.816447	-0.904274	1.03452	1.30095	1.03168
ENSG00000138207	RBP4	A	-1.25537	-1.22827	-1.18202	0.838811	1.04802	0.86055	0.217898	0.328073	-0.105911	-0.965535	-0.487131	-0.637903	-1.32678	-1.0887	-1.05588	2.17774	1.96976	2.10412	-0.637414	-0.375544	-0.0817332	0.54781	0.890727	0.245384	1.14928	1.45252	1.2095	-1.13239	-1.41916	-1.23041	0.928885	0.738159	0.426919	0.302423	0.532015	0.480818	-2.2073	-1.67559	-1.85884	-0.0550522	0.609894	-0.889342	0.764902	0.71971	0.352343
ENSG00000249378	LINC01060	A	0.243426	0.647296	0.351618	1.02552	1.0705	0.909806	1.71382	1.61068	1.45006	-2.26363	-1.94097	-2.00418	-0.130146	0.0725694	-0.169752	1.25703	1.1398	1.02934	-1.54246	-2.0605	-1.96206	-1.28611	-1.12105	-1.28499	0.0615778	-0.102097	-0.210297	-0.345905	-0.0452093	-0.220813	-0.572806	-0.606874	-0.782205	0.260946	0.231873	0.178011	0.0524063	0.305022	0.0227885	0.185027	-0.0569795	0.0601007	1.69155	1.46764	1.67061
ENSG00000019186	CYP24A1	A	0.0311634	-0.379431	-0.6641	-0.910377	-0.509188	-0.489205	0.933833	0.0519496	-0.361514	-1.64993	-1.09954	-1.35272	-1.39682	-1.64993	-1.35118	0.350638	0.812574	0.760177	-1.35261	-0.396992	0.0441185	-0.849567	-0.669458	0.305938	2.91547	2.97363	3.20626	0.40294	0.0767611	0.794476	-0.210494	0.117202	0.652666	0.656804	0.609144	0.824539	0.677223	-0.293854	0.540268	-0.141781	-0.636573	-0.680647	0.348635	-0.769051	-0.271456
ENSG00000220323	H2BC19P	A	-1.65254	-1.8237	-1.52816	0.509988	0.261652	0.505272	1.51913	1.26533	1.52418	-0.759465	-0.539098	-1.48119	-0.220668	0.223932	0.351192	0.789153	0.743517	1.1143	-1.1032	-0.027693	-1.00611	-0.201481	0.118596	-0.337389	1.4712	1.25824	1.21563	-1.1552	-1.03214	-1.65651	0.891178	0.16081	-0.5906	0.995191	1.54414	1.75388	-1.4493	-1.57221	-1.96465	0.0603832	-0.264019	-0.392041	1.36341	0.22426	0.892807
ENSG00000160678	S100A1	A	1.08833	0.944375	1.01389	1.6793	1.7721	1.75849	2.24081	2.44457	2.35054	-0.779858	-1.09003	-0.647385	-0.237733	-0.0982844	0.0579706	-0.872071	-0.768966	-0.870792	-1.13443	-1.01932	-1.15056	-0.888673	-0.754639	-0.81393	-0.781965	-0.985844	-0.838864	-0.870253	-0.847242	-0.856319	-0.51077	-0.265938	-0.414201	-0.140457	-0.0830084	-0.0892415	-1.0775	-0.789641	-1.11298	0.56961	0.848034	0.563735	0.699208	1.46823	1.2917
ENSG00000225964	NRIR	A	-0.721249	-1.03761	-0.242398	0.043789	0.451627	-0.458166	2.60492	1.54908	2.19737	-1.03761	-1.03761	-1.03761	-1.03761	-1.03761	-1.03761	-0.715535	-0.730234	0.202806	-1.03761	-1.03761	-1.03761	-1.03761	-0.723466	-0.727324	2.20569	0.894283	2.13066	0.326763	0.0699647	-1.03761	-0.386193	0.18607	-0.0496674	0.88327	1.3575	1.43685	-0.479129	-1.03761	-1.03761	-0.426929	0.438794	-0.256549	1.60463	0.992892	0.866479
ENSG00000206579	XKR4	A	0.151676	-0.0728146	-0.546391	0.786531	0.328023	0.630093	1.05856	0.762186	1.09554	-1.6	-2.52508	-2.22787	-0.434174	-0.00831172	0.0746552	1.40636	1.68997	1.53417	-1.14547	-2.52508	-1.24848	-0.146002	0.649348	0.423297	0.392754	0.71473	0.548573	-0.99422	-1.4175	-0.27428	1.00577	0.953791	1.23385	0.901577	1.07469	1.13278	-1.9666	-0.377211	-0.902707	-0.00331155	-0.256121	-0.761812	0.758603	-0.144496	0.270395
ENSG00000078081	LAMP3	A	1.18576	-0.230731	1.22181	0.643681	0.778595	0.865235	0.316642	0.571093	-0.116523	-0.711121	-0.559538	-1.13712	-1.25313	-2.07451	-1.77576	1.05544	0.904842	-0.177134	0.624267	-1.13177	-0.380462	-0.625473	-0.63998	-0.0320583	2.2564	2.37407	2.33554	-0.394404	-0.624416	-0.636828	0.474194	0.528284	0.659783	0.162872	0.8566	0.339556	-0.0485256	0.0733609	0.948277	-2.07451	-0.471766	-2.07451	-0.616295	0.14163	-1.53139
ENSG00000229391	HLA-DRB6	A	-0.390083	-0.653088	-0.330431	-0.642089	-0.491914	-0.268184	1.58912	1.62785	1.65975	0.511712	0.352821	0.444022	0.449148	0.444445	0.207785	1.45855	1.28512	1.41062	0.127035	0.167196	0.0124427	-0.473809	-0.90009	-0.435936	0.783214	0.900099	0.822387	-1.10557	-1.63351	-1.09239	-1.83148	-1.7613	-1.53091	0.399628	0.35789	0.389514	-0.897719	-1.16803	-1.43297	-1.38534	-1.20518	-1.09456	1.434	1.99964	1.8906
ENSG00000075223	SEMA3C	A	-1.50049	-1.54521	-1.476	1.3149	1.32815	1.31013	1.66017	1.70398	1.73357	-1.23656	-1.15534	-1.07918	0.706842	0.718992	0.68685	1.65638	1.65952	1.61559	-0.703264	-0.655877	-0.748074	0.498332	0.531043	0.566584	0.35839	0.306979	0.330505	-1.63388	-1.57631	-1.70628	-0.0335249	-0.0537869	-0.0881302	-0.000933401	0.0148077	0.0541499	-1.4904	-1.46953	-1.45286	0.206381	-0.306903	0.0276924	0.702219	-0.0125732	0.232924
ENSG00000180447	GAS1	A	-0.478286	-0.727908	-0.65179	0.458768	0.283613	0.243678	0.732756	0.813446	0.715753	-0.199848	-0.362292	-0.331998	0.684768	0.579284	0.819455	0.405427	0.480013	0.44199	-0.452133	-0.299515	-0.691442	0.484881	0.370614	0.447073	1.39249	1.56558	1.51121	-2.1819	-3.14603	-3.39884	-0.751484	-0.455609	-0.145892	0.993684	0.859845	0.891584	-1.38145	-1.58816	-1.23084	0.0704983	0.0532568	0.188335	1.04967	0.80084	1.13691
ENSG00000119280	C1orf198	A	-0.552375	-0.601503	-0.737604	0.796104	0.764091	0.704419	2.26563	2.27089	2.24325	-1.68122	-1.80548	-1.59746	-0.187144	-0.222659	-0.298742	1.12312	1.0024	1.0049	-1.46348	-1.38159	-1.44165	0.294154	0.299607	0.231737	1.08535	1.04137	1.06575	-1.3099	-1.38289	-1.33045	-0.0819288	-0.167005	-0.123169	0.576773	0.559265	0.533263	-1.16655	-1.05271	-1.0735	-0.14777	-0.326978	-0.0641737	0.945847	0.575283	0.814713
ENSG00000184613	NELL2	A	0.71277	0.802107	1.44851	2.18937	2.15963	2.09922	1.56275	1.8268	1.85142	-1.12283	-1.36184	-1.71481	-0.820415	-0.0789185	-0.0703798	-0.0490158	0.0100423	-0.3547	-1.48069	-1.09513	-1.94388	0.176645	-0.54181	-0.191258	-0.284519	-0.873671	0.205429	-0.290088	-1.36738	-0.18841	0.811135	0.516811	0.438383	0.0589573	0.388403	-0.350554	-1.06809	-1.738	-1.00095	0.401134	0.88501	0.242169	0.330454	-0.877936	-0.251868
ENSG00000203727	SAMD5	A	-0.802253	-1.07748	-0.916754	0.386013	0.230348	0.254587	1.84676	1.92946	1.84475	-1.85452	-1.18991	-1.41873	-0.0146759	0.0801117	0.304658	0.876657	0.985217	0.754279	-1.2294	-1.34256	-1.20682	0.3288	0.397116	0.430831	1.44989	1.19239	1.41732	-1.20635	-1.27207	-1.85126	0.115873	-0.240816	-0.224477	0.472901	0.699998	0.778683	-1.05387	-2.21369	-1.45465	0.652077	0.651954	0.700527	0.721468	0.339255	0.728356
ENSG00000228318		A	-0.928653	-0.928653	-0.133437	-0.00807445	-0.248355	0.0630674	2.35546	2.32113	1.48488	-0.928653	-0.928653	-0.928653	-0.675543	-0.928653	-0.928653	-0.120975	0.607236	0.444179	-0.928653	-0.928653	-0.928653	-0.928653	-0.928653	-0.928653	1.56822	1.8006	1.6887	-0.928653	-0.928653	-0.504516	1.30697	0.592193	1.14033	0.586201	1.46646	0.680595	-0.928653	-0.928653	-0.928653	-0.591237	-0.928653	-0.928653	-0.344329	1.73343	1.35987
ENSG00000153253	SCN3A	A	0.0019766	-0.60709	-0.578531	1.71445	1.16314	1.27932	1.0194	1.24478	1.3865	-1.56436	-1.56436	-1.56436	-1.09599	-1.25851	-1.01823	-1.56436	-1.25698	-0.631959	-1.26705	-1.01732	-1.29744	-0.403506	0.57507	0.559771	1.00071	-0.296654	0.756085	-0.604744	-1.56436	-0.126679	1.35464	1.32512	0.119365	1.10033	-0.289314	1.52651	-0.155905	-1.17262	0.0580138	0.743763	-0.226419	-0.0205019	1.86017	1.38648	0.971641
ENSG00000204140	CLPSL1	A	-1.2	-0.558606	0.22299	1.51737	1.35718	1.56249	1.34636	1.22939	1.52465	-0.829452	-0.643572	-0.462492	0.169829	0.503783	0.403279	-0.421042	0.805178	0.420112	0.0518721	0.0171581	-0.376599	1.10357	0.837417	1.2129	0.965645	0.978353	0.909745	-0.828223	-1.1544	-2.88109	-1.04589	-1.23185	-1.31222	0.070153	-0.0424208	0.750483	-1.34958	-2.48935	-1.962	-0.57297	0.186694	-0.233028	0.439112	0.916225	0.092857
ENSG00000072422	RHOBTB1	A	0.23544	0.132633	0.0381485	1.07933	1.5665	1.28388	1.08131	1.31704	1.34598	-2.69668	-2.28544	-1.93681	-0.968465	-0.72394	-0.909202	-0.00620269	-0.478772	0.0833269	-1.23516	-1.03983	-1.55017	0.0319697	-0.025852	-0.138758	1.03211	1.26764	0.762711	-0.822727	-2.04342	-1.20165	-0.231006	0.39915	-0.0673177	0.360171	0.0248509	0.449175	-0.218828	0.259946	-0.508882	1.22475	0.943008	1.11461	1.45399	0.636159	0.965273
ENSG00000145526	CDH18	A	-1.31159	-0.764903	-1.09205	0.562786	0.550521	0.491619	1.46898	0.869386	1.48803	-1.88727	-1.88727	-0.787086	-0.545745	-0.927799	-0.636019	1.53968	1.25615	1.03612	-1.58996	-1.12886	-0.737078	-0.726418	0.170215	0.0685959	0.114655	0.901977	0.513324	-1.18252	-1.2297	-1.88727	0.730131	0.436466	0.00190753	0.829304	1.32743	0.904524	-0.242377	-1.18776	-0.574103	0.0756165	-0.284528	0.0664028	1.46855	1.72389	2.01405
ENSG00000261801	LOXL1-AS1	A	-1.14333	-0.688885	-0.884162	-0.378288	0.0295491	-1.14107	-0.00117743	0.711849	-0.487565	-1.16727	-1.15841	-0.916168	-0.48967	-0.50022	-1.16094	0.862841	1.56246	1.22976	-1.16238	-0.353533	-0.309499	0.775326	-0.669061	0.0861081	2.81123	1.54731	1.75367	0.479299	-0.170715	-0.441549	-0.0202572	0.0611547	-0.882753	1.35538	2.61562	2.11783	-1.15359	-0.291113	-0.787089	-0.421278	-0.865812	-1.45969	0.346295	0.841011	-0.0812193
ENSG00000223511		A	0.142619	-0.742421	-0.982762	1.26432	0.190203	0.775743	1.34361	1.60965	1.696	-1.29904	-1.29904	-1.00183	-0.477658	-1.29904	-1.00029	0.608407	-0.523038	-0.0586178	-1.29904	-1.29904	-1.29904	-0.498677	-0.508407	-0.733524	1.81366	2.06433	2.08175	-0.339423	0.548311	-0.874901	1.24966	0.0808651	0.384686	-0.187297	0.452328	0.916981	-1.29904	-1.29904	-1.29904	-0.688353	-0.480228	0.121182	1.02136	1.6518	0.771303
ENSG00000136531	SCN2A	A	-0.293923	-0.642134	-0.669913	0.484268	0.608769	0.716769	1.51035	1.46678	1.28432	-1.65144	-1.63979	-1.50865	0.161411	-0.294172	0.133692	0.942908	1.11566	0.921248	-1.724	-1.74814	-1.47787	-0.0509721	-0.202716	0.0367419	0.804891	1.13385	0.675347	-1.78671	-0.885763	-1.22907	0.0322983	0.197186	0.333576	1.38708	1.45659	1.55366	-1.11086	-1.31626	-1.72635	0.296172	-0.228125	-0.0185259	1.29391	0.727624	0.930277
ENSG00000120708	TGFBI	A	-0.468697	-0.471596	-0.428549	-0.0335088	0.0304771	-0.028934	0.398392	0.456902	0.410177	-1.04245	-1.0232	-1.00396	-2.00191	-2.07441	-2.03085	0.613275	0.624084	0.583264	0.261143	0.304449	0.309694	0.632149	0.609398	0.680587	1.99072	1.96948	1.93441	-1.21156	-1.46234	-1.46648	0.0571466	0.0806705	0.0603361	0.259199	0.282984	0.240924	-1.42907	-1.50885	-1.46281	0.703008	0.756054	0.742579	1.37084	1.34005	1.4468
ENSG00000145675	PIK3R1	A	-1.64291	-1.63438	-1.68681	-0.244765	-0.215872	-0.238682	1.25545	1.23241	1.24073	-0.733621	-0.76557	-0.712011	0.7105	0.783115	0.702772	1.0901	1.09439	1.08567	-0.941474	-0.887343	-0.911738	0.197217	0.219968	0.302703	0.802364	0.76836	0.740195	-1.30747	-1.53141	-1.65991	-0.334468	-0.359058	-0.452708	0.390312	0.434977	0.450144	-1.40044	-1.70004	-1.63559	0.932156	0.52567	0.856311	1.99487	1.49748	1.68841
ENSG00000170465	KRT6C	A	0.306256	0.266096	0.511222	1.80083	1.80036	1.51767	1.79381	1.75629	1.53045	-1.37484	-1.37484	-1.37484	-0.906463	-1.06898	-1.37484	1.3807	1.02413	0.431791	-0.620749	-0.616421	-0.882748	0.612903	1.11632	0.667615	-0.511184	-0.10713	-1.37484	-1.37484	-1.37484	-0.623338	0.460368	0.392295	0.927759	-0.427095	-0.815731	0.122418	-1.37484	-1.37484	-1.37484	0.588051	-0.556025	0.967414	0.324278	-0.110304	0.695505
ENSG00000176771	NCKAP5	A	-0.627295	-0.508836	-0.276475	1.39923	1.41802	1.35821	1.28518	1.26835	1.38683	1.14423	1.22111	0.942641	-0.00649619	-0.38832	-0.424754	0.790452	0.648489	0.471514	0.649671	0.561048	0.586971	0.389876	0.601065	0.560339	1.04344	1.19528	0.806735	-0.302702	-0.0660161	-0.378847	-0.519127	-0.796887	-0.911546	-0.452979	0.101028	-0.104927	-0.98103	-0.742877	-1.03255	-1.86527	-2.91266	-2.34337	-1.21211	-1.60383	-1.37082
ENSG00000276966	H4C5	A	-0.896685	-0.586986	-0.313477	-0.735834	-1.53796	-0.694567	1.39537	1.19232	1.38425	-0.177195	-0.526858	-0.472855	-1.40639	-0.707661	-0.876392	1.62447	1.91962	1.81372	-0.83625	-0.536249	-1.02831	-1.78514	-1.06915	-1.0295	1.0279	1.26692	1.21816	0.978143	0.421579	0.576496	-0.33928	-1.51909	-0.242606	1.13598	0.768034	0.835752	-0.941785	-0.887706	-0.507197	-0.972228	-0.132189	-0.734242	0.990538	1.64149	1.30305
ENSG00000144476	ACKR3	A	0.0465031	-0.249335	-0.944303	-0.293748	0.249889	-0.0709466	0.871318	1.2893	-0.547706	-1.51983	-0.969442	-1.51983	-1.05146	-0.560361	-1.22108	1.00435	0.234879	0.761393	-0.97613	-0.761418	-1.02775	0.169293	0.358322	0.139917	1.11035	1.26941	1.09752	-1.51983	-1.15391	-1.0957	1.02887	1.6087	1.74386	1.59504	2.02248	2.30972	-1.21373	-1.51983	-1.14468	0.116124	-0.506477	0.0240246	-0.0616197	0.408058	0.469778
ENSG00000124635	H2BC11	A	-0.726379	-1.82555	-1.30898	-0.53269	-0.283608	-0.717157	1.01112	1.17271	0.959506	-1.30041	-1.08916	-1.02473	-1.21445	-0.358882	-0.733875	1.03395	1.08164	1.07655	-0.806057	-0.939601	-1.23127	-0.787201	-1.21789	-0.751424	0.377595	0.616212	0.117312	1.21835	0.414097	0.522005	0.244721	0.198765	0.739409	1.696	2.00709	1.63311	-0.578212	0.232687	-0.240768	-0.574278	-1.26965	-1.55219	1.74759	1.70759	1.25641
ENSG00000164879	CA3	A	0.134305	0.535829	0.408534	0.169908	-0.0870893	0.701595	0.366714	1.19573	1.06781	-0.607357	-1.32879	-2.09154	-1.27016	-0.342435	-0.0139133	0.156986	0.751226	0.378932	0.925402	0.272973	0.305723	0.649415	-0.0340529	1.02593	2.90273	2.86854	2.69178	-1.13192	-0.641445	-1.34004	-0.042279	-0.1141	-0.407814	-0.261957	-0.242159	-0.848304	-0.683083	-0.569557	-0.778371	-1.75412	-0.61513	-0.433808	-0.633325	-0.524241	-0.713066
ENSG00000280153		A	-0.324601	-0.401044	-0.435076	0.553909	0.457968	0.468632	1.18275	1.57054	1.34041	-0.283186	-0.219495	-0.316619	0.165053	0.120559	-0.141859	1.38983	1.42399	1.51142	0.0161512	-0.104483	-0.193872	-0.313638	-0.233018	-0.291702	0.19625	0.507606	0.288982	-1.1373	-0.804231	-1.29502	-1.312	-1.72083	-1.122	1.00213	1.09161	0.674311	-1.59722	-1.14946	-0.992949	-1.56596	-1.60813	-1.8523	1.61804	2.06376	1.77209
ENSG00000185880	TRIM69	A	-1.487	-1.62258	-1.24895	0.130041	0.0989721	0.12368	1.60405	1.67045	1.7108	-1.22495	-1.18285	-0.935107	-0.250257	-0.289149	-0.201849	0.49467	0.420013	0.478123	-1.43475	-1.58691	-1.31535	-0.189664	-0.014018	-0.290354	1.2938	1.34833	1.36043	-1.09398	-1.23627	-1.44957	0.65422	0.614784	0.639188	0.952443	1.12372	1.0481	-1.03241	-1.08895	-0.832706	-0.00756646	-0.0467718	0.020964	1.36752	1.39095	1.51669
ENSG00000100628	ASB2	A	0.669838	0.407318	0.855382	0.693995	0.326288	-0.475047	1.76538	1.74482	1.64163	-0.800624	-0.43178	-0.258979	1.15985	1.28466	1.67843	1.12207	0.899704	1.26438	-0.662783	-0.439171	-0.563555	0.28204	-1.0158	-0.618211	-0.162085	0.296707	0.384649	-2.16401	-1.79808	-1.73987	-0.580249	-0.643164	-1.17606	-0.431904	-0.136572	-0.450838	-1.85791	-1.4645	-1.49141	-0.41065	0.502213	-0.302401	1.00421	0.620591	1.47152
ENSG00000250562	RPL38P4 ENSG00000250562	A	-0.763426	-0.795479	-1.12263	1.45722	1.28907	1.0219	0.604525	1.44158	1.389	-1.38239	-1.36746	-0.200792	0.17306	-0.273831	-0.666594	0.667746	0.194662	0.294348	-0.30446	-0.00461324	-1.65092	-0.468811	1.09204	0.617995	-0.246234	-0.65014	0.402599	-1.52286	-1.55192	-1.49371	0.317773	-0.268608	-0.028668	0.246679	0.967784	0.298173	-0.957747	-1.91785	-1.5427	-0.281889	0.963085	0.204008	1.78083	1.99144	2.04821
ENSG00000104888	SLC17A7	A	-0.394405	-0.698798	-0.0425037	-0.349908	-0.104784	0.143825	1.91548	2.24079	1.81322	-0.207847	-0.914889	-0.187064	0.439982	-0.025807	0.35316	1.52422	2.18033	1.64808	-0.92919	-0.629343	-0.848529	0.44311	-0.403146	-0.00673489	-0.752256	0.304268	0.20308	-1.83783	-0.947566	-1.29947	-1.89115	-0.666462	-0.560693	-0.535824	-0.14746	0.150999	-0.792565	-0.871814	-1.41303	-1.17467	0.690615	0.262027	1.66507	1.03509	1.6204
ENSG00000225449	RAB6C-AS1	A	-1.96176	-1.19095	-1.38623	0.851128	0.808832	0.417128	1.08137	1.08446	1.74108	-0.366124	-1.41137	-1.41824	0.368009	0.364356	0.933974	0.682729	0.782187	0.675984	-1.41806	-1.20335	-0.950126	0.54829	0.649131	0.574079	0.308762	0.639464	1.20652	-1.00215	-1.3042	-1.96176	0.844049	0.282878	0.0201209	-0.132181	1.17744	0.452303	-1.96176	-1.57002	-0.648594	-0.208401	0.307198	-0.417904	0.791495	1.35669	1.56353
ENSG00000249023		A	-1.04258	-0.271777	-1.04258	0.314986	-0.191948	1.11444	1.60006	0.865831	1.61037	-0.299203	-0.741299	-1.04258	-1.04258	-0.73673	-0.285356	0.279798	-0.481949	-0.502333	-1.04258	-1.04258	-1.04258	-1.04258	-1.04258	-0.732293	1.22794	1.41813	2.33821	-0.337835	-1.04258	-1.04258	0.903614	0.181101	0.113943	0.350002	1.28611	0.670589	-0.484098	-0.650843	-1.04258	-0.705167	0.295357	-1.04258	0.656531	2.69531	2.05208
ENSG00000259345		A	-0.077585	-1.12137	-0.190234	1.05438	1.05088	0.779936	2.35899	2.12757	2.40329	-1.24652	-1.45329	-2.43692	-0.88822	-0.799206	-0.720829	-0.373649	0.112499	0.0540772	-1.01834	-0.47606	-0.819048	-0.687711	-0.0522017	-0.0700292	0.499567	0.740914	0.662084	-1.32144	-1.04033	-0.283636	0.416576	0.621785	-0.00387716	1.09371	0.76052	1.34239	-1.6243	-0.288986	-1.49745	-0.0583479	0.204624	0.028774	0.71135	0.613595	0.912088
ENSG00000110900	TSPAN11	A	-0.51411	-0.0889095	-0.119734	1.51083	1.60731	1.45842	1.85593	1.91789	1.9318	-0.195339	-0.0467903	0.106348	0.556377	0.739331	0.542359	0.647193	0.756859	0.311235	-0.304315	-0.200537	-0.257835	0.406663	0.816819	0.470659	-0.0662476	0.210372	0.0653547	-2.47651	-1.90939	-2.5388	-0.734965	-0.393376	-0.344942	0.371743	0.144993	0.432041	-1.4203	-1.88031	-1.82245	-0.37315	-0.61188	-0.637773	0.369109	-0.238795	-0.0531755
ENSG00000246223	LINC01550	A	0.351336	0.837847	0.351086	2.05492	2.16556	1.99005	2.51755	2.40822	2.4319	-0.803084	-0.803084	-0.505876	-0.803084	-0.497231	-0.803084	-0.803084	-0.495703	-0.803084	-0.50577	-0.803084	-0.803084	-0.803084	0.495376	-0.23757	-0.45461	-0.803084	-0.803084	1.01226	-0.803084	-0.803084	1.34236	0.420601	-0.485965	0.308657	-0.803084	-0.26131	-0.803084	-0.803084	-0.803084	-0.192399	0.210272	-0.493365	-0.803084	-0.446378	0.133692
ENSG00000248587	GDNF-AS1	A	0.0922534	-0.69543	-0.528627	0.835678	0.715426	0.655092	1.99145	1.95501	2.02038	-0.343996	-0.0292271	0.13593	0.689632	0.221712	0.666819	1.05773	1.36811	1.37131	-0.412336	-0.93556	-0.535101	-0.445706	-0.915624	-0.228012	-0.085683	0.0426924	0.0889251	-2.10839	-2.49952	-1.76136	-1.17109	-1.62754	-0.524796	0.954354	0.720844	0.741607	-1.27066	-0.996151	-0.615641	-0.434855	-0.635634	-0.230716	0.991022	1.05797	0.657703
ENSG00000225138	SLC9A3-AS1	A	-0.512295	-0.696129	-1.42723	1.11297	1.20676	0.868531	1.68093	0.869872	1.75373	-0.753987	-0.964045	-1.42727	0.505369	0.392232	0.4209	0.207007	0.524849	0.579263	-0.777995	-0.322561	-0.554752	0.948442	0.475425	0.0144753	0.00128946	0.54017	-0.117307	-2.21068	-1.61636	-1.54792	-0.0802698	-0.0286658	0.630859	0.952279	0.934282	0.851835	-2.30114	-2.05307	-1.38486	0.167398	0.449888	-0.629248	1.02302	1.5166	0.777403
ENSG00000112137	PHACTR1	A	-0.221128	-0.11822	0.173596	1.40825	1.38888	1.3701	1.46537	1.47295	1.3309	-0.725458	-0.335869	-0.496433	0.630154	0.763613	0.688339	0.0565945	-0.117792	-0.0353222	0.172786	0.315276	0.121432	0.932003	0.867627	0.63999	1.13199	0.873324	1.23846	-2.47152	-2.42585	-2.01853	-1.45768	-0.688706	-1.15308	-0.309642	-0.572081	-0.0844875	-1.85104	-1.57288	-1.40501	-0.0325639	0.0259111	0.0386904	0.00961226	0.665895	0.311529
ENSG00000198555		A	-0.463649	-0.231702	-0.149733	0.761425	1.12628	1.02094	1.38258	1.11297	1.20478	0.014769	0.313171	0.0617631	-0.499971	0.104486	0.0920631	1.21603	0.900799	1.1252	-0.484814	-0.614982	-0.512113	-0.110594	-0.6215	-0.122609	0.534981	0.410129	0.289789	-1.74306	-2.34584	-1.65263	-1.56031	-1.63498	-1.06164	0.0818685	-0.544909	0.267901	-0.063576	-0.608263	-0.671386	-0.558404	-0.865966	-1.32348	2.07255	2.28042	2.0712
ENSG00000196376	SLC35F1	A	-1.4002	-1.35669	-1.42939	-0.186336	-0.219237	-0.0750306	1.89539	1.99686	1.99454	0.00477141	-0.0360818	-0.0611096	0.655229	0.72996	0.713346	1.06466	1.09804	1.19105	-1.24555	-0.987277	-1.2059	-1.12116	-0.746621	-0.730649	0.905271	0.809341	0.758547	-1.50408	-1.46521	-1.67908	-0.991172	-1.27998	-1.34065	0.684834	0.505271	0.513204	-0.343213	-0.234145	-0.421929	0.528581	0.150333	0.492416	1.48838	0.775398	1.10526
ENSG00000255921		A	-0.0787369	0.653557	-0.298615	1.84404	1.56365	1.96953	1.98259	2.554	2.5342	-0.874145	-0.874145	-0.874145	-0.874145	-0.874145	-0.874145	0.711321	0.7753	0.731828	-0.874145	-0.574849	-0.874145	-0.294619	-0.559997	0.671655	1.02585	0.947161	1.36143	-0.874145	-0.508218	-0.122647	-0.874145	-0.874145	-0.557026	-0.111467	-0.874145	0.060578	-0.874145	-0.874145	-0.874145	-0.26346	-0.874145	-0.874145	0.294716	-0.874145	-0.577175
ENSG00000117600	PLPPR4	A	0.247949	-0.162646	0.00822728	1.51107	1.37929	1.83736	2.1505	1.99501	2.32201	-0.689763	-0.670392	-0.679288	-1.18003	-1.43314	-0.675916	0.0267694	-1.12576	-1.43314	-1.43314	-0.490404	-0.282951	-0.121016	0.12572	0.430609	1.19704	0.951832	1.31251	-1.03816	-0.775577	-0.681645	-0.54089	-0.584141	-1.43314	0.0817115	0.594296	1.20869	-0.659921	-1.43314	-0.76054	-0.220598	-0.614333	-0.297391	0.652855	0.597364	0.786252
ENSG00000225708		A	0.278566	0.253965	0.637328	1.99098	2.69008	1.79182	3.15425	3.03965	2.43402	-0.516842	-0.516842	-0.516842	-0.516842	-0.516842	-0.516842	-0.516842	-0.516842	-0.516842	0.237245	-0.516842	-0.516842	-0.516842	-0.202694	-0.516842	0.112096	-0.516842	-0.516842	-0.516842	-0.516842	-0.516842	-0.516842	-0.175329	-0.516842	-0.516842	-0.516842	-0.516842	-0.516842	-0.516842	-0.516842	-0.516842	-0.516842	-0.516842	-0.516842	-0.516842	-0.219872
ENSG00000249906		A	-0.0966167	-1.05196	0.297507	-0.278044	-0.39209	-0.526947	1.55884	1.26441	1.38038	-1.57908	-0.80749	-2.02525	-0.980934	-0.383687	0.0397114	1.76571	1.85522	1.79458	-1.77876	-1.2163	-1.31082	-1.16161	-0.543087	-0.557106	0.487095	0.782217	0.845817	0.972976	0.437588	0.209802	-0.273201	-0.942557	0.411832	0.539443	0.00623704	0.265716	-0.914005	-1.36944	0.125012	0.060449	-0.603561	-0.66473	1.90455	1.11283	1.33936
ENSG00000138646	HERC5	A	0.143134	-0.0601058	0.142691	0.128937	0.14674	0.578869	1.91685	1.92951	2.00649	-0.117068	-0.560133	-0.371297	-0.106266	-0.38995	-0.283303	0.178994	0.0902118	0.117433	-0.444546	-0.319921	-0.128805	-0.326126	-0.0310041	-0.314807	2.24093	2.25572	2.37193	-1.6449	-1.54035	-1.97449	0.17649	0.424627	-0.0780042	0.352011	0.301049	0.446471	-1.72308	-1.29647	-1.31114	-0.929028	-0.62282	-1.41217	0.0647375	-0.461204	0.433164
ENSG00000151632	AKR1C2	A	-0.26962	-0.340296	-0.556573	-0.248818	0.00494727	-0.164096	1.77423	1.911	1.78395	-0.557822	-0.461188	-0.454661	-1.63487	-1.48597	-1.38355	1.29067	1.1424	1.10898	-1.41757	-1.43453	-1.22757	-1.52861	-1.40186	-1.10508	-0.527652	-0.0998035	-0.398604	-0.690224	-0.415505	-1.0788	-0.127966	0.139641	-0.141456	1.09136	1.11384	1.04024	0.716169	0.56934	0.685055	-0.0252521	0.103435	-0.155075	1.44338	1.75629	1.6581
ENSG00000162520	SYNC	A	-1.07704	-1.01443	-1.34037	0.144709	0.34787	0.212787	1.00075	1.10069	1.12077	-2.21432	-1.73663	-1.68731	-0.6826	-0.85116	-0.681756	1.55822	1.55287	1.53913	-0.86406	-1.00026	-1.13505	0.216976	0.213899	0.288585	1.36848	1.32661	1.421	-0.686441	-0.640747	-0.561396	0.790322	0.67397	0.795417	1.05644	1.07751	1.05616	-1.44986	-1.21485	-1.1553	0.308189	-0.252408	0.370721	0.752937	-0.238676	0.189656
ENSG00000246430	LINC00968	A	-0.571816	-0.571816	-0.571816	1.12069	1.28046	1.11715	3.53535	3.15802	3.18334	-0.571816	-0.270532	-0.274608	-0.571816	-0.571816	-0.571816	-0.249737	-0.0111817	-0.571816	-0.571816	-0.0247743	-0.571816	-0.571816	0.218815	-0.261526	0.828327	0.516479	1.26335	-0.17683	-0.571816	-0.571816	-0.571816	-0.571816	-0.571816	-0.571816	-0.265347	0.17977	-0.571816	-0.571816	-0.571816	-0.571816	-0.571816	-0.571816	-0.571816	-0.571816	-0.571816
ENSG00000174125	TLR1	A	-1.14647	-1.41681	-1.42976	1.53954	1.61822	1.32078	1.75525	1.60358	1.85407	-1.06361	-1.55679	-0.75883	-0.285238	-0.00678562	0.0238969	0.480275	0.507054	0.205961	-1.78161	-0.609179	-1.64842	0.358406	-0.0123985	0.423243	0.635558	0.758175	0.294476	-1.33555	-1.86778	-1.23645	0.537212	0.389422	0.295168	0.428127	0.638258	0.0531355	-1.35366	-1.1375	-0.805294	0.697437	0.025761	0.595662	1.06831	0.784127	0.56104
ENSG00000223865	HLA-DPB1	A	-0.427781	-0.518902	-0.476539	-0.564513	-0.580027	-0.640242	1.51013	1.62146	1.52321	0.0432177	0.0501008	0.18946	-0.264955	-0.142644	-0.367469	1.77603	1.7514	1.70967	-0.06662	-0.102304	0.0429373	-0.489278	-0.637802	-0.527245	0.863776	0.89324	0.768568	-1.31519	-1.13107	-1.43211	-1.42534	-1.47518	-1.28793	0.57271	0.614344	0.453839	-0.959983	-0.841316	-1.0459	-1.13114	-0.715576	-1.05725	1.5131	1.88754	1.83957
ENSG00000233817		A	-1.42238	-0.196202	-0.912884	0.232267	-0.0757021	0.575344	2.27269	2.03211	2.23623	-1.13135	-0.296774	-1.2804	-0.672938	-0.192781	-0.397762	0.737065	1.03749	0.521585	-1.92047	-1.45937	-1.35944	-0.905661	-1.23732	-1.24706	1.65609	0.789212	1.20199	0.87954	1.17829	0.687875	-0.938741	0.0268507	-1.06126	0.644114	1.17	0.665962	-0.572895	-0.175231	-0.340926	0.30398	-0.391392	0.124461	0.240076	-0.953257	-0.0709969
ENSG00000214510	SPINK13	A	-0.945175	-0.945175	-0.628899	0.532891	0.321321	0.0465459	0.960659	0.378	0.34324	-0.945175	-0.945175	-0.945175	-0.945175	-0.945175	-0.945175	1.44775	0.332663	-0.404925	-0.647861	-0.945175	-0.945175	-0.945175	-0.631027	-0.945175	1.86438	2.20597	1.2904	-0.945175	-0.945175	-0.521038	-0.293753	0.27851	0.042772	2.20786	2.11435	1.89333	-0.639075	-0.945175	-0.0260875	-0.607758	-0.61789	-0.635456	0.960311	1.65152	0.958918
ENSG00000254349	MIR2052HG	A	-0.869561	0.0877085	-0.869561	-0.13001	-0.018926	0.291162	3.08329	2.86028	2.91106	-0.577135	-0.568276	-0.869561	0.235208	-0.31149	-0.323435	1.21848	1.07511	1.19379	-0.869561	-0.570265	-0.377474	-0.0691995	-0.555413	0.790188	0.802051	0.398145	1.60696	-0.869561	-0.869561	-0.869561	-0.869561	-0.528048	-0.869561	-0.319226	-0.563092	-0.117975	-0.869561	-0.869561	-0.869561	-0.869561	-0.869561	-0.305005	0.714125	0.0113169	0.229941
ENSG00000178685	PARP10	A	-1.11283	-0.986917	-1.26501	-0.272104	-0.428707	-0.334245	1.65818	1.64454	1.6361	-0.764892	-0.877511	-0.706593	-0.380753	-0.425359	-0.322208	0.387414	0.461269	0.477394	-0.835606	-0.998872	-0.73406	-0.200671	-0.228455	-0.271743	1.84118	1.78768	1.67641	-1.13697	-1.33185	-1.17741	0.0949636	0.125418	0.153527	1.25116	1.14102	1.16304	-1.4088	-1.34176	-1.35224	-0.531264	-0.133566	-0.258543	1.32155	1.57788	1.42021
ENSG00000100918	REC8	A	-1.15249	-1.16902	-1.13331	0.369191	0.634856	0.449222	1.28265	1.00814	0.927805	-0.986761	-0.676555	-0.644668	-0.304199	-0.488355	-0.272268	0.684908	0.775883	0.608514	-0.994274	-1.03462	-1.06122	0.00804965	-0.224742	-0.418843	1.28662	1.52296	1.34054	-1.61902	-2.17913	-1.25221	0.698402	0.478198	0.6827	1.16004	0.914521	1.10276	-1.5085	-1.90018	-1.35684	0.0527336	0.361281	0.107292	0.986054	1.64648	1.28741
ENSG00000087237	CETP	A	-1.23583	-0.781384	-1.23591	0.236664	1.08505	0.342541	1.25393	1.53711	1.30604	-1.55219	-1.55219	-0.452006	0.329409	0.196912	-0.167832	-1.23011	0.392483	0.660004	-1.25488	-1.55219	-1.28527	1.18876	0.664778	1.09836	1.25736	1.68762	0.0315358	-0.376046	-1.55219	-1.12805	0.162763	0.91781	1.01263	1.26288	0.706882	0.160982	-0.993705	-0.852683	-1.17704	-0.711847	-0.958311	-0.416438	0.533808	1.84519	0.594602
ENSG00000178726	THBD	A	-1.55662	-0.727475	-1.81602	0.129146	-0.201929	-0.237568	0.62136	0.624358	0.344916	-0.536662	-1.02046	-0.753039	-0.409271	-0.383197	-0.0546745	1.64976	1.65668	1.20177	0.347213	-0.31019	-0.0442166	0.608654	1.08049	0.342575	2.05455	2.31628	1.82679	0.796267	0.74576	0.958374	0.0131469	-1.08383	-0.243121	0.774966	-0.380933	0.0111641	-0.600787	-0.461537	0.0578968	-1.79488	-1.53842	-2.1323	-0.133736	-0.708457	-1.0328
ENSG00000147234	FRMPD3	A	-0.636898	-0.648276	-0.636988	-0.213713	0.816458	-0.373815	2.13293	2.37053	1.90497	-0.417812	-0.953264	-0.656055	-0.484891	-0.180577	-0.654512	2.69129	2.4711	1.88105	-0.409561	-0.406222	-0.266456	-0.152902	0.0272062	-0.953264	-0.60479	-0.0699009	-0.0610346	-0.558277	-0.953264	-0.953264	-0.953264	-0.953264	-0.376325	-0.953264	0.579511	-0.657093	-0.953264	-0.561523	-0.0341763	-0.615847	-0.134454	-0.388707	1.21517	0.470578	1.26613
ENSG00000149295	DRD2	A	-0.515931	-1.12557	-0.744915	0.954226	0.971283	1.17234	1.99802	2.03872	2.0557	-1.13204	-1.6827	-1.47573	0.0713233	-0.110673	0.0366076	0.68339	0.652217	0.746158	-1.54672	-1.09804	-1.112	-0.290898	-0.112106	-0.220221	0.199862	0.318096	-0.0761514	-1.13056	-0.77005	-0.745893	-0.251179	-0.119125	-0.512315	0.693404	0.88383	0.651062	-1.74471	-1.34538	-1.45336	0.38877	0.691435	0.350762	1.25143	1.37007	1.13756
ENSG00000129151	BBOX1	A	-1.2311	-1.2311	-1.2311	-0.310522	0.910986	1.75438	0.352901	0.94044	1.67419	-1.2311	-1.2311	-1.2311	-0.261079	0.875279	0.275115	0.676344	1.29226	1.73484	-1.2311	-1.2311	-0.739013	0.926107	-0.250631	0.0556294	0.668898	0.899396	0.208301	-1.2311	-1.2311	-1.2311	-0.868931	0.289746	0.212973	0.0278859	0.520266	0.144727	-1.2311	-1.2311	-1.2311	0.52226	-0.0463435	0.0538861	1.0893	1.43098	2.17483
ENSG00000157150	TIMP4	A	-1.0484	-1.0484	-1.0484	-0.515892	-0.368098	-1.0484	1.40986	1.6538	1.29852	-0.305016	0.0634402	-0.504872	0.179602	0.224759	-0.749644	2.44415	1.97375	1.29871	0.0520919	-0.749101	-0.781473	-0.729728	-1.0484	-0.482882	-0.184744	-0.403974	-0.396994	-0.343648	-1.0484	-1.0484	-0.156143	-0.706883	-0.471458	0.466458	-0.0873588	-0.113673	-1.0484	-1.0484	-1.0484	0.319507	0.87804	0.23659	2.44171	1.54829	2.04627
ENSG00000277954		A	-0.185391	0.351169	0.226962	1.71357	1.57554	1.51878	1.41692	1.10804	1.89683	-1.00835	-0.236757	-1.45452	0.0527645	0.823376	0.792183	1.05628	0.710775	1.21422	-1.75173	-0.645568	-1.25964	0.236012	0.465241	0.112025	0.940757	0.0695788	-0.859498	-1.35674	-1.75173	-1.75173	-0.312293	-1.41021	-0.76378	-0.803986	-0.218952	-0.817004	-0.343273	-1.05222	-1.07912	0.39408	0.0746694	-0.615975	1.05399	1.09044	0.784273
ENSG00000225963		A	-1.13121	-0.914702	-0.135362	0.121978	-0.690926	-0.125089	1.55088	1.61375	1.61483	-0.501923	-1.09658	-0.728061	-0.687829	-0.561623	-0.213943	0.112354	0.55809	0.144116	-1.51637	-1.19549	-0.929516	-0.78258	-0.14473	-1.25224	1.92633	1.60596	1.53959	-1.48674	-0.768693	-1.11682	0.548436	0.495426	0.0485255	0.905072	0.885822	1.52666	-1.89208	-0.434656	-0.570127	-0.309779	0.466025	-0.369534	1.37289	1.55046	0.969403
ENSG00000102760	RGCC	A	-0.106372	-0.303522	-0.106622	-0.728288	-0.773668	-0.46053	2.88759	2.41355	2.79476	-1.26079	-0.710401	-0.323404	0.284059	0.764217	0.357784	1.13214	0.388654	1.42866	-0.323133	-1.26079	-0.573984	-0.942123	0.0376682	-0.950501	0.529528	0.00691378	-0.368563	-0.556043	-0.894865	0.176888	-0.60937	-1.26079	-1.26079	-0.313051	0.998281	-1.26079	0.384102	-0.869051	-0.885643	0.375165	-0.666912	0.0241948	1.32257	0.306505	1.15677
ENSG00000179954	SSC5D	A	-1.35251	-1.25413	-1.35294	0.127621	0.213686	-0.0410174	1.54874	1.29567	1.22311	-0.691909	-0.734433	-0.860135	0.0894436	-0.0234548	0.111219	0.119581	0.258576	0.17147	-0.180414	-0.086288	-0.247484	0.974087	0.951324	0.764047	1.68567	1.7167	1.66932	-1.48027	-1.82393	-1.74856	0.566802	0.569599	0.394831	0.92885	0.777534	0.696978	-2.09406	-2.07606	-1.60318	0.558796	0.0134832	0.237188	0.247479	-0.208245	-0.0527912
ENSG00000189052	CGB5	A	-1.383	-0.826386	-1.06673	0.309508	0.299148	0.851831	0.615917	0.318876	1.26995	-1.09058	-1.383	-0.629147	-1.12989	-1.383	-1.383	1.20259	0.879835	1.85014	-1.383	-0.83596	-1.11608	0.306123	0.674483	0.891801	1.18207	1.51923	1.42276	-0.423387	-0.482954	-0.36486	0.762444	0.594436	0.185867	1.61092	1.07561	0.833016	-1.383	-1.383	-1.383	-1.04559	0.885957	-0.413721	-0.38396	0.997582	0.333161
ENSG00000137198	GMPR	A	-0.239798	-0.814001	-0.431759	-0.526315	-0.836663	-0.144044	0.734115	0.952946	0.434123	-0.167185	-0.486595	-0.404723	-0.8773	-0.688158	-0.60025	0.536706	-1.91144	-0.412199	-1.28117	-0.138984	-0.0633789	0.0900203	-0.248221	-0.559076	2.51897	2.17284	2.37292	-0.854449	-1.11125	-0.609723	0.805129	0.251175	0.22083	0.896043	1.51531	1.27362	-1.91273	-1.82708	-0.905658	-0.255939	0.711137	0.373043	0.53443	0.927497	0.987225
ENSG00000177453	NIM1K	A	-2.11264	-0.47636	-1.60007	0.68047	0.838168	0.396465	1.0001	1.14178	1.28896	-0.694899	-0.432664	-0.0810014	0.571586	0.18009	0.356118	0.62695	0.74915	0.913691	-0.694056	0.0638279	0.0252701	0.578624	0.386582	0.659856	1.55664	1.58129	1.61239	-1.61469	-1.85079	-2.72001	-0.236088	-0.935921	-0.219862	-0.453206	-0.131278	-0.676065	-0.856415	-1.06665	-1.62703	0.0330665	0.388854	0.101979	0.90814	0.667492	1.17216
ENSG00000114757	PEX5L	A	0.0473733	-0.240549	-0.129312	0.893084	0.861444	1.23779	2.95417	2.76496	2.9521	-1.03375	-0.708368	-0.0923235	1.01522	0.00178768	-0.0854731	-0.169334	-0.106028	0.250154	-0.408536	-0.472938	-0.541301	0.16395	-1.07052	0.318994	0.437007	0.810836	0.492357	-1.26501	-1.03437	-1.02028	-1.53081	-1.24948	-0.94566	0.185685	-0.234268	-0.0969418	-0.781398	-0.958621	-0.75252	-0.483576	-1.02664	-0.156932	0.0694357	0.561935	0.576667
ENSG00000170454	KRT75	A	-0.9082	-0.667949	-0.90829	-0.303987	-0.544268	0.0874215	0.581759	1.42104	0.063849	-1.22457	-1.22457	-1.22457	-0.971455	-1.22457	-0.925814	0.682879	1.46732	1.05666	-1.22457	-1.22457	-0.957642	-0.905897	-0.652594	0.062164	1.12542	2.01524	1.52109	0.306295	0.225527	-0.206423	0.214869	0.651548	0.459158	1.01281	1.51534	1.1895	-0.918466	-0.832825	-0.0950245	-1.22457	-0.897281	-0.914847	1.63176	1.82732	1.06395
ENSG00000259897	FRG2JP	A	-1.13394	-1.45031	-0.296139	0.876786	1.27719	0.928581	1.50263	1.94389	2.08313	-1.15788	-1.14902	-0.696453	0.18638	-0.892238	0.776593	1.35769	1.13144	1.71141	-0.512649	-1.15101	-0.958221	-0.289456	-0.151848	-0.0282361	0.0919447	-0.805886	-0.0109069	-1.05532	-1.45031	-1.02617	-0.17126	0.425805	-0.462362	0.177258	0.399071	-0.207075	-0.490209	-1.45031	-0.531221	0.778938	-0.436953	-1.45031	0.796107	1.44722	1.52364
ENSG00000271474	UNC5C-AS1	A	-1.20022	-1.80928	-0.880494	0.298024	0.471409	0.4281	0.723988	0.189454	-0.00731428	-0.795303	-0.678621	-0.17372	0.18057	0.369793	0.129184	0.90657	1.22983	1.45955	-0.618327	-0.338858	0.101427	0.388831	0.327953	0.502252	1.46295	0.746636	1.02429	-1.80694	-2.10899	-2.76655	0.039259	-0.29655	0.166584	1.15612	0.775766	0.942485	-1.01654	-1.59797	-1.45338	-0.180063	0.0636238	-0.233156	0.93212	1.34355	1.60196
ENSG00000204632	HLA-G	A	-0.837708	-1.3221	-1.12519	-1.19796	-0.274916	-0.483852	1.36317	1.89252	1.55087	-0.308116	0.0275101	-0.208048	-0.556336	-1.31989	-0.459338	1.39376	1.01135	0.46001	-0.778136	-1.73232	-0.886545	0.166686	-0.221879	-0.0779313	1.32965	1.66168	1.65301	-0.0226067	-0.829272	-0.517063	-0.695603	-1.05568	-1.12284	1.1158	1.40252	0.648257	-0.87091	-0.473741	-1.14982	-0.41744	0.327789	-0.859144	0.888858	1.42788	1.48308
ENSG00000114166	KAT2B	A	-1.25388	-1.16094	-1.26064	1.09267	1.13579	1.08687	1.696	1.69397	1.64837	-0.602671	-0.515328	-0.375904	0.794727	0.667529	0.737993	1.35128	1.35912	1.25309	-0.715132	-0.648988	-0.623714	0.0382567	-0.0116909	0.161934	0.193588	0.202162	0.267259	-1.62298	-1.55234	-1.70753	-0.172197	-0.282478	-0.324478	0.304916	0.36504	0.381324	-1.48027	-1.63996	-1.7566	-0.395938	-0.727369	-0.557244	1.25066	0.718967	0.986744
ENSG00000213928	IRF9	A	-1.25311	-1.22484	-1.59125	0.760325	0.396657	0.498194	1.09804	1.24836	1.08197	-0.699268	-1.10811	-0.621686	-0.0444564	-0.395118	0.0414161	0.534437	0.594122	0.735556	-0.971292	-1.06389	-1.08507	-0.0993264	-0.121651	0.116966	1.06243	1.0159	0.955953	-1.90771	-1.16717	-1.63519	0.945137	0.888622	0.926435	0.859496	0.928379	1.14103	-1.46136	-2.00963	-1.30657	-0.0491502	0.303036	-0.114874	1.06281	1.449	1.28645
ENSG00000163840	DTX3L	A	-1.19321	-1.23455	-1.25701	-0.248041	-0.232136	-0.194854	1.65917	1.68126	1.61307	-0.974173	-0.934887	-0.771324	-0.811341	-0.748613	-0.801966	0.532429	0.52496	0.484902	-1.0518	-1.01668	-1.01889	-0.603577	-0.545735	-0.558967	1.82578	1.76693	1.72207	-0.179788	-0.280995	-0.313988	0.570635	0.510269	0.596556	1.23907	1.21643	1.27459	-0.88663	-0.917813	-0.916282	-0.849306	-1.03908	-0.937982	1.30311	0.936304	1.06209
ENSG00000244586	WNT5A-AS1	A	1.45039	1.33225	1.33676	0.505376	0.761947	0.807116	1.11213	0.507056	0.878121	-0.571746	-0.934246	-0.78554	0.243847	0.255225	0.228737	0.232002	-0.205703	-0.0857796	0.524474	0.373259	0.266629	0.632992	0.642423	0.758283	1.56315	1.76943	1.59678	-1.00425	-1.12049	-1.43298	-0.0970153	-0.0425644	-0.350161	-0.00694629	0.154685	-0.0689507	-0.761327	-0.652236	-0.74426	-0.319445	-1.41843	-0.553945	-1.62707	-2.90693	-2.24306
ENSG00000188906	LRRK2	A	-0.0680804	0.33785	-0.169973	1.40111	1.29611	1.4458	2.34774	2.3777	2.57835	0.29284	0.535041	0.367044	0.240455	0.135387	0.573329	-0.300664	-0.00473978	-0.43316	-0.163478	-0.363343	-0.0386194	-0.0709493	-0.0789291	0.145917	0.0537975	-0.137427	0.0852595	-1.25805	-1.45543	-2.47685	0.264151	-0.112735	0.260127	-0.0100455	0.414692	0.302487	-1.40836	-1.93531	-1.37628	-0.656442	-1.11829	-0.557555	-0.129572	-1.02041	-0.110479
ENSG00000236985		A	-0.485487	-0.208045	-0.264756	0.565012	-0.282101	0.74131	2.28666	2.12006	2.43351	-0.165712	-0.130808	-0.0612542	-0.328794	0.274295	0.373506	1.47243	1.01189	0.914122	-0.672212	0.028019	-1.04019	-1.05999	-1.26119	-0.286469	0.966729	0.795021	0.972086	-0.687446	-1.6859	-0.614143	-0.772775	-0.67192	-1.06388	-0.792836	-0.642165	-0.338651	-0.77791	-0.695749	-0.922281	-0.543676	-2.05182	-0.01161	1.19439	1.04805	1.32266
ENSG00000138792	ENPEP	A	-0.531624	-0.581358	-1.03718	1.02474	1.21548	1.1309	1.42245	1.32428	1.14307	-1.46704	-1.34165	-1.19135	-0.245524	0.362038	-0.0843053	1.0779	1.20551	0.980838	-0.563892	-1.53783	-1.04286	0.422666	0.255982	0.32686	1.00825	0.480254	0.748416	-1.32368	-1.66766	-1.82499	0.696475	0.283719	0.621641	0.132493	0.546464	0.543575	-0.630414	-1.59191	-2.59007	0.451098	0.0832117	0.38054	0.379426	0.280697	0.724333
ENSG00000206503	HLA-A	A	-0.856538	-0.874942	-0.864716	-0.313579	-0.254363	-0.318473	1.77088	1.84974	1.7763	-0.687552	-0.719685	-0.66076	-0.373325	-0.478523	-0.528386	0.862518	0.821745	0.857136	-0.705455	-0.614561	-0.583108	-0.384169	-0.401241	-0.37766	1.53469	1.5608	1.45372	-0.960416	-1.09528	-1.12024	-0.832706	-0.78105	-0.758047	1.16427	1.14431	1.01719	-1.00946	-1.03759	-1.0413	-0.813769	-0.366657	-0.661658	1.23101	1.73668	1.69422
ENSG00000277632	CCL3	A	-0.591246	-0.286258	-0.27497	-0.058742	-0.591246	0.400475	2.65539	2.93421	2.78405	-0.591246	-0.591246	-0.591246	-0.591246	-0.591246	-0.591246	1.3162	0.537902	0.158363	-0.591246	-0.591246	-0.591246	-0.591246	-0.019274	-0.591246	1.83405	1.53925	2.02611	-0.19626	-0.225319	-0.591246	-0.591246	-0.591246	-0.591246	-0.591246	-0.591246	-0.591246	-0.591246	-0.591246	-0.591246	-0.591246	-0.591246	-0.591246	-0.591246	0.0512218	0.787227
ENSG00000178568	ERBB4	A	-0.581347	-1.01078	-0.413229	1.101	0.973562	0.87846	1.60124	1.8268	1.29083	-1.5674	-1.5674	-1.5674	-0.339401	-1.26155	-0.810172	-0.567021	-1.26002	-0.472784	-0.466911	-0.46124	-0.880592	0.121726	0.211974	0.707404	-0.32491	1.03383	0.267767	-0.862651	-1.20147	-1.14326	-0.127965	-0.518926	0.805353	1.14917	1.45058	1.17612	-0.6073	-0.614376	-1.19225	0.661847	0.258997	0.77485	1.89029	-0.000102529	1.63865
ENSG00000224081	SLC44A3-AS1	A	-0.915062	-1.92478	-1.90587	-0.219952	0.289195	-0.17274	1.04085	0.878029	1.59487	-0.88576	-0.393468	-0.191861	0.189821	0.575295	-0.254496	0.104194	1.15064	1.51765	-0.98017	-0.659289	-0.787351	0.259555	0.185834	0.46698	0.919475	0.841945	0.775676	-1.52178	-2.11547	-2.05726	0.264302	0.355122	-1.17395	0.945259	0.769622	0.951412	-0.731388	-1.52837	-0.388277	0.0403709	0.864482	0.371824	0.838806	0.990823	1.62527
ENSG00000240922	LSAMP-AS1	A	-0.910264	0.449476	-0.0445734	1.28037	0.897358	1.78456	1.79816	1.51587	0.558668	-0.950492	-1.18466	-1.18874	1.09568	1.61112	1.72863	0.215019	0.163502	0.223842	-0.942241	-0.727529	-1.21902	0.203182	0.187383	0.27941	0.414055	-0.218238	0.749634	-1.48594	-1.48594	-1.48594	-0.387369	-1.14443	-1.48594	0.60185	-0.524906	0.324166	-0.712721	-1.48594	-0.566856	-0.6456	-0.472588	0.0579135	0.51262	1.35622	1.26124
ENSG00000231389	HLA-DPA1	A	-0.369354	-0.367541	-0.344422	-0.648714	-0.671244	-0.625582	1.4343	1.51866	1.47796	0.652908	0.644006	0.659672	0.0843833	-0.00615319	0.074294	1.6265	1.53481	1.53552	0.266794	0.176539	0.225754	-0.480322	-0.517601	-0.451881	0.866451	0.862765	0.79437	-1.14644	-1.38879	-1.39368	-1.42133	-1.45138	-1.44305	0.367564	0.417227	0.355648	-1.06294	-1.12149	-1.12502	-1.2757	-1.17064	-1.19512	1.31777	1.34349	1.441
ENSG00000007237	GAS7	A	0.115362	0.0331875	0.089141	0.926812	0.903233	0.875627	2.37103	2.33135	2.32555	0.114264	0.0848863	0.160468	0.559595	0.527199	0.506889	0.535178	0.504337	0.487031	-0.660162	-0.688867	-0.643017	-0.434511	-0.381721	-0.398837	0.355385	0.233284	0.304323	-2.06508	-2.15689	-2.27603	-1.54137	-1.55129	-1.43948	-0.258116	-0.27684	-0.30338	-0.331905	-0.376731	-0.344148	0.303763	-0.113878	0.147763	0.863852	0.235941	0.346795
ENSG00000179083	FAM133A	A	0.291522	0.287449	0.0835036	-0.237529	-0.126954	-0.499976	1.74057	1.96267	2.05995	-0.536526	-1.32265	-0.728776	-1.20411	-1.15653	-1.81248	1.15118	0.866068	0.826635	-0.943084	-0.68581	-1.34173	-1.73053	-1.82241	-1.76458	0.0810371	0.121977	-0.080285	0.105589	-0.232857	-0.891957	-0.161913	-0.336853	-0.417779	0.752666	0.872855	0.875605	0.359155	0.454159	0.590434	0.0542673	0.741121	-0.0975235	1.00316	1.4173	1.43397
ENSG00000121005	CRISPLD1	A	-1.2304	-1.29391	-1.02254	-0.151768	-0.221283	-0.266019	1.96949	2.06253	2.03622	-0.426079	-0.558522	-0.437093	-0.539479	-0.464664	-0.374261	1.34406	1.27221	1.28275	-0.340788	-0.438449	-0.333765	-0.301852	-0.120642	-0.258618	1.41384	1.30269	1.4661	-1.60118	-1.70492	-1.94288	-0.57199	-0.513913	-0.643722	0.219612	0.242936	0.318407	-0.866288	-0.568507	-0.749201	0.103091	-0.202544	-0.041278	1.27494	0.725675	1.152
ENSG00000143847	PPFIA4	A	-0.559689	-0.852684	-0.731398	-0.565271	-0.695081	-0.616872	0.191135	0.150121	0.119857	0.738959	0.593445	0.754259	-0.626665	-0.547734	-0.945232	0.64414	0.863101	1.01544	0.935305	0.938459	0.87331	0.368551	0.354607	0.278153	2.28107	2.31569	2.35742	-2.18955	-1.94095	-2.3719	-0.996078	-0.603383	-0.702329	-0.582281	-0.432045	-0.59303	-0.484005	-0.4933	-0.0941337	0.24047	0.181336	0.174201	0.43219	0.48	0.342383
ENSG00000166035	LIPC	A	-0.98422	-1.02105	-0.984506	1.09659	1.14027	0.314877	1.30071	1.43404	1.45232	-0.22576	-1.31404	-0.35456	0.288136	0.205294	1.19165	0.619181	0.71754	0.313497	-1.48822	-0.805341	-1.56753	0.260722	-0.0653134	-0.0146587	0.898361	0.36337	0.914844	-2.03089	-1.76831	-1.18277	-0.0252394	0.410643	0.41126	0.904149	0.549321	1.28316	-1.86739	-1.72637	-1.50679	0.338984	0.726981	0.427345	0.327379	0.62601	0.416329
ENSG00000170379	TCAF2	A	-0.661376	-0.645981	-0.426647	0.0925303	0.146147	0.274099	1.34079	1.48976	1.50164	0.260209	0.279821	0.615466	-0.341346	-0.432303	-0.438553	1.57394	1.28737	1.26011	0.363305	0.714969	0.171406	0.0568079	-0.0458427	0.0701821	1.78073	1.6657	1.70552	-1.14029	-1.50345	-1.79114	-1.08938	-1.94866	-1.12816	-0.0192765	-0.0491844	0.306204	-1.15578	-1.25429	-1.50558	-0.801055	-0.5382	-1.16333	0.399424	0.320951	0.402755
ENSG00000258483	LINC02251	A	1.8812	1.74514	1.0022	2.50757	1.74536	1.46311	1.41936	1.47891	1.81462	-0.93086	-1.22329	-0.123101	-0.118517	-0.917433	-0.67716	-0.415607	0.312604	0.382687	0.156325	-0.464871	-0.364941	0.0888418	0.450041	-0.440984	0.77864	-0.578863	-0.124739	-1.22329	-0.857359	-0.799148	-0.124711	-0.374284	-0.0667593	0.1693	0.626093	0.0199481	-0.917186	-0.270262	-1.22329	-1.22329	-1.22329	-0.442221	-1.22329	-1.22329	-0.469952
ENSG00000147443	DOK2	A	0.112619	-0.316817	-0.873434	0.604632	0.978847	0.81553	2.48282	2.41383	2.39793	-0.873434	-0.873434	-0.576225	-0.873434	-0.873434	-0.873434	-0.873434	-0.873434	-0.123825	-0.873434	-0.873434	-0.60651	-0.873434	-0.873434	-0.563143	-0.873434	0.697465	0.0187954	-0.873434	-0.873434	-0.873434	0.225141	-0.531921	0.916671	0.0743073	0.253134	0.3698	-0.567334	-0.173926	-0.873434	-0.0330903	0.139922	1.46882	1.37298	1.58284	1.41509
ENSG00000124145	SDC4	A	0.853999	0.834499	0.820093	1.2834	1.32038	1.31414	1.3584	1.44138	1.40963	-1.71492	-1.77238	-1.69756	-1.23004	-1.21317	-1.14346	0.736796	0.764659	0.739003	-0.25077	-0.209114	-0.195496	0.546412	0.54005	0.517732	1.24347	1.17904	1.16903	0.776566	0.825763	0.873167	-0.61174	-0.583982	-0.551445	-0.646702	-0.578248	-0.618604	-0.89441	-0.892205	-0.904805	-1.17116	-1.03351	-1.20857	-0.581475	-0.451958	-0.391887
ENSG00000255690	TRIL	A	-1.16702	-0.369302	-0.32438	-1.11463	-1.46923	-1.31148	-0.0139466	-0.148609	0.607334	1.42807	0.95462	1.05427	0.19902	-0.828183	-0.176077	0.737928	0.370565	0.217256	0.871803	0.88137	0.750112	-0.237181	-1.17374	-0.429749	2.5707	2.15136	2.60739	-1.51258	-1.02211	-0.863097	-0.757245	-0.822961	-0.583021	0.294463	0.413432	0.929841	-0.145047	-0.429641	-0.379077	0.17623	0.194025	0.473607	-1.30334	-0.441692	-0.860058
ENSG00000204261	PSMB8-AS1	A	-1.52405	-1.52179	-1.07102	0.096819	-0.016819	0.456851	1.47141	1.76932	1.51617	-1.00133	-0.767271	-0.911605	0.0657966	-0.0849476	-0.0467276	0.284788	0.197527	0.136253	-0.977634	-1.07415	-1.0017	0.237053	-0.536584	-0.403333	1.22756	1.41267	1.0285	-1.05531	-0.74495	-1.28509	0.572437	0.767985	0.260907	1.22569	1.02543	1.24344	-1.56886	-1.01886	-1.13055	-0.793997	-0.252899	-0.406084	1.11808	1.64273	1.43813
ENSG00000261025		A	-0.111934	-0.628825	-0.457952	0.427771	1.3076	0.175459	2.26924	2.33146	2.15623	-0.812886	-1.13657	-0.961935	0.255108	0.284082	0.0117773	0.493607	-0.144611	0.93499	-1.14524	-0.0772132	-0.887687	-0.00441949	-0.751114	0.143128	0.965388	0.321081	0.718035	-1.89932	-1.89932	-1.89932	-0.459888	-0.519419	-0.911376	0.0215615	0.128116	-0.0892125	-0.773801	-0.730744	-0.980235	0.622446	0.5819	0.222531	0.558542	0.942845	1.41013
ENSG00000149591	TAGLN	A	-1.00838	-1.0346	-1.24497	0.100477	0.231286	0.22335	1.0709	1.07689	1.03629	-0.673214	-0.496935	-0.497721	-0.0305263	0.193731	0.228621	1.7064	1.49668	1.67487	-0.573895	-0.528126	-0.566464	0.178359	0.336753	0.0165115	1.65309	1.55834	1.61524	-1.90466	-1.71322	-1.95062	-0.462137	-0.452106	-0.181396	0.191334	0.170618	0.259661	-1.78476	-1.45497	-1.20255	0.446575	0.880473	0.381507	0.311635	0.481982	0.239688
ENSG00000167703	SLC43A2	A	-0.931912	-0.77426	-0.820759	1.26298	1.29215	1.35539	1.3619	1.40948	1.33459	-1.20266	-1.0166	-1.12353	0.0422004	0.102592	-0.0146314	0.769619	0.655655	0.540257	-0.964252	-0.549456	-0.801235	1.26195	1.22995	1.28017	0.580422	0.580751	0.555858	-1.6714	-1.64052	-1.225	-0.339621	-0.155421	-0.113976	0.417351	0.352335	0.27172	-1.5552	-1.87406	-1.52365	-0.551946	-0.186835	-0.310623	0.886636	0.861795	0.941822
ENSG00000197769	MAP1LC3C	B	-3.19841	-3.47468	-3.57459	1.86536	1.95165	1.9114	-1.97386	-2.2339	-1.40725	-2.01328	-1.76447	-1.41149	3.30994	3.25045	3.14708	0.0160487	-0.0563726	0.0842489	-2.58951	-1.66234	-2.65969	3.31729	3.23106	3.23524	-1.96166	-2.03266	-1.90711	-2.28522	-1.89236	-1.67748	2.8022	2.90017	2.95282	-0.605626	-0.545298	-0.580384	-2.09102	-2.08716	-1.57073	4.65258	4.83574	4.72248	-0.577537	-0.0758666	-0.275828
ENSG00000171401	KRT13	B	-1.63227	-1.77872	-1.97828	2.7091	2.88632	2.74884	-1.33329	-0.832961	-1.14259	-2.8842	-2.86926	-2.87613	0.33152	0.336933	-0.0687063	-2.24931	-2.00703	-1.52228	-2.482	-2.47692	-2.92757	1.55318	1.5975	1.53429	-1.51966	-2.53629	-1.98025	-1.48066	-1.3576	-1.27636	3.66753	3.77044	3.90723	1.71519	1.94615	1.75402	-2.14574	-3.02791	-2.10649	4.01767	4.20299	3.99027	1.81689	2.26656	1.73987
ENSG00000104081	BMF	B	-2.61596	-2.70163	-2.97882	2.33807	2.39214	2.43361	1.72712	1.77336	1.76081	-3.19321	-3.13744	-2.36361	2.03274	1.95639	1.96055	1.80027	1.78724	1.68359	-3.02257	-2.36908	-2.99635	2.30228	2.32461	2.32226	0.622286	0.611102	0.571052	-2.95819	-3.97701	-4.97658	1.80047	1.80448	1.80401	1.0531	0.991747	0.921668	-3.67317	-3.65494	-3.8365	1.60556	1.59165	1.64645	1.08026	0.824094	0.932082
ENSG00000106772	PRUNE2	B	-3.30273	-3.7086	-3.65335	0.917918	0.983093	0.886168	1.95346	1.73728	1.88276	-0.641817	-0.536263	-0.320788	3.18805	3.23197	3.22693	3.412	3.37589	3.38713	-2.20925	-1.93925	-2.34659	1.08187	1.15972	1.15323	1.14469	0.999332	1.09626	-3.68025	-3.92129	-3.94482	0.0998235	0.169153	0.091049	0.879942	0.767362	0.826807	-3.61586	-3.69314	-3.71416	0.435708	-0.595376	0.0773611	1.88867	0.668598	1.10132
ENSG00000248608		B	-3.13158	-3.0959	-3.67091	1.57098	1.35661	1.52565	1.53354	1.27002	1.51286	-2.22869	-1.99798	-1.54346	3.16065	3.26254	3.17845	0.935328	0.81079	0.74706	-1.75287	-2.06738	-2.10351	2.00331	1.77113	1.80986	0.638154	0.647694	0.585565	-3.30309	-3.85818	-4.07995	0.573627	0.553369	0.419719	0.96462	0.891329	0.889554	-3.47483	-3.95921	-4.01396	1.94144	2.37373	1.96161	1.49649	2.02846	1.86735
ENSG00000111341	MGP	B	-4.20494	-4.18573	-4.40286	0.708357	0.730519	0.725251	-1.13125	-1.10122	-0.95866	-0.60667	-0.731351	-0.526192	1.16364	1.11988	1.21212	2.10919	2.13129	2.06089	-1.6836	-1.4666	-1.4334	1.52196	1.49835	1.56255	0.506271	0.524149	0.442404	-3.10586	-3.78297	-4.31779	2.02111	2.23134	2.12394	1.61275	1.65313	1.60289	-3.1671	-2.9918	-3.14283	2.00443	2.31331	2.07081	2.17176	2.58562	2.53291
ENSG00000135824	RGS8	B	-3.89165	-3.56469	-3.38215	1.18003	1.05211	1.00402	1.9299	1.79478	1.90827	-2.71581	-2.76604	-1.51605	2.34873	2.21152	2.29996	0.964735	1.3742	1.32621	-3.93297	-2.96222	-3.18669	0.191942	0.725736	0.778667	-0.072565	-0.276168	-0.238794	-2.74807	-2.72837	-2.78627	0.821238	0.789805	1.05074	0.708746	1.11795	0.641906	-2.0548	-2.44104	-1.71798	3.12314	2.62245	2.99933	2.92206	2.54123	2.55292
ENSG00000272398	CD24	B	-3.32588	-3.09049	-3.26319	2.29007	2.32083	2.29154	-0.138242	-0.166349	-0.271773	-3.10255	-3.12665	-2.66878	1.09201	1.07985	1.02667	2.16309	2.12818	2.19516	-2.37035	-1.63491	-2.44598	2.76871	2.80087	2.79837	0.63231	0.661596	0.575877	-1.77348	-2.46496	-2.47282	2.3991	2.39984	2.44664	0.389451	0.5822	0.522243	-3.33322	-4.2803	-3.17783	1.70794	1.82393	1.7272	0.713281	0.762703	0.808092
ENSG00000132561	MATN2	B	-4.36128	-3.98799	-3.94966	0.599189	0.615303	0.350624	1.98868	2.02747	1.93612	-1.26961	-1.46605	-1.03834	2.23905	2.28355	2.22458	2.46662	2.42716	2.6001	-1.63489	-1.41657	-1.83899	1.96986	2.10873	2.08366	2.11555	2.01676	2.29073	-2.52865	-3.02529	-4.49755	0.315423	0.633568	0.293414	0.231483	0.121089	0.502374	-3.66771	-2.93275	-3.52666	0.391729	0.210825	0.483845	1.34968	0.94299	1.32182
ENSG00000064205	CCN5	B	-3.99727	-3.04	-2.11121	2.03145	2.06168	1.75461	0.444298	0.732649	0.289116	-2.51309	-3.44688	-1.70773	2.22463	2.23445	1.98804	2.07494	2.18214	1.85518	-2.61766	-1.84082	-2.1325	2.00898	1.94702	2.27972	2.01139	1.71766	1.54671	-2.82113	-3.09722	-3.57313	1.18798	1.17218	1.4548	0.440151	0.23161	0.816143	-2.58882	-2.82869	-2.86773	0.933992	1.18845	1.29091	0.210371	0.349998	0.522642
ENSG00000181143	MUC16	B	-1.96285	-2.69158	-2.44646	2.85159	2.8906	3.04115	-0.42697	-0.871195	-0.74037	-2.73688	-2.50281	-2.61546	0.972965	0.696231	0.690781	1.60487	1.62231	1.7355	-2.34152	-1.52637	-1.93525	2.99994	3.10209	3.20297	1.15014	0.910998	1.15752	-1.08411	-1.91821	-3.08941	3.13097	2.9471	2.78044	0.359395	-0.0325743	0.225765	-2.58251	-3.16394	-2.85648	1.38569	0.351241	0.414999	-0.749309	-1.05521	-0.895802
ENSG00000163435	ELF3	B	-1.0463	-1.12696	-1.30411	2.90903	2.89491	2.98591	1.16268	1.10725	1.06777	-2.75005	-3.06946	-2.73037	-0.551729	-0.522241	-0.361586	-0.186252	0.181636	-0.089671	-1.3633	-0.626943	-0.993579	2.57436	2.51898	2.57622	0.167631	0.696705	0.349158	-2.28467	-2.84299	-3.78354	3.16148	3.227	3.11378	-0.835497	-1.20191	-0.777719	-3.05168	-2.75913	-2.43498	2.53576	2.59543	2.62038	-0.803482	-0.233632	-0.714284
ENSG00000172346	CSDC2	B	-2.50849	-2.8564	-3.23814	0.836388	0.439879	0.61344	-2.81439	-2.11179	-1.76905	-1.24239	-1.37735	-1.45815	2.64998	2.58887	2.64905	0.786972	0.960222	0.464029	-1.52368	-0.828838	-0.560274	3.42274	3.44188	3.52629	0.436694	0.558518	0.272052	-2.2828	-2.36357	-2.57056	2.25065	2.29709	2.40085	-0.660634	-0.458873	-0.647619	-2.40521	-2.1429	-1.72054	2.47062	2.9406	2.35869	-0.389138	-0.2025	-0.2322
ENSG00000198597	ZNF536	B	-0.234619	-0.78507	-0.558543	2.24162	2.28036	2.23944	1.57158	1.62713	1.52486	-1.355	-1.16851	-1.00657	2.87726	2.94807	2.82367	1.69963	1.53216	1.62955	-2.45053	-2.41191	-2.34236	1.18491	1.24837	1.2711	0.508907	0.415461	0.305626	-4.00959	-3.88653	-4.18628	-0.675545	-1.02357	-0.782298	-0.560759	-0.61629	-0.619621	-3.31633	-2.76092	-3.352	0.984592	0.725201	0.981331	2.02536	1.67602	1.78063
ENSG00000113361	CDH6	B	-3.35687	-2.64912	-2.97223	-0.624304	-0.423463	-0.312474	0.837141	0.918281	0.752233	-3.55378	-3.77887	-3.22386	0.0569904	-0.163264	0.531171	-0.992855	-0.716268	-1.01857	-1.79496	-1.62074	-1.78457	1.43771	1.411	1.7676	1.02477	0.976214	0.835858	-1.60997	-1.64188	-1.50254	1.35503	1.49097	1.27798	1.11909	1.39172	1.3258	-0.722619	-1.18847	-1.05167	3.24342	2.8055	3.15753	3.28768	2.7066	2.99304
ENSG00000229400	CNIH3-AS1	B	-2.11023	-2.30738	-1.95975	1.92485	1.94275	1.5773	1.44821	1.30719	1.2961	-2.7292	-2.5019	-1.65165	2.06855	2.14685	1.91335	1.82355	1.36447	1.83908	-2.96734	-2.32191	-2.57784	0.578094	-0.597419	0.0742557	-0.512444	-1.04425	-0.581718	-2.86966	-2.89872	-2.84051	0.193143	-0.0505836	-0.000954638	1.503	1.64758	1.79536	-1.51464	-2.56514	-2.13511	1.01664	1.153	1.62949	2.94291	2.84138	2.71126
ENSG00000187955	COL14A1	B	-2.87016	-3.03168	-3.28233	0.427714	0.83231	0.613482	-0.17108	0.135346	0.209851	-1.14914	-0.861752	-0.290839	2.08249	2.04059	2.13142	0.608627	0.468947	0.676726	-1.37934	-1.05075	-1.06508	1.35478	1.57462	1.54966	1.12339	1.00694	0.847096	-3.07212	-3.53645	-4.4365	1.11633	1.07456	0.999279	0.493812	0.584895	0.764245	-3.31098	-2.28863	-3.30696	1.86717	1.77955	1.65204	2.65436	2.17485	2.25872
ENSG00000277494	GPIHBP1	B	-2.86532	-2.05932	-2.19586	1.12212	1.08697	1.31024	0.460847	0.177743	0.0896783	-2.88926	-2.63129	-2.88447	0.931082	0.84951	0.834926	0.701664	0.771116	1.14582	-2.63798	-2.63464	-2.32334	1.06959	1.20711	0.621306	0.102655	0.530575	0.695734	-1.81731	-2.0741	-1.15455	3.20147	3.34725	3.39055	0.784506	0.577888	0.759094	-2.05616	-2.48218	-2.80653	2.92644	1.91021	2.2733	1.25943	0.429482	0.944002
ENSG00000261739	GOLGA8S	B	-2.7029	-2.062	-2.22405	2.12542	1.85436	1.95334	1.84971	1.65515	1.99224	-2.27589	-2.07144	-1.91908	1.61184	1.77176	1.65985	0.338967	0.556422	0.916954	-2.26518	-2.47222	-1.86907	1.57974	0.529686	1.29953	-0.66928	-0.290011	-0.213501	-2.31452	-2.65334	-2.59513	1.1829	1.22064	0.602334	-0.583094	-0.760194	-0.875803	-2.71317	-2.62753	-1.7061	2.60188	1.98377	2.40386	2.40513	1.47888	2.28914
ENSG00000130707	ASS1	B	-3.28939	-3.4622	-3.87234	-0.352869	-0.327958	-0.483535	-2.85229	-2.38971	-2.1218	0.935927	0.917047	0.806749	2.25651	2.18469	2.23905	1.68305	1.76857	1.75259	0.923451	0.927918	1.00989	2.6033	2.52127	2.6973	2.11888	2.03566	2.01484	-1.95797	-1.9301	-2.15482	-0.0714431	-0.0294853	-0.100008	-1.61222	-2.06647	-1.36427	-0.300932	-0.216784	-0.0998594	0.812745	1.08223	0.979179	-1.44347	-0.689879	-1.08102
ENSG00000164106	SCRG1	B	-2.33143	-2.65072	-2.97787	-1.26527	-0.960646	-1.53825	-0.219815	-0.641962	-0.466239	-1.57297	-1.27616	-0.976513	2.54558	2.62945	2.3895	1.11029	1.61383	1.14804	-2.05564	-1.5439	-1.82997	0.703129	-0.00221295	0.341041	1.00836	1.10649	1.13887	-3.3781	-2.66551	-3.34895	-0.315291	-0.0412604	-0.585202	1.39009	1.4446	1.10883	-0.48837	-0.980743	-0.600234	2.45145	2.33526	2.41357	2.28572	2.84652	2.70259
ENSG00000163286	ALPG	B	-2.52571	-2.52571	-1.53988	0.576853	0.549903	0.629463	-1.52643	-2.20337	-1.55358	-0.930072	-1.01074	-0.535142	2.67834	2.51344	2.70629	0.429144	0.89865	1.04735	-0.808261	-0.612477	-1.37552	3.63307	3.5177	3.54529	-0.10041	-0.305307	-1.42716	-0.710364	-1.41813	-0.763409	2.7041	2.70659	2.43954	-0.437916	0.108163	-0.240611	-1.56561	-2.13397	-2.52571	1.09841	1.11344	1.1175	-2.20416	-1.26118	-1.77238
ENSG00000163283	ALPP	B	-3.25553	-3.02656	-2.9726	-0.137341	0.12025	0.0501961	-2.16994	-2.52274	-2.78392	0.243425	0.335681	0.406979	1.94558	1.96291	1.95032	1.34658	1.26129	1.23904	0.0448871	0.310335	0.06646	3.16492	3.10692	3.15497	0.0945098	0.134112	-0.0608789	-0.214992	-0.461219	-0.482721	2.12863	2.16421	2.15822	0.736754	0.657769	0.677717	-2.37125	-2.1822	-2.17658	0.821745	0.885798	0.718042	-2.66786	-2.40626	-1.99565
ENSG00000138061	CYP1B1	B	-2.61252	-2.1735	-2.54087	1.69097	1.78059	1.63664	1.17979	1.2613	1.25744	-2.49467	-2.37319	-1.95096	0.957072	0.94009	0.878224	1.64807	1.59183	1.60981	-1.66461	-1.53424	-1.64715	1.80145	1.88465	1.82871	1.19731	1.23614	1.28163	-2.38493	-3.22191	-2.93077	1.17827	1.19664	1.0602	0.869716	0.788127	0.796541	-2.94708	-3.1187	-2.91234	1.19856	0.834601	0.921698	0.830658	0.468565	0.702137
ENSG00000129946	SHC2	B	-3.0113	-3.41355	-3.01165	0.756437	0.466925	0.242167	1.09177	0.819854	1.17723	-0.692087	-0.429019	-0.742629	1.96821	1.94128	2.04794	2.27173	2.2138	2.22636	-2.10231	-2.0538	-2.10347	0.363671	0.488476	0.530695	0.938216	0.975222	0.947226	-3.1066	-3.31212	-2.80862	-0.247468	-0.0115962	-0.106139	0.910502	0.912413	0.923086	-2.27551	-1.9718	-2.19039	0.903882	1.03166	0.84546	1.861	2.45691	2.27795
ENSG00000186081	KRT5	B	-1.99439	-2.03122	-1.87001	0.900009	0.605146	0.923192	-0.0110888	0.238294	0.127047	-2.51096	-2.67329	-2.49866	-1.22077	-1.04354	-1.71323	1.41017	1.65171	1.54855	-1.7186	-2.67763	-3.16912	0.276745	0.228129	0.264157	0.106869	-0.706791	0.294043	-0.50748	-1.27754	-1.18525	2.96671	2.95736	2.85294	2.12498	1.9131	1.98787	-2.47595	-1.39349	-1.81367	2.03892	1.96495	2.31676	1.63891	1.61955	1.53659
ENSG00000236591	UST-AS2	B	-1.84793	-1.34268	-3.11879	2.13917	2.03668	1.98255	2.05612	1.91458	1.90719	-1.86237	-1.54096	-1.43496	1.47307	1.49749	1.42846	1.37213	1.48107	1.60856	-2.41278	-1.61557	-2.21996	1.5376	1.51517	1.43765	0.272841	0.458174	0.353693	-2.54963	-2.46392	-3.16251	0.332211	0.777463	0.932982	0.15556	0.25918	0.130027	-3.14079	-2.74543	-3.24141	0.515766	1.00651	1.19557	0.698864	0.932451	1.29092
ENSG00000018236	CNTN1	B	1.54318	1.65951	1.45536	3.71857	3.7862	3.75466	2.48872	2.7199	2.7612	-1.05068	0.0127059	-1.85586	0.353466	0.679256	0.343066	-1.19488	-1.97317	-1.20495	-1.85553	-1.59422	-1.95213	-1.41319	-1.95411	-0.451771	-2.75385	-2.74442	-1.26715	-1.92618	-1.50731	-2.35082	0.428528	0.964458	0.399155	-0.86494	-0.0843417	-0.310526	-0.0444909	-0.954451	-0.654849	1.42958	0.945014	1.24795	0.850084	0.216134	0.207131
ENSG00000249320		B	-2.49894	-2.81531	-2.49903	1.4721	0.934338	1.19148	1.18334	0.914531	1.28137	-1.21967	-1.42261	-0.594909	2.89606	2.84551	2.88728	1.04337	0.897331	0.309319	-2.81531	-2.0569	-1.95697	1.54415	1.43281	1.60398	0.297384	0.241356	0.642436	-2.81531	-2.81531	-2.81531	0.398095	-0.345309	-0.58646	0.814445	0.505714	0.943148	-1.85521	-2.1158	-2.81531	0.869188	1.18688	1.46557	1.54042	1.31804	1.38402
ENSG00000134215	VAV3	B	-3.09344	-2.79393	-2.407	0.494324	0.654927	0.571612	-1.20645	-0.80182	-1.2596	-0.78916	-0.594538	-0.512477	1.09533	0.997238	0.834875	1.60305	1.60794	1.55138	-0.0289347	0.293306	-0.0257894	2.11915	2.12319	2.11723	1.45503	1.42397	1.50403	-2.76888	-3.19974	-3.4708	0.608806	0.827701	0.703295	1.61404	1.56397	1.62419	-3.45	-3.15315	-2.92971	0.547455	0.287666	0.303696	1.40167	1.24402	1.31232
ENSG00000105289	TJP3 ENSG00000105289	B	-1.29393	-1.44732	-1.53365	1.98542	2.07512	2.1484	-0.332377	-0.651432	-0.436819	-1.61164	-0.968137	-1.72856	1.81453	1.88801	1.96422	-1.16713	-1.03035	-0.835329	-2.22094	-1.15291	-1.19309	2.82908	2.60851	2.88569	-0.973097	-0.754619	-0.925803	-1.79888	-2.07497	-2.97502	2.46853	2.37532	2.67367	-0.66829	-0.516412	-0.281448	-1.44351	-2.58328	-0.881901	1.85296	2.30827	2.02006	-0.889024	0.1713	0.300779
ENSG00000143416	SELENBP1 ENSG00000143416	B	-2.40382	-2.16357	-2.72019	0.623498	0.389388	0.394395	-0.913864	-1.25944	-2.15375	-0.924557	-1.20522	-0.906087	2.4988	2.40932	2.17511	1.2578	0.76662	1.31927	-1.78253	-1.21209	-2.2281	1.78772	1.5823	1.59861	0.604049	-0.187507	0.353464	-2.01544	-2.06262	-1.70205	2.12177	2.05809	1.91478	-0.165241	-0.0863161	-0.245722	-2.41409	-2.72019	-2.72019	1.90708	2.46553	2.4191	0.978483	1.16191	1.4055
ENSG00000177181	RIMKLA	B	-0.8273	-0.393539	-0.901361	-1.08243	-0.743546	-0.234338	-1.66833	-1.12529	-1.70299	2.69334	2.60167	2.63	1.75943	1.37941	1.67635	0.961326	0.973054	0.577687	2.54894	2.38808	2.65613	1.93408	1.76587	1.46027	2.28351	2.11667	2.6224	-2.4221	-1.2795	-2.37535	-1.41189	-2.07837	-2.1389	-2.01511	-1.48064	-1.41368	-1.10086	-0.788943	-0.760142	-0.672839	-2.11349	-0.424694	-1.32086	-0.670574	-1.88113
ENSG00000137699	TRIM29	B	-1.82687	-2.38559	-2.06659	1.4421	1.70726	1.62565	-0.754303	-0.751305	-1.46335	-2.97251	-1.88028	-2.40778	0.572459	0.54392	0.529011	1.04735	1.0932	0.769732	-2.5703	-1.68585	-2.00759	1.8248	1.87149	1.97334	-0.698407	-0.030798	-0.890605	-0.410634	-1.44591	-0.537956	2.97982	2.84359	2.94788	1.27194	1.26134	1.44997	-2.73474	-1.70234	-2.03192	2.0338	1.93586	1.50863	0.104989	-0.408085	0.325591
ENSG00000091513	TF	B	-1.89296	-1.83657	-1.11909	-0.401544	-0.827247	-0.60753	-1.87403	-1.97847	-2.54143	2.58124	2.49089	2.64432	2.10813	1.98047	2.01586	0.274552	-0.288259	-0.13509	1.95616	1.90554	2.05938	2.1923	2.17581	2.39064	1.37446	1.66659	1.43531	-3.28536	-2.57277	-2.24267	0.110535	-0.133963	-0.00224213	-1.75947	-1.49443	-1.69396	-0.327299	-0.444113	-0.415482	0.171458	0.684786	0.43099	-1.98124	-1.64984	-1.14435
ENSG00000187634	SAMD11	B	-1.93878	-1.88882	-1.98784	1.78477	1.8962	1.80941	0.717915	0.63114	0.55646	-2.02251	-2.18387	-1.92921	0.714266	0.683018	0.677644	0.791658	0.678446	0.697477	-0.833535	-0.908484	-0.968771	1.72155	1.67945	1.51701	0.847011	0.915794	0.933762	-2.68279	-3.12749	-3.07929	1.97776	1.97114	2.02966	1.2198	1.09683	1.14197	-3.16607	-2.9789	-3.24712	0.86771	1.18989	0.942603	0.124094	0.556659	0.572363
ENSG00000148053	NTRK2	B	-3.4266	-2.48249	-2.86468	-0.472275	-0.0782386	-0.0364803	0.891707	0.891999	0.653863	-0.601605	-0.499583	-0.625733	2.453	2.41199	2.41397	0.721163	0.628833	0.690667	-1.50966	-1.08581	-0.95041	1.29031	1.26991	1.18665	1.13669	1.0568	1.06951	-2.30207	-3.22983	-2.83637	0.965988	0.867879	0.910046	1.00074	1.14427	1.05666	-2.60776	-3.20118	-2.95796	1.53852	1.05353	1.33768	1.18219	0.968864	0.975312
ENSG00000134827	TCN1	B	-3.17638	-3.58131	-3.3425	0.46475	0.505442	0.619739	-0.631398	-0.373114	-0.52044	-1.47561	-1.44702	-1.56049	2.09553	2.11472	2.10998	1.08127	1.00662	0.978924	-2.09631	-2.00548	-2.19281	0.712365	0.770337	0.910635	0.510796	0.526554	0.460411	-1.84661	-2.01607	-2.05484	1.35016	1.326	1.32804	0.592677	0.541758	0.629499	-1.40454	-1.6378	-1.53884	2.01966	2.01749	2.05401	2.05249	1.94863	2.17311
ENSG00000130600	H19	B	-1.26612	-0.89957	-0.53254	-1.67444	-1.47036	-2.57306	-0.509862	-0.506907	-0.675292	1.0764	1.47327	1.53156	0.73577	0.444311	0.262081	0.274442	0.479531	0.0806368	2.1577	2.02832	2.0157	3.21933	3.20952	3.3047	2.23919	2.22407	2.14162	-0.994096	-0.994005	-0.80166	-0.75187	-0.549716	-1.17063	-2.20477	-1.87746	-0.936489	-0.178994	-0.0151055	-0.785802	0.0441395	0.486639	0.743672	-3.15251	-2.7958	-2.85554
ENSG00000164125	GASK1B	B	-3.30405	-2.53919	-2.46887	1.14289	1.31541	1.16484	1.10546	1.26982	1.12528	-1.92237	-1.57474	-1.35939	1.44064	1.55026	1.49728	1.38602	1.42927	1.38563	-1.80886	-1.56321	-1.90906	1.21117	1.25802	1.25545	1.28904	1.1367	1.24431	-2.66111	-2.86729	-3.14482	0.396629	0.590694	0.3189	0.419713	0.469003	0.385304	-1.88806	-2.20815	-2.33926	1.32112	0.799062	1.27475	1.806	1.13672	1.43305
ENSG00000070731	ST6GALNAC2	B	-1.70308	-1.64273	-2.39975	1.98314	1.9995	1.86523	-0.551801	-0.604536	-0.627116	-1.23871	-1.14624	-1.13641	2.47578	2.61615	2.6587	0.305659	0.104878	0.268623	-1.74855	-1.44639	-1.47454	2.1261	2.05828	2.03504	-0.69205	-0.789521	-0.699487	-2.11423	-2.54509	-2.89044	2.01748	2.03264	2.10804	-0.148776	0.100214	-0.129598	-2.01426	-2.08619	-1.28302	1.73231	1.84349	1.70981	-0.210656	-0.064041	-0.653827
ENSG00000250722	SELENOP	B	-1.70956	-1.9248	-2.37933	2.07732	1.89504	2.18316	0.16113	0.591658	0.776641	-1.60917	-2.39432	-1.94175	2.30743	2.36411	2.23277	1.51456	1.40429	1.63189	-1.94152	-1.75287	-2.69561	2.09596	2.14906	2.29146	-0.598485	-0.565112	-0.46003	-1.73599	-2.32968	-1.94411	1.36571	1.06493	1.32606	-0.259436	-0.236998	-0.163167	-1.92239	-1.9961	-1.77652	1.01816	0.613678	1.10464	0.209622	-0.47947	0.437147
ENSG00000259070	LINC00639	B	-1.98067	-2.29703	-2.29703	2.10143	1.36378	1.93517	-0.128231	-0.0474668	0.512547	-2.29703	-2.29703	-1.75351	1.15875	1.35503	1.23699	-0.974653	-0.884409	-0.0848399	-2.29703	-2.29703	-1.80495	1.27293	0.877394	1.2338	-0.110607	-0.0766311	0.320323	-1.12089	-1.18946	-1.54554	2.58736	2.48125	2.71293	0.518034	0.541637	0.291142	-1.73855	-2.29703	-1.92189	2.53095	2.18779	2.43756	0.986649	0.299656	0.498441
ENSG00000110195	FOLR1	B	-1.89102	-2.05254	-2.47153	1.26767	1.08437	1.24091	-0.210723	-0.326238	-0.337367	-1.97318	-1.72513	-1.30958	1.70867	1.71056	1.72064	0.935676	0.662383	0.837128	-1.73991	-1.63525	-1.76331	1.8754	1.3376	1.76117	0.792998	1.13286	0.527963	-1.64201	-2.55731	-2.70586	1.42703	1.00859	1.35218	1.27292	1.20813	0.954161	-2.68414	-3.06562	-2.78476	1.21533	1.72836	1.43678	0.649359	1.02277	1.00388
ENSG00000186204	CYP4F12	B	-3.35625	-3.10585	-3.52484	0.428934	0.150373	0.0583789	-1.08572	-0.780832	-1.31301	-1.127	-1.47514	-0.984209	1.18477	1.1298	1.25429	1.0675	0.693166	0.729343	-1.04214	-1.25818	-1.56452	1.13862	1.18546	1.20607	-0.281175	0.112887	-0.719836	-0.779242	-1.42212	-2.25987	2.45332	2.54106	2.40196	1.26124	1.21912	1.51751	-2.18352	-1.8545	-1.38613	1.89067	2.03919	1.80303	1.36396	1.44698	1.22649
ENSG00000184194	GPR173	B	-1.81353	-1.83259	-2.07293	-1.16312	-0.707058	-1.58895	-1.58247	-2.06686	-1.60571	-0.0544793	-0.151688	-0.484176	0.0466338	0.822619	0.0361211	-1.38883	-0.634496	-0.582581	2.52078	2.19902	2.15653	2.96986	3.23758	3.17492	2.83334	2.41966	2.73827	-1.02483	-1.48916	-1.1461	0.0873605	0.551357	-0.0164561	-0.761642	-1.11416	-1.45448	-0.980753	-1.6897	-2.01406	0.722035	1.36331	0.912417	0.132772	-0.088505	0.584741
ENSG00000104059	FAM189A1	B	-2.38975	-2.64944	-2.02932	1.20998	1.35222	1.38403	1.36834	1.25952	1.15164	-0.957768	-1.31508	-1.08135	2.27074	2.50628	2.31168	1.59839	1.52479	1.35253	-1.95629	-2.0973	-2.31237	0.315005	0.762075	0.636136	-0.199542	-0.0619181	-0.356863	-3.21753	-2.58213	-2.41484	-0.191769	0.19889	0.103667	0.244735	0.332194	0.187274	-1.9196	-1.3848	-1.89599	1.45937	1.69448	1.46933	1.52834	1.44479	1.34725
ENSG00000167723	TRPV3	B	-2.2341	-2.09778	-2.06598	0.75552	0.672905	0.80865	-0.267209	0.067117	-0.5672	-2.47677	-2.66976	-2.28276	2.14696	1.91906	1.65267	-0.312604	-0.156435	0.325112	-1.07193	-2.46173	-2.53334	1.25606	1.1853	1.18287	-0.949626	-0.490894	-0.743624	1.60762	1.68052	1.6047	1.22816	1.29719	1.24858	0.0761723	-0.28904	-0.336398	-2.66166	-2.26713	-1.90698	2.6357	2.04415	2.36287	1.17034	1.0868	0.827927
ENSG00000146411	SLC2A12	B	-1.64601	-1.4563	-2.13121	1.95722	2.0772	2.20613	-0.521461	-0.312219	-0.633654	-1.7239	-1.78252	-1.42785	0.580147	0.762229	0.516529	-0.0899244	-0.00799133	0.0633207	-0.587558	-0.379232	-0.347739	2.06455	2.17051	2.18939	0.448859	0.344769	0.450368	-2.32089	-2.87082	-2.91056	2.34811	2.28128	2.27686	0.0168938	0.0252714	0.0563982	-2.33058	-2.37603	-2.48401	2.0647	1.45246	1.85111	0.557571	-0.397291	-0.0241328
ENSG00000176046	NUPR1	B	-3.71904	-3.37208	-3.53561	-0.0688464	0.161342	0.0029714	-0.673173	-0.685943	-0.286118	-1.94407	-2.34766	-1.83456	0.357367	0.189441	0.272857	0.733913	0.704485	0.661266	-2.87812	-2.33377	-2.64903	0.401869	0.273148	0.389518	0.204508	0.203526	0.285531	0.822013	0.851275	0.652744	2.69838	2.87329	2.76058	0.477066	0.452703	0.585411	0.326608	0.450276	0.524812	1.24847	1.88074	1.39366	0.7821	1.46286	1.24328
ENSG00000117115	PADI2	B	-1.60542	-2.61514	-2.18592	1.30111	1.12666	1.00238	-0.649381	-0.526151	-0.968084	-1.12011	-1.08382	-0.525225	2.60163	2.20737	2.38333	-1.26431	-0.47987	-0.337439	-2.23409	-1.55122	-1.38982	1.56737	1.50468	1.23127	-0.901229	-1.23985	-1.45683	-0.736384	-2.2717	-1.27097	1.88333	1.70162	1.68751	0.611882	0.661536	0.261058	-2.21165	-2.00317	-1.69571	2.36183	2.19404	2.40404	1.51291	1.07252	1.04542
ENSG00000169583	CLIC3	B	-1.72171	-2.34218	-2.30384	0.450142	0.528085	0.343223	-1.17066	-1.28319	-1.39266	-1.19344	-0.506758	-0.181057	1.5369	1.35381	1.81991	0.654405	1.33396	1.34389	-0.66218	-0.452658	-0.312632	2.75416	2.70591	2.58733	1.20845	1.10319	1.06916	-2.33902	-2.41979	-3.11838	1.43475	1.61561	1.78587	0.351081	0.26495	0.360839	-2.74436	-2.7013	-1.88084	0.487561	1.61554	1.36425	-0.623666	-0.258715	-0.463945
ENSG00000103485	QPRT	B	-2.88402	-2.23094	-3.66849	-1.01633	-0.966769	-0.540813	-1.18047	-0.978623	-1.01318	1.23783	1.21556	1.35591	1.96133	1.70646	1.93612	1.09545	0.986868	1.26496	0.949344	1.34438	0.948587	1.82226	1.88178	1.91092	1.95387	1.89942	1.89632	-2.44224	-2.61946	-3.20908	-0.356713	-0.67921	-0.518367	-0.568077	-1.20644	-0.827547	-1.35208	-1.4256	-1.35788	0.615548	1.19716	0.674623	0.11709	0.487197	0.58336
ENSG00000159640	ACE	B	-0.691246	-1.44119	-1.39557	1.64576	1.44647	1.91728	-0.867399	-1.71264	-1.27414	-0.587137	-1.31418	-0.922764	1.52947	1.59349	1.36082	-1.45055	-1.22209	-0.881685	-0.872305	-0.235313	-1.0658	2.25159	2.36259	2.15374	-1.52394	-1.16034	-1.6749	-1.94095	-1.55901	-0.927668	2.73722	2.53902	2.56938	0.256738	0.0608249	0.500572	-1.36351	-1.9503	-1.63202	2.34227	2.22524	2.15715	-1.30066	-0.302605	-0.379711
ENSG00000243244	STON1	B	-1.25771	-1.25437	-1.21458	1.59559	1.71314	1.58923	1.32335	1.24952	1.35494	-1.38918	-1.52245	-1.4	1.64868	1.52012	1.62455	1.12209	1.09184	1.15491	-1.42704	-1.03537	-1.33157	1.38044	1.29013	1.38435	0.302752	0.266774	0.257367	-3.19396	-3.59195	-4.22825	0.615978	0.634549	0.693766	0.50253	0.348152	0.500087	-2.05669	-2.44696	-2.15343	1.14382	0.837503	1.06473	0.638168	0.250757	0.40367
ENSG00000047457	CP	B	-1.90458	-1.74189	-1.90489	1.35394	1.48186	1.60763	0.698367	1.23652	0.78697	-1.79003	-1.421	-1.51435	0.574293	0.676127	0.185626	-0.337063	-0.0390006	-0.0126091	-0.342666	-0.232098	-0.332276	1.96816	2.22744	2.19544	2.98811	2.93257	3.12281	-1.1503	-2.13557	-1.97656	0.5001	0.844988	0.435998	-0.819005	-0.446467	0.0721935	-2.62557	-2.41709	-2.66658	1.22887	0.547918	0.954755	-0.417444	-1.55516	-0.838487
ENSG00000170153	RNF150	B	-2.28536	-2.35428	-2.5389	0.721399	0.683869	0.698956	0.310902	0.109056	0.210375	0.167524	0.296384	0.227596	2.57695	2.49633	2.44635	1.25214	1.22487	1.23467	-0.720113	-0.664106	-0.698486	1.49916	1.49314	1.62103	0.719602	0.723268	0.672831	-3.18797	-3.55947	-3.78651	-0.1093	-0.163704	-0.264072	-0.210402	-0.464302	-0.178162	-1.71225	-2.05053	-1.68926	1.57767	0.78641	1.27287	0.883681	0.283849	0.446324
ENSG00000122420	PTGFR	B	-1.56606	-1.8791	-2.21102	2.32873	2.20647	2.35191	1.10127	1.17359	1.0791	-3.34771	-2.40422	-2.89699	0.477865	0.915653	0.771595	0.0709911	-0.0819794	-0.024303	-1.82203	-1.4586	-1.8035	1.14318	1.15713	1.19072	1.02181	0.924347	1.07592	-1.28311	-1.72395	-1.87278	1.35322	1.33115	1.25943	0.792016	0.578186	0.658193	-1.97283	-2.12815	-1.58655	1.50324	1.14158	1.2992	0.653357	0.0182037	0.484864
ENSG00000136250	AOAH	B	-2.22735	-3.89657	-2.56713	0.846701	0.769811	0.914309	-0.621639	-0.342708	-0.64755	-0.489219	-0.823271	-0.816481	1.35023	1.42594	1.20408	0.804935	0.216874	0.706609	-1.10919	-1.38669	-0.871245	2.42842	2.45032	2.46542	-0.402414	-0.74093	-0.467866	-1.1122	-1.63293	-1.42159	2.30942	2.21106	2.31724	0.746905	0.727314	0.59693	-2.70318	-2.0289	-2.17204	1.34234	1.04854	1.29961	0.084137	-0.0285095	0.242426
ENSG00000124749	COL21A1	B	-1.59026	-0.976733	-1.36953	1.94184	2.24836	2.05606	0.485929	0.889745	0.491953	-1.56096	-2.04476	-1.5436	-1.20181	-0.973196	-0.731271	-0.455521	-0.694098	-0.572487	-1.77699	-1.53607	-1.21349	0.472201	-0.236597	0.489326	-0.731301	-0.309757	-0.473668	-1.62574	-1.70651	-2.13846	1.45217	0.886999	1.26326	0.809589	0.602971	0.784177	-1.40659	-1.48584	-0.966404	3.46147	3.45468	3.37067	1.84154	1.04432	1.27439
ENSG00000166106	ADAMTS15	B	-2.421	-1.98017	-2.06837	1.17407	1.33891	1.30796	1.35388	1.25558	1.234	-1.77147	-2.0326	-1.5915	1.74905	1.6998	1.72478	0.99449	1.04808	0.991263	-1.44696	-1.46326	-1.19735	1.13562	1.09265	1.07206	0.858792	0.8978	0.817316	-2.54003	-2.53775	-2.39949	0.0158851	0.230879	0.160944	0.349505	0.337606	0.260449	-2.33096	-2.32567	-2.29867	1.66916	1.59094	1.58558	1.01389	0.577813	0.8665
ENSG00000268621	IGFL2-AS1	B	-2.16955	-2.34071	-2.45704	0.30171	0.357818	0.280192	-0.805087	-1.80237	-0.958257	-1.63996	-1.60432	-1.62064	0.841874	1.43826	1.22722	1.23501	1.52606	1.23216	-2.67355	-1.99067	-2.59957	0.973014	1.00926	1.27412	0.0297553	0.191154	0.613107	-0.461742	-0.851158	-0.772888	2.42201	2.39552	2.38177	0.794956	0.561983	1.06749	-1.76322	-2.08922	-1.2445	1.53925	1.94619	1.84377	0.653765	0.755808	0.951194
ENSG00000125931	CITED1	B	-1.96488	-0.811582	-1.96522	2.08482	2.30607	2.10583	0.340129	0.32485	0.525854	-1.16946	-1.17709	-0.887243	1.46287	1.35094	1.6935	1.70069	2.03827	1.90854	-1.3506	-1.94496	-1.24625	-0.177721	0.340686	0.491478	0.0336943	-0.620563	-0.822165	-1.68715	-2.3489	-2.7008	0.323846	0.0030664	-0.211419	0.184312	-0.0404856	-0.209947	-2.1939	-2.42192	-2.46787	1.95717	2.25224	1.94921	0.624115	1.23969	1.17823
ENSG00000082397	EPB41L3	B	-2.06263	-1.78872	-2.60029	-2.16249	-2.11129	-2.88094	-0.721029	-1.285	-0.601009	-1.41685	-1.37683	-1.68615	-1.28609	-1.46656	-2.0449	-0.158313	-0.1338	-0.0632543	1.90963	1.90936	1.60749	2.10207	1.93086	2.16207	2.77874	2.95496	2.61472	0.523631	0.130976	0.162345	0.771299	0.634822	0.742359	0.866508	0.800879	0.724209	-0.258885	0.1655	-0.289676	0.199987	-0.289141	-0.19265	0.956484	-0.334419	0.562011
ENSG00000181885	CLDN7	B	-2.013	-1.85114	-1.02135	1.01635	0.919534	1.34583	-1.3499	-0.899998	-1.83629	0.185377	-0.311484	-0.4529	1.76576	2.00702	1.94642	-0.807845	-0.777382	-0.170667	0.124552	-0.206251	0.211889	2.8266	2.6845	2.80605	-0.383112	-0.347694	-1.22469	-1.8488	-1.35832	-1.37073	1.58219	1.86807	2.0262	-2.50716	-0.959033	-1.19916	-0.868685	-0.562398	-0.36094	1.30733	2.34671	1.70201	-2.48687	-0.592274	-0.904319
ENSG00000163394	CCKAR	B	-2.0266	-2.0266	-2.0266	-0.237745	0.356702	0.282058	-0.220275	-1.02556	-0.602738	-1.10152	-2.0266	-2.0266	1.08959	0.365907	1.0765	1.85675	2.20678	2.09044	-0.212091	-0.30176	-1.75968	1.88885	1.89084	1.89536	2.85184	2.42198	1.79368	-1.63161	-1.66067	-2.0266	0.945832	0.297137	0.413056	0.21078	0.661262	0.811905	-1.7205	-2.0266	-2.0266	0.281522	-1.43272	-0.0729267	1.72651	-0.328832	1.10616
ENSG00000090661	CERS4	B	-1.87129	-2.01485	-2.15607	1.2797	1.38211	1.39665	0.137396	0.37642	0.271836	0.267959	0.296933	0.279992	2.11288	2.01969	2.09503	0.464753	0.466799	0.369997	-0.874935	-0.676209	-0.309397	1.4564	1.17663	1.38993	-0.40217	-0.219493	0.109509	-3.47566	-3.57706	-3.37877	0.28265	0.477782	0.461654	-0.0101716	-0.174815	-0.190509	-2.28514	-2.33583	-1.77103	1.26492	1.67957	1.24403	0.602773	1.23393	1.12547
ENSG00000182492	BGN	B	-3.53416	-3.32005	-3.47325	-2.55429	-2.27557	-2.35372	-1.99342	-2.18339	-1.88677	-0.24169	-0.319754	-0.181178	-0.255827	-0.319979	-0.290644	0.963477	0.958365	0.966522	0.360596	0.378039	0.445872	0.556374	0.54456	0.538525	1.52902	1.61101	1.45822	-0.510033	-0.588503	-0.634599	0.330476	0.420617	0.445779	1.43212	1.33002	1.37235	1.18347	1.17443	1.11258	1.47002	1.44684	1.42374	1.2216	1.0387	1.20352
ENSG00000152661	GJA1	B	-1.98274	-2.29911	-2.29911	0.91176	0.632039	0.77371	1.50691	1.74724	1.77715	-2.00668	-1.99783	-2.0019	0.496863	1.01902	0.879253	1.22514	1.05997	0.580427	-1.19862	-0.791012	-1.80702	1.54363	0.91368	1.20146	0.901957	1.28353	0.914248	-1.59436	-1.64154	-1.87497	0.0213761	0.59037	0.140545	-1.18737	-0.766335	-0.585938	-1.99301	-2.29911	-1.92396	2.29707	1.83447	1.75098	1.58175	0.978198	1.68789
ENSG00000183615	FAM167B	B	-2.49367	-2.25629	-2.66345	0.712368	0.535989	0.610714	-0.0561945	-0.0628275	0.212114	-0.478391	-0.697215	-0.209438	1.72192	1.63626	1.78309	1.27188	1.47322	1.54786	-1.78633	-1.55142	-1.11543	0.520765	0.870948	0.424646	-0.111802	-0.047016	-0.232969	-2.5571	-2.81041	-2.60964	0.584543	0.190271	0.380924	0.855193	0.763576	0.62684	-1.36947	-2.56855	-1.44128	1.11694	1.65651	1.27227	1.68627	2.52925	2.13453
ENSG00000221955	SLC12A8	B	-2.20923	-1.66441	-1.67593	0.451752	0.437219	0.218603	-0.785147	-0.859202	-0.580473	-0.990987	-0.49419	-0.619441	1.10229	0.95141	0.997297	1.52758	1.48678	1.32696	-0.189234	0.0724209	0.00406139	2.17737	2.12425	2.18531	1.79891	1.79846	1.72047	-2.34432	-3.34392	-2.59338	0.659504	0.580715	0.716243	0.518811	0.655391	0.362006	-2.50058	-2.80489	-2.86828	0.873259	0.661157	0.717504	0.314529	-0.0965614	0.17991
ENSG00000152580	IGSF10	B	-2.29518	-2.05451	-2.21786	0.219474	0.771873	0.778892	0.599647	0.635482	0.969257	-2.39171	-1.32832	-2.08784	1.77112	1.78837	1.91399	1.3966	1.54963	1.363	-0.297152	-0.162135	-0.635241	1.74996	1.75626	1.89909	2.12628	2.16091	2.43571	-1.29389	-1.62309	-2.30005	-0.033253	-0.0126937	-0.199503	-0.00592719	-0.38844	0.08675	-1.65487	-2.29548	-2.45431	0.641417	-0.418408	0.562528	0.198668	-1.08489	-0.140151
ENSG00000186510	CLCNKA	B	-1.82938	-2.14575	-1.35053	1.48467	1.70777	1.74565	2.21043	1.66353	2.0489	-1.6103	-1.383	-1.04556	1.12176	1.06608	1.76449	0.176784	0.117088	0.135477	-2.14575	-2.14575	-2.14575	1.48305	0.774254	0.846795	0.606458	0.0746542	0.826637	-2.14575	-1.77982	-2.14575	0.717767	0.252973	0.357844	0.351033	-0.736091	-0.00228561	-2.14575	-1.75401	-1.47315	2.31888	2.14626	1.81841	0.0226865	0.0703891	0.0736461
ENSG00000170075	GPR37L1	B	-0.462407	-0.844473	-0.802193	2.69887	2.86599	2.92484	1.92508	1.97196	1.6505	-1.32486	-2.13786	-1.44179	-1.71823	-0.841198	-0.965436	0.170382	-0.425414	-0.15984	-1.07486	-1.74551	-2.19616	1.59999	1.87398	1.80976	-0.262951	-0.227532	0.284136	-1.72864	-1.23816	-1.44514	1.62162	1.86235	1.76437	-0.523726	-0.429178	-0.0464128	-1.2798	-1.73523	-2.01565	0.332214	1.09127	1.2536	-0.519815	-0.307666	0.19922
ENSG00000120156	TEK	B	-2.57018	-3.36576	-2.84919	-1.00583	-0.743198	-0.674519	-0.937144	-0.879442	-0.9877	-0.198479	0.0815219	-0.547645	1.26762	0.934254	1.07903	2.23486	2.06827	2.05305	-0.0308084	-0.240005	-0.0533339	1.73989	1.76367	1.73575	2.03743	1.9512	2.08399	-1.53892	-2.07357	-1.79793	0.116899	0.374926	0.271077	0.143649	0.496387	0.177161	-1.57842	-1.78036	-2.54313	1.11762	0.389513	0.924982	0.961784	-0.0853596	0.476386
ENSG00000177807	KCNJ10	B	-0.67301	-0.819467	-0.574341	0.565162	0.777562	1.13907	-0.760956	-0.210831	-0.334068	-0.062798	0.902723	0.746794	4.17449	4.17242	4.03946	-0.459831	0.643718	-0.750612	0.288355	-1.51766	-0.859942	0.654394	0.634106	1.18553	-0.918145	-1.3721	-0.745481	-0.780294	-2.09447	-1.7089	-1.02096	-1.23671	-1.15295	-0.630817	-1.49936	-0.393333	-0.434415	-1.29182	-0.98436	1.95163	1.7936	1.6104	-0.554912	-1.19587	-0.241003
ENSG00000122574	WIPF3	B	-1.22555	-1.70994	-1.22584	0.0509798	-0.176911	0.362601	-0.346435	-0.858371	0.0398615	-1.18303	-0.42969	-0.377673	2.16181	2.26441	2.25023	-0.274281	-0.63618	-0.769835	-2.3699	-2.12017	-1.9804	0.447582	0.427294	0.601593	-0.570087	-0.000549671	-0.952293	-1.13635	-1.76716	-1.64907	0.827573	0.546857	0.398914	1.25546	1.01467	0.535006	-1.54169	-1.31114	-1.35404	3.4131	3.52392	3.3749	1.03146	0.524109	0.914255
ENSG00000119121	TRPM6	B	-1.56281	-1.60642	-2.23693	0.26001	0.665401	0.571791	0.0418012	-0.218042	-0.133495	-2.31029	-1.71213	-1.63681	1.53683	1.77026	1.29659	1.27907	0.846801	1.06653	-1.47009	-1.71973	-1.59873	1.41959	1.61959	1.4988	0.277238	-0.586274	-0.122057	-1.60285	-1.81515	-2.10416	1.52557	1.81792	1.75649	0.864322	1.55133	1.3176	-2.26793	-3.1501	-1.17513	0.573902	0.505495	1.05678	1.67546	1.17212	1.06183
ENSG00000186047	DLEU7	B	-1.93079	-1.14546	-2.09091	1.25339	1.21372	0.997145	1.6035	1.39998	1.57601	-1.08367	-0.966269	-0.659103	2.72579	2.83858	2.833	1.40634	1.40001	1.11765	-1.93579	-2.24341	-2.55618	0.882768	1.00479	0.965786	0.0728606	-0.163643	0.132279	-2.47653	-2.09458	-1.54156	0.233963	-0.424814	-0.506507	0.249524	0.275715	0.285454	-1.6388	-1.12534	-1.36181	1.44898	0.0384114	1.29834	0.456235	-1.10475	-0.66027
ENSG00000280061		B	-1.00759	-0.471032	-0.348442	1.89893	1.79629	1.47655	1.00971	0.95153	0.959514	-1.34238	-0.74422	-1.07307	1.87915	2.34649	2.49952	1.20813	0.681349	0.792268	-1.63627	-1.18778	-2.08184	1.31769	0.882136	0.986552	-0.67393	0.749415	-0.990202	-1.86918	-2.208	-2.57393	-1.13449	-0.806798	-1.26648	-0.841822	-0.465076	-0.672986	-2.26783	-1.40535	-2.57393	0.779709	0.842466	1.25091	1.55355	2.15537	1.6254
ENSG00000279118		B	-1.615	-2.10543	-2.41041	1.36816	1.08041	0.784239	1.87362	2.01783	1.34474	-1.87496	-1.15132	-1.65656	1.67001	1.72138	1.62656	0.234078	0.568937	0.555531	-1.65633	-1.652	-2.14349	0.860306	0.363298	0.893868	1.23055	1.10277	0.335243	-2.01543	-2.04449	-1.1673	-0.174793	-0.889566	-1.10296	1.01624	0.167372	0.827089	-1.63719	-2.41041	-2.03526	1.0848	1.49703	1.59735	0.909791	1.49887	1.51281
ENSG00000111344	RASAL1	B	1.38532	1.37875	1.46634	3.00459	2.93646	3.01926	-0.108591	-0.0124151	0.361067	0.0196892	-0.459137	0.262717	0.466552	0.43444	0.00946145	-1.01367	-1.47834	-1.52013	-0.942483	-0.715798	-0.673732	0.901212	0.926248	0.68597	-1.47198	-2.36981	-1.29932	-1.48337	-0.599924	-2.26273	1.62789	2.23842	1.48618	-1.38667	-0.494805	-0.222438	-0.27597	-1.34347	-0.100931	1.05697	1.20074	1.36952	-2.42991	-0.557959	-3.01423
ENSG00000240687		B	-1.44291	-1.24778	-1.03276	1.71227	2.29447	2.0743	-0.112755	0.37541	-0.470912	-0.787041	-1.7173	-0.301535	2.21675	2.29552	2.27687	-1.69651	-0.740751	-0.524482	-0.7718	-1.71929	-1.5265	1.89686	1.56004	1.48198	-0.476336	-1.66069	-0.434863	-1.6236	-0.423579	-2.01859	1.36225	1.5278	1.48289	-1.46825	-1.05755	-0.521335	-1.4601	-0.662515	-2.01859	2.02982	2.17646	1.83042	-0.560376	-0.451292	0.335893
ENSG00000186529	CYP4F3	B	-1.20119	-1.99659	-1.68032	-0.91519	0.145493	-0.83587	-1.67495	-1.41094	-0.857672	-0.400956	-1.4462	-1.69939	0.950528	0.740571	0.0810313	-0.826249	-0.241881	0.215601	-0.896105	-1.44955	-1.30979	0.690006	0.0608917	1.16022	-0.59645	-0.569341	-1.34519	-0.181247	-0.401584	-0.753485	3.42791	3.34427	3.38916	0.310139	0.522834	0.841912	-1.69049	-0.828015	-1.32399	2.24505	2.56802	1.85242	1.4611	1.28071	1.24475
ENSG00000224389	C4B	B	-1.63335	-2.42876	-1.85323	-1.07119	-0.659033	-1.43703	-0.970241	0.0323757	-0.47077	-0.729658	-1.87836	-0.357439	0.152866	1.08101	0.785816	1.3793	1.50175	1.02975	-1.67467	-2.12946	-0.734709	1.38892	1.66348	0.910151	1.69166	1.92368	1.79556	-1.72401	-2.06283	-2.00462	1.79561	1.46736	1.54856	1.79221	1.47466	1.76651	-1.46866	-1.72925	-2.05361	-0.566832	0.501207	0.219309	1.09306	1.21515	1.42774
ENSG00000077092	RARB	B	-2.62434	-2.89468	-2.57424	0.0833189	-0.079994	-0.263971	-0.321639	-0.225774	-0.195722	-2.94986	-2.11122	-2.76118	-0.0140252	0.0741012	0.111636	-0.692731	-0.792496	-0.826452	-0.611937	-0.351289	-0.323437	1.43405	1.34123	1.38542	0.404513	0.574698	0.20519	-0.596026	-1.82624	-1.83038	1.55299	1.40447	1.57671	0.804613	0.854143	0.878139	0.240851	0.217456	0.253205	2.71361	2.50752	2.73742	1.33187	0.864611	1.31587
ENSG00000115596	WNT6	B	-2.35827	-1.09017	-1.49258	2.29043	2.37926	1.92038	0.0647923	-0.472815	-0.0757174	-1.23485	-1.67486	-0.713546	1.33048	1.09725	0.908492	-0.845906	-0.296082	-0.405536	-0.643957	-0.445722	-0.652532	2.27894	2.02797	2.48399	1.14042	1.15765	1.56981	-2.53896	-2.0339	-2.50981	1.24568	1.20021	1.45239	-0.927195	-0.906507	-0.34577	-2.16072	-1.41196	-1.62078	1.06777	1.50079	0.962233	-0.61355	-0.209303	-0.397946
ENSG00000240694	PNMA2	B	-1.59823	-1.3073	-1.02775	-1.15229	-1.26634	-1.62754	-2.39156	-2.38871	-2.50564	1.86247	1.6782	1.75232	1.73326	1.57897	1.89303	0.992816	0.824003	0.788903	1.91115	1.91205	1.72885	1.85929	1.89258	2.01353	1.55805	1.38626	1.30595	-0.637745	-0.633361	-0.578708	-2.03701	-1.4879	-1.07716	-0.927887	-0.949425	-1.07368	0.00955866	-0.000414551	-0.357043	-0.0951899	-0.453678	0.326868	-0.740118	-1.34743	-1.346
ENSG00000166407	LMO1	B	-1.63702	-1.39677	-1.37786	0.859502	1.45798	1.73173	-0.784262	-1.36773	-0.98126	-1.02831	-1.95339	-0.853202	-0.725388	0.230018	-0.334811	0.439542	0.889377	0.186307	-1.65607	-0.847228	-0.676786	2.18092	1.91683	2.49791	-0.887917	0.0812246	-0.11822	-1.5584	-1.95339	-1.95339	2.79977	2.26598	2.72378	0.657473	0.566041	-0.143277	-1.64729	-1.95339	-1.57824	1.67073	2.07155	1.51358	0.132612	0.347316	0.193405
ENSG00000056998	GYG2	B	-1.16615	-1.48251	-1.48251	-1.48251	-0.802214	-0.682251	-0.483233	-0.896857	-0.916072	2.04866	2.58722	1.53393	3.34651	3.09682	3.44587	1.76609	1.5812	1.44088	-0.728426	0.339597	0.117944	0.592448	0.656917	1.32462	0.189099	0.219016	0.837932	-1.48251	-1.11659	-1.48251	-1.48251	-1.141	-1.48251	-1.48251	-1.48251	-1.48251	-1.17641	-1.09077	-1.48251	0.480375	0.236387	0.716609	-0.161733	0.215256	-0.10404
ENSG00000242808	SOX2-OT	B	-1.31653	-2.05787	-2.20622	1.37056	1.34878	1.27594	1.10334	0.854206	1.07101	-0.959367	-1.04189	-0.750796	1.70748	1.66753	1.56179	0.274214	0.276069	0.0461686	-1.77244	-1.0511	-1.65279	1.16072	1.51513	1.05783	-0.119412	-0.312359	0.0177959	-2.81714	-3.33572	-2.75018	0.231074	0.226081	0.568483	-0.115491	-0.0672285	0.165629	-1.53626	-1.84542	-1.19847	1.87563	1.52457	1.91141	1.39716	1.25562	1.44247
ENSG00000181449	SOX2	B	-1.54063	-1.76694	-1.70486	1.02686	1.10114	1.10356	0.636425	0.678868	0.67928	-0.592495	-0.596365	-0.458665	1.86102	1.83858	1.84891	0.409325	0.440294	0.261852	-1.19402	-1.22909	-1.25159	0.929436	0.991454	0.993866	-0.556288	-0.510844	-0.711569	-3.20157	-3.02513	-3.30203	0.458846	0.596389	0.702687	0.202215	0.134274	-0.0706119	-1.68977	-1.69405	-1.82302	2.00812	1.88288	1.92646	1.40289	1.39838	1.40552
ENSG00000164176	EDIL3 ENSG00000164176	B	-2.41708	-2.61348	-2.50144	1.40301	1.30295	1.35222	0.792351	1.01994	1.00738	-1.1289	-1.01298	-0.860266	0.375545	0.376978	0.398977	2.17627	2.07368	2.07709	-1.25373	-1.03302	-1.2894	1.75637	1.57646	1.70769	1.30971	1.14131	1.22271	-1.89908	-2.684	-2.91709	0.177665	0.397249	0.0664667	0.0190411	-0.114768	-0.0959743	-1.61162	-1.88778	-1.3571	0.435675	-0.000148971	0.3817	1.03381	0.371429	0.724166
ENSG00000226145	KRT16P6	B	-1.85452	-1.7182	-1.53567	0.961279	1.14684	1.0981	-1.14113	-1.37982	-1.29289	-1.24493	-0.919556	-0.620171	1.38001	1.6806	1.36779	-1.38066	-0.987754	-0.943197	-2.54326	-1.45442	-1.44775	0.536942	0.550069	0.428232	-0.570048	-0.908674	-0.291912	-0.405203	-0.506595	-0.489724	1.83416	2.45196	2.25486	-0.467668	0.298628	0.211182	-1.19568	-1.16981	-0.316616	2.74934	3.35558	3.02318	0.20214	1.1216	0.133378
ENSG00000231419	LINC00689	B	-0.97563	-0.541868	-0.345758	2.11962	1.97852	1.91812	0.556373	0.281312	0.938293	-0.322669	-1.35416	-1.89592	0.30148	0.670161	0.0757717	0.656267	1.01184	0.744215	-0.628173	-0.0226842	-0.291475	2.02175	2.00842	2.15887	1.11333	0.995441	1.17309	-1.33619	-2.90925	-1.24805	1.19187	1.35538	0.949827	1.25216	1.042	1.00714	-2.96908	-2.32215	-2.35609	-1.52182	-1.16734	-0.932927	-1.36969	-1.34729	-1.66304
ENSG00000170891	CYTL1	B	-1.88361	-1.64336	-1.40476	-1.66747	-1.34934	-1.39971	-1.2007	-1.19894	-1.88913	1.30288	1.31741	0.643333	1.17811	1.1849	0.978388	1.58209	1.4863	1.75749	1.26856	1.12068	0.746174	1.51282	1.31867	1.67557	2.73109	2.59433	2.58334	-1.80499	-2.19997	-2.19997	-1.54855	-0.97629	-0.755901	-0.940989	-0.172536	-0.824148	-1.07445	-0.529213	-0.886808	-0.237088	-0.597232	0.44809	0.553281	0.697549	-0.295882
ENSG00000138964	PARVG	B	-1.56024	-2.54629	-2.23002	-0.353627	-1.16413	-0.857331	-1.08778	-0.63788	-1.7628	0.837384	0.644074	0.510368	1.07601	1.5461	1.0161	0.312338	0.197655	0.721281	1.06415	1.15284	0.985827	2.13841	1.93967	2.17811	1.64056	1.82589	1.65582	-1.84155	-2.18037	-1.7948	-1.65404	-1.02545	-2.22918	-0.918728	-1.01352	-0.479229	-1.5862	-0.740671	-1.23313	1.07783	1.56621	0.889083	0.809529	1.60993	1.50178
ENSG00000173237	C11orf86	B	-1.17727	-0.371264	0.293435	2.99366	2.8625	2.93347	-0.909149	-0.170456	-1.18279	-0.262084	-0.545804	-1.19642	-0.388863	-0.0859815	-1.19488	-1.17155	0.618877	0.312996	-0.114021	0.0144667	0.00673874	3.78504	3.53432	3.59867	0.508294	-0.610268	0.221286	-0.534016	-1.49363	-1.06949	-1.49363	-0.445158	0.0752381	-0.730953	-0.532594	-0.742045	-1.49363	-0.540607	-0.821028	0.0145159	-0.0172228	0.367979	-1.49363	-0.612753	-0.740297
ENSG00000134240	HMGCS2	B	-1.48989	-1.48989	-1.48989	0.0993804	-0.639253	0.404843	-0.683151	-0.904233	-1.48989	-0.954437	-1.48989	-1.48989	1.77762	1.19525	1.89323	-0.682209	0.362929	-0.74028	-0.243099	-0.942846	-1.22296	1.98706	1.56293	1.66693	-1.48989	-1.48989	-1.48989	-0.530273	-0.832323	-0.24678	2.68974	2.72948	2.87938	-0.378147	0.359491	0.577177	-0.529789	-1.09815	-1.48989	2.10307	2.46571	2.06789	-0.0316753	-1.48989	0.226274
ENSG00000164120	HPGD	B	-1.31584	-1.27328	-1.06938	1.79414	1.78984	1.77648	1.06131	1.24628	1.20586	-2.55149	-2.03578	-1.14709	0.496825	0.79752	0.895428	-0.249812	-0.962362	-0.507246	-1.68148	-1.67433	-1.35176	0.839433	0.551145	0.934475	-0.729801	-0.565614	-0.818344	-2.33525	-2.39482	-2.54337	0.582596	0.652102	0.659751	1.20311	1.24414	0.749166	-1.64998	-0.789073	-1.01372	1.76732	1.52518	1.90207	1.70327	1.46462	1.81777
ENSG00000187140	FOXD3	B	-1.631	-1.58751	-1.32852	1.19779	1.23135	1.35001	1.54592	1.46814	1.51646	-0.781166	-0.854032	-0.727681	1.56087	1.56737	1.461	0.73577	0.775448	0.823005	-2.14874	-1.94511	-2.30859	0.482952	0.43411	0.282764	0.480726	0.607023	0.455067	-2.55437	-2.64931	-2.95282	0.0544015	0.155361	0.294412	0.131507	0.26872	0.139513	-1.91633	-1.79448	-1.8722	1.32854	1.37537	1.45391	1.24713	1.23915	1.38806
ENSG00000183044	ABAT ENSG00000183044	B	0.432055	0.562232	0.298149	2.00603	1.9918	2.07553	1.31197	1.30428	1.35778	-1.19961	-1.13441	-0.945807	1.10095	1.05196	0.950149	0.775775	0.741222	0.771314	-1.21257	-1.222	-1.34948	1.12162	1.19999	1.16456	0.128179	0.114596	0.190154	-2.77833	-3.35474	-3.08635	0.0291997	0.114174	0.0584045	-0.0580942	-0.201339	-0.230276	-3.23054	-2.23537	-2.22318	0.903273	0.431451	0.776683	0.83385	0.322979	0.341756
ENSG00000184828	ZBTB7C ENSG00000184828	B	-2.08534	-2.35604	-2.08549	0.889199	0.41459	0.716277	-0.414234	0.198748	0.418509	-0.865391	-1.40193	-2.1175	-0.445748	-0.268517	-0.66426	1.89429	1.64343	1.66648	-1.72336	-0.936184	-2.66102	-0.150973	0.0604298	0.495792	-0.311038	-0.959495	-0.425446	-0.722034	-1.37205	-1.22334	1.89622	1.90593	2.12299	0.374352	0.625423	0.644561	-1.38711	-1.13904	-1.18499	1.49792	1.68618	1.72273	2.10532	2.00592	1.91526
ENSG00000204248	COL11A2	B	-1.60685	-1.59893	-1.55655	1.52649	1.45824	1.45983	0.647769	0.598592	0.630713	-0.649217	-0.8049	-0.577356	1.98475	2.01075	2.08448	0.377225	0.537332	0.511027	-1.76598	-1.54759	-1.5586	1.21358	1.25769	1.24168	0.238244	0.219818	0.280889	-2.77057	-2.58559	-2.65543	0.594219	0.495968	0.515861	0.0788733	-0.0570729	-0.0115619	-2.03858	-2.1326	-2.23936	1.46749	1.72905	1.57995	0.40297	0.662953	0.350294
ENSG00000273024	INTS4P2	B	-0.787676	-0.593091	-0.656962	1.69355	1.84562	1.88139	1.47489	1.25841	1.55662	-0.311946	0.114345	-0.439422	1.41214	1.45748	1.39774	1.00151	0.809263	0.855757	-1.23843	-0.705093	-1.3321	1.51722	1.45181	1.39711	0.521397	0.557937	0.545574	-2.95796	-3.51628	-2.50496	-0.20193	0.0190952	-0.123548	0.397583	0.452913	0.404781	-2.59101	-2.8188	-2.30212	0.0421077	-0.56663	-0.375428	0.123069	-0.103696	-0.0622488
ENSG00000064886	CHI3L2	B	-3.0379	-2.81537	-2.45702	1.45624	1.63085	1.58896	0.449953	0.553752	0.959582	-0.579334	-0.916254	-1.17207	0.860978	0.994529	0.730376	0.600172	0.467901	0.38139	-1.69607	-1.23741	-1.47509	1.16448	0.866575	1.01704	-0.734059	-0.375817	-0.777087	-1.60566	-1.85267	-2.19978	1.35163	1.46478	1.41452	0.0630887	-0.208243	-0.165867	-1.45911	-0.885845	-1.54825	1.71458	2.05824	1.74546	0.994909	1.35098	1.31793
ENSG00000131668	BARX1	B	0.0782105	0.180297	0.194629	-0.524111	-0.644649	-0.669358	-0.49024	-0.228534	-0.660546	1.31941	1.56627	1.38439	0.0200769	0.281892	-0.148227	0.86737	0.815468	0.877134	1.97887	1.86989	2.15821	1.67424	1.58765	1.61615	2.13338	2.46462	2.37935	-2.17424	-2.34102	-3.2605	-1.22885	-1.75324	-1.72384	-1.45254	-1.53361	-1.2205	-0.285337	0.0433755	-0.29277	-0.860575	-0.660143	-0.898288	-1.05456	-0.510351	-0.874882
ENSG00000258171	LINC02412	B	-1.64804	-1.65942	-1.9644	0.156041	0.672839	-0.0696723	0.2044	0.429595	0.986459	-0.732856	-0.705314	-1.6672	1.76608	1.35372	1.70622	0.559782	0.829799	0.869909	-1.9644	-0.858245	-1.9644	-0.390335	-0.291077	0.159727	-0.721914	-0.537152	-0.525002	-1.9644	-1.9644	-1.9644	0.718573	0.359333	1.14346	0.802258	1.1748	0.0219899	-1.40592	-1.57266	-1.58926	1.10216	1.22918	1.70619	2.73419	2.62061	2.85316
ENSG00000131771	PPP1R1B	B	-1.41735	-1.42035	-2.15334	0.441738	0.471147	0.26225	-1.61947	-1.02103	-1.60964	0.355968	0.00918687	0.209932	1.86726	1.92304	1.77986	-0.680162	-0.957683	-0.878248	-0.786592	-0.74524	-0.541692	1.42577	1.17212	1.44113	-1.22038	-1.23169	-0.88382	-2.1857	-1.85804	-2.40506	1.84308	1.68666	1.78053	0.315526	0.327385	0.196553	-0.650332	-0.990153	-1.51945	2.27986	2.56625	2.29298	0.689567	0.879421	0.558229
ENSG00000158887	MPZ ENSG00000158887	B	0.352191	0.0807452	0.390954	-0.325462	-0.498815	-0.0553078	-1.20089	-1.37812	-1.12358	0.746728	0.737258	0.943811	2.93057	2.85115	2.88816	3.08184	3.11872	3.07387	-0.0403459	0.00441784	-0.235797	0.758621	0.537186	0.663608	-1.16503	-0.952763	-1.25816	-0.643896	-0.453276	-0.892413	-0.950389	-1.23288	-1.15629	-1.18703	-1.29174	-1.66813	-0.632061	-0.657059	-0.510415	0.193449	0.347985	0.104932	-1.34394	-1.59572	-1.35671
ENSG00000220785	MTMR9LP	B	-1.36423	-1.66466	-1.60873	1.42895	1.36155	1.46548	1.14433	1.23405	1.08345	-0.910441	-1.31557	-1.29399	1.23717	1.38671	1.4662	1.07051	1.14213	1.12968	-1.52044	-1.47381	-1.51219	1.06017	1.01273	0.87797	0.157888	0.0202495	0.278301	-3.06808	-2.34692	-2.57165	0.265077	0.310294	0.19202	0.374878	0.0592323	0.00102758	-2.51008	-1.65916	-2.05674	0.829771	1.06462	0.978774	1.45815	1.40712	1.3782
ENSG00000109610	SOD3	B	-0.180623	-0.528758	-0.786823	-1.27696	-0.718334	-1.16856	-0.250484	-0.247435	0.0415364	3.4662	3.1312	3.26413	2.14935	1.91378	1.98473	0.270825	0.0628204	0.645592	0.990071	0.64197	0.865615	-0.17044	-0.236122	0.433403	0.28159	0.616821	0.664153	-2.19651	-1.56112	-1.71845	-2.26387	-2.30712	-1.9996	-1.52856	-0.138147	-0.805103	0.354821	0.25953	-0.0815647	-1.52017	-0.489902	-0.747307	0.127558	0.0788284	0.677428
ENSG00000254396		B	-1.77956	-2.19015	-2.47482	0.364111	0.682449	0.43075	-0.938276	-0.551956	-0.381114	-0.466858	-0.849638	-0.48558	1.11352	1.10436	0.851622	1.07923	1.36248	0.946229	-0.217646	-0.654502	-0.238336	2.0469	1.97665	2.28219	0.83055	0.911537	0.987616	-2.50103	-2.35307	-3.46065	0.968684	0.6514	0.706307	0.462023	-0.442668	0.248389	-2.68742	-1.5317	-1.27045	1.4581	0.990981	1.53444	0.785466	0.215274	0.484152
ENSG00000100100	PIK3IP1	B	-1.29674	-1.60113	-0.469798	1.01338	1.00701	1.43387	0.6412	0.439674	0.360733	-0.534895	-0.678092	-1.45434	1.96187	2.26881	2.02286	1.36318	1.12775	0.763584	-1.72746	-0.418664	-1.66297	1.48177	1.57225	1.55304	1.85972	1.71017	1.9505	-1.62956	-2.54486	-2.42676	-0.472473	-0.111355	-0.51177	-0.369236	-0.559275	-0.27886	-2.17099	-1.92292	-2.52582	-0.472067	-0.292048	-0.178751	0.640755	0.617554	0.521149
ENSG00000177519	RPRM	B	-2.22257	-1.07548	-2.22284	1.70522	1.55696	1.96381	0.0856405	0.0888721	0.527807	-0.575237	-0.665688	-0.684438	1.29151	0.901536	1.36756	1.11684	1.44471	1.25739	-0.470582	-0.542918	-0.972484	1.83132	1.50021	1.57466	0.701753	0.153184	0.321385	-2.823	-1.80106	-2.28464	1.11438	1.08717	0.841526	0.206397	0.0999211	0.181291	-2.56765	-2.82824	-2.85514	0.270421	0.111401	0.543054	-0.0700549	0.510288	0.305808
ENSG00000149212	SESN3	B	-2.00646	-1.85812	-1.8479	0.757179	0.714782	0.689033	0.820463	0.83157	0.889838	-1.16686	-1.01923	-0.836165	1.48206	1.42142	1.47891	2.0955	2.01006	1.96638	-1.29866	-0.979833	-1.13106	0.92613	0.986093	1.04989	0.55457	0.488501	0.532722	-2.30579	-2.66954	-2.97164	0.337725	0.159291	0.0317957	0.160567	0.0156845	0.116667	-1.9393	-2.05176	-2.10943	0.854934	0.409422	0.763822	1.54982	0.931721	1.1652
ENSG00000258711		B	-1.99329	-2.53555	-2.64849	0.142951	0.134958	0.338141	-0.122394	-0.256458	-0.0648257	0.0327401	0.015716	0.101123	2.31178	2.36524	2.27079	1.02287	1.21268	1.28478	-0.582324	-0.22759	-0.359887	1.6756	1.51947	1.58169	-0.0668039	0.15145	0.0659795	-2.80026	-2.53117	-2.31346	0.695415	0.69776	0.700523	-0.121111	-0.0942174	-0.314584	-2.09831	-2.05539	-1.94805	0.992147	1.07271	1.00532	0.559051	0.578019	0.605256
ENSG00000272168	CASC15	B	-2.40292	-1.82299	-2.27855	1.24442	1.21428	0.959582	0.948445	0.857855	1.06674	-1.38674	-1.02936	-1.48907	1.63841	1.80271	1.83229	1.06304	1.06087	0.803533	-1.77283	-2.11974	-2.15053	0.94699	0.76154	0.756869	0.562619	0.361477	0.357537	-1.90559	-1.35418	-2.82644	0.764188	0.785972	1.00241	-0.161689	0.45536	-0.213006	-1.8186	-1.33878	-1.56343	1.21761	1.16986	1.38034	0.723439	0.899895	0.99618
ENSG00000265107	GJA5	B	0.87003	0.700997	0.856107	2.04516	2.24269	2.16353	-1.01911	-0.94183	-1.44231	0.522489	0.358693	0.310107	0.795911	0.486944	0.66868	-1.8056	-1.96091	-2.56943	0.571587	0.62743	0.550478	1.84049	1.76862	1.96722	-1.37702	-2.184	-1.82675	-1.22568	-1.30441	-0.543424	0.728239	1.1011	0.989739	-1.01918	-0.696522	-0.953347	-0.373468	-0.744418	-0.837588	1.85742	1.62271	1.78481	-1.23771	-1.57335	-1.79512
ENSG00000127324	TSPAN8	B	-1.91541	-2.23178	-2.23178	1.34568	0.943418	1.68345	-0.325945	-0.323364	-0.807916	-1.4884	-0.604092	-0.852518	2.14345	2.08233	2.14582	0.228272	0.657966	0.0494476	-0.618393	-1.47336	-0.449844	0.963083	1.53909	1.0725	-0.0453513	-0.66088	0.0886664	-2.23178	-1.86585	-2.23178	1.467	1.71519	1.67635	0.0749545	-0.045861	-0.421668	-1.92568	-1.27875	-1.85663	1.74601	1.40737	1.49208	0.290202	0.770467	0.304222
ENSG00000126856	PRDM7	B	-0.810098	-1.38578	-1.0695	1.06428	1.38482	1.4579	-0.216653	-1.38578	-1.07493	-0.850326	-0.273941	-1.38578	1.32824	2.29314	2.02881	0.521667	-0.25663	0.511597	-1.38578	-0.838735	-1.38578	0.509126	-0.0873173	0.273972	-0.75684	-1.38578	-1.38578	-0.681029	-1.38578	-1.38578	-0.106729	-0.536775	-0.588747	0.129077	0.365589	0.515165	-1.38578	-1.38578	-1.38578	0.671467	0.80487	0.886682	3.12019	3.38858	3.52242
ENSG00000132386	SERPINF1	B	-1.75779	-1.92503	-2.03716	0.625747	0.7001	0.769268	-1.50981	-1.56482	-1.5515	0.283542	0.348477	0.477332	2.30309	2.30647	2.29715	-0.335204	-0.354343	-0.588578	-0.704084	-0.578346	-0.237859	1.91478	1.87597	2.00317	0.180241	0.0975307	-0.00256363	-1.99929	-2.31306	-2.22915	0.552217	0.617385	0.672658	-1.08196	-1.20517	-1.41587	-0.605294	-0.478255	-0.408412	1.99506	2.03567	1.97102	0.250498	0.206144	0.400024
ENSG00000197766	CFD	B	-1.3523	-1.34775	-1.35268	0.443804	0.436033	0.277098	-1.4453	-1.38346	-1.43234	-0.0444639	0.27921	0.372248	2.50792	2.67412	2.57684	0.495226	0.600059	0.791297	-0.148249	-0.0513408	-0.375468	2.59136	2.35834	2.46702	1.46239	1.12602	1.34665	-1.36144	-1.61475	-1.41398	0.217161	-0.0329638	0.305476	-1.07781	-1.57045	-1.33548	-1.45288	-1.78304	-1.43247	0.582751	0.842103	0.371149	-1.17273	-0.929181	-1.01374
ENSG00000267078		B	-1.95949	-1.13034	-1.09379	1.8633	1.48832	1.42657	-0.21439	-0.833287	-0.873464	-0.939528	-1.27608	-0.544597	2.20348	2.16704	2.24405	-0.142236	0.208784	0.154289	-1.59751	-0.536224	-1.0348	2.06385	1.69436	1.83476	-0.348738	-0.964267	-0.389759	-2.53517	-2.53517	-1.29206	1.79532	1.50843	1.6514	0.181409	0.0987078	0.348586	-1.57507	-1.36659	-0.779943	1.14933	0.846403	0.834885	-0.144398	-0.837397	-0.819002
ENSG00000139304	PTPRQ	B	-2.01588	-1.54079	-2.49501	-0.847133	0.264325	0.128455	0.859808	0.190529	0.864662	-1.32711	-0.31436	-0.392688	1.64179	1.4856	1.51759	2.16672	2.07111	2.13131	-1.87363	-1.55835	-1.6611	0.72833	0.737664	-0.0544835	0.432015	0.804865	0.488215	-1.44691	-1.52231	-1.79315	-0.33472	0.799596	0.626153	0.763296	0.20669	0.116333	-1.68577	-2.41955	-2.13869	1.09224	0.212003	0.524955	1.37673	1.55573	1.63491
ENSG00000197558	SSPOP	B	-2.7202	-1.9281	-2.20237	0.986851	0.749985	0.781643	0.834538	0.782928	0.575258	-1.13544	-0.977055	-0.309913	1.71373	1.89282	1.83837	-0.227052	0.260803	0.155908	-1.76756	-0.960328	-1.16119	0.91236	1.06213	0.858316	1.08621	0.780809	0.925604	-2.35443	-2.61568	-2.20099	0.894096	0.546436	0.791102	0.622978	0.330651	0.450323	-2.06227	-1.72245	-1.46283	1.63991	1.40939	1.46994	0.72171	0.308508	0.424541
ENSG00000260604		B	-1.25125	-0.765411	-1.20868	1.60704	1.72575	1.61952	-0.439491	-0.809721	-0.862696	-0.414865	-0.875719	-0.459615	1.21812	1.11625	1.33263	-0.363445	0.165849	0.282572	-1.2541	-1.51325	-1.25074	1.32763	1.41149	1.70415	-0.508927	-1.54179	-1.1493	-1.34247	-2.02214	-1.82664	2.36483	2.38177	2.04935	0.625926	0.812094	0.554018	-1.38708	-1.4787	-1.47622	2.17022	1.13862	1.5808	-0.628947	-1.21915	-1.13829
ENSG00000183674	LINC00518	B	-1.4602	-0.918552	-2.12998	1.04791	1.38708	0.89632	0.909997	1.0792	1.026	-1.52117	-1.49843	-1.50887	1.10702	1.2849	1.5497	0.683698	1.3673	1.30769	-2.14894	-1.68784	-1.95417	-0.289047	-0.666881	-0.171451	-0.655934	-1.35796	-1.00685	-0.76615	-1.33868	-2.02212	-0.300808	0.156538	-0.00659878	1.26249	1.56697	1.10346	-1.67303	-0.775492	-1.31671	1.17787	1.22208	0.783537	1.87385	2.25221	2.13003
ENSG00000159674	SPON2	B	-0.849117	-0.984467	-1.3586	0.780719	0.775056	0.868958	0.0177571	0.0931439	-0.0686222	0.624341	0.56858	0.528428	1.23057	1.05717	1.20794	0.981253	0.90383	0.955565	0.162971	0.133699	0.0837228	1.71137	1.70449	1.6974	1.54077	1.50898	1.50158	-2.83464	-3.42942	-3.2728	-0.0284526	-0.0155442	0.191725	-1.17239	-1.1287	-1.07096	-2.44237	-2.17129	-1.94331	0.592796	0.84548	0.600814	-0.100604	0.0196279	-0.0174393
ENSG00000100505	TRIM9	B	-2.48254	-2.89554	-2.43622	-0.55914	-0.795816	-0.626805	0.414396	0.575735	0.529283	0.124374	0.133019	0.0514392	1.86534	1.83857	1.87691	1.75231	1.71893	1.76552	-0.141601	-0.221409	0.0136398	0.862501	0.687313	0.767107	0.575339	0.684799	0.563758	-2.41758	-2.83786	-2.49173	-0.10558	-0.330013	-0.325738	-0.0691686	-0.0503962	-0.0435746	-1.47288	-1.14256	-1.5924	0.952738	0.322611	0.765794	1.64372	1.15608	1.39733
ENSG00000183570	PCBP3	B	-0.870555	-1.88714	-1.67212	-0.613528	-0.515856	-0.0868061	0.247698	0.343874	0.151638	0.0683313	-0.161015	-0.0651122	1.42248	1.45428	1.33801	1.83463	1.87086	1.99017	-0.120413	-0.00201922	0.362358	1.98455	1.91906	1.97175	2.53258	2.15093	2.35945	-0.977839	-2.00038	-1.6398	-1.21851	-0.890813	-1.08907	-0.570149	0.360035	-0.847833	-1.12643	-1.70492	-1.73886	-1.61953	-0.939044	-1.37296	-0.411528	0.533375	-0.75385
ENSG00000147027	TMEM47 ENSG00000147027	B	-1.96985	-2.20563	-2.0239	-0.0969832	-0.186803	-0.0154976	1.8321	1.82867	1.81004	-1.42346	-1.58241	-1.16104	0.873963	1.01567	1.04452	0.67432	0.621832	0.559573	-1.79862	-1.54774	-1.66051	-0.0235	-0.0938491	0.00389958	1.15708	1.02799	1.02126	-1.93707	-2.44991	-2.54681	-0.0440765	-0.0665081	-0.267004	0.864496	0.918172	0.863755	-0.416912	-0.675658	-0.645744	2.14485	1.67497	2.02919	1.21951	0.585977	1.06763
ENSG00000254842	LINC02551	B	-1.37225	-0.509244	-1.15112	1.37658	1.63914	1.48585	1.04805	1.18201	1.11201	-2.03624	-1.69072	-1.52986	1.55824	1.85049	1.96967	0.728219	0.538956	0.394232	-1.61498	-2.13427	-1.73849	1.09323	0.671191	0.94661	-0.0827088	0.281935	0.384735	-1.70508	-0.642365	-2.50228	0.357041	0.240114	-0.0506108	-0.330214	-0.100377	-0.149825	-1.26288	-2.35185	-2.39088	1.82027	1.51657	1.569	0.781538	0.333963	0.466577
ENSG00000225937	PCA3	B	-1.61079	-1.62985	-1.87019	0.531723	0.854364	0.706043	1.3668	0.274664	1.18883	-0.215219	-0.265452	-0.0386834	2.18876	2.40704	2.17508	2.00407	1.4998	1.8923	-1.64276	-0.678369	-1.91954	0.384866	0.240867	0.0883368	-4.00135e-05	0.346215	0.133978	-2.18647	-1.82054	-2.18647	-0.0410206	-0.537229	-0.617598	0.310315	-0.911422	0.345975	-1.62798	-1.48696	-1.81132	-0.67832	0.294755	-0.528737	1.5122	1.58145	1.97651
ENSG00000273124		B	-1.68319	-1.26442	-1.87402	0.609566	0.473519	0.525411	0.499403	0.139894	0.77141	0.24077	-0.172312	0.537951	2.01663	2.09696	2.00988	0.501356	1.30551	0.759146	-0.313272	-0.6703	-0.0649374	0.174638	-0.116977	0.407776	-0.997629	-1.09834	-1.57069	-2.66924	-2.30331	-2.2451	0.0764592	-0.691802	-0.366646	-0.296337	0.390287	0.122553	-1.54372	-2.2775	-1.75015	1.79539	2.47553	1.79497	1.21162	1.73647	1.29681
ENSG00000135253	KCP	B	-1.9506	-2.1894	-2.74601	1.45649	1.29518	1.19266	-0.659651	-0.28488	-0.7014	-1.26183	-1.23104	-1.49955	1.30132	1.72995	1.59929	0.342118	0.940259	0.620185	-0.840563	-0.3815	-1.14556	-0.0594126	0.861702	0.0611235	-0.475489	-0.924706	-0.197352	-0.930665	-2.38008	-1.30833	1.66408	2.03227	2.19635	0.480443	0.881655	0.525933	-1.4721	-0.703454	-2.07341	0.56995	0.406846	0.10721	1.88151	1.54034	1.73012
ENSG00000137460	FHDC1	B	-1.77295	-1.5865	-1.53964	0.676593	0.632353	0.693949	1.77881	1.68171	1.69476	-0.404272	-0.29315	-0.326453	1.54721	1.60302	1.56129	0.772961	0.878077	0.864808	-1.1292	-1.02541	-1.13433	0.660138	0.639472	0.705316	0.901636	0.737298	0.78867	-2.54118	-3.20146	-2.7082	-0.837739	-0.863059	-0.752435	0.387231	0.201547	0.33562	-1.78994	-1.83437	-1.9496	0.895207	0.71357	0.951102	1.30747	0.963372	1.11669
ENSG00000115461	IGFBP5	B	-1.38881	-1.40178	-1.3365	1.15891	1.20554	1.19199	1.09953	1.0592	1.06695	-0.0405327	-0.0728167	0.0269261	1.30791	1.25873	1.2643	-0.482885	-0.526526	-0.531849	0.136381	0.144606	0.121791	1.34478	1.33385	1.30755	0.317076	0.230818	0.282774	-3.10823	-3.49012	-3.51904	-0.606668	-0.695793	-0.669498	-0.178419	-0.20142	-0.16379	-1.41454	-1.48035	-1.5238	2.01031	1.52373	1.83922	0.976196	0.162133	0.462204
ENSG00000092929	UNC13D	B	-1.29578	-1.38553	-1.25671	-0.45414	-0.278634	-0.0866757	-2.35221	-2.67081	-2.70468	0.23672	0.333889	0.126761	1.20953	1.19404	1.11341	0.26566	0.137671	0.299455	1.03615	1.07611	1.01506	2.44199	2.39404	2.4011	0.659408	0.641413	0.511391	0.663451	0.631006	0.662199	1.38263	1.32346	1.373	-0.782932	-0.843609	-0.752341	-0.897298	-0.884561	-0.676614	0.154161	0.329558	0.302241	-2.49526	-1.91377	-2.18394
ENSG00000276600	RAB7B	B	-0.374357	-0.289513	0.0876353	1.39048	1.43472	1.48839	1.75956	1.93593	2.09892	-1.23718	-1.1062	-1.0205	0.409622	0.602231	0.485552	0.250371	0.0804758	0.214376	-2.23604	-2.48741	-2.27757	0.020835	-0.0426904	-0.118655	-1.3542	-0.770833	-1.18278	-2.19453	-2.52126	-2.25681	0.472141	0.523914	0.584414	0.278036	0.392474	0.534163	-1.01427	-0.812093	-1.00714	1.59718	1.65501	1.79972	1.27937	1.48543	1.44308
ENSG00000112139	MDGA1	B	-0.71654	-1.02525	-0.883353	1.41932	1.39933	1.458	0.875683	0.685631	0.879438	-1.47824	-1.37626	-1.15584	1.42127	1.48662	1.38403	0.691447	0.655747	0.629666	-1.16703	-1.217	-0.952177	1.00912	1.04433	0.796467	0.206899	0.548028	0.787923	-2.34966	-2.50152	-2.77261	0.00739728	0.136115	-0.079578	0.419947	0.616039	0.778595	-1.90114	-2.7384	-2.62327	0.333832	0.275601	0.360615	1.80645	1.38265	1.44171
ENSG00000167972	ABCA3 ENSG00000167972	B	-1.5147	-1.81256	-1.51508	0.804558	0.941093	0.957353	0.40273	-0.22622	0.0405324	-2.1638	-1.63812	-1.00116	1.06148	1.16845	1.19097	-0.642507	-0.775964	-1.12777	-1.59752	-1.64682	-1.73779	-0.0843484	0.412246	-0.33206	-1.78506	-2.56415	-1.65852	0.179344	-0.553582	-0.29418	1.59886	1.474	1.73597	1.1789	1.0265	0.812262	-0.233429	-0.450784	-0.290685	2.0165	1.75527	1.87525	1.72105	1.58993	1.70355
ENSG00000122367	LDB3	B	-1.50808	-1.54672	-1.50838	0.503036	0.949067	0.887315	0.416121	-0.487725	-0.315182	-1.27879	-0.836898	-0.926635	2.01241	2.07443	2.19248	0.449833	0.180859	-0.0269517	-1.35697	-0.709907	-1.57405	2.22251	1.94273	2.11595	-0.381934	-0.769384	-1.0252	-1.71004	-1.47941	-1.83131	0.962024	0.795583	1.3782	-0.0390432	0.140282	0.127797	-1.42952	-1.71834	-1.94488	1.95322	1.91711	1.50987	0.133326	-0.693834	0.235033
ENSG00000082074	FYB1	B	-2.08326	-1.24102	-1.87753	1.61683	1.70584	1.69732	0.0351521	0.00574201	0.326221	-1.63659	-1.61043	-1.42041	1.03758	1.02174	0.953178	-0.587188	-0.57272	-0.361849	-1.12553	-1.54673	-1.15067	1.45951	1.62302	1.56274	-0.248985	-0.53594	-0.453268	-1.06411	-1.43197	-1.69422	2.02453	2.1201	2.07292	0.361149	0.363922	0.234632	-2.0255	-1.93992	-1.21726	1.35634	1.33194	1.36039	0.338297	0.853501	0.362512
ENSG00000130518	IQCN	B	-2.14965	-1.90898	-1.56716	0.968998	0.803864	1.1289	1.03169	1.21992	1.22452	-1.57154	-1.18279	-1.24115	0.780851	0.952973	0.619622	0.621777	0.561167	0.777038	-0.953815	-1.04532	-1.27752	0.971637	0.823841	0.439624	0.826445	0.688125	0.757216	-1.86245	-2.33912	-2.15452	1.25501	0.794667	1.12148	0.707425	0.815225	0.810645	-1.97066	-2.14995	-3.16827	0.85264	1.09446	0.990363	0.850069	0.993043	1.05967
ENSG00000060718	COL11A1	B	-2.41413	-1.99536	-1.95881	0.122285	-0.394994	0.076548	0.431367	0.329658	1.03792	-0.533959	-1.23552	-0.921137	1.53212	1.64929	1.56054	0.483165	0.363794	0.697847	-0.98112	-1.171	-1.11877	0.993611	0.971755	0.986384	1.21431	1.13854	1.06682	-2.22404	-1.67349	-1.63788	-0.594372	-0.735314	-0.896589	-0.585114	-0.822398	-0.986118	-0.66192	-0.544292	-0.66846	2.92735	2.56849	2.89163	0.767933	0.275739	0.667691
ENSG00000167995	BEST1	B	-2.54575	-3.04687	-2.83447	1.01149	0.718407	0.884033	0.049738	0.189657	0.0923391	-0.788379	-0.932643	-0.363889	2.20355	2.38512	2.26936	1.28992	1.14907	1.2297	-1.73929	-2.08404	-2.37798	0.151552	0.119066	0.179351	-1.22017	-1.87761	-1.3484	-0.455898	0.0387179	-0.725744	0.966808	0.905835	0.820484	0.0124855	-0.00357124	-0.0456718	-0.0494174	0.0679294	0.116207	0.847063	0.764901	0.814682	1.34225	0.831704	0.988372
ENSG00000143318	CASQ1 ENSG00000143318	B	-1.9263	-1.08078	-2.40543	-0.757555	-0.338409	-0.342822	0.406295	0.637716	-0.374796	-1.02261	-0.224782	-1.47525	0.225411	1.35057	0.974745	2.23322	2.08926	2.1666	-0.907202	-1.61555	-1.44511	0.585491	0.856922	0.809125	0.562627	1.13773	1.12742	-2.01696	-1.61413	-1.97021	0.736082	1.32189	1.50329	0.987034	0.633082	0.770738	-1.31326	-2.32997	-2.34656	0.704448	1.05781	1.00215	0.230817	1.18757	0.209647
ENSG00000130948	HSD17B3	B	-0.559475	-0.785034	-0.933299	1.62773	1.62722	1.81965	-0.711017	-1.20283	-0.956886	-0.630036	-0.588131	-0.0272503	1.74282	1.58683	1.75033	-1.01947	-0.482282	-1.45176	-1.18445	-1.11764	-1.05965	1.34255	1.26377	1.32311	-1.03377	-1.96243	-1.18743	-1.98385	-1.93727	-2.05486	0.910665	0.836454	0.788665	-0.176298	-0.0926261	-0.652407	-1.14612	-0.871617	-0.399089	1.84479	2.52717	2.31929	0.777158	1.3671	0.751663
ENSG00000135373	EHF	B	0.262861	0.228003	0.262434	2.12828	2.05335	2.30853	1.93994	1.58829	1.73421	-2.04437	-2.44731	-2.227	-0.334651	0.0140397	-0.0932318	-1.51747	-1.31665	-2.23403	-0.782844	-1.68356	-1.55859	0.830761	0.808712	0.627027	-0.107241	-0.476644	-0.420225	-1.24573	-0.611563	-1.14662	0.627041	0.554463	0.596325	1.36917	1.24313	1.09661	-1.003	-1.59399	-1.31605	1.76561	0.857973	1.27955	0.550486	-0.605054	0.0390787
ENSG00000164929	BAALC	B	-1.83979	-1.87185	-1.20715	1.34184	1.14888	1.71773	0.396799	0.0950817	0.597932	-0.369399	-1.16451	-0.515168	1.27021	0.65785	0.980784	1.65037	1.45841	1.06503	-0.84599	-1.74128	-0.838767	0.276504	-0.27276	0.082803	-0.723691	-1.17291	-1.04805	-1.81807	-2.33665	-2.57008	0.463579	0.219853	-0.314231	0.232241	0.548103	0.344244	-1.34932	-1.18859	-1.68105	1.09943	1.20084	0.854796	2.4048	2.57755	2.18364
ENSG00000100399	CHADL	B	-1.01902	-2.39638	-1.72582	0.808484	0.90878	0.724211	1.86484	1.92229	1.9177	-1.0394	-1.1603	-0.811674	1.88671	1.93283	1.55029	1.4629	0.97213	0.852206	-1.44974	-1.08734	-0.947381	0.598999	0.524412	0.422342	0.56558	0.415455	-0.361421	-2.20757	-2.80126	-2.74305	-0.0453992	0.00474821	-1.01605	0.0946249	0.0838334	0.138399	-1.89327	-1.23824	-0.570599	0.736342	1.18001	0.681823	0.354627	0.895273	1.01408
ENSG00000158764	ITLN2	B	-1.3729	-2.16831	-2.16831	1.63354	2.02316	1.83848	-0.361982	-0.166749	0.178608	-1.87588	-1.05647	-0.789047	-0.363816	0.15781	0.31753	1.89849	1.91148	2.04018	-1.87099	-0.0884657	-1.4815	1.13889	1.81718	1.63468	-0.768165	-0.466779	-1.06976	-1.77332	-0.441618	-1.41681	1.89301	1.92128	1.59062	-0.00378254	-0.893262	-0.925074	-1.04279	-0.999729	-1.24922	0.418181	0.100652	0.821653	0.22246	0.493777	0.76305
ENSG00000165272	AQP3 ENSG00000165272	B	-0.80311	-0.423017	-0.91808	1.42792	1.4468	1.57646	-0.744265	-0.507675	-0.981614	-0.836427	-0.805116	-0.595498	0.909488	0.964072	0.796376	0.769246	0.666045	0.415371	-0.487822	-0.510768	-0.526783	2.07106	2.05193	2.16132	-0.281409	-0.107805	-0.406233	-2.28254	-2.80777	-2.40536	1.4594	1.65684	1.62533	-0.0942598	-0.452374	-0.179741	-2.25715	-2.05972	-2.09509	1.38817	1.34684	1.32885	-0.138405	-0.252421	-0.101046
ENSG00000151322	NPAS3	B	-1.55873	-1.26525	-2.14021	0.629432	0.192601	0.688963	-0.16101	-0.0169696	-0.138272	-0.624053	-1.28046	-1.22472	0.889549	0.780712	0.708348	0.283501	0.0416906	0.181976	-1.37337	-1.08061	-1.4277	1.29401	1.21753	1.05289	0.455397	0.235811	0.120868	-2.08074	-2.78755	-2.69362	1.60996	1.55406	1.37701	0.976758	0.854823	1.08498	-1.26071	-1.92314	-1.82275	1.74753	1.55791	1.77054	1.36039	1.25334	0.939266
ENSG00000225768	LINC02620	B	-2.80227	-1.37272	-2.13281	0.126604	0.587279	0.22394	0.580475	0.342686	0.444459	0.621039	0.889967	0.761646	1.72009	1.34193	1.57338	0.96954	1.11475	1.14207	-0.828645	-0.176446	-0.0983329	0.888375	1.01418	0.708947	-0.366427	-1.08402	-0.255164	-2.72365	-2.75271	-2.10049	0.991176	0.325256	0.502966	0.276526	0.894591	0.373814	-1.58712	-2.72689	-1.98909	-0.24604	0.49072	-0.218378	1.25458	1.49971	1.80051
ENSG00000185499	MUC1	B	-2.37375	-2.23966	-2.00477	0.673124	0.749502	0.666758	0.126293	0.157097	0.0274844	-0.85956	-0.892496	-0.875543	0.843131	0.894559	0.908494	0.806837	0.806267	0.958325	-0.879202	-0.937991	-0.779423	1.56748	1.50037	1.20563	1.28613	1.30673	1.30525	-2.0371	-1.86683	-2.32475	1.29249	1.13029	1.32762	0.528018	0.592081	0.540846	-2.24523	-2.57676	-2.34307	0.485979	0.822484	0.567325	0.410516	0.978688	0.770352
ENSG00000196358	NTNG2	B	-1.09747	-0.672456	-1.25799	1.50191	1.57788	1.94403	1.34358	1.09107	1.27555	-0.761404	-1.60362	-0.657344	1.52217	1.55299	1.73152	-0.319636	-0.716206	-0.341939	-1.00923	-1.21468	-1.26435	0.484046	0.998851	0.741183	0.734466	0.764661	0.795312	-1.72606	-2.59366	-2.29322	1.02536	1.05806	0.51427	0.371566	0.203907	0.383803	-1.92679	-3.62084	-1.65461	0.35235	0.694099	0.465246	0.572622	0.581311	0.449668
ENSG00000154330	PGM5	B	-0.770028	-0.713416	-0.973509	1.25709	1.16667	1.07845	-0.212878	-0.23609	-0.584556	-1.26663	-1.49597	-1.29461	1.77033	1.92619	2.02351	-0.437621	0.146415	0.046556	-0.0251159	0.23606	-0.123323	2.90375	2.86897	3.0332	1.07372	0.647044	0.905311	-1.64408	-1.05927	-1.7421	0.56434	0.247007	0.154172	-0.310009	-0.541301	-0.98135	-1.88553	-2.47092	-1.46895	0.454405	0.389954	0.0148664	-0.602316	-1.2083	-0.860146
ENSG00000235687	LINC00993	B	-2.5374	-1.8965	-2.05855	-1.16126	-1.00149	-1.27986	-1.39526	-0.682229	-0.727439	1.67107	1.50436	1.02651	2.62302	2.66566	2.65102	1.5045	1.59885	1.87069	-0.105016	-0.307452	-0.401896	0.803575	0.724863	0.997991	0.258924	0.623395	0.267971	-0.597012	-1.56479	-2.10227	0.0652319	0.55427	0.409927	-0.356987	-0.458654	-0.502747	-1.57986	-1.33179	-1.2314	0.342878	0.694088	-0.0994825	-0.211522	0.654462	0.0775881
ENSG00000160862	AZGP1	B	-0.825343	-0.649031	-0.772714	1.42489	1.62128	1.30587	1.2788	1.68553	1.21605	-0.682881	-0.136255	-0.0952062	1.90455	1.76358	1.95762	-0.0646393	-0.170194	-0.347448	-2.58312	-2.17847	-2.51635	0.158014	0.207305	0.23946	-1.19398	-0.617315	-1.10957	-2.07742	-2.42344	-1.76623	0.396657	0.666418	0.649993	0.0236958	-0.152808	-0.272584	-1.21904	-1.4018	-0.863995	1.26713	1.56031	1.33363	0.802274	1.30546	1.35131
ENSG00000276644	DACH1	B	-2.03083	-1.96601	-2.03115	-0.189458	-0.247103	-0.0547966	-1.9056	-1.54038	-1.43486	0.499588	0.416461	0.433735	1.52917	1.63408	1.73316	0.397311	0.692979	0.386104	0.946776	0.730946	0.743148	2.34876	2.23806	2.45373	1.64172	1.75925	1.93423	-2.18106	-1.64987	-1.46112	-0.0452071	-0.268035	-0.119432	-1.21514	-0.972022	-0.920131	-0.695638	-0.919584	-1.18797	0.62685	0.462926	0.458169	-0.128718	-0.565603	-0.33744
ENSG00000104055	TGM5	B	-1.34424	-0.498719	-1.56412	1.70766	1.84776	1.09343	-0.333325	-0.816475	-0.715788	-0.440552	-0.218635	-0.325548	0.733876	0.743195	0.565645	-1.55444	-0.861812	-0.766817	-0.638422	-0.226417	-1.45284	0.601303	0.220913	0.565005	-1.276	-2.13965	-2.13965	-0.0867813	-0.850673	-1.71551	2.45215	2.50638	2.49532	0.576924	0.791459	0.787971	-0.865737	-1.74791	-1.7645	1.57412	1.81595	2.10523	0.613606	-0.109143	0.655825
ENSG00000115665	SLC5A7	B	-1.62292	-1.62292	-1.30664	-1.62292	-1.62292	-1.30429	-1.62292	-1.62292	-1.62292	-0.697835	-0.860164	-0.685529	-1.36981	-0.850229	0.0998987	0.699617	-1.06228	0.516777	0.0945332	0.675519	0.717584	1.4071	1.83315	1.71599	1.39564	1.52823	1.54536	-0.918168	-1.25699	-1.62292	1.6342	1.10147	1.52551	1.56729	1.88979	1.64903	-1.06443	-0.923408	-1.62292	1.19682	-0.0201734	1.02515	1.23341	0.905274	0.968847
ENSG00000185924	RTN4RL1 ENSG00000185924	B	-1.27144	-1.82507	-1.68493	-0.506416	-0.461414	-0.727314	-2.40187	-1.86911	-1.22408	0.239707	0.260658	0.353431	1.38825	1.29204	1.72999	0.855994	0.467694	0.672516	0.498622	0.427685	0.278386	1.67985	1.76568	1.81419	0.872893	1.10118	1.07108	-2.04013	-1.97598	-3.14685	0.219895	0.425104	0.832201	1.09476	0.76321	0.944808	-1.38658	-2.21492	-1.69413	0.199587	0.721015	0.54035	0.334112	0.756258	0.829096
ENSG00000236908	LINC02827	B	-2.28339	-1.51259	-1.70786	1.02822	1.54994	1.63183	-0.37756	-1.11231	-1.14447	-2.28339	-1.52064	-1.03693	0.733751	1.52275	1.279	0.472138	0.115575	0.126712	-1.34573	-0.775296	-1.59659	0.831398	0.769424	1.18626	-0.281468	-1.1951	-1.63199	0.384229	0.20701	0.622271	2.20215	1.85077	1.96045	1.17409	0.776134	0.728157	-1.15787	-1.89165	-2.28339	0.424426	0.784392	0.662412	1.29981	0.95156	-0.136602
ENSG00000237807		B	-2.40311	-2.83255	-1.70839	0.317233	0.338781	0.639634	1.44233	1.08855	1.32483	-1.69007	-1.65693	-1.77616	0.691256	1.132	1.2638	0.565738	0.750151	1.01771	-1.24094	-0.842848	-1.10775	0.682894	0.618315	0.963914	0.708408	1.0025	0.431113	-1.3363	-2.48912	-1.36204	1.25296	1.20994	1.03069	0.935748	0.764971	0.530043	-1.54118	-1.34661	-2.076	1.5421	1.01119	1.44568	0.194041	0.0461226	0.467334
ENSG00000159713	TPPP3	B	-0.296075	-0.49251	-0.262601	1.77695	1.78236	1.76367	0.675425	0.862494	1.14061	-0.888606	-0.755634	-0.455862	1.09617	0.668085	1.39054	-0.414451	-1.02519	-0.87543	-1.12552	-0.905266	-0.472508	1.51085	1.3541	1.5922	-0.378716	-0.606389	-1.34261	-2.29868	-1.32908	-2.91156	1.22134	0.967499	1.20838	-0.669131	-1.5542	-0.534109	-1.72333	-1.6205	-0.807776	1.52959	2.32311	2.17677	-0.806724	-0.611167	0.123483
ENSG00000204396	VWA7	B	-1.34916	-2.43353	-2.06976	1.13632	1.21579	1.2147	-0.141496	-0.389724	-0.193368	-0.605211	-0.712218	-0.900936	1.15069	0.750795	0.989794	0.289988	0.232211	0.0984237	-1.43599	-0.803896	-0.738848	1.39634	1.58103	1.48579	-0.366543	-1.21781	-0.436571	-1.85194	-1.49089	-1.53063	2.45672	2.27618	2.24008	0.505352	0.497197	0.244095	-1.48499	-1.45219	-1.92148	1.4604	1.47735	1.59229	0.199071	-0.381045	-0.582412
ENSG00000131242	RAB11FIP4	B	-0.455839	-0.211407	-0.626054	1.60629	1.35694	1.3806	0.366549	0.2566	0.464027	-1.91028	-1.72812	-1.36948	0.793818	0.809201	0.862716	-0.0352079	0.278625	-0.00302829	-2.08274	-2.03207	-1.63131	1.15916	0.914209	1.15945	-1.0559	-1.69494	-0.924897	-0.992519	-1.31259	-0.881308	1.82778	2.05872	1.8602	0.612014	0.536702	0.598479	-2.54047	-1.87064	-1.66556	1.49243	1.28536	1.43868	0.688005	0.496334	0.72149
ENSG00000129521	EGLN3	B	-1.53974	-1.00729	-1.46999	1.34136	1.55193	1.5957	0.940682	0.930897	0.900899	-1.44169	-1.28419	-1.48378	0.54921	0.368218	0.295404	0.942799	1.03145	0.872727	-1.04223	-0.422067	-0.97131	1.13354	1.3123	1.06928	0.347561	-0.00810426	0.717903	-2.30843	-2.1126	-2.59618	0.00989058	0.678047	-0.503565	0.434584	0.826204	0.476431	-1.9913	-2.03367	-2.70975	1.00201	1.40576	1.12293	1.0415	1.2759	0.750756
ENSG00000183230	CTNNA3	B	-0.417704	-0.84714	-0.828226	2.99471	3.00789	2.9024	1.54918	1.18294	1.54711	-1.11133	-1.10247	-1.40376	0.141095	0.240259	0.416271	0.404138	-0.274609	-0.863506	-0.156967	-0.0176051	-0.127156	2.07319	1.51625	2.002	-1.05528	-0.759334	-1.40376	-1.40376	-1.40376	-0.979619	0.996881	0.245481	0.279968	-0.456015	-0.277189	-1.10759	-1.40376	-1.40376	-1.40376	1.36111	-0.0658161	0.140101	-0.819432	-1.04705	-0.860634
ENSG00000168427	KLHL30	B	-1.08935	-1.12402	-1.24035	1.18293	1.04382	1.67732	-1.2254	-1.58627	-1.42239	-0.91034	-0.157	-0.323204	1.81114	1.59438	1.47087	-0.586626	0.399682	-0.684735	-1.45686	-0.572411	-0.113106	2.26218	2.22594	2.10349	-0.392595	-1.12681	-0.679603	-1.21838	-1.28694	-1.64302	0.8626	1.80401	1.00981	-0.15714	-0.545142	-0.58441	-0.749627	-1.69501	-1.26498	1.58327	1.89749	2.16067	-0.308522	-0.364014	-0.581335
ENSG00000257743	MGAM2	B	-0.427357	-0.587483	-0.449071	2.42699	2.4625	2.45026	1.63115	1.42283	1.5626	0.798264	0.946863	0.835018	1.32239	1.3177	1.21406	-0.121231	-0.0312521	0.00736844	0.138536	0.131216	-0.0651303	0.585864	0.555976	0.606883	-1.23221	-1.23126	-1.17058	-1.65666	-2.11032	-1.94252	0.624509	0.574218	0.540688	0.215968	0.171091	0.463911	-1.42375	-1.93678	-1.88386	-0.0701649	-1.8833	-0.970382	0.00647881	-2.0984	-1.72159
ENSG00000162006	MSLNL	B	-1.74272	-0.531384	-1.74281	0.448731	0.431212	0.249572	-1.05981	-0.150673	-1.49265	-2.05909	-2.05909	-1.51556	0.214572	-0.528419	-0.23906	-0.251192	-0.781249	-0.964472	-0.812298	-1.30067	-0.782486	0.880861	1.42861	1.01793	-0.268767	-0.791381	-0.96054	-0.00621807	-0.332397	0.634304	2.16528	2.00769	2.04738	1.39839	1.51224	1.21286	-1.09899	-1.35958	-0.929545	1.96617	2.56633	2.40513	0.694169	0.725515	-0.245901
ENSG00000106536	POU6F2	B	-1.53213	-0.84277	-1.38164	2.19961	1.73864	2.14292	1.52154	1.58221	1.04269	-0.890915	-1.57471	-0.331035	0.913114	1.25879	1.30941	0.958004	0.705545	1.27092	-1.30694	-0.961707	-0.9925	1.54588	1.63362	1.99803	1.04622	1.11581	0.771199	-1.9818	-1.7865	-2.26241	0.119263	-0.216546	0.0477447	-0.449167	-0.167119	-0.543084	-1.27809	-1.33047	-1.37338	-0.54074	-0.66656	0.213709	-0.164567	-1.11925	-1.44083
ENSG00000251615		B	-1.08318	-2.46126	-1.60494	0.687195	0.623613	0.667419	0.544296	0.844617	0.870392	-1.53199	-1.21058	-0.787057	0.99054	1.41346	1.21956	0.461476	0.574998	0.743874	-0.990323	-1.76152	-1.18637	0.876474	0.948577	0.769451	0.235449	0.846231	-0.125882	-1.90352	-2.68358	-1.33283	0.477687	0.593766	0.852705	0.619255	0.551202	1.19427	-2.62353	-1.15934	-2.45409	0.828401	0.745407	0.864848	1.28489	1.84514	1.72478
ENSG00000052850	ALX4	B	-1.06547	-1.77038	-1.96158	1.47485	1.4359	1.58026	1.56662	1.2625	1.63426	-1.04547	-0.474911	-0.161743	0.995931	1.02174	1.01654	1.28949	1.67882	1.56388	-0.959355	-0.777556	-0.970747	1.3209	1.60245	1.33861	0.680587	0.20924	0.429733	-2.14099	-1.98344	-2.63545	0.308865	0.449088	0.567499	0.144041	0.0503349	0.0291408	-2.0706	-2.05984	-1.95028	0.06688	0.0538806	0.0187304	-0.566638	-0.721825	-0.474521
ENSG00000088340	FER1L4	B	-2.28083	-1.92996	-2.35924	0.662546	0.608855	0.546951	-0.205144	-0.185435	-0.339252	-0.60017	-0.616978	-0.550574	0.969372	0.940147	1.02855	-0.27396	-0.20406	-0.174296	-0.102942	-0.167367	-0.123133	1.42283	1.43026	1.32967	0.564862	0.786221	0.82725	-1.97036	-2.71592	-2.59194	0.83751	0.821455	0.811347	0.232459	0.337439	0.403744	-2.01598	-1.87442	-1.8055	1.44603	2.0036	1.73121	0.871738	1.40806	1.06536
ENSG00000181444	ZNF467	B	-1.50902	-2.17501	-2.12477	0.702839	0.774914	0.764588	-0.294152	-0.405107	-0.651217	-0.0793315	-0.0332345	-0.247901	1.64723	1.76012	1.74154	0.112664	-0.101564	-0.0751108	-0.898598	-0.77805	-0.606427	1.08015	1.12914	1.31827	0.747965	0.660754	0.647341	-2.95414	-2.94496	-2.16869	1.22003	1.40913	1.2545	-0.0441089	-0.760035	-0.434843	-1.43745	-0.454743	-1.22357	1.74758	1.84907	1.66619	0.190798	0.0116156	-0.0343798
ENSG00000083067	TRPM3	B	-2.05187	-2.17188	-2.30655	0.921955	1.03042	0.986888	0.514959	0.503795	0.43495	0.177898	0.24141	0.311138	2.50325	2.50977	2.44262	0.1639	0.348876	0.225873	-0.608421	-0.792419	-0.99454	0.756494	0.793469	0.845154	-0.380059	-0.251114	-0.641367	-2.5253	-2.39864	-2.53565	-0.678912	-0.427057	-0.436269	0.620716	0.566996	0.61257	-1.14699	-1.61943	-0.773213	0.884093	0.516974	0.869799	1.19347	0.937464	0.824782
ENSG00000196730	DAPK1 ENSG00000196730	B	-1.97624	-1.1792	-1.23505	-1.57628	-1.96729	-1.93825	-2.09756	-2.2914	-2.57129	-0.581245	-0.67705	-0.687497	1.05733	0.995664	1.0314	-0.266385	-0.138528	-0.135407	-0.047891	0.321536	0.142759	1.23983	1.18055	1.00141	-0.0578965	-0.0822823	-0.151656	-1.06647	-0.821617	-1.5294	1.64986	1.47174	1.56353	1.21511	1.43815	1.30667	-0.115355	-0.306678	0.0681729	1.89626	1.52278	1.88731	1.31306	0.287157	0.90764
ENSG00000197635	DPP4	B	-1.34888	-1.80762	-1.29055	2.55711	2.73342	2.44811	1.29753	1.53445	1.16411	-0.876598	-0.874988	-1.49192	0.424148	-0.0101052	-0.11512	0.319014	0.340963	0.51172	-1.26352	-0.493298	-0.719973	2.20777	2.11684	2.22098	0.841973	0.941185	1.13208	-1.75211	-1.279	-1.46612	0.100614	0.179071	-0.931679	-0.253951	-0.0301001	-0.104276	-1.22429	-1.48623	-0.941438	-0.484361	-0.158	-0.836107	-0.702774	-0.592065	-0.536034
ENSG00000165434	PGM2L1	B	-1.56898	-1.70194	-1.68895	1.38287	1.30776	1.28963	0.808115	0.775833	0.92305	-0.747906	-0.829778	-0.884147	1.44159	1.55992	1.44747	0.493586	0.618584	0.658771	-1.27446	-1.203	-1.26129	0.986892	0.878678	0.992624	0.552628	0.251431	0.508322	-2.03601	-2.57487	-2.50715	0.257268	0.068029	-0.0825161	0.581282	0.569633	0.52958	-1.99205	-2.17047	-2.14725	0.826012	0.674692	0.86343	1.27784	1.04396	1.1013
ENSG00000168702	LRP1B	B	-2.2468	-2.17052	-2.45952	1.55629	1.53475	1.66077	0.455705	0.343458	0.305575	-1.15088	-0.656567	-0.570285	2.07786	2.08622	2.07308	0.0293946	0.213308	-0.0274467	-1.63835	-1.72824	-1.7791	0.875085	0.810531	0.823413	-0.669841	-0.920767	-0.668572	-1.44513	-1.17495	-1.46838	1.40001	1.34477	1.17125	0.174442	0.00760378	0.133534	-0.882043	-0.597142	-0.732398	1.8037	0.786187	1.42283	0.521647	-0.395049	-0.229445
ENSG00000260788		B	-0.784045	-0.448289	-0.784315	1.98533	1.8798	2.04486	1.55331	1.30498	1.78898	-0.390122	-1.53883	-1.33536	0.821573	0.746681	1.22882	-0.388257	-1.52859	-1.15682	-1.54552	-1.54218	-1.8223	-0.928367	-0.530357	-0.323866	-2.08922	-1.20586	-2.08922	-0.0363511	-0.49421	-1.07108	0.883212	0.851345	0.747917	-0.00142596	-0.0617809	0.443222	-0.063237	-0.567239	-0.613182	2.09085	2.444	2.09994	0.368645	-0.271807	0.32834
ENSG00000240800	NA	B	-1.41803	-2.16658	-1.92799	-1.6418	-0.953479	-0.64842	-1.1392	-1.13685	-0.596871	1.24077	1.6185	0.774333	2.53246	3.09081	2.75205	2.08488	1.64899	1.62053	-0.243689	0.175049	-0.503396	0.9056	0.700522	0.394267	0.785492	0.179027	0.082564	-0.907855	-1.43422	-1.1141	0.0224988	0.113319	0.255639	0.0918668	0.376712	-0.19076	-1.19169	-1.55462	-1.59366	-0.760314	0.344584	0.430991	-0.724638	0.0614004	-0.434683
ENSG00000137726	FXYD6	B	-0.467669	-0.0307593	-0.608048	1.22847	1.57473	1.4736	1.04038	0.995224	0.918603	0.116235	-0.0304186	-0.0887429	1.71187	1.35948	1.44744	0.504546	-0.178932	0.210256	-1.60331	-1.6503	-1.17632	0.263482	0.225294	-0.16476	-0.24426	-0.515691	-0.0399416	-3.49187	-2.74653	-4.19662	0.154182	-0.0624603	-0.110889	0.546226	0.782096	0.494859	-1.09841	-1.00895	-0.763647	0.696773	0.806412	0.830602	0.684172	1.24152	0.972097
ENSG00000278910	BANCR	B	-0.886128	-1.88632	-1.61577	0.621586	0.191999	0.701206	-0.192385	0.333975	0.155612	-0.220055	-0.459072	0.164208	1.6398	2.10558	1.86575	-0.490341	-0.24663	-0.818471	-1.6476	-1.43289	-1.5045	0.0437148	-0.313148	-0.531554	-1.32765	-0.259406	-0.476386	-1.79632	-1.53374	-2.1913	0.044316	0.132433	-0.401198	0.305479	0.90861	1.74947	-0.00689161	-1.4918	-0.878136	1.43282	1.8998	1.75055	1.93617	2.09505	2.52954
ENSG00000154997	SEPTIN14	B	-1.52473	-1.90729	-1.63133	-2.23071	-1.82287	-1.7382	-1.72811	-1.22306	-1.2675	1.47	1.30002	1.29279	0.479581	-0.137535	0.822579	1.06364	0.9749	0.878543	1.81182	1.75426	1.45437	1.69439	1.6498	1.4888	1.7427	1.78481	1.50079	-1.94774	-1.46476	-1.06131	-0.0987089	-0.422633	-0.42618	-0.545452	-0.2122	-1.16865	-0.254284	-0.395354	-0.456835	0.565786	0.0337661	0.154851	-0.269403	-0.0771598	0.093821
ENSG00000169184	MN1	B	-1.49884	-1.50429	-1.92859	1.48725	1.64757	1.70472	1.16984	1.08907	1.36154	-1.60759	-1.66184	-1.78213	0.429274	0.502964	0.553223	0.583302	0.899775	0.895552	-2.28043	-1.77273	-1.40836	1.24179	1.49266	1.24125	0.934594	0.771317	1.10647	-1.50009	-1.86597	-1.73527	1.06143	0.708308	1.02342	0.37543	0.401931	0.407954	-1.14394	-1.70279	-1.69693	0.551601	0.351843	0.453814	0.283746	0.552023	-0.193866
ENSG00000198870	STKLD1	B	-1.35207	-0.730286	-1.01198	1.31495	1.06517	1.33013	0.235479	0.228004	0.346008	-0.754138	-0.670987	-0.513991	2.09648	2.06005	2.12343	0.311612	0.0287252	0.155805	-1.4108	-1.34022	-1.56501	0.355499	0.0743109	0.313923	-1.41753	-1.1695	-1.08832	-2.08099	-1.77966	-1.8484	0.716773	0.512923	1.07068	0.461462	0.323936	0.534889	-2.13217	-1.32077	-1.96313	1.3701	1.67956	1.469	1.26717	1.52041	1.18346
ENSG00000237152	NA	B	-1.88377	-1.88377	-1.5675	1.14179	1.5001	1.2714	1.28487	0.925362	1.02152	-0.652226	-1.12102	-0.637313	2.47806	2.57679	2.17328	0.640413	1.25964	0.526332	-0.636984	-1.88377	-1.02543	0.562277	0.255656	0.39103	0.0162255	-1.00041	0.0623857	-1.88377	-1.51785	-1.13228	-0.785199	-0.362927	-0.314904	-0.151667	0.057381	0.401326	-1.88377	-1.88377	-1.50862	0.262034	1.04619	0.920829	0.869483	0.900829	1.17176
ENSG00000255393	OOSP4B	B	-0.99409	-0.99409	-0.99409	0.483975	0.775632	0.993473	-0.67245	-0.99409	-0.683247	-0.99409	-0.692805	-0.240235	2.48669	2.73707	2.93806	0.00628774	-0.99409	-0.99409	-0.696776	-0.99409	-0.99409	0.695035	1.29646	0.55171	-0.99409	-0.99409	-0.99409	-0.99409	-0.99409	-0.99409	1.24153	1.40463	0.689634	-0.99409	-0.99409	-0.242504	0.279823	-0.99409	-0.99409	2.46701	2.73091	1.7602	-0.187556	-0.99409	-0.240756
ENSG00000130592	LSP1	B	-1.648	-1.45288	-1.23785	-0.434828	0.159619	-0.42817	-1.41695	0.0258847	-0.935268	0.502592	0.929506	0.947324	0.49033	-0.117304	0.531631	2.09896	1.68418	1.83556	1.43984	1.02881	1.79806	0.620196	0.741964	0.251192	2.30803	2.72328	2.22458	-1.8287	-1.56612	-2.22368	0.0119365	-0.151571	-0.916231	-1.11194	-0.814025	-1.4721	-0.473673	-1.0551	-1.3046	-0.470323	0.657248	-0.362073	-1.05482	0.0770202	-0.611542
ENSG00000230834		B	-0.226461	-0.169909	-0.172559	1.22756	1.00921	1.43854	-1.90394	-2.31756	-0.858605	0.449063	0.614166	0.759783	0.501236	0.85337	0.767404	-1.73287	-0.504248	-0.493112	-0.68237	-0.247293	-0.11789	0.96417	1.05994	0.469503	-1.36096	-0.772721	-1.46382	-0.235595	-0.0829576	-0.0648995	1.7553	2.08386	2.27291	-1.64423	-1.25701	-1.52739	0.194992	0.55401	0.316376	1.96437	1.80885	2.059	-1.31953	-1.8178	-2.14988
ENSG00000123560	PLP1	B	-1.44318	-1.49117	-1.49246	1.21463	1.31869	1.2767	0.232853	0.318495	0.299292	-0.352138	-0.358619	-0.214895	2.32735	2.32955	2.29714	0.105638	0.0934553	-0.047974	-1.25192	-1.10004	-1.15804	0.860731	0.836523	0.880964	-0.96377	-0.897377	-0.911385	-2.48588	-2.35262	-2.58345	0.263714	0.252256	0.21743	-0.251901	-0.257779	-0.268644	-0.854343	-1.08085	-1.00818	1.4791	1.47276	1.51687	1.09531	1.04211	1.09505
ENSG00000259929		B	0.42532	0.168649	-0.445182	0.109227	-0.329067	-0.215705	-0.105384	0.312372	-0.587356	2.16487	1.3519	1.33227	1.28474	1.49855	0.0664071	1.34702	1.20773	1.7905	1.19648	1.46697	1.54603	0.560115	0.599675	1.57831	1.77966	1.35215	1.58912	-1.0516	-1.11117	-0.573538	-1.3598	-1.16222	-0.854691	-1.06348	-1.70475	-0.914008	-0.885696	-1.31171	-2.01122	-1.6738	-1.19241	-1.7015	-1.20468	-2.01122	-1.25788
ENSG00000204385	SLC44A4	B	-0.468124	0.343157	-0.0237241	1.95973	1.77376	1.68969	0.481369	-0.207903	-0.77086	-0.114149	-0.517086	-0.296778	1.8207	1.6586	1.76084	-1.32457	-0.631943	0.371445	-0.972122	-1.36274	-0.409411	1.8564	2.00766	2.05715	-1.28084	-1.55188	-0.47038	-1.51479	-1.25222	-1.15828	1.43099	1.12783	1.46065	-1.35945	-0.783214	-1.36801	-1.90978	-1.21027	-0.78024	0.676707	1.0676	1.08018	-1.32546	-1.0289	-0.531309
ENSG00000243323	PTPRVP	B	-1.96986	-1.27504	-1.97001	1.43013	1.30797	1.50494	0.845472	0.778257	0.795938	-1.31399	-1.15285	-1.04468	1.46793	1.46466	1.64476	0.262462	0.248662	-0.264315	-0.828092	-1.6028	-1.15272	1.02442	0.589479	0.985295	-0.359114	-1.11829	-0.830624	-0.865436	-2.54554	-2.54554	1.38689	1.32446	1.31455	0.316363	-0.150425	0.760044	-0.795531	-1.84603	-0.790318	1.38317	1.66943	0.952333	0.406987	0.456705	0.0999098
ENSG00000275620	FLJ16779	B	-1.56161	-1.32136	-1.87797	2.25281	1.75975	1.80714	0.821247	0.981799	1.20156	-0.393792	-0.618883	0.0270586	1.38954	1.29661	1.68442	-0.0700785	0.645383	0.532132	-0.940314	0.201869	-0.866337	1.10771	1.40861	1.99757	1.48509	0.851282	1.46275	-1.87797	-1.87797	-0.859831	-0.98572	-1.87797	0.103909	-0.0483924	-0.602928	-0.268725	-1.87797	-1.87797	-1.87797	-0.839559	-0.159074	-0.0163635	0.027513	0.152533	-0.499501
ENSG00000185008	ROBO2	B	-0.0816833	-0.52328	-0.321337	1.97756	2.06818	2.23685	1.98128	2.05338	1.74217	-1.245	-1.27401	-1.22188	1.27316	1.0326	0.926369	-0.909095	-0.467994	-0.864046	-0.629102	-0.9277	-1.0649	0.327197	0.317887	0.311482	-0.343959	-0.691428	-0.0935855	-2.30596	-2.21547	-2.43725	0.127422	0.0862258	-0.201929	0.278472	0.0598764	-0.116009	-1.36617	-1.13564	-2.09767	0.993391	0.56139	1.07474	1.42249	0.673982	1.00898
ENSG00000166473	PKD1L2 ENSG00000166473	B	-1.71071	-1.47651	-1.1288	0.915554	0.54309	1.18637	-0.499363	-2.03735	-0.738864	-0.631878	-0.781376	-0.0910069	2.42414	2.36941	2.43384	0.230518	0.106038	0.438119	-0.401806	0.0669527	-0.993608	1.97775	1.84723	2.11636	-1.0728	-1.11313	-1.66294	-0.981089	-1.3396	-1.14725	1.46759	0.859253	1.22007	0.210643	0.286463	0.185574	-1.31369	-1.82734	-1.1314	0.639402	0.884754	0.709873	-0.45539	-0.179647	-0.403439
ENSG00000163803	PLB1	B	-1.28932	-0.553066	-1.34611	1.53208	1.91258	1.54124	-0.294984	0.123337	-0.0187936	-0.326896	-0.570759	-0.22696	1.75581	1.76698	1.53871	0.122093	0.285402	0.601417	-1.07701	-0.54886	-1.0981	1.11606	1.33542	1.23373	-0.457388	-0.602718	-0.942173	-2.43522	-2.00739	-2.20378	1.39973	1.29665	1.07653	0.272734	-0.578292	-0.183533	-1.70853	-2.29532	-2.21086	1.16281	1.04836	1.01813	0.690291	0.167269	-0.0212823
ENSG00000124766	SOX4	B	-1.52675	-1.38585	-1.56483	1.03919	1.08157	1.13646	0.501921	0.567444	0.462558	-1.6546	-1.67729	-1.45128	1.17066	1.11936	1.1379	0.914895	0.849283	1.03817	-1.40751	-1.25281	-1.35602	1.14063	1.13091	1.17676	0.737687	0.745394	0.735664	-2.0347	-1.97324	-2.14436	0.100914	0.171788	0.143118	0.608726	0.542425	0.586943	-1.86956	-1.85775	-1.95302	0.820422	1.03463	0.755388	1.068	1.37399	1.21675
ENSG00000123405	NFE2	B	-0.886123	-1.42603	-1.24425	1.11858	1.33918	1.38129	-1.06472	-1.69279	-1.5369	-0.307234	-0.176005	-0.125631	1.33838	1.3523	1.52806	0.472816	0.122474	0.361027	-0.748186	-0.585115	-0.796498	1.93853	1.8057	1.9664	-0.81848	-0.473827	-0.554222	-2.11873	-1.82088	-2.1125	1.3414	1.65526	1.43543	-0.320755	-0.500984	-0.367499	-1.21481	-0.977121	-1.43595	1.47621	1.84415	1.40421	-0.548798	0.143808	-0.171169
ENSG00000129244	ATP1B2	B	-0.382807	-0.513463	-0.0795812	1.35297	1.32214	0.99546	-0.202094	-0.98813	-0.490898	0.372182	0.545196	0.347688	3.12404	2.63112	2.86884	-0.0559542	-1.03626	-0.642256	-1.06927	-0.0843719	-0.754836	-0.140037	0.645621	0.145451	-1.38341	-0.747355	-1.79748	-1.74413	-1.3413	-2.02475	-0.128397	-0.125147	0.388253	-1.50114	-1.03923	-1.07306	0.52463	-0.64326	0.406395	2.13149	1.6847	1.91822	-0.45032	-0.232745	-0.732721
ENSG00000225950	NTF4	B	-1.76858	-2.03927	-2.02798	0.422056	0.426333	0.34214	0.512478	-0.0206703	0.735273	-1.60088	-1.79387	-0.965	0.190386	-0.405488	0.459395	1.38436	1.5636	1.17266	-1.09747	-1.2381	-0.650213	1.36853	1.40067	1.38233	1.50248	1.72331	1.28962	-1.38465	-2.34426	-2.34426	0.679694	0.645643	0.804167	1.11322	0.715267	0.893242	-2.03816	-1.17568	-1.03109	0.0386486	0.433308	1.1227	0.608268	0.497907	0.497945
ENSG00000166448	TMEM130	B	-1.10796	-1.68166	-0.956674	0.927656	0.678742	1.02545	-0.166885	0.208423	0.379441	-0.999226	-1.43777	-0.395299	0.775697	0.866754	0.399976	0.803024	1.14209	0.995669	-0.876835	-0.716317	-1.26929	1.2467	1.07497	1.22055	1.33994	1.62277	1.57808	-1.10353	-2.19094	-2.22586	0.789655	0.805207	0.821546	1.46266	1.42439	1.60991	-2.06858	-2.89692	-2.26395	0.0477138	-0.22805	-0.452746	0.0671173	-0.239804	-0.0358207
ENSG00000198944	SOWAHA	B	-0.81967	-0.585471	-0.307873	1.30586	1.67655	1.6991	-0.907617	-0.518007	-0.649073	0.577083	0.344342	0.526832	2.39598	2.69644	2.39568	-0.358534	-0.0837025	-0.709684	-0.187996	-0.0607411	-0.209797	1.28456	1.42208	1.5465	-0.509935	-1.17981	-0.892141	-0.926954	-1.94949	-1.36395	0.311943	0.521476	-0.234306	-1.65932	-0.855692	-2.06528	-0.349512	-1.25098	-1.47752	1.48659	1.44028	1.44303	-1.02337	-0.576552	-1.36134
ENSG00000187398	LUZP2	B	-2.49984	-1.72903	-2.49984	-0.0497847	-0.730118	0.130079	0.199379	-0.0387095	-0.732472	0.0158352	-0.670132	-0.594809	2.19674	2.2283	2.19217	0.358792	0.192041	0.0285698	-0.508847	-1.5571	-0.717906	1.09984	0.78674	1.20036	0.309714	0.604836	0.757233	-1.79509	-1.59979	-1.4817	0.75728	0.908199	0.566283	0.690369	1.44851	0.805744	-2.19374	-2.1081	-0.877468	1.18466	0.693743	0.836403	0.820364	0.777467	0.594822
ENSG00000139597	N4BP2L1	B	-1.32466	-0.950729	-1.27627	1.66375	1.98073	1.70169	1.02991	0.713862	0.852997	-0.974367	-1.00532	-1.41024	1.52621	1.66756	1.53128	-0.0492724	-0.52647	-0.139116	-1.36145	-1.30558	-0.759031	1.10167	1.12509	1.02234	-0.131716	-0.610176	-0.663773	-1.90175	-2.19982	-2.9154	0.753493	0.791656	0.462116	-0.449764	-0.255088	0.0186974	-1.37003	-1.07318	-1.49277	1.13451	1.01708	1.13848	0.672533	1.0904	1.1499
ENSG00000247095	MIR210HG ENSG00000247095	B	-0.911639	-0.536441	-0.850756	-0.138807	-0.681683	-0.542461	-1.05338	-0.884171	-1.00128	1.13999	0.734894	0.857807	-0.189052	-0.509215	-0.293958	0.689136	0.857851	0.99413	1.34166	1.38839	1.40495	1.18167	1.09106	1.14716	2.09203	1.9837	2.13212	-2.25122	-3.50958	-2.80053	0.182168	-1.00159	-0.624739	-1.04667	-0.650058	-1.07117	-0.703164	-0.911993	-0.50681	0.697368	1.10823	0.65936	0.217889	0.717191	0.051614
ENSG00000204655	MOG	B	-1.93378	-1.95284	-1.52363	0.256859	0.173619	0.383052	1.13307	1.46977	1.48212	0.216817	-0.881771	-0.695355	1.11285	1.36796	1.21238	1.44545	1.25452	1.4052	-1.26267	-0.596224	-1.49782	-0.200611	-0.292489	0.0263835	-0.012581	-0.378961	-0.0329315	-2.11447	-1.22048	-2.08532	-0.674253	-0.185721	-0.620279	-0.272077	0.00997047	0.184117	-1.73623	-1.15338	-1.59037	1.53896	1.27007	1.07736	2.05856	2.04144	1.79374
ENSG00000107611	CUBN	B	-1.72608	-1.83854	-1.20113	0.21674	0.276352	0.360644	1.30546	1.26891	1.26899	-0.274585	-0.257626	-0.192656	1.95317	1.95997	1.9291	1.06172	0.957541	1.03066	-1.05601	-0.871029	-1.10499	0.032172	0.224654	0.212626	0.33591	0.743519	0.529651	-2.82715	-2.25561	-2.99332	-0.432164	-1.23212	-0.509551	0.627804	0.385632	0.338455	-1.33275	-1.02004	-1.3311	1.37117	0.612728	1.07017	1.22379	0.426008	0.732892
ENSG00000146151	HMGCLL1	B	-1.90025	-1.30876	-0.618504	1.91608	1.34329	1.54411	-0.248553	-0.660673	-0.0596322	-1.00303	-1.32244	-1.33762	1.0093	0.934232	0.810723	0.700915	0.236044	0.518386	-1.55344	-0.346917	-1.27274	1.46882	1.39962	1.6299	-0.0856006	-0.453446	0.244831	-1.23933	-1.94709	-1.15389	1.78728	1.75142	1.34852	0.308289	1.04075	-0.170921	-1.20669	-2.35516	-2.67952	0.923117	0.947523	1.03654	-0.471306	0.380616	0.115196
ENSG00000234918		B	-1.77191	-1.63559	-1.07718	-1.27989	-0.320168	-1.18405	-0.852126	-0.756402	-1.09626	1.78089	1.63248	1.18804	2.3125	2.47482	2.49159	1.76632	2.11278	1.83691	-0.110956	-0.269735	-1.25759	1.10943	0.416469	0.887967	0.605104	0.346717	0.455398	-0.0205447	-1.16295	-0.507159	0.214472	-0.287959	0.220881	-0.321788	-0.124087	0.0805454	-1.22645	-0.829011	-2.38281	-0.171471	-0.150806	-0.4855	-0.115712	-1.49343	-1.0418
ENSG00000101004	NINL	B	-0.855117	-0.910367	-0.509444	1.03073	0.969091	1.09175	0.26943	0.0098093	0.116641	-1.03617	-1.03515	-1.03356	0.402405	0.583555	0.464063	-0.284834	-0.0525389	-0.363112	-1.16973	-1.23347	-1.61518	0.932808	1.02567	1.01721	-0.0529927	0.065906	-0.283307	-1.66255	-2.02435	-2.51358	2.10785	2.21084	2.39082	-0.266075	-0.606955	-0.399705	-1.12649	-1.17233	-1.05517	2.31947	2.32582	2.26803	0.0845512	-0.069932	-0.354314
ENSG00000065534	MYLK	B	-1.65587	-1.80325	-1.73368	1.03684	1.01769	1.071	0.812288	0.891429	0.875301	-1.96474	-2.216	-1.87236	0.812867	0.71703	0.636184	0.858854	0.870101	0.816046	-2.19029	-1.76651	-2.01255	0.994095	0.925708	0.95139	-0.456149	-0.608322	-0.612329	-0.718441	-0.961455	-1.01365	1.27871	1.23462	1.27775	0.83031	0.745925	0.724713	-1.16297	-1.38122	-1.24886	1.35122	1.05143	1.26441	0.85686	0.664577	0.811304
ENSG00000125999	BPIFB1	B	-2.05608	-2.05608	-1.7398	1.04649	0.875072	0.787599	0.335073	0.64612	-0.394377	0.459598	0.499018	-0.443075	1.94016	2.0162	1.87607	0.898777	-0.111404	0.581667	-2.05608	-1.75678	-1.56399	0.389973	-0.0854729	0.648577	0.696129	-0.354549	-0.109919	-1.66109	-1.69015	-2.05608	0.0893687	0.780443	0.447516	0.660496	0.339038	1.31452	-2.05608	-1.35657	-1.38347	1.47245	1.46002	1.31397	0.58617	0.472112	0.298404
ENSG00000233087	RAB6D	B	-2.35887	-2.05388	-1.56366	-0.314457	-0.428502	-0.909986	-0.190069	-0.0352825	0.294076	0.212405	0.0141746	0.736921	1.80109	1.67232	1.61613	1.49981	1.87451	1.41916	-0.138025	0.746795	-0.341454	1.69183	2.12709	1.34133	0.753821	1.04343	1.24146	-1.96389	-1.70131	-1.93474	0.18983	-0.381434	-0.130023	-0.121492	-0.509494	0.229304	-1.23335	-2.35887	-1.98372	-0.605512	-0.0156344	0.289192	0.283375	-0.142734	0.338339
ENSG00000204616	TRIM31	B	-0.551737	-0.755993	-0.711848	1.80687	2.11567	1.59893	-1.07814	-0.316449	-1.2299	-1.54603	-1.38488	-0.557179	0.0576905	0.874485	0.866737	0.177275	-0.315077	-0.193467	0.019478	0.0753526	0.347259	2.9679	3.06029	2.88551	-0.507057	-1.07605	-1.49856	-1.24672	-0.363271	-0.162505	1.53229	1.2892	1.17704	-0.341408	-0.382464	-0.189403	-0.837852	-1.609	-1.02236	-0.255811	0.103351	-0.0232927	-1.07847	-0.321306	-1.39911
ENSG00000090539	CHRD	B	-1.79528	-0.672911	-1.479	0.249137	-0.654538	0.439555	-0.211277	0.0135606	-0.371416	0.000354312	-1.03253	-0.416018	1.9763	2.41223	2.00012	0.960253	0.667224	0.842467	-0.181893	-0.542341	-0.936934	2.33902	2.2122	2.41549	0.206647	-1.79528	0.4403	-1.79528	-1.79528	-1.79528	0.253981	0.18216	0.355854	-1.0326	-0.262503	0.271787	-1.79528	-1.40354	-1.12268	1.17756	0.98229	0.906875	-0.337065	-0.227981	0.351514
ENSG00000205436	EXOC3L4	B	-0.760204	-1.50355	-0.842643	2.19006	2.11529	2.22524	0.790735	0.737393	1.51364	-1.02226	-1.28069	-1.29537	0.668283	0.822784	0.442574	-0.263883	-0.445872	0.253341	-0.836624	-0.609939	-1.0436	2.24564	2.28218	1.72132	0.45469	0.604813	0.0640122	-1.73223	-1.45828	-1.00759	0.725557	1.11167	1.49482	-0.901623	-1.15701	-1.00743	-1.26348	-1.5523	-1.15315	0.517784	0.324817	0.5895	-1.45016	-0.877867	-0.430379
ENSG00000229543		B	-0.681775	-0.852935	-0.442653	0.979131	0.986145	1.07122	0.575788	0.785259	0.583639	0.501382	-0.202417	0.93323	2.39146	2.22453	2.13782	0.1991	0.568449	-0.226058	-0.622204	-1.57639	-1.85651	0.386619	0.093536	0.581223	-1.49449	-1.47901	-0.844415	-1.16382	-2.12343	-2.12343	-0.177235	-0.247319	0.179162	-1.5731	-1.56433	-1.58166	0.0609794	-0.194483	-1.74828	1.37178	1.51571	0.909372	0.874892	1.61446	1.25105
ENSG00000109101	FOXN1	B	-0.89655	-1.21292	-0.896639	2.03232	1.55768	2.1983	-0.628433	-1.21292	-0.902072	-1.21292	-0.265089	-0.915707	-0.242894	0.0602403	0.698185	-0.890836	-0.436915	0.0275048	-0.275256	-1.21292	-0.945992	0.23612	0.566458	0.650837	-0.864442	-1.21292	-0.850757	-0.817929	-1.21292	-1.21292	2.89689	2.23097	2.51957	-0.101174	0.196742	0.162912	-0.65443	-1.21292	-0.293828	2.02461	1.98067	1.8615	-0.628591	-0.85621	0.165557
ENSG00000162706	CADM3	B	-1.65354	-1.04001	-1.65384	-1.02721	-1.45015	-0.533472	-0.520652	-0.360101	-0.681669	0.495327	0.983179	0.747381	0.908797	0.634175	0.712278	-0.312327	-0.330128	0.484662	1.16627	1.26816	1.30054	1.77549	1.66098	1.7452	2.28031	1.91223	2.08471	-1.40453	-1.26118	-3.21987	-1.63611	-0.182263	-0.84712	-1.29899	-0.891175	-0.526298	-0.962326	-0.63693	-0.425049	0.605364	-0.0262889	-0.0273855	0.709075	0.606262	0.828204
ENSG00000121440	PDZRN3	B	0.166247	0.15048	0.418099	1.7054	1.83462	1.79942	1.34642	1.26145	1.2436	-1.35744	-1.38915	-1.14126	1.74094	1.87419	1.87185	-0.192564	-0.370943	-0.0672241	-0.659357	-0.809811	-1.14926	1.15255	1.13342	1.18723	0.402011	0.516491	0.191905	-2.18327	-1.58553	-2.64038	-0.411289	-0.541056	-0.41473	-0.735856	-0.600896	-0.665289	-1.67136	-1.56808	-1.43934	1.2074	0.952717	1.1216	-0.469331	-0.780242	-0.43437
ENSG00000187492	CDHR4	B	-2.41267	-2.17242	-1.74321	0.70681	0.311796	0.256445	-0.145274	-0.0834339	-1.06733	-0.757787	-1.10135	-0.824003	0.418716	0.923029	0.804985	0.697915	0.695325	0.668592	-1.22781	-0.126874	-1.03499	1.25562	1.04184	1.04894	-0.72711	-0.508632	-0.180376	-1.36466	-0.770343	-2.72903	1.99326	1.51087	1.73969	1.23715	0.722565	1.23299	-2.17055	-1.20705	-0.852172	1.51261	1.54409	1.14375	0.661549	0.370842	0.707678
ENSG00000162645	GBP2	B	-0.649164	-0.734091	-0.65407	1.3953	1.46159	1.39606	1.18571	1.29577	1.24348	-0.0723827	-0.0667753	0.051102	0.880406	0.951124	0.948639	0.354568	0.418123	0.308269	0.0669229	-0.0549179	-0.143946	1.33296	1.23549	1.32732	1.13638	1.11337	1.16978	-3.00837	-3.01316	-2.95792	0.0320406	-0.12199	-0.118053	0.054512	-0.114859	0.0093255	-2.24486	-1.75668	-2.24749	-0.591822	-0.269668	-0.491371	0.118915	-0.0859598	-0.0896225
ENSG00000181409	AATK	B	-0.893091	-1.99635	-1.2358	1.22002	1.11621	1.00852	0.497015	0.376848	0.433036	0.401991	0.362808	0.467871	2.71907	2.76633	2.7788	0.174519	-0.179035	0.56436	-1.09914	-1.80989	-0.890971	0.692502	0.405459	0.340889	-0.895459	-0.985034	-0.582352	-1.52444	-1.38437	-1.26229	0.274282	0.123796	0.506861	-0.689878	-1.24665	-1.07523	-1.24839	-1.65092	-1.77285	1.24148	1.31644	1.18513	0.384667	0.81334	0.249886
ENSG00000143320	CRABP2	B	-1.57128	-1.1928	-1.45176	0.215682	0.678141	0.598815	-0.64677	-1.06991	-1.26215	-1.29728	-1.25651	-0.975935	-0.300151	-0.31514	-0.324952	-0.74912	-0.467589	-0.49867	0.573842	0.826381	0.71614	1.95654	1.88957	2.04986	-0.0693214	0.0667463	0.130391	-1.55472	-1.31168	-0.869706	2.17171	1.96466	2.00245	0.167087	0.770811	0.669769	-1.43947	-2.2661	-1.54777	1.29684	1.96568	1.46739	-0.240619	0.172543	0.328359
ENSG00000149972	CNTN5	B	-2.38985	-1.74845	-2.62957	-0.364541	-0.237609	-0.253485	0.798032	0.589266	0.38308	-1.44613	-1.25572	-1.37265	1.3293	1.07791	0.85744	0.895575	0.996521	0.523934	-1.53341	-0.750283	-1.28561	1.11281	1.0406	1.2464	1.43792	1.58075	1.46419	-1.40332	-1.25068	-1.23262	1.02082	0.735155	0.60623	1.37183	1.48831	1.20809	-1.49476	-1.64665	-1.4052	0.0665635	-0.402605	0.296168	0.949571	0.315553	0.711107
ENSG00000162415	ZSWIM5	B	-0.65758	-0.710778	-0.987469	-0.988988	-0.238037	-0.224383	-0.285535	-0.474934	-0.856569	1.23389	1.1358	1.37561	1.12743	1.29574	1.51212	1.50165	1.76618	1.46622	1.02288	0.964862	0.837751	1.21442	0.83618	0.949092	2.07908	2.03153	1.89693	-1.93314	-1.10441	-1.94826	-0.834431	-0.836547	-0.413443	-0.82974	-0.549234	-0.658742	-1.83401	-1.29921	-1.49496	-0.320974	-1.74831	-0.825397	-0.260442	-0.814243	-1.1176
ENSG00000170099	SERPINA6	B	0.288273	0.83271	0.702043	2.64789	2.61055	2.83719	1.02204	0.62791	0.944434	-0.106702	-0.810502	-0.583734	0.103753	0.653358	-0.0780362	-0.207331	0.203726	0.191871	0.0172365	0.121415	-0.788403	1.69581	1.58865	2.00592	-0.54509	-0.346542	-0.0485848	-1.36714	-2.36559	-1.71337	0.436806	0.105003	-0.0515343	-1.78378	-1.19874	-1.63431	-1.4576	-1.56294	-1.25548	-0.502271	0.245865	0.638534	-0.826031	-1.03375	-0.253522
ENSG00000130203	APOE	B	-2.16021	-1.2146	-1.37022	-0.610754	-0.432346	-0.307081	-0.493329	-0.0446511	-0.343761	-0.460411	-0.191607	-0.307477	-0.158321	0.179232	-0.275306	-0.317979	-0.257622	-0.618211	0.531461	0.622293	0.892295	1.05644	0.164098	1.21769	2.33728	2.15032	2.30156	-2.87045	-2.31991	-1.69575	-0.972899	-0.751787	-0.858716	-0.0174966	0.0882313	-0.469075	-0.366494	-0.397778	-0.393315	1.76932	2.06707	1.77501	0.652	1.49941	1.37384
ENSG00000171227	TMEM37	B	-1.25758	-1.27664	-1.83326	0.884933	1.09789	1.05925	-0.833977	-0.246909	-0.694336	-1.08988	-0.101026	-1.28973	2.05502	1.87202	1.38131	0.626793	1.27086	0.149494	-1.28955	-1.28621	-1.56633	1.79554	2.35836	1.39917	-0.969605	0.627461	0.312149	-1.83326	-1.46733	-1.83326	0.912444	1.00326	1.39303	-0.205691	-0.423599	-0.224008	-1.27477	-1.44152	-0.357218	1.09033	0.996918	0.868897	-0.375044	-0.568725	0.584303
ENSG00000163412	EIF4E3	B	-2.28499	-3.05684	-2.79748	-2.13449	-2.31681	-2.27588	-1.83088	-0.997675	-0.881704	-0.131887	0.14591	0.0338568	1.18884	1.1676	1.34195	0.555744	0.343587	0.602494	0.0344022	0.0174453	-0.44167	1.1938	1.36544	1.07855	0.932952	0.792032	0.781219	-0.602532	-0.344229	-0.180973	1.14937	1.08632	1.17959	0.219546	0.468053	0.0285029	0.0381599	-0.111124	-0.219954	1.22461	0.570577	1.01282	0.779912	0.471058	0.804766
ENSG00000167552	TUBA1A	B	-1.59952	-1.79156	-1.63874	0.0299408	0.106037	0.0573025	0.607663	0.761429	0.632174	-1.22819	-1.25845	-1.32334	0.453365	0.410516	0.40452	1.08807	1.05593	0.999808	-1.34178	-1.22995	-1.21366	0.501435	0.526764	0.618429	0.410522	0.34488	0.274839	-2.03113	-2.11916	-2.18994	0.639604	0.678882	0.667312	0.455189	0.399833	0.392739	-1.26352	-1.37248	-1.40865	1.61738	1.79507	1.70067	1.64477	1.84995	1.88506
ENSG00000100077	GRK3	B	-2.20711	-3.13623	-2.02777	-1.64344	-2.32377	-1.85866	-1.70235	-1.6995	-2.04889	1.01419	0.963153	0.456104	1.08022	0.892888	1.35159	1.22012	0.900615	0.931913	0.771882	0.286868	0.595532	1.48293	1.6558	1.75525	1.03076	0.758208	1.06889	-0.0277084	-0.0665558	0.163046	0.790894	0.319179	0.0535758	0.0154352	0.223676	0.254869	-0.310722	-0.636269	-0.583288	0.388245	-0.1379	0.13305	0.474524	-0.386256	-0.236997
ENSG00000175728	LINC02873	B	-1.84222	-1.42345	-1.52337	1.33881	1.36319	1.45974	-0.659473	-0.919863	-0.962454	-2.53585	-2.06553	-2.28475	-0.498507	-0.644873	-0.228541	0.631841	1.05658	0.56935	-1.58149	-1.00617	-0.963503	0.514509	0.690373	0.871926	-0.198094	-1.00697	-0.427682	-0.090862	-0.413968	-0.577477	1.13087	1.70579	1.90331	0.207098	0.386424	0.749247	-0.252098	-0.172106	-0.304322	2.10299	1.67286	1.96979	0.842383	0.96904	0.447524
ENSG00000230699		B	-0.981421	-0.629072	-1.32413	1.44956	1.34531	1.53707	0.386991	0.127356	0.0177837	-1.50798	-1.79395	-1.76743	0.56298	0.900091	0.610894	-0.22902	-0.112439	-0.0747546	-1.48449	-1.67118	-1.12388	1.28789	1.39272	1.21657	0.08179	0.29096	0.63812	-0.762941	-1.38379	-1.45398	1.609	1.66695	1.77128	0.516486	0.667788	0.857001	-2.02375	-2.40999	-1.92428	0.869348	1.26496	1.05124	0.541804	0.118352	-0.121791
ENSG00000203855	HSD3BP4	B	1.07751	1.7344	1.43005	2.15236	1.5702	2.04611	-0.368083	-0.896445	-0.643662	-0.0962761	1.12284	1.24308	1.57707	1.71405	1.65431	-2.06752	-1.50689	-0.972909	0.681229	0.4207	0.329737	0.776354	1.32312	0.967875	-0.825035	-0.496626	-1.41612	-1.67254	-0.778548	-0.458422	0.077922	-0.687621	0.436069	-1.51719	-1.50842	-0.691697	-0.317514	-1.36802	-0.754357	0.386485	0.413698	0.404927	-1.26099	-1.71082	-1.5244
ENSG00000134917	ADAMTS8 ENSG00000134917	B	-1.54958	-1.54958	-1.54958	-0.629001	-0.546612	-0.970131	-0.0910651	0.152299	-0.261165	-0.624498	-1.24829	-0.612192	2.35726	2.12933	2.04064	0.0358868	-0.271741	-0.0554722	-0.449091	-1.54958	-1.54958	1.02175	0.421025	0.861639	0.350419	-0.461284	0.99908	-1.54958	-1.54958	-1.12544	0.0341818	0.522532	0.601552	0.0779866	0.2998	0.982862	-1.54958	-0.850072	-1.54958	1.76638	1.75971	2.03724	1.69663	0.267833	1.72622
ENSG00000263082	NA	B	-1.84735	-0.890076	0.131344	2.04403	1.85857	2.20313	-0.678221	-0.386591	-1.84735	-0.615798	-0.45465	0.442192	1.79725	0.889819	1.5036	-0.846967	-0.434719	-0.13756	-1.30364	-1.3003	-0.454526	1.6296	1.76037	1.52538	-0.983693	-0.963982	-1.19594	-0.671201	-1.18978	-1.42321	1.17661	1.69904	1.55698	-0.735604	0.180094	0.503677	-1.07412	-1.14784	-1.17474	0.460777	0.818878	1.14262	-1.04081	-0.966467	0.441174
ENSG00000171219	CDC42BPG	B	-0.510018	0.0673443	-0.743342	1.33922	1.24265	1.15504	-1.19351	-1.19034	-1.5989	-0.762356	-0.649191	-0.540916	0.83069	0.655577	0.655488	0.559493	0.497117	0.270591	-0.835049	-0.659065	-0.919664	1.90572	1.65461	1.89558	-0.64925	-0.747406	-0.788982	-1.74578	-1.67171	-1.57976	1.52069	1.78756	1.86094	0.668441	0.840668	0.720777	-1.49194	-1.69387	-1.95318	1.47324	1.30291	1.30207	-0.50717	-1.19131	-0.583711
ENSG00000179855	GIPC3	B	-1.46112	-1.95154	-1.2707	1.83701	1.33387	1.37206	1.41457	1.44583	1.39203	-1.72107	-2.25652	-1.15634	0.457489	0.715862	1.02785	1.35888	0.537678	1.42266	-1.71282	-1.49811	-1.39818	0.0523218	0.709123	0.73602	0.013999	-0.221913	0.292135	-1.86154	-2.25652	-1.50503	-0.111078	0.213477	0.62941	-0.33564	-0.147671	-0.0405053	-0.230541	-1.08795	-0.501302	0.667063	0.937059	1.54372	0.871063	0.795363	0.949526
ENSG00000265190	ANXA8	B	-0.538212	-0.0357651	-0.538543	1.44491	0.902665	1.53713	0.381519	0.162094	0.334637	-1.33816	-0.33667	-1.67074	0.371373	0.0313754	0.330714	0.434033	0.757076	1.06341	-1.48694	-1.31844	-0.730553	1.34159	1.62588	1.84119	0.493235	0.582401	0.321056	-2.02961	-1.13562	-1.40646	0.95624	0.747335	1.41086	0.905426	0.752844	0.217238	-2.1185	-2.03286	-2.04945	1.28917	1.21455	1.47158	-2.10305	-0.726831	-1.3251
ENSG00000279108		B	-1.65418	-1.43165	-1.97353	1.58426	1.15057	1.02508	0.209287	-0.150221	0.415943	-0.831568	-0.952471	-1.2423	1.38896	0.918061	1.0977	0.128773	-0.321492	-0.171732	-0.968362	-1.45126	-1.3589	1.17495	1.36081	0.93958	-0.688833	-0.654321	0.162385	-1.59498	-2.30179	-1.35025	1.22027	1.19658	1.33958	0.267099	0.611976	0.442684	-1.83383	-1.60328	-1.33698	1.17815	1.441	1.48912	0.59348	1.42714	1.10852
ENSG00000183508	TENT5C	B	-0.616661	-1.15504	-0.534918	-0.119382	0.322451	0.347073	0.222904	0.811008	0.993213	-0.057923	0.507631	0.249733	1.87977	1.71457	1.6788	-1.22283	-1.90674	0.104887	-0.777289	-0.194513	-0.988691	-0.172687	-0.0155055	-1.26067	-0.185861	-0.150056	-0.96782	-1.00263	-2.31681	-1.43963	-0.847534	-0.438098	-0.453888	0.647288	0.155934	0.201013	-1.72264	-0.753788	-2.01013	2.36803	2.05709	2.03882	1.54427	1.64451	1.82273
ENSG00000112276	BVES	B	-1.67056	-2.085	-1.87953	0.0907744	0.127165	-0.0745237	0.618632	0.663167	0.691109	-0.421707	-0.351034	-0.306823	1.78552	1.8492	1.80796	1.02017	0.991915	1.00543	-0.632028	-0.550192	-0.544291	0.893878	0.870982	0.831225	0.403313	0.35565	0.307644	-2.30792	-2.70994	-2.47377	-0.0682764	-0.287468	-0.325258	-0.0484852	-0.100078	-0.0384471	-1.35726	-1.62333	-1.42616	1.35579	0.799971	1.15534	1.48884	0.93699	1.23141
ENSG00000101134	DOK5	B	-2.07118	-1.1249	-1.77358	-0.286967	-0.396422	-0.766788	-1.43149	-1.10667	-2.61335	-0.498503	-0.264446	-0.86369	0.438319	0.148146	0.625332	-0.107717	0.222486	0.205199	-0.313877	-0.335047	-0.325268	1.02637	1.04269	0.945704	-0.209354	-0.203936	0.0968625	-1.23526	-1.50336	-1.72514	1.51008	1.7418	1.82394	0.432308	-0.124602	0.0302803	-0.366224	-0.469041	-0.319294	2.58939	2.61385	2.42487	0.531317	0.898661	1.08849
ENSG00000249825	THBS4-AS1	B	-1.0673	-1.38366	-1.06739	1.6419	0.822613	1.0622	-0.79918	-1.38366	0.0401995	-1.09124	-0.833272	-0.840138	2.14585	2.53939	2.23386	-0.383285	-0.105824	0.422965	-0.83996	-0.83662	-1.11674	1.18767	0.586942	0.381691	-1.38366	-0.5003	-1.38366	-1.38366	-1.38366	-1.38366	1.36204	1.5569	1.29632	-0.833328	0.0259952	0.51728	-1.38366	-0.991922	-1.38366	1.26477	1.28256	1.02516	0.784773	0.742644	0.835733
ENSG00000169297	NR0B1	B	-0.934663	-0.981845	-1.32564	1.6969	1.86332	1.86935	1.13724	1.66346	1.3281	-0.193345	-0.48911	-0.287889	0.656813	0.78806	0.670667	-0.844281	-1.8917	-1.0231	0.55389	0.814078	0.73535	2.07201	2.20409	2.11361	1.12133	1.28589	0.781387	-1.48898	-1.70932	-1.40355	-0.331899	-0.522789	-0.624348	-0.749383	-0.670458	-0.252577	-1.77282	-0.721388	-1.02318	-0.380744	-0.474156	-0.189477	-1.1359	-0.848057	-1.08494
ENSG00000244731	C4A	B	-1.597	-1.77981	-1.91635	0.0832829	-0.518875	-0.593519	0.30599	0.00651371	0.332805	-1.20308	-1.07247	-1.65572	-0.106204	0.112978	0.415866	0.742374	1.25645	0.89954	-1.65539	-0.988944	-1.12024	0.542379	1.16933	0.771143	1.36875	1.67108	1.10891	-1.5378	-1.30717	-1.65907	1.20763	1.25376	1.53416	1.50398	1.28982	1.61362	-1.15217	-1.3802	-1.98309	-0.0295827	0.369563	0.0436283	1.05023	1.34209	1.2608
ENSG00000233672	RNASEH2B-AS1	B	-0.233586	-2.22815	-0.852353	1.01709	1.12768	1.15199	0.713505	0.276003	1.2971	-1.60805	-1.01816	-0.461816	1.90726	2.23307	1.87606	0.167946	0.489016	1.09396	-0.815683	-0.534192	-0.932677	0.878291	0.561371	0.274003	-0.107833	0.133528	0.439254	-2.53313	-1.24416	-2.53313	0.149844	-0.555694	-0.643955	-0.905566	0.0446523	-0.000690972	-1.00162	-2.14139	-1.40359	0.390454	1.34962	0.803111	0.956975	1.32125	1.1024
ENSG00000268879	IGFL1P1	B	-1.00401	-1.2428	-1.79942	0.0797473	-0.0296967	-0.110455	0.286942	-0.991173	-0.827292	-1.05604	-1.79942	-1.50221	0.782203	0.71735	1.26452	1.24564	1.344	1.12397	-1.79942	-0.178884	-1.5325	1.50778	-0.240556	0.611799	0.471104	0.929836	1.65833	-1.40443	-1.14185	-1.37528	1.62041	1.23819	2.40649	0.507314	0.659191	1.43808	-1.79942	-1.79942	-1.42427	0.508704	0.746143	0.542831	0.369017	0.985183	0.013767
ENSG00000179403	VWA1	B	0.186229	0.35528	-0.246164	2.08942	2.15862	2.13764	0.880219	0.636735	0.627204	-0.0834158	-0.252403	-0.146688	0.972993	0.768554	1.02315	-0.812045	-1.04744	-0.889571	-0.713295	-0.748964	-0.646441	0.89768	1.06777	0.917871	-1.08541	-0.73466	-0.608782	-2.54124	-2.4356	-2.1497	0.533427	0.5966	0.731014	-1.4039	-1.80397	-1.39189	-1.14426	-0.411521	-0.691286	1.65563	1.66095	1.54432	0.131972	0.180253	0.235103
ENSG00000235109	ZSCAN31	B	-1.24028	-1.67567	-2.15522	-0.0489938	-0.176433	-0.109287	-0.982406	-0.65727	-0.682412	-2.2514	-0.939915	-1.06054	-0.414759	-0.314133	-0.328039	-0.717382	-0.698898	-1.00183	-0.747692	-0.766362	-0.559136	0.611869	0.553792	0.716417	0.628031	0.30395	0.28871	-0.321027	-0.620791	-0.606827	1.73018	1.82435	1.76587	1.32048	1.43318	1.36672	-1.7852	-1.27174	-0.616098	1.7374	1.54326	1.78041	1.96654	1.51095	1.66762
ENSG00000128268	MGAT3	B	0.157907	-0.0767493	0.191381	0.472443	0.778334	0.729595	-0.303431	-1.12002	-1.08274	1.2287	1.16531	0.99147	1.4768	1.39848	1.43064	0.251046	0.277736	-0.201791	0.198537	0.238952	0.397151	1.85186	1.57319	1.96221	1.02043	0.593287	0.581765	-1.8447	-2.55151	-1.59997	-0.808435	0.00499444	-0.142948	-1.95009	-2.24804	-2.6673	-0.192785	0.248155	-0.0362221	0.415047	0.596958	0.75509	-1.12307	-1.64178	-1.39589
ENSG00000198915	RASGEF1A ENSG00000198915	B	-1.29886	0.147048	-0.888711	2.12146	2.52343	2.44953	0.879121	0.882118	1.16337	-0.642991	-1.32415	-1.57733	1.60625	1.18215	0.725197	0.213502	-0.225093	-0.634119	-1.33084	-1.3275	-1.60762	0.755578	0.552795	0.830116	-0.084219	-0.447287	-0.290813	-1.87454	-1.21697	-1.87454	0.60203	0.524183	0.629055	-0.142432	-0.123172	-0.777329	-1.87454	-1.87454	-0.744998	0.945194	1.19325	1.15827	-0.0685519	0.506046	0.661461
ENSG00000167861	HID1	B	-0.108862	-0.156565	-0.319913	0.398814	0.69256	0.609774	-1.22434	-1.95974	-2.5454	1.75105	1.71122	1.21823	1.55128	1.10667	1.53146	-1.54502	-0.692582	-0.738772	1.00995	1.43232	1.01185	1.13993	1.70272	1.60816	-1.30291	-0.240365	-1.894	-0.730053	-0.81871	-1.30229	0.576388	0.583135	0.477743	-1.59766	-1.41883	-1.04815	-0.900505	-0.299386	-0.790177	0.565844	1.68922	0.889978	-0.376964	-0.514893	-0.732213
ENSG00000237928	NFIA-AS2 ENSG00000237928	B	0.811581	0.767972	0.273923	2.9816	3.02402	2.77122	0.738386	0.834111	1.53962	-1.16745	-1.16745	-1.16745	-0.699075	-0.861594	-0.868695	-0.845368	-1.16745	-0.627197	-1.16745	-1.16745	-0.900524	-0.0065947	0.803157	0.492302	-1.16745	-1.16745	-0.805289	-1.16745	-0.509882	-1.16745	0.111601	0.599683	0.140005	-0.0557065	-0.393424	-0.415861	-1.16745	-1.16745	-0.494845	1.21546	1.66273	1.77836	0.918551	0.0970844	-0.0679457
ENSG00000156475	PPP2R2B	B	-1.81115	-1.35553	-1.68631	0.485207	0.741678	0.839278	-0.47476	-0.353223	-0.544554	-0.709681	-0.393349	-0.338841	2.18787	2.10429	2.00156	0.246608	0.215942	-0.222571	-1.19371	-0.656197	-0.671566	0.789644	1.22835	1.17151	-0.461381	-1.15001	-0.674262	-2.31393	-1.8438	-2.48009	0.409798	0.574989	0.613009	0.556884	0.798965	0.689248	-1.09859	-1.21846	-1.07896	1.35757	1.53517	1.36517	0.955081	0.878659	0.984426
ENSG00000227964	LINC01429	B	-0.680649	-0.997014	-0.997014	-0.706332	-0.509891	-0.997014	-0.190277	-0.674671	-0.997014	0.0894225	-0.446624	0.10317	-0.743904	-0.691161	-0.450888	-0.674935	-0.221014	-0.456764	1.97855	1.94517	1.98669	3.09609	2.74791	2.44105	1.56805	1.79223	1.92194	-0.997014	-0.631087	-0.572877	-0.997014	0.0514585	-0.199984	-0.997014	-0.997014	-0.245428	-0.997014	-0.997014	-0.621866	1.06023	-0.178204	-0.0277329	-0.19048	-0.997014	-0.700044
ENSG00000175745	NR2F1	B	-1.43719	-1.48243	-1.62963	0.267014	0.307282	0.280638	-0.776868	-0.900162	-1.00392	-2.32741	-2.14883	-1.89322	1.53555	1.39836	1.30072	-0.828075	-0.984896	-0.983457	-1.33603	-1.21792	-1.29133	1.04869	1.11754	0.926859	-0.316808	-0.211382	-0.200619	-0.369252	-0.309632	-0.182765	1.02182	0.93919	1.00342	0.363894	0.471589	0.47851	0.0425594	-0.020615	-0.0314611	2.35679	2.13895	2.31734	0.982333	0.731264	0.853574
ENSG00000278058		B	-1.4838	-0.788983	-0.61811	1.81003	1.35188	1.83192	0.983647	2.07176	1.53267	-1.3161	-1.50909	-0.81302	1.20803	1.3254	1.25856	1.26313	0.783284	1.48578	-0.958992	-0.953321	-1.79256	1.21124	1.03502	0.591069	-0.387868	0.245555	0.623452	-1.66449	-2.05948	-2.05948	-1.16723	-1.21048	0.00950765	-0.800494	-0.118326	-0.0730864	-0.933958	-0.388718	-1.68433	0.086327	-0.0394927	0.282769	0.4625	0.891355	0.47652
ENSG00000272438		B	-1.17766	-1.21449	-1.17795	1.33574	1.2541	1.59379	0.186803	-0.295727	0.418588	-1.13514	-1.85657	-1.86546	0.136258	0.517027	0.0859789	0.188686	-0.0959607	-0.555962	-1.51883	-0.998781	-1.34272	0.82524	1.17704	0.753404	0.623987	0.387684	0.594041	-0.80397	-1.51174	-2.19518	1.53741	1.51484	1.98682	0.838164	0.980457	0.35088	-1.21086	-1.26324	-2.61932	0.941787	1.28813	1.13046	0.50827	0.615637	1.06833
ENSG00000160183	TMPRSS3	B	-1.18419	-1.80325	-1.75276	1.20137	1.23054	1.19024	0.0846175	-0.0802737	-0.343425	-1.26777	-1.91536	-1.33869	0.737587	0.776571	0.907776	0.508381	0.290273	0.249722	-1.51067	-1.50123	-1.94002	1.2675	1.44396	1.6431	1.21847	1.35073	1.20561	-1.09451	-1.20906	-0.876137	1.64054	1.5968	1.56539	0.490313	0.488878	0.367941	-1.32913	-2.09924	-1.2492	0.489527	0.343587	0.64094	-0.398593	-0.148653	0.111805
ENSG00000205978	NYNRIN	B	0.467731	0.428925	0.484357	1.85439	1.68079	1.85398	0.526987	0.233339	0.556117	-0.284973	-0.862371	-0.65541	1.00696	0.830243	0.90529	-0.852845	-0.441981	-0.531706	0.248294	0.0150488	-0.19845	1.25611	1.08636	1.3113	-0.879352	-0.995674	-0.978947	-3.19315	-2.05055	-3.14641	0.760617	0.0238661	0.53843	-0.946658	-0.646883	-0.84615	-0.0426533	0.181965	-0.589136	1.91801	1.23645	1.54918	-0.407795	-1.30121	-1.10243
ENSG00000078804	TP53INP2 ENSG00000078804	B	-1.39428	-1.37188	-1.42725	1.52816	1.51712	1.52125	0.584073	0.563634	0.585294	-1.10626	-1.14803	-0.971126	1.86359	1.81316	1.8223	0.453264	0.558234	0.51472	-0.908014	-0.979365	-0.864794	1.31182	1.27322	1.12994	-0.376645	-0.348772	-0.4634	-1.96903	-2.02339	-1.94404	0.580147	0.679388	0.50447	-0.0824275	-0.20647	0.00826487	-1.59633	-1.82441	-1.65549	1.29861	1.03595	1.11915	0.285229	-0.024375	0.134792
ENSG00000103528	SYT17	B	-1.32014	-0.976678	-1.23343	-1.03772	-1.917	-1.3116	-1.59972	-2.71351	-2.98832	1.48295	0.992093	1.07056	1.52009	1.81075	2.09158	-0.0505604	0.0599213	0.0670326	0.68957	0.740537	0.330938	1.14464	1.24813	1.31648	0.821252	0.884716	0.73723	-1.36017	-1.34047	-0.605773	0.367554	0.403362	0.459762	-0.184295	0.272168	0.27836	-0.666909	-0.267869	-0.276379	1.03961	0.973965	0.686966	-0.346636	-0.06421	-1.22882
ENSG00000108556	CHRNE	B	-1.53095	-1.76974	-1.17219	-0.133688	0.526749	0.183502	0.716772	1.34798	0.624507	-1.09481	-0.698669	-0.421323	1.78641	1.78587	1.26387	1.3182	1.16045	1.16165	-0.254605	-2.02706	-0.825985	0.517524	0.848074	0.791113	0.4832	0.4029	-0.277136	-1.93137	-2.32635	-2.32635	-0.611402	-0.946452	-0.257367	-0.0196224	0.604754	-0.182892	-1.05244	-0.804374	-0.850317	-0.464431	1.15727	0.0824637	1.2866	1.7361	2.19356
ENSG00000236969	GGT8P	B	-2.15401	-1.67892	-1.96359	0.75698	0.288541	0.494924	0.475538	0.139877	-0.242347	-2.02434	-1.69033	-1.04439	0.101502	0.0657365	0.191803	1.47757	1.69348	1.65895	-0.411888	-0.792973	-1.44905	1.26391	0.629214	1.24253	-0.0847086	-0.644384	-0.548824	-0.600594	-1.10207	-0.505015	1.49889	1.6337	1.36743	1.23516	0.621913	1.47747	-1.8239	-1.59334	-1.81988	1.07584	0.598439	0.485959	-0.093089	0.818493	0.973807
ENSG00000171435	KSR2	B	-0.351778	-0.974678	-0.320178	1.7099	1.82277	1.68665	-0.326396	-0.372507	-0.225374	-0.0423982	-0.174979	0.173119	1.98217	1.83207	1.99039	-0.230173	-0.363862	-0.0887366	-0.771012	-0.721161	-0.779012	1.6709	1.57402	1.3793	-1.09794	-1.32359	-1.03997	-1.55235	-2.16924	-1.65333	0.82058	0.549591	0.559329	-0.653502	-0.276501	-0.468617	-1.17486	-1.3851	-1.44938	1.91458	1.05192	1.28778	-0.0477091	-1.25739	-0.713349
ENSG00000164938	TP53INP1	B	-1.39266	-2.05565	-1.65948	0.812966	0.731521	0.837456	-0.010458	-0.0658669	-0.0750016	-0.752437	-1.15801	-0.983504	1.66276	1.59658	1.64403	0.723927	0.85466	0.769312	-0.989062	-0.838551	-0.708539	1.29862	1.28656	1.31966	0.539171	0.43832	0.34072	-2.10027	-2.35347	-1.89821	0.400333	0.293848	0.351963	0.645636	0.607381	0.573889	-1.71035	-1.95805	-1.87184	0.989752	0.676252	0.905208	0.931937	0.629223	0.719722
ENSG00000136383	ALPK3	B	-1.46405	-1.13249	-1.59519	1.01649	0.82782	0.733785	-0.411221	-0.792719	-0.844497	0.0201039	-0.0416544	-0.621002	1.6372	1.65535	1.32804	0.830653	0.745387	0.643878	-0.224843	-0.516466	-0.483973	1.50332	1.4483	1.2998	-0.0121309	0.0786451	0.483772	-2.43363	-2.67551	-1.71369	0.710238	0.726981	1.02329	0.409719	0.0697271	0.351229	-2.21448	-1.38155	-2.34212	1.28921	0.91917	1.03059	0.557239	-0.353326	-0.0854045
ENSG00000232774		B	-2.28282	-1.82838	-1.15781	0.679624	0.543577	0.812029	-0.352393	-0.510131	-0.0609794	-1.36764	-1.48735	-0.378782	-0.215402	-0.574174	-0.372281	1.23441	0.619763	1.05419	-0.608188	0.0029789	-1.32258	2.02896	2.22084	2.04443	0.467208	1.04972	0.78161	-1.06832	-1.14909	-1.58104	1.79142	1.96777	1.75283	0.352063	0.239489	0.284569	-1.06767	-1.89967	-1.28602	0.467385	0.979751	0.390778	-0.600619	-0.472876	-0.121187
ENSG00000235601	BARX1-DT	B	-0.00571111	-0.325001	-0.871838	-1.15669	-0.596733	-0.86792	-0.126305	-0.124193	-1.13652	0.821624	1.21747	0.908144	-0.000600804	-0.322545	0.372659	1.41126	1.01513	1.43217	1.19964	1.57887	0.949893	0.931711	-0.0128391	1.30944	2.19359	2.64422	2.90338	-1.44737	-1.44737	-1.44737	-0.795946	-1.44737	-1.44737	-0.335627	-1.1409	-1.1512	-0.487269	-1.05563	-0.528281	-0.408954	0.966511	-0.882812	-1.12582	-1.09066	-0.0688955
ENSG00000137877	SPTBN5 ENSG00000137877	B	-1.54328	-1.58041	-1.59262	-0.0659992	-0.0402649	-0.0666183	0.660312	0.59699	0.593495	-1.19687	-1.52702	-1.455	0.343404	0.477652	0.475679	1.29035	1.42976	1.37913	-1.14142	-1.1407	-1.15845	0.717999	0.877981	0.839024	1.26182	1.3333	1.41454	-0.959262	-1.03671	-1.22492	0.851837	0.957753	0.966216	0.883021	0.667127	0.911728	-2.40131	-2.41539	-2.42142	0.825642	0.809075	0.683958	0.75532	0.476283	0.488262
ENSG00000258580		B	-1.80519	-1.80519	-1.80519	0.521903	0.922307	0.182372	0.193728	0.781503	0.398476	-1.26974	-1.04244	-1.26167	2.04523	1.61194	1.37317	0.365322	0.593778	0.258164	-1.50788	-1.5059	-1.3131	0.573888	0.68596	0.150676	0.094808	-0.921828	-0.221464	-1.4102	-0.905143	-1.80519	1.45193	0.266921	0.698403	0.805669	0.589924	0.479908	-1.49909	-1.41345	-1.43004	0.95967	1.5041	1.18477	1.14734	1.87073	1.21013
ENSG00000165091	TMC1	B	-1.59914	-1.62374	-0.508486	0.78112	0.610645	-0.0858852	0.189218	-0.392986	0.0189924	-0.798906	-0.766857	-1.01528	1.49373	1.63665	1.24977	-0.14602	0.067959	-0.0474392	-1.29406	-1.14161	-2.39454	1.71931	1.81615	1.65833	0.170525	-0.359932	-0.158965	-1.99956	-1.4945	-1.3764	0.905007	1.0135	1.13791	0.0416283	0.664984	0.299031	-0.546559	-0.872562	-1.47546	2.13736	1.5129	2.11588	-0.0741476	-0.577131	-0.49045
ENSG00000279166		B	-1.82204	-1.62691	-2.08144	0.813151	1.0671	0.395413	1.18592	0.733403	1.10545	-0.062991	0.319005	-0.108183	1.59852	1.71451	1.63925	1.02923	0.125636	0.609562	-0.680271	-0.484487	-1.38608	1.20196	-0.0371566	0.306935	0.759837	0.391527	0.285212	-1.69297	-1.74015	-2.39772	-0.252274	-0.521606	-1.24119	-0.476836	-0.548341	-0.58761	-1.83923	-2.00598	-0.408679	0.955917	1.0859	0.832071	0.770503	1.64031	1.43583
ENSG00000185345	PRKN	B	-0.892037	0.0584709	-1.37117	2.24669	1.85403	2.22778	0.896316	0.706554	0.65947	-1.68745	-0.575609	-1.68745	0.26735	0.159607	0.674726	-1.68745	-1.68745	-1.1472	-1.39013	-0.929031	-1.68745	0.822606	0.19071	0.848395	-0.823794	-0.804083	-0.588899	-0.982697	-1.68745	-0.0783435	1.91294	1.44109	1.53884	-0.0598794	0.161933	0.122665	-0.561924	-0.734422	-1.01484	1.02037	1.62184	1.21281	0.398553	0.909244	0.12574
ENSG00000101197	BIRC7	B	-1.57099	-0.613721	-0.585163	0.936827	1.15651	1.32152	-1.57099	-0.762745	-0.787494	-0.339443	0.0566958	-0.470806	1.14302	1.35732	0.854339	-0.763312	-0.79499	0.138795	-0.0697626	-0.812576	0.372124	1.96863	2.39217	1.95984	-0.942053	0.250315	-0.678761	-1.57099	-1.20506	-1.57099	0.905578	1.21055	1.49513	-1.02066	-1.01189	-1.27482	-0.797768	-0.402412	-0.898388	1.19387	2.23504	1.69516	-0.250211	-0.306459	-1.57099
ENSG00000116745	RPE65	B	-1.68908	-0.88308	-2.00545	-0.312937	-0.153166	-0.844725	1.60794	1.38875	1.26591	-1.47	-2.00545	-0.905263	1.31841	1.72571	1.55695	1.75014	1.0167	1.64792	-1.70813	-1.45841	-0.993812	-0.556413	0.285104	-1.22315	0.687037	-0.184141	-0.906901	-0.474587	-0.555355	-1.25395	-0.566013	-0.956975	-0.116269	0.159077	0.833224	0.833058	-0.879925	-0.836869	-0.250225	0.814286	0.971934	0.984513	1.31476	1.53792	1.49092
ENSG00000184925	LCN12	B	-1.04012	-0.404791	-0.889103	1.13173	1.01895	1.04391	-1.18937	-0.601595	-0.650086	-0.235781	-0.0350998	0.249586	2.08178	2.30112	2.06126	-1.10025	-0.496407	-0.659879	-0.212726	-0.586128	-0.0974613	1.55084	1.65638	1.19828	-0.917766	-0.803314	0.5418	-1.2493	-0.77398	-1.28751	1.33355	1.20618	1.35839	-1.56072	-1.07944	-0.304538	-1.08092	-2.23527	-1.43307	0.905357	1.56523	1.53327	-0.382576	-0.887586	-0.542838
ENSG00000244402	RN7SL314P	B	-1.58809	-1.58809	-1.27182	0.00117467	-0.321598	-1.26947	-0.588815	0.413464	-0.615967	1.55993	1.48773	1.72251	2.30018	2.5437	2.62027	2.05646	1.63085	1.67948	-0.834007	-0.645355	0.105953	0.101031	0.628874	0.454356	-0.0458409	0.446517	0.126823	-1.19311	-0.480515	-1.58809	-0.00433286	0.179037	-0.14402	-0.825416	-0.178436	-0.490885	-0.462572	-1.19635	-0.458553	0.557713	-1.26081	-0.452342	-0.589051	-1.23139	-1.29112
ENSG00000176945	MUC20	B	-2.18826	-2.0264	-1.41764	1.07164	1.23917	0.858853	0.76988	0.773138	0.251309	-1.09756	-0.0322727	-0.565072	1.25167	1.12855	1.60177	-0.17567	-0.720836	0.0637942	-0.835449	-0.555979	-0.198345	1.32271	1.04547	1.35237	-0.0658384	0.0233282	0.746416	-1.45281	-1.25698	-1.74056	0.865506	0.65841	0.666458	-0.0764071	-0.00847526	-0.290098	-2.21045	-2.28417	-2.31107	1.04158	1.41668	0.912506	0.769441	1.42204	0.257675
ENSG00000169851	PCDH7	B	-1.4695	-1.50426	-1.38117	0.404878	0.343208	0.365042	0.527582	0.415603	0.451457	0.381776	0.2845	0.506728	1.93183	1.98441	1.85771	0.0705773	0.165113	0.0602741	0.848856	0.893288	0.916008	0.508834	0.76228	0.632055	1.00131	0.870311	0.8791	-2.76011	-2.55891	-3.27056	-0.449318	-0.467062	-0.409888	-0.299241	-0.341095	-0.378446	-1.62393	-1.49296	-1.47637	0.713199	0.355267	0.620389	0.752003	0.163342	0.215897
ENSG00000149043	SYT8	B	-1.84249	-0.890465	-0.852132	0.300022	0.993195	0.959133	0.865941	0.712955	0.779494	-0.446919	-1.02547	-1.87464	0.56439	0.756411	0.645776	1.33742	0.645547	1.62129	-1.87446	-1.65975	-1.92608	0.993257	0.501836	0.886113	0.739389	0.588833	-0.0175727	-0.887307	-2.05224	-0.391039	0.795237	0.753767	1.39223	0.0786145	0.10126	0.920291	-2.41817	-2.41817	-1.49908	0.859109	1.30683	0.883457	0.103812	0.816786	0.173595
ENSG00000169432	SCN9A	B	-3.33434	-2.1641	-3.33449	-0.845443	-0.800441	-0.092563	-0.589388	-0.550592	-0.712356	-1.64103	-1.24518	-1.16175	0.994844	1.15988	1.15354	0.872069	0.92516	0.839022	-0.29957	0.0464322	0.0565246	0.688992	1.13929	0.300751	0.210398	0.646076	0.269559	0.0719914	-0.681573	-0.213808	2.14813	2.0355	1.86711	0.542783	0.457647	0.605781	-0.102679	-0.772616	-0.51727	0.821096	0.244347	0.875572	0.0654679	0.052153	-0.0309321
ENSG00000117595	IRF6	B	-0.346699	-0.642537	-0.232255	2.08296	2.30981	2.28072	0.840625	1.04297	0.564181	-1.91303	-1.61175	-0.81285	-0.685036	-0.788212	-0.0019346	0.0875322	0.276595	-0.418927	-1.15895	-1.15462	-1.64611	0.244173	0.303934	0.0428319	-0.370781	-0.824739	-1.02081	-1.20829	-1.01299	-1.4889	1.46781	1.45824	1.27485	0.523137	0.415662	0.50103	-1.60693	-1.91303	-0.783493	1.32449	1.39625	1.24116	-0.213921	1.44542	0.732416
ENSG00000185567	AHNAK2	B	-1.29794	-1.19298	-1.23601	0.276678	0.384957	0.306201	-1.88682	-2.01166	-2.11286	-1.3145	-1.32218	-1.20352	0.748808	0.658711	0.716497	0.123017	0.18129	0.278009	-1.29327	-1.19081	-1.28989	1.19145	1.28469	1.0927	-1.2367	-1.18188	-1.15883	0.480936	0.396048	0.404157	2.17589	2.12035	2.18459	0.704614	0.626702	0.719484	-0.0642963	-0.228742	-0.105689	1.74314	1.00979	1.3582	0.598023	-0.30649	-0.129873
ENSG00000136286	MYO1G	B	-1.57575	-1.45967	-1.93496	1.09459	0.83597	0.839575	-0.27192	-0.406582	-0.772187	-0.530055	-1.33748	-0.82514	0.979312	0.948741	1.18007	0.270489	0.488774	-0.0924272	-0.658422	-0.731231	-1.57998	1.982	1.91855	2.20126	0.554166	0.326493	0.968556	-1.05007	-0.0329594	-1.71203	1.28096	1.1916	1.39674	-1.47119	-0.4711	-0.255705	-1.19866	-0.484158	-1.1078	1.55111	1.44468	1.2776	-1.56131	-0.699666	-0.510777
ENSG00000258461		B	-0.957801	-0.992479	-2.26298	0.947894	1.03513	1.27643	0.436243	0.382625	1.0785	-1.72752	-1.71259	-0.19166	1.06088	1.49361	1.40765	0.691878	1.02774	0.571336	-1.01619	-0.440867	0.134285	1.14845	0.347916	0.387573	1.02136	0.793689	1.26782	-2.26298	-2.26298	-1.83884	0.542834	-0.0183367	-0.193989	0.644289	0.755002	0.620775	-1.13745	-1.87124	-1.88783	0.444843	-1.24962	0.0792731	1.19471	0.521625	0.710973
ENSG00000108759	KRT32 ENSG00000108759	B	-1.16237	-0.521462	0.587	1.23946	1.37437	1.15119	-0.671994	0.223147	-1.16789	-0.55365	-1.47873	-1.18152	0.794928	-0.519259	-0.0943726	-1.15665	-0.702731	-0.729122	-0.935028	-0.931689	-1.47873	0.678477	0.578754	0.6454	-0.849793	-0.834309	-1.47873	-0.773983	-1.1128	-1.47873	1.54522	1.6498	1.25556	0.758649	1.4069	0.872291	-1.47873	-1.08699	-1.47873	1.58784	2.21822	1.63612	0.767684	1.52351	1.36347
ENSG00000063127	SLC6A16	B	-1.4361	-0.942337	-1.43639	0.46593	0.955574	0.661646	0.290886	-0.706216	0.117283	-0.906509	-1.76592	-1.1607	0.766842	0.719061	0.0619045	0.370846	0.668909	-0.0901328	-1.26437	-2.11934	-1.60116	-0.0844235	0.992461	0.279059	0.365546	0.599407	0.462963	-1.51338	-2.22019	-2.45362	1.38999	0.66863	1.5421	0.805135	0.63495	0.753818	-0.550606	-1.07213	-0.784636	1.63762	1.87576	1.47251	1.29036	0.91956	1.33941
ENSG00000196337	CGB7	B	-1.52569	-1.55447	-1.07037	0.301149	-0.0739486	0.380769	0.531387	0.577555	0.195331	-1.58666	-1.3999	-1.26528	0.202273	0.119431	0.14174	1.04354	1.62758	1.28998	-0.794291	-0.786901	-1.01137	1.02788	1.89371	0.92632	1.71776	1.3477	1.05425	-1.3356	-1.85417	-2.51174	0.8691	0.525868	0.714547	1.2224	0.809284	0.793844	-1.95326	-2.12	-1.0357	0.0100283	0.869828	0.824503	0.187079	0.439094	0.235439
ENSG00000235421		B	-0.770948	-1.1732	-0.419046	1.63824	1.5195	1.79283	1.64936	1.08283	1.00551	-0.00910745	-0.202393	-0.500518	1.09436	1.79612	1.49007	0.329485	0.767152	0.626143	-1.01367	-0.762672	-1.5263	1.3133	1.45282	0.833393	-0.288935	0.277039	-0.236186	-1.74297	-2.55319	-2.49498	-0.000116796	0.559753	-0.850131	0.307337	-0.128986	-0.0353671	-2.1459	-0.771249	-1.78958	0.434519	-0.0381869	0.638657	-0.0627882	-0.0769507	-1.01502
ENSG00000144481	TRPM8	B	-1.87181	-1.58576	-1.63654	1.51095	1.59136	1.51267	1.02237	0.873356	0.932702	-0.410467	-0.385854	-0.654083	1.13487	0.968653	0.865548	0.993517	1.10019	0.913083	-1.54989	-1.83042	-1.66144	-0.739136	-0.257387	-0.235737	0.108811	0.0865051	-0.22249	-1.82811	-2.40451	-1.80273	-0.308045	-0.257001	-0.372901	0.517147	0.666194	0.17486	-0.830656	-0.824765	-0.674131	1.15467	1.21172	1.19659	1.48332	1.18356	1.14122
ENSG00000272841	MAP3K4-AS1	B	-1.13356	-2.37224	-1.13396	0.676129	0.797805	0.965008	0.386143	0.376357	0.397362	-1.01015	-1.24064	-0.839003	0.270387	0.0667377	0.0153608	0.307338	-0.0382735	0.201046	-0.468875	-0.644364	-0.186047	1.83794	1.6967	1.83781	0.796695	0.849686	0.648768	-1.40679	-1.76231	-1.55551	0.721879	0.807389	0.931291	0.911679	0.638042	0.967486	-2.74893	-2.35127	-2.20363	0.645422	0.609204	0.664833	0.803981	0.855079	0.411993
ENSG00000229537	LINC01739	B	-1.47693	-1.48831	-1.21776	1.10846	1.01914	1.23652	2.01272	2.27475	2.01235	-1.04991	-0.681457	-0.693109	1.53056	1.49026	1.01036	-0.207827	0.539214	0.3464	-1.79329	-1.494	-1.79329	0.441725	0.56727	0.330837	-0.00297368	0.0280125	-0.209567	-1.79329	-1.79329	-1.79329	0.152904	-0.272447	-1.21636	0.2945	0.601822	0.273771	-1.23481	-0.437219	-1.12069	0.855135	0.929676	0.854771	0.790073	0.507409	0.561188
ENSG00000184524	CEND1	B	-1.17936	-1.0593	-1.14283	0.984824	1.15614	1.00279	0.984132	1.01292	0.88676	-1.20807	-1.33003	-1.13197	0.422929	0.73293	0.445588	0.407706	-0.262986	0.0741829	-0.91235	-0.976714	-0.9915	0.845026	0.665779	0.555609	-0.135049	-0.208602	-0.467184	-1.58902	-2.28288	-2.1142	0.992866	1.21006	1.15265	0.418243	0.692345	0.142957	-1.34609	-2.04674	-2.15472	1.43365	1.86422	1.55497	0.807344	1.13262	0.960349
ENSG00000165181	SHOC1	B	-2.27559	-2.59488	-2.03647	0.502638	0.536296	0.570771	-0.360998	-0.357822	-0.244999	-1.51713	-1.16215	-1.90315	0.748408	0.727759	0.707478	1.48316	1.17672	1.12612	-0.741686	-1.17093	-2.0232	1.31127	1.25589	1.90426	-0.140906	-0.0363192	0.160168	0.0479898	-0.678508	0.0165085	1.71681	1.70674	1.66	0.765829	0.529727	0.895796	-1.3237	-0.742085	-0.86197	0.398493	0.190196	-0.281871	-0.104298	0.108885	0.310755
ENSG00000261115	TMEM178B	B	-0.232107	-0.683915	-0.85798	0.640064	0.437926	0.196733	1.07574	1.06969	1.07745	0.990218	1.20798	0.97902	1.82004	1.74485	1.69342	1.16983	1.15677	1.09331	-0.206885	-0.114352	-0.372323	0.280841	0.157195	0.341211	0.605942	0.37187	0.60126	-3.01235	-2.08221	-2.91996	-1.57038	-1.91576	-1.38588	-1.08138	-1.09546	-0.51797	-0.507126	-0.580632	-0.869961	0.547444	-0.156322	0.186465	0.666556	-0.103048	0.154189
ENSG00000244558	KCNK15-AS1	B	-1.44703	-0.398664	-1.92617	1.30778	1.27393	1.52353	1.04167	0.61733	0.662847	-1.156	-0.849746	-0.171125	1.44574	1.63498	1.50433	0.845688	0.821273	0.805025	-0.995653	-1.2997	-2.24244	0.650271	0.970348	1.19562	0.107544	-0.671543	0.374916	-2.24244	-1.87651	-2.24244	-0.00682232	-0.0814885	0.865421	-0.849856	-0.133589	0.29	-1.46922	-0.72046	-1.1129	0.140467	0.951142	0.747519	0.965303	0.419643	0.731507
ENSG00000106031	HOXA13	B	-0.657654	-0.83119	-0.348175	-0.594226	-0.182698	-0.0626384	-0.884728	-0.391162	-0.83509	0.176913	0.516475	0.446333	2.48184	2.44045	2.28867	1.22484	1.0864	1.12802	0.395972	0.039286	0.0825816	1.06584	1.16156	1.34577	0.988426	0.924233	0.931908	-2.74488	-2.68073	-2.24861	-1.15395	-0.696745	-0.570187	-0.226264	-0.241523	-0.15411	-0.706177	-1.4834	-0.842768	0.0816991	0.0162646	-0.0677674	0.337131	-0.287837	-0.268093
ENSG00000135697	BCO1	B	-1.5566	-1.82729	-2.13227	1.33303	0.251027	0.660858	0.724463	1.07903	0.725954	-1.59682	-1.83099	-1.58875	0.251506	0.384494	0.931668	0.568804	0.130562	0.148951	-1.03179	-0.879338	-0.855675	1.27915	1.76175	1.45725	0.432794	0.534385	0.550657	-1.73729	-1.76635	-1.38078	1.20849	0.951513	0.753659	1.12954	0.387153	0.509563	-2.13227	-0.610294	-1.45967	0.632586	0.891017	0.40112	1.07547	0.52981	0.709931
ENSG00000280165	PCDH20	B	-1.36326	-0.534112	-0.953108	-0.150081	0.444366	0.632202	0.229868	0.647758	0.714013	-1.64651	-0.679846	-0.838751	1.17726	1.11776	1.65129	0.309588	-0.661097	-0.566103	-1.39523	-0.832777	-1.44685	0.571115	0.351616	0.185195	0.41105	-0.237407	0.53759	-1.54395	-1.28137	-1.93894	-0.355174	0.133176	-0.255212	0.433968	-0.292729	0.702902	-1.93894	-0.985912	-1.56379	1.80352	2.35307	1.8363	1.67402	1.67223	1.8713
ENSG00000236313	VN1R53P	B	-1.35001	-1.35001	-1.03373	-0.817502	-1.08598	-1.03138	-0.543269	-0.178927	0.073856	1.22127	1.84036	1.24283	2.44169	2.30206	2.85836	1.86012	1.9753	1.48431	-0.595919	-0.0970691	-1.08308	0.885012	-0.559375	-0.0632761	0.920517	-0.466643	0.7954	-1.35001	-0.69244	-0.925869	-0.698584	-0.501004	-0.0425537	0.0425795	0.401361	-0.59842	-0.389907	-1.35001	-1.35001	-0.509662	-0.33665	0.0702145	0.108207	-0.469128	-1.05304
ENSG00000161381	PLXDC1	B	-2.12592	-2.1712	-1.83792	-0.361177	-0.198127	-0.456637	-0.146169	-0.249775	0.195667	-1.36408	-1.19827	-1.0316	-0.114132	-0.285188	-0.217039	1.07537	1.45392	1.27671	-0.584745	-0.317642	-0.741971	0.879918	0.785775	1.0081	1.12696	1.47144	1.34719	-1.67981	-1.23535	-2.37331	0.977494	1.38919	1.24138	0.831862	0.829048	0.640891	-1.25781	-0.901244	-1.30501	0.413431	0.62196	0.643095	1.28628	1.24569	1.41275
ENSG00000136960	ENPP2	B	-1.50501	-1.61537	-1.71367	-0.371754	-0.219662	-0.253145	-0.00108887	0.0892137	0.273164	0.640592	0.0917949	0.346052	2.2488	2.16283	2.19316	0.443196	0.0967507	0.342969	-0.302934	0.0194574	-0.445801	0.740939	0.764699	0.476649	-0.0218232	-0.414869	-0.309262	-2.13636	-2.04289	-2.34128	-1.19422	-0.473288	-0.954592	0.598437	0.892288	0.781564	-1.30098	-1.21032	-1.24841	1.00369	0.601392	0.973472	1.77851	1.01749	1.49962
ENSG00000166292	TMEM100	B	-2.10594	-2.68162	-1.8864	-0.291736	0.427956	-0.524595	1.69205	1.47009	1.62243	0.0928275	-0.516958	0.161687	0.669604	0.828148	0.793919	1.76204	0.894068	1.43542	0.293942	-0.193397	0.0605353	0.0593322	0.0398326	0.587182	0.719252	0.758598	1.04847	-2.28663	-1.78157	-1.66348	-0.735423	-0.21162	-0.379027	0.0850405	0.00624097	0.32993	-1.72152	-1.51304	-1.36845	0.744537	1.0979	0.721463	-0.435205	0.9943	0.899844
ENSG00000116157	GPX7	B	0.284273	-0.224463	-0.349789	0.521282	0.520786	0.36641	1.22077	1.10216	1.33907	0.603829	0.969701	0.765183	0.762411	0.992752	1.26617	1.31112	1.48495	1.1272	0.0381914	0.426419	0.214764	0.541595	0.2241	-0.0716886	0.380103	1.22205	0.798532	-2.61264	-2.91469	-1.80996	-2.13282	-1.80513	-1.78215	-1.26552	-1.38634	-1.96301	-0.322964	-0.540962	-0.307388	-0.699662	0.0668894	0.346941	0.040694	0.775011	0.47582
ENSG00000167554	ZNF610	B	-1.40814	-2.20355	-2.20355	0.562766	-0.199101	-0.891563	0.550109	0.84267	0.393166	-0.232302	-0.94446	-1.10337	0.880375	1.00828	1.38667	1.00658	0.939867	1.57448	-0.823939	-0.583015	-0.810731	1.02974	0.716453	1.52304	1.19732	1.30964	1.2542	-1.24394	-1.54598	-1.77941	0.768882	0.520834	0.476433	0.98666	0.935649	0.998666	-2.20355	-1.25053	-1.28446	-0.057743	-1.60967	-0.249877	0.701681	0.521093	0.54363
ENSG00000111319	SCNN1A	B	-1.36292	-0.924978	-1.39304	-0.214758	0.0717561	0.0872666	-2.30927	-2.62832	-2.41371	0.526781	0.711991	0.515252	1.20168	1.32883	1.33065	-0.143828	-0.216088	0.0634023	0.69781	0.620062	0.594329	1.67213	1.60163	1.76428	0.0047683	-0.311967	-0.293442	-0.592554	-0.80256	-0.414924	1.60308	1.09617	1.44202	0.154043	0.26577	0.221762	-0.983417	-1.04129	-1.33309	1.08273	1.02262	1.15679	-1.07105	-1.01594	-1.37045
ENSG00000100031	GGT1	B	-1.71876	-0.616353	-1.03055	0.983263	1.28392	1.42961	0.153419	0.602096	0.302987	-1.13086	-0.58463	-1.32853	1.33879	1.12132	1.3914	-0.0416174	-0.295735	0.0285359	-1.10986	-0.33335	-1.2444	1.40454	0.972086	1.38859	-0.0756131	-0.497623	-0.716919	-1.71975	-2.4998	-1.49907	1.32244	1.0661	0.880957	-0.0698252	-0.0120624	-0.429655	-1.86834	-1.4709	-1.20966	1.54382	1.79593	1.49429	0.481006	0.10838	0.410386
ENSG00000248197	LINC00290	B	-1.23193	-0.675318	-0.915658	2.23337	2.15194	2.00114	0.0891291	0.22882	1.04513	-0.696483	-1.23193	-1.23193	1.39518	0.298734	0.386642	-0.64672	-1.23193	-0.137319	-1.23193	-0.932638	-0.965011	1.14714	0.326929	0.631818	-0.88346	-1.23193	-0.869776	-1.23193	-1.23193	-1.23193	0.0471139	0.840178	0.837053	0.500172	-0.457911	-0.480348	-0.925834	-1.23193	-1.23193	2.22916	1.43429	1.96055	0.936501	1.14865	0.268098
ENSG00000245848	CEBPA	B	-0.774789	-0.269537	-0.471564	0.261697	-0.0702728	0.392212	-1.67174	-2.25521	-1.70194	1.01531	0.585953	0.946859	1.64962	1.58842	1.56832	-1.84049	-0.441897	-0.628671	-0.24756	0.185376	0.691256	1.74335	1.1223	1.25313	-0.940867	-0.380148	-1.94864	-0.103451	-1.55189	-0.590065	0.689983	0.890958	0.91806	-0.603486	-0.581793	-1.74366	0.757138	0.0150253	0.592108	1.27488	1.79936	1.52624	-0.59445	-0.460281	-1.59515
ENSG00000223749	MIR503HG	B	-1.87841	-2.2486	-2.22232	-1.19602	-1.56893	-1.10514	-1.23966	-1.78601	-1.30664	0.194885	0.163649	0.0963105	1.73531	1.85928	1.80125	0.18107	0.254281	0.490129	-0.820693	-0.840076	-0.761276	0.349448	0.448363	0.143273	-0.022482	0.0268972	0.111313	-0.11073	-0.242017	-0.401808	0.731083	0.782881	1.04528	-0.438393	-0.00841365	0.13672	-0.207715	0.218764	0.0755218	2.21935	2.52876	2.27643	0.0264387	0.289527	0.219123
ENSG00000111181	SLC6A12	B	-1.24503	-1.51572	-1.50443	0.629346	0.816532	0.920043	1.03603	0.428857	0.938527	-0.734273	-1.27032	-1.06686	0.713936	1.42743	0.934603	1.96135	2.53484	1.98101	-0.207325	-1.52141	-1.55379	-0.0250302	0.606624	0.135156	-0.278457	0.111187	0.014456	-1.42572	-1.82071	-1.06921	0.125488	-0.171473	0.40814	-1.51946	0.867152	0.593354	-0.695188	-1.82071	-1.44556	-0.06735	0.00568647	0.132963	1.38703	1.18154	1.06676
ENSG00000173641	HSPB7	B	-1.46275	-1.46275	-1.46275	1.25544	1.80559	1.7319	1.70589	1.44594	2.0095	-1.46275	-1.46275	-0.708899	0.628153	0.929753	0.962575	0.238209	0.726876	-0.089921	-1.16544	-1.46275	-1.46275	0.983297	0.827798	0.3026	0.208858	0.108145	0.772824	-0.758005	-1.46275	-1.46275	-0.364179	0.304377	0.688378	-0.515013	-0.053096	0.250418	-1.46275	-1.46275	-1.46275	1.81452	0.557234	1.18531	-0.00454067	-0.581876	0.350432
ENSG00000088881	EBF4	B	-0.906099	-0.244859	-0.122269	-0.0863098	0.33532	-0.0390972	0.236006	0.654062	0.411481	-0.147639	0.878858	0.189304	1.00347	0.580555	1.49468	0.740374	0.83392	1.01844	0.669184	-0.267914	-0.127951	1.30959	1.17089	0.956525	1.86058	2.0821	2.29432	-0.816895	-1.69019	-2.34776	-1.69633	-1.49875	-1.35981	-1.23601	-1.78865	-2.34776	-0.816243	-0.199886	-1.42867	-0.290511	0.0661236	-0.486146	1.07677	-0.0470525	0.130239
ENSG00000120278	PLEKHG1	B	-1.58823	-1.575	-1.80375	0.312161	0.239194	0.389745	0.961436	0.927194	0.817355	-1.43741	-1.0376	-1.3547	0.86803	1.06508	1.03647	0.784038	0.853966	0.888461	-2.07333	-1.70215	-1.75115	0.311173	0.322762	0.272714	0.85302	0.827111	0.86761	-1.31391	-1.13577	-1.31021	0.573103	0.649787	0.739452	0.186954	0.0643976	0.148218	-1.50305	-1.29706	-1.64259	1.40666	1.03811	1.39816	1.68395	0.967699	1.07188
ENSG00000107551	RASSF4	B	-0.679436	-0.277659	-0.401165	1.47074	1.67219	1.59915	1.83818	1.74215	1.85534	-0.844333	-0.83136	-0.480857	0.640043	0.613678	0.737987	0.374787	0.386759	0.323427	-0.683616	-0.755006	-0.454086	1.28297	1.12519	1.31272	0.854618	0.724357	0.90849	-2.31171	-2.75256	-2.38528	-0.0771461	-0.254211	-0.216491	-0.854021	-0.861893	-0.985965	-1.13091	-1.18743	-1.52858	0.334977	0.314391	0.461116	-0.50316	-0.101431	-0.014956
ENSG00000223703		B	-2.34321	-1.38908	-1.35467	1.16518	0.906567	0.133558	0.246067	-0.488034	-0.614963	-1.42803	-1.54774	-0.669006	0.287547	0.176326	0.144081	1.29533	1.29322	1.14214	-0.240512	-0.17135	-1.38297	1.20781	1.25786	0.900906	0.358977	-0.126893	0.508702	-1.48343	-0.932885	-0.632446	1.91505	1.84084	1.20051	1.44936	1.1	0.861793	-1.69948	-0.730625	-2.65957	0.694063	-0.052421	0.494618	0.508648	-0.629068	-0.512782
ENSG00000172638	EFEMP2	B	-1.39262	-1.35555	-1.30359	-0.0175866	-0.0903544	-0.014169	0.667742	0.527672	0.531983	0.101045	0.127606	-0.0402525	0.950406	0.993405	0.959143	0.930851	0.948308	0.896325	0.147844	0.180438	0.237584	1.21414	1.24466	1.08086	2.21125	2.32073	2.21119	-1.76721	-2.3227	-2.35732	-0.732693	-0.752668	-0.874976	-0.817794	-0.715557	-0.999359	-1.39924	-1.54204	-1.31181	-0.0755906	0.49978	0.0992784	0.0935388	0.449152	0.258151
ENSG00000105467	SYNGR4	B	-0.0661113	-1.0663	-1.05501	0.955808	1.35621	1.82337	-1.04965	-0.785631	-1.37129	-0.835835	-0.820895	-1.07408	1.57583	1.41609	0.855616	-1.04921	0.481531	-0.130866	-0.6172	-1.07199	-0.512942	1.13876	1.23961	1.62126	-0.507634	-0.487924	-1.00913	-0.666538	-1.37129	-1.37129	1.54772	1.88372	1.46585	-1.37129	0.27492	-0.128052	-1.37129	-0.418263	-1.37129	0.685958	2.04511	1.57452	-0.786962	-0.106754	0.532807
ENSG00000182168	UNC5C	B	-1.23563	-1.02049	-0.849707	1.2504	0.895316	1.15316	0.433441	0.625056	0.482977	-0.134926	-0.0277133	-0.549906	0.974664	1.00859	1.06622	1.14869	1.22564	0.673032	-0.832378	-0.796766	-1.01538	0.442454	0.849428	0.675376	0.995543	1.24204	1.1666	-2.14708	-2.64855	-2.35261	-0.22815	-0.15747	-0.541281	1.06513	0.973722	0.995342	-2.31149	-2.07161	-1.5826	0.554862	-0.222773	-0.36471	0.721402	0.138829	0.333306
ENSG00000147642	SYBU	B	-2.44132	-2.04365	-2.56011	-1.34417	-1.28003	-1.53011	-0.308043	-0.650948	-0.195675	-0.447875	-0.933737	-0.618614	0.866822	0.894677	0.685034	1.83242	1.61076	1.65959	-1.01862	-1.14681	-1.10595	0.226606	0.227874	0.214285	0.57588	0.565581	0.622023	-0.0720439	-0.0687937	-0.34364	0.714029	0.677895	0.763094	1.7218	1.76108	1.65418	-0.603213	-0.817905	-1.05178	-0.0353402	-0.0234272	0.21138	1.0888	0.959525	1.10846
ENSG00000099953	MMP11	B	-0.683641	-0.982144	-0.977095	0.806286	0.788484	0.89765	1.31125	0.863671	1.01629	-0.795528	-0.999094	-1.36945	0.768571	0.968181	1.08583	0.360989	0.0898669	-0.177063	-1.36898	-1.19876	-1.81843	0.692496	0.836966	0.830926	-0.840124	-0.950948	-0.340528	-2.73037	-1.94782	-2.14421	0.735612	0.676601	0.915617	1.05639	0.358334	0.520374	-1.11803	-0.82119	-1.30993	1.4153	1.20676	1.50854	0.778146	1.20868	0.875534
ENSG00000139915	MDGA2	B	-2.31488	-2.59284	-2.11435	-1.09196	-1.17609	-1.04468	-1.66149	-0.968659	-2.01771	-0.803728	-0.64807	-0.361013	0.326913	0.445296	0.269678	0.256668	0.220752	0.228939	0.411573	0.547948	0.640801	1.82472	1.97236	1.76175	1.47749	1.01282	1.02348	-0.6911	-1.10428	-1.16667	0.477336	0.735917	0.736994	-0.0870936	0.0510669	0.114728	-0.0626462	-0.534558	-0.0374859	0.851963	0.862771	1.26701	0.976155	0.90536	1.0788
ENSG00000147100	SLC16A2 ENSG00000147100	B	-0.891641	-1.14073	-1.17681	1.51421	1.32637	1.51129	0.94472	0.732737	0.639277	-2.18066	-1.15783	-1.40364	0.868275	0.745823	0.686514	-0.197009	0.51815	0.442961	-0.775756	-0.934749	-1.64742	1.08953	1.24431	1.29806	0.878984	0.536099	0.585842	-1.4145	-1.27385	-1.61965	0.93985	1.14062	1.12828	0.300889	0.357423	0.637925	-1.69488	-2.10935	-2.16287	0.828345	0.458541	0.582683	0.203818	-0.0418072	-0.318359
ENSG00000168314	MOBP	B	-0.703263	-0.703263	-0.703263	-0.703263	0.785977	0.457459	-0.703263	-0.703263	-0.703263	-0.410838	-0.703263	-0.703263	0.524735	0.940752	0.401341	-0.118049	-0.142629	-0.703263	-0.405949	-0.703263	-0.703263	0.457589	1.07611	-0.137749	-0.35479	-0.703263	-0.703263	-0.308277	-0.703263	-0.703263	0.575785	1.76674	0.0937664	-0.152929	-0.703263	-0.703263	-0.397163	-0.703263	-0.703263	3.20026	3.89207	3.46683	-0.381718	-0.0607958	-0.703263
ENSG00000254815	LMNTD2-AS1	B	-0.889595	-0.996208	-1.41107	0.92368	0.972944	1.04748	0.258404	0.273585	0.329773	-0.494853	-0.36267	-0.349918	1.67859	1.63155	1.34547	0.224609	0.245893	0.645069	-1.06049	-0.13911	-0.78144	1.44735	1.48995	1.28765	0.419015	0.604388	0.371657	-2.51253	-2.25663	-2.13868	0.333741	0.228486	0.485435	0.156935	0.285955	0.265676	-1.78698	-2.42493	-2.07435	0.532063	0.917334	0.719616	0.147392	0.217114	0.192655
ENSG00000233521	LINC01638	B	-1.22814	-0.98789	-1.22823	0.575939	1.18299	0.612519	-0.737769	0.705061	0.500106	-0.619425	-1.54451	-1.2473	-0.202981	-0.271351	-0.787279	1.84849	1.55961	1.82169	-1.54451	-0.997464	-1.54451	1.19645	1.59051	1.49089	0.880793	1.12215	1.37445	-1.14952	-1.54451	-1.54451	0.401691	0.77923	0.758088	0.462245	1.08937	0.740593	-1.54451	-1.54451	-1.54451	0.68474	-0.068098	0.495706	-0.545464	0.486	0.0676348
ENSG00000075884	ARHGAP15	B	-1.20208	-1.9661	-2.10264	0.488984	0.376351	0.568658	1.05992	1.21728	1.48691	-0.412035	-1.16746	-0.66987	1.0402	0.856867	1.1199	0.466809	0.398338	0.073244	-1.47509	-1.58037	-0.807056	0.182248	-0.0356535	0.106648	0.069086	0.0626713	0.610257	-1.72409	-2.72254	-1.84536	-0.342771	0.166533	-0.10963	0.338186	0.197976	-0.20472	-0.694918	-0.4323	-0.422734	1.2874	1.55175	1.21007	1.5679	1.74385	1.66941
ENSG00000169302	STK32A	B	-1.80956	-2.29394	-2.456	0.0603993	-0.0760162	0.377373	0.419884	0.657617	0.28223	-1.65557	-0.814895	-0.714152	2.12259	1.71352	2.04132	0.477407	0.512765	0.573811	-1.03036	-1.02203	-0.853951	0.710741	0.172511	0.959557	0.222429	-0.649986	-0.633855	-1.0928	-0.430952	-0.636138	1.54703	1.68643	1.35492	0.405356	-0.112013	-0.0489961	-1.40323	-1.72923	-0.970064	0.652316	0.750983	0.498563	1.03237	0.927535	0.274083
ENSG00000203434		B	-0.222812	0.362326	-0.305251	1.43087	2.02698	1.86122	0.581959	0.154296	-0.709281	-2.37098	-2.0697	-1.43359	0.163664	0.803597	-0.14408	-0.370415	-0.258474	0.0994884	-1.12419	-1.26482	-2.10406	-0.213774	0.402729	0.385823	0.194087	0.358273	-0.135404	-1.00661	-0.775972	-0.76188	1.61439	1.36084	0.999451	0.743887	1.48606	1.15039	-1.59776	-1.67147	-1.69838	1.05518	1.04541	0.895173	0.0197851	0.526542	0.516488
ENSG00000105894	PTN	B	-1.07127	-0.984859	-0.998519	0.18717	0.109787	0.398656	1.1636	1.09719	1.21265	-1.58463	-1.70655	-1.30836	0.535815	0.498983	0.5239	0.426642	0.052663	0.035598	-1.15148	-1.05505	-1.2013	0.755318	0.782954	0.791922	1.00516	1.05999	0.955888	-1.79882	-2.01354	-2.324	-0.103113	-0.366656	-0.106176	0.00766404	-0.0343747	0.0274024	-1.26356	-0.752144	-0.883252	0.965278	1.40823	0.995626	1.5903	2.12083	1.99845
ENSG00000132821	VSTM2L	B	-1.57872	-1.5901	-0.909259	-0.417021	0.431586	-0.0995738	0.0107468	-0.0862478	0.0628986	-1.15171	-1.89509	-1.35156	0.129369	0.211292	0.101677	-1.30987	-0.245641	-0.185301	-1.59777	-0.788928	-1.62816	1.37563	0.715806	0.0607797	-0.494944	-0.193558	0.250319	-0.53071	-1.23752	0.798304	2.23837	2.36507	2.12658	0.477817	0.0460676	0.57938	0.289325	-0.539012	-0.765545	1.66602	2.1743	2.04677	0.68828	0.0328039	-0.282946
ENSG00000089847	ANKRD24	B	-1.54113	-0.961756	-1.61519	0.932251	0.773816	1.333	1.02829	0.902787	0.791752	-1.64056	-1.07387	-1.42208	1.20486	1.22922	1.17237	0.803902	0.564224	0.754194	-1.84969	-0.392655	-0.894531	0.586649	0.479487	0.212191	0.409679	0.570209	0.315999	-2.02533	-1.42637	-1.22561	0.510123	0.419479	0.579178	0.208797	0.10767	0.372421	-1.51353	-2.88766	-1.17494	0.460025	1.11578	0.786178	0.829905	1.19038	1.00008
ENSG00000151320	AKAP6	B	-1.60512	-1.81271	-1.72226	0.0400291	0.187368	0.244316	0.735724	0.632294	0.496136	-1.49011	-1.67976	-1.21674	1.45449	1.57929	1.45808	1.48706	1.41628	1.47848	-0.974957	-0.974351	-1.08429	0.0885797	0.00998391	-0.23959	0.47853	0.347093	0.399058	-1.68888	-1.53225	-1.92072	0.606487	0.686034	0.421556	0.355891	0.359478	0.42692	-1.47545	-0.979799	-1.02262	1.28592	0.570827	0.876614	1.55907	0.71265	1.02536
ENSG00000133107	TRPC4	B	-2.68476	-2.38798	-2.62122	-1.51711	-2.08046	-1.64456	0.208218	-0.489943	-0.164583	-0.71375	-0.779591	-0.975633	-0.382649	-0.406059	-0.912927	0.762093	0.882401	0.708293	0.338946	0.207557	0.399627	0.7695	0.5055	0.61506	1.57156	1.37911	1.51039	-0.200595	-0.948658	-0.717724	-0.116613	0.247817	0.194952	0.374414	0.731768	0.730265	0.554199	0.222856	-0.223744	1.5045	1.14812	1.36417	1.08139	0.829832	1.12603
ENSG00000257588		B	-0.715168	-1.51058	-1.51058	-0.429173	0.493872	0.284936	-0.703839	-0.924921	-1.51058	-0.0263958	-0.56275	-0.573189	0.704699	0.745948	0.716325	-0.340232	-1.51058	-1.21531	-0.410089	-0.963535	-0.823769	0.798269	0.980574	0.900641	-0.445107	-1.15268	-0.618348	0.542292	-1.14465	-1.51058	1.98421	1.47933	2.05221	0.116989	0.338802	0.0986717	-0.102122	0.160185	-0.591489	2.34123	2.18637	2.53952	-0.704042	0.945697	-0.411075
[truncated: 1,073 more rows]

## Sheet: Kmeans-GO Biological Process
Cluster	adj.Pval	neg log padj	nGenes	Pathways	Genes
[truncated: 60 more rows]
