# Supplementary material for: Neratinib, a pan ERBB/HER inhibitor, restores sensitivity of PTEN-null, BRAFV600E melanoma to BRAF/MEK inhibition
Source: Front Oncol. 2024 May 16;14:1191217. doi: 10.3389/fonc.2024.1191217 (PMC11159048; doi:10.3389/fonc.2024.1191217)
Supplement: Supplementary file 4 [file Table_3.xlsx]

## Sheet: KO5vsWT-DMSO
Gene Symbol	log2 fold change	neg log10 adjusted P
HMGA1	-0.825541	355.638
HMGA2	-1.51936	354.638
NFKB2	-2.13982	353.638
FOSL1	-2.25787	352.638
KLF9	1.83443	351.638
ERBB3	1.08125	350.638
AKR1B1	-1.30654	349.638
GNAS	1.25266	348.638
ICAM1	-2.37674	347.638
IL11	-3.25042	346.638
TIMP3	-0.988494	345.638
MMP9	-7.41065	344.638
CTSZ	1.62841	343.638
EEF1A2	1.94998	342.638
FERMT1	-2.75518	341.638
SLC7A5	-1.33598	340.638
CEMIP	1.60071	339.638
CCND1	-0.930959	338.638
FAM46A	2.6506	337.638
WNT5A	-2.31716	336.638
ITGA4	1.90199	335.638
FN1	-2.21786	334.638
IGFBP5	1.37759	333.638
GDA	-2.51545	332.638
INHBA	-2.75501	331.638
SDC4	-2.53736	330.638
PMEPA1	-2.4489	329.638
MT2A	-1.94864	328.638
C3	-2.40921	327.638
LIF	-2.63315	326.638
VGF	2.35288	325.638
LAMA5	2.32498	324.638
TMEM2	-1.02386	323.638
ADAM19	-1.87987	322.638
THBS1	-1.62676	321.638
LOXL4	1.35163	320.638
TPM1	-1.54589	319.638
EPHA2	-2.27068	318.638
SLC20A1	-1.29251	317.638
ITGA9	3.61957	316.638
HAPLN1	2.66436	315.638
SLC26A2	1.37734	314.638
MMP14	-1.77767	313.638
TGFA	0.939388	312.638
CXCL1	-5.95703	311.638
EEF2	-0.984861	310.638
KRT80	-1.9941	309.638
CXCL8	-7.48228	308.638
PIK3CD	-2.48685	307.638
PCSK1	3.64208	306.638
BNIP3	1.56816	305.638
KIAA0040	-3.95468	304.638
AC138761.1	2.62457	303.638
TXNIP	2.66717	302.638
KLHL21	-1.63653	301.638
HSPH1	-1.09238	289.535
B3GNT7	2.08335	289.2
UCA1	-3.80185	288.263
ST8SIA4	2.18319	287.654
PDK4	2.65226	287.202
CXCL3	-4.32989	281.582
KYNU	-1.58682	277.045
NNMT	2.05333	274.333
ALDOC	1.95004	267.873
INPP5F	1.00991	264.897
WARS	1.05183	263.505
SERPINE2	0.604022	263.474
ATP9A	1.57872	262.462
LCN2	-6.8592	258.395
FTL	0.731591	257.233
HLA-DRA	1.06684	255.835
BTBD3	1.17876	254.564
NGFR	-1.87077	252.597
EFHD2	-1.53777	245.733
MYO10	-3.33396	245.445
WWTR1	0.781587	244.173
TINAGL1	-1.16546	241.079
NFATC2	1.69108	239.2
RCAN1	1.47344	238.611
TNIP1	-1.38424	236.78
TGM2	-1.06451	236.643
SYNJ2	-1.82572	236.237
ANPEP	-0.969458	234.753
AGRN	-0.881046	231.819
SNTB2	1.22345	230.739
MEOX2	1.33773	228.358
PYGL	1.23854	228.337
ITGA2	-1.4466	224.263
SHISA2	-2.44427	223.903
NFKBIA	-2.39727	222.788
GPRC5A	-0.919329	222.38
PXYLP1	-1.75423	218.275
HSPA8	-0.556105	217.864
SQSTM1	-0.882481	216.851
OBSL1	1.15612	215.431
MFAP2	-2.53412	215.362
CTSS	-4.46145	211.094
CDH13	-1.6789	209.51
SLC4A7	-1.39803	208.587
GNB1	-0.956637	207.257
FXYD3	2.19857	205.907
DVL1	-1.46117	205.793
AK4	1.892	204.813
CTSC	-0.931376	198.27
EYA4	1.40418	196.886
FEZ1	-3.05606	195.511
CXCL2	-4.5469	194.993
PTGS2	-3.80774	194.768
SLC3A2	-0.877121	193.424
LDHA	0.573361	193.376
HSPG2	-1.1526	193.029
TM4SF1	-1.60351	192.76
TFPI2	-2.05138	192.707
AMOTL2	-1.32121	191.022
SNHG14	1.03299	190.819
TANC2	1.2456	189.245
COL4A1	-0.827681	187.601
HLA-DPA1	1.04309	185.682
SOX11	-5.93251	185.593
SSFA2	0.806075	182.631
CACYBP	-1.00852	180.845
HK2	1.16051	180.578
BGN	3.27546	180.178
MIR3142HG	-4.20853	177.582
CAV1	-1.11082	176.575
TLR4	-1.29851	176.286
NEGR1	-3.44236	173.16
DKK1	-1.55201	172.513
SCD	0.646634	172.042
SLC2A3	1.49283	171.515
PTTG1IP	-1.04573	167.608
COL12A1	-1.30419	167.537
LYPD1	-2.31893	167.085
PLEKHG5	-1.45599	164.727
ANO1	-2.26437	161.641
LINC01419	-2.57659	161.602
MET	-1.05139	161.294
RPL22L1	1.3026	160.953
NOC2L	-0.838715	160.428
RRM2	-0.812453	159.913
IL24	-2.87899	159.878
PLK2	1.03814	158.873
KIF21B	-1.65202	157.75
MRC2	1.03362	157.747
TNFAIP3	-2.13801	157.173
ADGRF1	-3.39113	153.492
HMGB1	-0.71953	153.311
AP3S1	-1.27275	152.909
FSCN1	-0.814575	151.662
PGK1	0.584756	150.797
SDC3	0.864203	150.51
PIEZO1	-1.01882	147.911
ADAMTSL4	1.86077	146.735
TMED10	0.974305	146.573
TMEM132A	-1.22078	146.494
LAMB3	-1.90491	146.35
IER3	-0.909796	145.149
ROBO4	-3.28235	144.916
ZC3H12A	-2.778	144.065
SYNM	1.15724	143.201
ASPM	-0.838064	142.922
ARHGEF4	-2.29879	142.182
IL1A	-5.97673	141.156
CD55	-1.34164	139.626
NEDD4L	-1.00043	139.341
ITPR3	-0.888933	138.489
SULF1	-2.03099	137.25
ERO1B	1.5407	137.025
TRAF1	-2.99038	136.921
ARF1	-0.697574	136.648
MTAP	-0.76722	136.638
CDKN1A	-1.14441	136.434
RELB	-2.51865	135.995
TMX4	-0.957379	135.08
ITGA5	-0.834492	134.493
CENPF	-0.657351	134.176
SNX1	0.784532	133.051
NTM	-4.4632	132.644
ITPR2	1.15902	132.495
COTL1	-0.678096	131.424
PCOLCE	1.15134	131.135
SLC7A1	-0.808013	130.922
SULF2	0.98271	130.542
PLTP	1.42841	129.498
DDIT4	0.9462	129.452
ACOT7	-1.01084	127.754
TXNRD1	-0.662794	127.092
CDCP1	-3.20458	127.06
NEAT1	0.620904	126.337
WWP2	0.922037	126.224
SLIT2	-2.48692	125.157
DEPDC7	-2.03699	124.323
COL6A3	-3.17359	124.02
KIF3C	-1.29957	123.841
PRUNE2	3.14204	121.294
MYL6	0.647747	121.145
NCAM1	-3.006	120.943
SLC14A1	-3.44073	120.132
PTPRM	1.90433	119.993
SH2B3	-0.699729	119.458
RASSF8	0.671805	118.924
PTMA	-0.562708	118.073
ZFP36L1	0.903437	117.821
ABL2	-0.9619	117.349
FRMD6	0.998624	116.984
ALPP	3.54525	116.324
RNF150	2.6949	116.152
NES	-0.994665	115.206
HMCN1	1.05554	115.001
CALM2	-0.601896	114.555
S100A4	-1.18654	114.078
SLC39A14	-0.853044	113.366
CHML	-0.999247	112.886
CA9	4.02948	112.199
CFI	2.25353	112.069
ITGB4	-1.4046	111.768
SLC37A2	-2.09698	111.63
NFE2L3	-1.32963	111.479
PSAP	0.577911	110.551
JUNB	-1.12653	110.383
EMP1	-0.765588	109.469
MAGEA1	3.32753	109.233
ID1	-1.10033	108.688
SFRP1	-0.641248	108.461
AHCTF1	-0.706391	108.026
ADAM12	2.62855	108.026
TFAP2B	-2.43282	107.425
FAM20C	-1.11772	106.666
AJAP1	-2.55575	105.961
AMIGO2	-0.73569	103.903
CKAP2L	-1.13674	103.867
PRELID3B	0.719697	103.428
CEP170	-0.860341	103.186
TAGLN2	-0.497909	102.902
BIRC2	-1.01438	102.873
PTPN12	-0.819575	102.739
KRT81	-1.12759	102.353
ETS1	-1.11675	101.79
ENO1	-0.425515	101.615
MGP	3.82352	100.777
HOXB8	2.26007	100.504
BMP2	-2.70887	100.393
AXL	-0.660488	100.285
FREM2	1.41204	100.253
MFSD12	0.688354	99.9279
SERPINH1	0.940918	99.3434
ATP5F1E	0.982322	99.0374
MSN	-0.575476	98.9664
PABPC1L	0.969702	98.3372
ENC1	-1.00435	98.2948
CD44	-0.470957	97.7435
IVNS1ABP	-0.943984	97.6925
SACS	-0.744961	97.53
UHRF1	-0.9291	97.4107
RPL13	-0.492903	97.3368
CYR61	-1.14748	96.9148
DTL	-1.14968	96.7408
TENM2	-3.34775	96.7188
WWC1	-2.46319	96.4177
EPHA3	0.948885	96.2755
PLEC	-0.596851	96.1694
PTPRJ	0.807305	95.9491
NWD1	5.4411	95.6925
TRIM9	2.78646	95.3592
MYH9	-0.687688	95.1543
RPN2	0.558915	95.0651
DST	0.735372	94.8306
C1QTNF1	-2.17797	94.3341
TNFRSF21	-0.812245	94.2761
TPM4	-0.568718	93.4735
IRAK2	-2.95878	93.3423
G3BP1	-0.545216	93.2201
TGFBI	-0.538142	93.2124
EGFR	-1.36592	93.1771
ANKRD11	-0.779035	92.193
NQO1	0.624528	92.0906
ECE1	-0.967957	91.9139
NPC2	1.01329	91.7558
SMAD3	-0.833414	91.6046
PHLDA1	-0.489595	91.1599
KRT6B	-4.85373	91.1496
SORCS1	-2.80916	91.0951
ADSS	-0.958502	91.0278
EHD2	0.998133	90.8462
ASS1	4.74363	90.8462
RCC2	-0.580419	90.4607
GFPT2	-1.26536	90.2094
UBE2S	-0.734658	89.9858
IL1B	-5.1343	89.8071
HLA-DMA	1.34373	89.7378
IL18	3.51601	89.5182
NFKBIZ	-1.27397	89.4791
SERPINB8	-1.646	89.4331
PLAUR	-1.36689	89.0374
IGFBP7	-1.55241	88.7803
CPA4	-1.12904	88.6435
SLC25A37	-0.837957	88.4847
NFKB1	-0.949784	88.2113
TOMM20	-0.540745	87.063
GALNT2	0.561336	85.6686
NMNAT2	-1.56629	85.5863
CCDC102B	1.46324	85.5652
PREX1	-0.965444	85.2685
S100B	1.64373	85.2282
UBR4	-0.524906	85.151
LPXN	-1.8141	85.001
IGFBP3	-1.45547	84.9123
ISG20	1.07996	84.8737
TNFRSF12A	-1.00079	84.5169
IKZF2	-2.97713	83.8376
PLIN4	2.3994	83.2764
FLRT2	-2.73702	82.9862
DDR2	0.807492	82.8631
MLLT11	-0.932116	82.5419
PPIF	-0.842807	82.4275
CCL2	-4.28844	81.5871
C15orf48	-3.78012	81.5846
MCM7	-0.5916	81.4609
RBMS3	1.901	81.4025
AHR	0.802772	81.1494
UAP1	-0.742939	81.0651
RANGAP1	-0.714062	80.5036
MRTO4	-1.08931	80.3941
CAMK4	-0.985773	80.3291
PAPSS2	1.27684	80.1525
ESM1	-8.10677	79.5765
C12orf75	-1.18722	79.4417
PLP1	1.20238	79.1982
ESYT1	0.562898	78.9939
FAM84B	0.510032	78.9697
TNFRSF10B	-0.769035	77.5794
LRRC59	-0.579203	77.5404
ANKRD50	0.665313	77.5046
NKILA	-2.73431	77.2867
EXO1	-1.22565	77.2724
TPM3	-0.436578	77.1805
LY6E	0.699598	76.9094
GLIS3	-1.07359	76.8302
ATG12	-1.09042	76.7963
MYO1E	-0.66257	76.7279
A2M	2.19507	76.5137
COL4A2	-0.529127	76.4169
NET1	-0.913617	76.3074
ADIPOR1	-0.792145	76.3061
NRP1	-0.790142	76.1881
UCHL5	-0.782299	76.1605
IRS2	0.747213	76.0082
CRIM1	-0.562052	75.9162
EPHA7	-1.81793	75.8377
CTSA	0.725214	75.7112
COL13A1	-2.1021	75.4004
ANP32E	-0.628207	75.2625
AC141557.1	-1.32612	74.8811
TRIB2	0.860358	74.7963
CERKL	2.02019	74.7326
PCDH7	1.89651	74.5268
COX4I1	-0.610207	74.4984
PNMA2	3.20695	74.489
FMNL3	-0.976781	74.4104
LINC01029	-0.709452	74.3709
SOD3	4.02957	73.904
QSOX1	-0.791609	73.8894
PLXNB3	0.811711	73.5256
EBI3	-2.41723	73.5057
STRA6	-0.867787	73.4888
FAT3	-3.93122	73.464
PSMD2	-0.522359	73.296
DYNC1H1	0.407011	73.1735
ABR	-0.626089	73.079
PGAM1	0.483192	72.9816
MCAM	0.514916	72.9807
FNBP1	1.03078	72.8068
SLFN5	-0.736481	72.5847
MEX3A	-1.32837	72.5747
DRAP1	-0.703861	72.56
ADCY1	2.54221	72.4704
CYB5R2	-3.89557	72.4617
GJB3	-2.86777	71.7721
FGFR1	-1.39219	70.7097
ITM2B	0.675359	70.6783
ARPC5	-0.632539	70.6783
BCL9L	-0.671915	70.6364
NUP58	-0.784064	70.6103
LYPD3	-2.07853	70.5857
ERRFI1	-0.52927	70.3791
MT-CYB	0.372957	70.1202
IKBKE	-1.70287	69.7811
PCNX1	0.878403	69.7218
MCM4	-0.576164	69.6394
PARP4	-0.718563	69.5444
ADAMTS1	-4.10506	69.5402
SERPINF1	2.35228	69.3582
CD82	-2.45389	69.1706
UCN2	-1.25253	69.1011
DIEXF	-1.17069	69.017
SPRY2	0.617692	68.954
IFITM3	0.846011	68.9351
CCDC85B	-0.708513	68.6703
ACSL3	0.493117	68.1832
NAMPT	-0.651655	68.097
H2AFX	-0.719215	68.007
AL035541.1	-2.22552	67.9128
KRT7	-2.80478	67.7395
HOMER3	-1.09237	67.6336
ANKRD30A	3.14073	67.5049
SPRY4	-0.752066	67.4444
MAFF	-1.45019	67.3954
AHNAK	0.389107	67.2886
H3F3B	-0.432942	67.2783
SNTB1	0.905176	67.252
POMP	-0.706498	67.101
STX1A	-1.43924	66.9803
SLC43A3	-0.790442	66.929
P4HB	0.392014	66.9246
MCM2	-0.669367	66.8431
MGAM2	1.38655	66.8033
ANXA2	-0.388365	66.7557
SOD2	-1.92811	66.7527
APOBEC3G	-1.19523	66.728
FAM20B	-0.787959	66.1528
PCNA	-0.644056	66.1528
TF	4.53876	65.8896
ZBTB7A	-1.18712	65.7794
IL13RA1	1.09939	65.3658
SPATA13	-1.14533	65.264
PGM1	0.744177	65.1954
SREBF1	0.540338	65.1354
KLHL5	-0.85333	65.0969
NR1H3	1.36635	65.0813
PTBP1	-0.404257	64.5794
CKS1B	-0.730226	64.5469
PRMT1	-0.523251	64.4672
GSN	1.0521	64.093
HSP90B1	0.333385	64.0809
ISYNA1	1.07174	64.076
FLT1	-2.25962	63.9244
MAP2	2.9109	63.783
ALDH1A3	-0.536565	63.6906
RPS29	0.74005	63.474
KIFC3	-0.675749	63.4532
PRRC2C	-0.438271	63.3086
SEMA7A	-1.1057	63.1259
DCBLD1	-1.22112	63.1172
IL1RAP	1.47136	63.065
KIF14	-0.725317	63.0141
PDP1	0.619389	62.9859
AURKAIP1	-0.808426	62.8656
PGD	-0.804733	62.7785
ISLR	-1.97818	62.742
CELSR3	0.901821	62.6122
ATAD3A	-1.05184	62.4984
C11orf68	-1.26776	62.4668
YWHAB	0.43695	62.2722
LIMA1	0.761165	62.154
IL7R	-1.01478	62.0899
IL6R	1.83615	61.9193
RPL41	0.495331	61.8722
HIF1A	0.432375	61.8404
DCBLD2	-0.36951	61.6896
ADGRA3	-0.812304	61.6433
ADGRL2	-3.69186	61.5174
EIF5A	-0.32071	61.4123
MSC	-2.40461	61.3837
SMURF2	-0.797354	61.341
CORO2B	-2.45548	61.3052
RHOBTB3	0.78408	61.182
WWC3	-1.37601	61.1151
ODC1	-1.0902	61.0814
HHEX	-1.76092	60.9505
FKBP10	0.454141	60.9347
HDGF	-0.47865	60.8949
NEK7	-0.759569	60.8789
SLFN11	-1.21708	60.716
SPON2	1.66676	60.6052
UGP2	0.743806	60.5528
ACTN1	0.41198	60.5096
CDC25A	-1.0885	60.4383
AC092821.1	-1.32012	60.343
LTBP2	-2.08238	60.1837
CD74	0.331167	60.1192
PAX8-AS1	-2.58301	60.0386
OSMR	0.817902	59.9117
SFMBT2	1.25097	59.9109
PRDX6	-0.561047	59.9055
FKBP4	-0.578798	59.8858
TCP1	-0.472708	59.8182
GPI	0.422051	59.6896
SLAIN1	1.7815	59.6488
BNIP3L	0.875183	59.5851
SERINC2	-1.14725	59.5375
RALGPS2	-0.886856	59.4441
P4HA1	0.785042	59.2996
IL18R1	-5.05337	59.2953
FAT1	-0.492633	59.2421
FKBP1A	-0.427859	59.1841
SDC1	-0.928893	59.1527
UGCG	-0.868629	59.1202
PTPRO	3.25657	59.1136
ZC3H7B	-0.674705	58.9173
ELMSAN1	0.744508	58.8989
SLC25A29	0.990626	58.8888
EPS8	0.639322	58.8269
PPP2R5C	0.78754	58.7685
MPI	0.863762	58.6189
FAM20A	2.74529	58.5786
OR51B5	-2.27119	58.5653
SPEN	-0.722215	58.5179
E2F1	-1.22505	58.4098
CAPN2	-0.504542	58.259
LZTS2	0.603299	58.2123
ID3	-0.915228	58.1975
TBX3	-0.874467	58.1971
ZNF512B	0.67906	58.0413
ME1	0.91408	57.7765
AGMO	1.22457	57.592
PTX3	-3.94493	57.507
PKIA	-3.36145	57.3884
ZSWIM4	-1.22384	57.2969
NSD2	-0.510252	57.0942
AL590617.2	1.33723	56.8962
KIAA1549L	-0.773749	56.8755
SPRY1	2.54804	56.3416
PLCXD1	0.935318	56.339
CTPS1	-0.687175	56.3158
ACO1	-0.864751	56.1761
DPYSL3	-0.759834	56.1198
HEATR1	-0.466096	56.0915
TLE3	-1.2641	56.044
IFI35	1.14616	55.8418
PFDN2	-0.75542	55.7524
ARHGAP5	0.697447	55.6821
MMP24OS	1.12389	55.643
TNS2	0.704552	55.4024
TRPM3	2.52603	55.3444
LRRFIP1	-0.766625	55.2614
SRSF5	0.564616	55.1789
HLA-DRB1	0.760361	55.0989
KRT8	1.02895	55.0522
EPRS	-0.462969	55.0027
MFN2	-0.605126	54.9313
CTHRC1	-1.10548	54.9313
ECM1	-1.72631	54.8749
PSAT1	-0.589241	54.8744
PTPN13	0.977691	54.818
COL6A2	0.900904	54.7337
KLC2	-0.856792	54.7104
TBX2	1.17802	54.685
ARHGDIA	-0.4429	54.6606
HMGCR	0.703336	54.5431
CTGF	-1.13967	54.5122
BAHCC1	-1.00964	54.4932
LRRC8D	0.878058	54.488
TNFAIP2	-0.705387	54.4804
VAT1	0.516233	54.4131
RDH11	0.771146	54.4098
ATG2B	1.00017	54.3069
ZNF160	1.24886	54.1859
TUBA1B	-0.346373	54.1413
KRT15	-2.75268	54.0127
GDF11	0.670925	53.7503
SERPINB7	-2.23369	53.7029
NPAS2	0.65332	53.4633
STX16	0.561427	53.4531
HNRNPU	-0.412529	53.3404
ATP2B4	0.52622	53.2801
ZWINT	-0.847686	53.0615
MAPK1IP1L	0.674776	52.8875
ARRDC3	0.92329	52.7736
PAWR	-0.835255	52.7113
SKA3	-1.14743	52.6704
LZTS1	1.5652	52.6027
ANLN	-0.48927	52.5306
PARK7	-0.517754	52.3554
RNF19B	-1.35424	52.2203
ATOH8	1.99307	52.2105
HSPD1	-0.346579	52.193
CCNG1	0.60858	52.1061
SYNE2	0.85243	52.0731
ADD3	0.619665	52.0703
NLRP1	-1.6812	52.0241
EFEMP2	1.45842	51.9988
CDC42EP3	-0.849329	51.986
VAPB	0.731473	51.9237
CHRM3	1.85713	51.8983
OPTN	-1.07926	51.8971
KCNS3	-1.80402	51.8928
NRN1	1.89712	51.7769
BOC	2.71909	51.755
MLPH	-3.43584	51.7156
FREM1	2.24388	51.5339
H2AFZ	-0.452092	51.5133
FH	-0.649957	51.5101
HDAC9	-2.01846	51.461
SALL4	3.01673	51.414
DHX9	-0.385454	51.3286
DDX21	-0.43287	51.2974
LOXL3	0.551808	51.2851
SOAT1	-0.864085	51.0677
KCNK1	-2.82059	50.9688
HNRNPAB	-0.526185	50.8996
SAP18	-0.74552	50.8717
LPIN3	1.89519	50.8196
E2F7	-0.932845	50.731
STIM2	-0.851484	50.6794
ITGA7	1.57653	50.6543
ZC3H18	-0.809014	50.5993
NLRP2	1.71319	50.4926
MON2	0.715639	50.4926
GAS5	-0.472867	50.4418
PIK3R1	0.950755	50.4341
NID1	0.407236	50.3824
CPVL	1.8232	50.3591
SNX10	1.03516	50.3015
HSBP1	-0.674054	50.1055
ENGASE	-0.800003	50.1042
TUBA1C	-0.400513	50.0403
S100A1	-1.84543	50.0193
ITGB3	0.527402	49.999
PTPRF	0.474752	49.9704
DCAF5	0.899186	49.8589
RHOJ	2.15728	49.8045
SOX5	0.53701	49.8008
ALCAM	-0.934643	49.779
RNF125	1.06968	49.7768
C4orf3	1.05406	49.6912
HIVEP2	-1.12455	49.4992
BVES	1.55702	49.499
BCAM	1.25069	49.4506
PXDN	-8.34088	49.3782
NIPAL3	0.602324	49.2297
B3GNT5	-1.7146	49.1657
CCDC9B	-0.545406	49.1461
VDR	-0.966852	49.0746
TTPAL	0.821108	49.0661
TRIO	-0.533939	49.0485
SNRPN	0.68547	49.0397
TMEM158	-2.39622	48.923
LINC02241	-4.98827	48.8739
CD99	0.966672	48.872
TMEM38A	2.94066	48.7854
ICMT	-0.642922	48.7296
GNG4	-1.10732	48.6412
CERS2	-0.478011	48.5722
TCOF1	-0.521575	48.5492
FERMT2	0.836258	48.4125
NECAP2	-0.914248	48.3425
IGFBP2	1.36658	48.3064
FANCA	-1.03685	48.0638
PCDHB13	1.95603	48.061
NANOS1	2.15092	48.018
LINC01060	-2.54529	47.9826
AJUBA	-0.886742	47.9507
SLC25A24	-0.767438	47.7031
RIMKLA	3.62409	47.6755
SERTAD4	-0.754385	47.5592
ABCA1	0.973908	47.5513
MID1	-0.962445	47.3817
OSBPL10	0.564067	47.3088
CERS4	2.40032	47.2622
PREP	0.742818	47.1276
ADAM23	1.11626	47.0742
ARFGEF2	0.513272	46.9923
SH3BP4	-1.06631	46.8941
NAV3	-4.58662	46.8615
ZMYM3	0.717016	46.7805
SLC44A2	0.787978	46.7316
ARHGAP26	1.00865	46.7294
AEBP1	0.588969	46.7044
TMEM154	-1.94378	46.536
EPHA4	1.70337	46.3233
MEGF10	4.85895	46.2396
MAFK	-1.02102	46.058
BIRC3	-4.86033	46.0302
SPANXB1	-3.68801	46.0054
TUBB3	-1.06188	45.9957
CDK2	-0.57907	45.9805
DFFA	-0.757383	45.9734
FLNB	0.359277	45.8932
DUSP10	-1.59151	45.7478
NCALD	2.25236	45.73
FER1L4	1.63734	45.6295
MT-ND6	0.36111	45.4184
UNC13D	1.59836	45.3507
STIP1	-0.379299	45.3302
SPRR2D	-4.24721	45.2993
HOXB9	1.55455	45.2395
USP12	-0.904034	45.0636
LIFR	1.30672	45.0524
OPHN1	1.33738	45.0261
NTSR1	-3.41833	44.979
SLC44A1	0.562711	44.7834
PCMTD2	0.622062	44.7497
PPFIA4	1.45311	44.6907
EIF6	-0.477425	44.6764
PIGT	0.584794	44.652
CROCC	-1.35956	44.5655
PIAS4	-1.42427	44.5591
ZCCHC14	-1.04676	44.5557
CDC42BPB	0.618443	44.4136
ARHGAP29	-0.86094	44.2133
PIM3	-0.862211	44.0619
IL6	-3.81332	43.953
ABHD17C	0.715729	43.953
GADD45A	-1.12776	43.9198
ACP6	0.851	43.8968
PIM1	-1.61519	43.8935
PBX1	1.11686	43.6761
THOC5	-0.672417	43.656
SDHB	-0.717626	43.5736
TBC1D9	-1.01873	43.5552
PNP	-1.00418	43.4715
LEF1	0.877577	43.4647
CENPJ	-1.08579	43.4446
GDE1	0.659474	43.4345
MOK	-0.947807	43.419
UBE2T	-1.01875	43.351
WNT9A	-2.39986	43.3406
BEX3	0.78045	43.1792
ACTN4	-0.306764	43.1503
HMG20B	0.547056	43.1171
GPCPD1	0.961396	43.1071
HLA-DOA	1.8622	42.7516
FOSL2	-0.700739	42.6366
SSU72	-0.671748	42.5729
SLC1A3	1.69631	42.5621
DDX24	0.583975	42.5457
TNFRSF19	0.653485	42.4129
DAAM2	-1.47448	42.363
CDKN2C	0.726031	42.3283
YPEL2	1.39357	42.3038
DCAF6	0.733824	42.2768
TAGLN3	-2.41428	42.2444
MTHFD2	-0.506524	42.139
ARAP3	-0.701686	42.136
ALDOA	0.312517	42.1125
GLUL	-2.87615	41.8531
UXS1	-0.823752	41.8186
ITIH6	5.43876	41.7263
GBE1	0.709058	41.6253
FAM129B	-0.367012	41.5297
TRIM2	0.655525	41.4799
TPI1	0.330342	41.3828
SLC12A7	-0.96515	41.3803
GPNMB	0.66945	41.3433
ECH1	0.621646	41.3105
MIR503HG	2.37553	41.2882
DMKN	2.13393	41.2243
ATAD2	-0.556314	41.209
KIAA1217	0.669139	41.2085
IL13RA2	0.385541	41.1818
NRG1	-2.16665	41.1526
ZBTB38	-0.425598	41.1482
PCDHB7	1.64511	41.142
LAMB2	0.469163	41.1418
ITGAV	-0.523394	41.093
WNT5A-AS1	-2.16803	40.9172
PLXNA1	-0.666763	40.9091
TXN	-0.505769	40.8688
NCOA3	0.624934	40.8574
STMN1	-0.452208	40.8183
MTA1	0.579642	40.8134
THBS3	0.861337	40.7537
PPP2R5E	0.762444	40.5239
HSP90AB1	-0.264381	40.5013
LRP6	0.533534	40.481
FHOD3	-1.41213	40.3407
USP34	0.411191	40.3063
ARL4C	-1.01936	40.3051
WNK4	0.695171	40.3009
IPO9	-0.423747	40.0822
INAVA	-1.03772	40.0733
RAD23A	-0.482568	40.0523
MYO19	-0.577328	39.8209
LAMA1	2.45879	39.8105
MAP3K9	1.15734	39.6897
TLDC1	-1.1563	39.6771
DLC1	-0.960675	39.5973
RPL21	-0.408507	39.5747
PSMA3-AS1	0.9776	39.5366
AC240274.1	-1.3411	39.5366
DARS2	-0.562318	39.5084
C1orf198	-1.04094	39.3203
ITGB1	-0.399972	39.2364
RYR2	-1.35817	39.173
RPS21	0.452319	39.1328
FOXC2	-2.03516	39.1033
SIK2	0.674364	39.0957
SNRPE	-0.581348	39.0299
FHOD1	-0.602344	38.9942
JAG1	-0.910311	38.8741
SERPINA3	1.82107	38.8514
TRIM62	0.852812	38.7779
DYSF	2.26414	38.759
PIK3R3	1.25067	38.7529
SOCS3	-1.17369	38.6816
IDS	-0.769321	38.5939
KATNAL1	-1.30522	38.5939
RAB20	1.22949	38.4924
TMSB10	-0.434668	38.4714
USP10	-0.612201	38.3923
CLSTN1	-0.540083	38.3505
VPS13C	0.610629	38.3496
BTBD11	-5.71409	38.3468
PPIB	0.446465	38.2685
INTS3	0.53121	38.2651
LAPTM5	1.65955	38.2311
PSMB7	-0.439464	38.1965
ATP13A2	-0.729356	38.1904
LOXL2	0.450923	38.1797
IARS2	-0.393769	38.1764
DDI2	-0.777786	38.092
C15orf54	-4.28042	38.0863
KDM3A	0.718066	38.0589
ACP2	0.862126	38.0444
DEPTOR	2.23215	38.0394
LINC00511	0.724138	37.9309
JOSD1	-0.860836	37.8537
PCED1A	0.743754	37.824
SMS	-0.379402	37.8007
TNFSF9	-1.62416	37.7454
FLG	0.812033	37.5683
ESPN	1.62271	37.5661
IRF2BP2	-0.74237	37.4493
SYNJ2BP	0.833389	37.4275
SLC9A7	0.984604	37.4056
DESI2	-0.619933	37.3725
MAGED1	0.578582	37.3279
ARNTL2	-1.26084	37.2399
BRI3BP	-0.834588	37.2062
RER1	-0.545939	37.158
IFNGR2	-0.909561	37.1129
NORAD	-0.29923	37.1033
HLA-C	0.481324	37.0496
CD63	0.359729	37.029
SLC16A3	-1.01885	37.0118
CD70	-0.836708	37.0017
DOT1L	-0.627405	36.9901
KIAA0319L	0.577486	36.9893
LAMC1	-0.28107	36.9528
TRIM58	-1.04821	36.8255
INTS11	-0.572994	36.8126
MYOF	-0.359134	36.7854
MAGED2	0.738848	36.7323
FAM162A	0.998953	36.7323
IRF1	-1.4111	36.7219
BHLHE40	0.726194	36.6696
ARHGEF11	-0.515977	36.613
LINC02367	-1.52954	36.5165
SCPEP1	0.747937	36.5099
CAMK2D	0.815861	36.4347
DNER	-3.91876	36.3804
NME4	0.573513	36.3609
TLCD2	1.41349	36.2903
CAPZB	-0.519644	36.202
KTN1	0.373942	36.1729
TNFRSF9	-4.78891	36.1334
SZRD1	-0.537467	36.0797
IL4R	-1.40499	36.0723
SLC45A3	-0.93811	36.072
ATAD3B	-0.930104	36.0518
SOX2	1.15954	36.0463
HLA-DMB	1.30168	36.0127
KDSR	-0.608623	35.9732
MT-ND4L	0.350122	35.8905
SYNGR1	1.29966	35.8123
NAT10	0.497108	35.7978
SMARCC1	-0.379055	35.6987
COL7A1	-0.948368	35.6224
MARS	-0.371125	35.6075
EIF2B2	0.743585	35.5592
MTMR6	-0.822211	35.4761
SRPK1	-0.613503	35.4651
IDH1	0.582247	35.3531
SLCO4A1-AS1	1.09645	35.3275
IRF2BPL	0.607323	35.2544
MALAT1	0.73389	35.1501
PDE3A	1.39393	35.1228
TMX1	0.621029	35.1177
SCG5	-2.44057	35.1123
PHF19	0.597684	35.0586
STEAP3	-1.77873	35.0562
DENND5B	0.695225	35.0528
DNAH9	1.21137	35.017
KLC1	0.636217	34.9933
DIAPH1	-0.375425	34.9596
ASAP3	1.26316	34.9176
FARP1	0.536593	34.8998
ADGRL1	0.646505	34.8841
TPT1	0.273637	34.8824
ITGA6	-0.304435	34.8712
IMPDH2	0.334414	34.867
IRS1	-0.744905	34.8622
STAT3	0.461224	34.8278
PERP	-0.633462	34.8256
ANTXR2	-1.6668	34.8115
SERINC3	0.389737	34.7411
SRM	-0.712259	34.7319
VLDLR	1.18319	34.6549
SLC7A11	-0.64667	34.5834
PRDM1	-1.88513	34.5805
AL358334.2	2.57067	34.576
CYP27B1	-1.05357	34.5579
DNAJB6	-0.463522	34.4883
PDLIM4	-0.621197	34.4018
PLEKHM2	-0.694785	34.3424
PAQR3	-1.11415	34.324
KCNAB2	-1.38905	34.3073
CNP	0.387306	34.2897
CDT1	-1.00817	34.1725
TIMP2	-0.587657	34.1465
KCNC4	-2.14737	34.0058
TRIM8	-0.702919	33.9915
SMTN	-0.632549	33.9479
RAB15	1.33145	33.932
ZEB2	0.877541	33.9033
ARHGEF28	-1.02305	33.8633
KIF1A	-2.34267	33.5946
TAF5L	-0.733044	33.5831
SYNPO	-0.662318	33.5441
LMO7	-1.07479	33.4237
PKNOX2	1.73036	33.3891
GNS	0.502483	33.3747
SIDT2	0.72236	33.364
NBL1	-1.70086	33.3487
NRP2	-0.490115	33.31
RNF182	-1.37196	33.3071
TPR	-0.337857	33.2781
SLC50A1	0.667211	33.2781
EMP2	0.516232	33.2368
THRB	1.25252	33.2037
RPL36AL	0.584497	33.1815
MOV10	0.570869	33.1563
RUNX3	-0.692829	33.155
CXXC5	-0.767818	33.1417
TLE4	0.583305	33.0934
DNAH2	0.890264	33.0845
UBXN7	0.622387	33.0634
TM4SF18	-2.93804	33.0448
FLI1	-1.98708	33.0204
CAT	0.591804	32.9616
EIF4EBP1	-0.61785	32.938
ABAT	-1.52194	32.8915
RPL22	-0.413053	32.8718
SHMT1	0.605788	32.834
YBX3	-0.442093	32.8292
FITM2	0.834038	32.821
SPAG4	1.46874	32.7704
POU2F2	-2.86008	32.7373
TMEM201	-1.01255	32.6512
METTL13	-0.587107	32.5915
TFB2M	-0.693418	32.5745
MRPL20	-0.669562	32.574
MARK3	0.537677	32.5535
PLEKHA4	0.848698	32.4462
SPP1	1.45197	32.3917
UBQLN4	-0.528386	32.3233
MYO1B	-0.620791	32.3166
SKI	-0.645319	32.309
SNTA1	1.33255	32.1083
GPR37	2.45425	32.087
LRRC47	-0.682477	32.0411
OSBPL3	-0.690291	32.0337
NCKAP5	1.63088	32.0335
NCAPD3	-0.432319	32.0079
BRIX1	-0.627003	31.8813
CKB	0.555465	31.8641
CSNK1E	-0.562065	31.808
MARCH4	-3.85026	31.8066
MYL12A	-0.637384	31.757
SMAGP	-1.31176	31.7165
SDE2	-0.816375	31.7138
RAB27B	-1.44615	31.6784
UBE4B	-0.60997	31.6298
ANKRD33B	-1.26367	31.6062
PRKD1	1.31201	31.5918
TNFRSF10A	-1.18153	31.5696
COL4A3BP	0.683121	31.5458
SKIL	-0.591125	31.358
ARNT2	-0.605364	31.3517
TP53	-0.659652	31.3517
SERPINA1	-1.46805	31.3421
CIT	-0.633729	31.307
RFTN1	-1.68369	31.3003
GCLM	-0.852558	31.2947
DALRD3	0.790184	31.2802
SINHCAF	-0.517693	31.2638
GOLGA7B	-1.13083	31.2019
FRMD4A	0.540282	31.0866
GSAP	-1.38752	31.0761
LAMC2	-2.46278	31.0698
SLC35F1	1.41746	31.0299
MCF2L	0.723278	30.9673
APOBEC3C	-0.59767	30.9452
GEM	-2.09563	30.9316
ACTR10	0.784892	30.9287
PDIA6	0.366444	30.899
NBPF1	-1.09762	30.8356
RNF6	-0.719033	30.7756
IVD	0.598655	30.6092
KLHL13	1.81884	30.5899
LFNG	-1.56503	30.5801
FOS	1.38049	30.5474
PTPN22	-2.90771	30.4896
PAPPA	1.94544	30.4313
MCM5	-0.554284	30.3909
SNRPB	-0.327005	30.3134
AMOT	0.802117	30.2475
ACBD3	-0.55285	30.2459
NPTX2	-2.0365	30.2374
INPPL1	0.431797	30.2367
MBTPS1	-0.474259	30.2213
PHLDA2	-0.817832	30.2016
KCND1	1.52527	30.1831
GNE	0.334313	30.1338
MAPKAPK2	-0.581502	30.0911
SGSM2	0.569019	30.09
KCNG1	-0.839224	30.0287
LINC01239	0.921152	30.0258
SEMA3E	3.27616	29.9964
CTNNBIP1	-1.04787	29.8879
PRKCH	1.0813	29.8771
APOBEC3B	-1.00502	29.8669
AIDA	-0.596146	29.8457
DLGAP5	0.567655	29.8326
PRSS33	1.38414	29.8081
FGD4	0.950673	29.8008
UQCRC2	0.432925	29.6634
PTK7	0.710131	29.6587
TCF3	-0.898747	29.5283
PDLIM5	0.558345	29.528
SOX13	-1.11409	29.5116
DENND2A	1.78646	29.482
MTPN	-0.315565	29.4573
AC020916.1	-1.2761	29.4111
RANBP1	-0.513198	29.4084
SLMAP	-0.528559	29.3818
PKM	0.204009	29.3674
BROX	-0.607159	29.3471
ATG14	1.00355	29.2575
SLC16A7	-0.856711	29.2436
ADAMTSL1	-1.92918	29.2155
SLC25A1	0.532494	29.1938
FEN1	-0.512266	29.1764
ETHE1	-0.832162	29.1481
ILF2	-0.321899	29.0649
H2AFY	-0.378716	29.0408
ABCB1	-2.81515	29.039
L3MBTL1	1.64619	29.0329
FCGR2A	1.44613	29.0171
MSH6	-0.435815	28.9918
MEST	-2.40126	28.9909
PTGES3	-0.293352	28.9674
JADE2	-0.458904	28.9457
SLC38A1	-0.402536	28.8928
LAMB1	0.272103	28.8514
RNF128	-5.11597	28.8277
VTI1B	0.631842	28.8039
ABCC2	-0.623053	28.7573
IER5	-1.58985	28.7062
IFFO2	-0.928887	28.6581
ARHGAP31	-1.10106	28.6502
MAD2L1	-0.553716	28.6271
PTPRK	-0.642652	28.6104
HP1BP3	-0.369433	28.5952
GTF3A	-0.551528	28.5846
DLK2	1.58526	28.5758
YLPM1	0.482643	28.5692
UBE2M	-0.53759	28.55
QPRT	4.41683	28.5102
LUM	2.15112	28.5064
CHAF1A	-0.600396	28.4474
MT-ND5	0.25577	28.432
FNTB	1.4049	28.4085
SLC35F2	-0.721368	28.3992
NUAK2	-1.94173	28.368
COL6A1	0.52111	28.3628
DLX2	-1.42544	28.3099
TRPV4	-0.870404	28.2946
BRCA2	-1.04883	28.2709
UBE2J2	-0.596898	28.2689
CHMP1A	-0.629875	28.2679
TARS	-0.335817	28.2626
HSPA1A	-0.901296	28.2589
PRDM2	-0.921012	28.2494
MCL1	-0.266198	28.2386
WRAP73	-0.805897	28.2166
AL365181.3	-0.507789	28.1987
AKAP12	-0.326774	28.1902
ZC3H12C	-1.00882	28.1769
LAMA4	0.449346	28.1524
ELK3	-0.516666	28.1391
ABCD4	0.854896	28.1182
FST	0.714085	28.1068
GPRIN3	2.32292	28.1015
KLHL17	-1.02815	28.0894
BTG3	-1.09296	28.0369
TUBB4B	-0.269883	27.9568
SF3A3	-0.394263	27.9323
SUMF2	0.427491	27.8976
SMC3	-0.404833	27.8156
ARHGAP11A	-0.427122	27.7684
C1QTNF6	1.71469	27.7176
ZNF608	0.803676	27.6978
SCARA5	1.93279	27.6964
GCNT1	1.40929	27.6704
VCP	-0.270695	27.65
NRSN2	0.657515	27.6288
ZNF702P	1.75178	27.6162
UTRN	-0.564423	27.5701
ERC1	0.556663	27.4966
MZT1	-0.591595	27.4795
VAT1L	-8.23338	27.4659
RPS6KA3	-0.333493	27.464
MYEF2	-1.27781	27.4639
H3F3A	-0.516632	27.4552
DDX17	0.297852	27.4052
PITPNC1	-0.826907	27.4012
MAPK6	-0.519413	27.3842
NOLC1	-0.368223	27.3788
EBNA1BP2	-0.472224	27.3678
IFRD2	-0.514868	27.3593
LPCAT3	0.76595	27.3187
COQ8A	-0.771042	27.2404
TMEM229B	1.02537	27.2043
SORT1	0.61524	27.1921
CENPU	-0.666854	27.177
SEL1L	0.528775	27.1392
RAD18	-0.693982	27.116
SLC1A5	-0.416171	27.0961
CHRDL1	1.44622	27.077
AC020907.1	1.21368	27.0697
MPP5	0.585587	27.0395
APP	0.275537	27.0147
TMEM109	-0.472399	27.0062
ERO1A	0.526969	27.0044
TNXB	2.44146	26.9909
PCDHB5	1.01246	26.9868
UBE3C	-0.396424	26.9773
SHMT2	-0.346892	26.9748
CEP55	-0.512422	26.9715
PAM	0.522819	26.9444
ELOB	0.560623	26.9323
RNPS1	-0.38456	26.9304
ATP8B2	0.399828	26.93
TOB1	0.748267	26.9001
NUCB1	0.402351	26.8811
FRMD4B	-0.96186	26.8683
CCT6A	-0.255955	26.7511
AFAP1	0.349924	26.7311
CNIH1	0.534992	26.7023
DKC1	-0.402346	26.6934
TNC	0.243959	26.6713
AZIN1	-0.386311	26.6681
NOP14	-0.427623	26.6341
CAMSAP2	-0.448325	26.6165
TOP1	0.322194	26.5968
VPS39	0.49174	26.5712
EDEM3	-0.502941	26.5684
PLPP3	0.87497	26.5373
FAR2	-1.21572	26.4997
PSEN1	0.636916	26.4943
IL32	-5.11248	26.4733
NPM1	-0.225722	26.4532
AL139241.1	1.84877	26.4528
RUNX1	-0.599732	26.3774
ATP6AP2	0.501667	26.339
JPT2	-0.40368	26.2936
HSPA5	0.248961	26.2905
CCT2	-0.293654	26.2619
PCGF5	0.72994	26.2483
VAV3	2.24242	26.2444
STK17A	-0.479006	26.2399
USP48	-0.587594	26.1757
RRAGA	0.48813	26.1325
PLXNA2	-1.93969	26.1165
NUDCD1	-0.707845	26.0676
PTGES	0.722541	26.0603
CSF3	-8.02108	26.0099
SNX9	-0.624777	25.9872
PSD4	-1.92261	25.9847
ZNF704	-2.73192	25.9795
NOP56	-0.394142	25.9752
RRM1	-0.444026	25.974
NLGN4X	0.515132	25.9609
OGT	0.363492	25.9009
ARF6	0.429531	25.8792
ST3GAL5	0.81523	25.8708
HBE1	-1.97062	25.8035
CITED4	-0.966616	25.7543
SLBP	-0.538686	25.7367
HLA-DRB5	0.78809	25.7072
PEA15	-0.400057	25.6968
HSDL1	-0.808441	25.6577
NR4A1	-0.458485	25.6543
VAMP3	-0.570316	25.6422
AGTRAP	-0.893113	25.6268
MKRN1	0.439121	25.6119
LRP8	-0.446474	25.5758
MOXD1	1.29516	25.5678
PRDX1	-0.292115	25.5566
ROS1	-2.01713	25.556
ATP10A	-1.71897	25.5431
RRP15	-0.746118	25.5289
BARX1	1.32547	25.5145
RAI14	-0.512	25.474
LINC00704	-2.53371	25.4661
UBN1	-0.449905	25.4635
GALNT13	-2.23742	25.4618
COL11A2	0.949988	25.4327
GLB1L2	-1.20882	25.4111
FNDC3A	0.517208	25.3553
TMEM178B	1.70107	25.3495
ARID5B	0.780406	25.349
KAT2B	0.761305	25.3486
PPP1R12A	0.447533	25.3482
SELENOK	-0.743794	25.3042
RAN	-0.280523	25.2884
PPM1G	-0.349468	25.2548
COL19A1	0.768922	25.2516
NF2	-0.597931	25.2481
SYTL2	-0.960031	25.2413
AREL1	0.542612	25.2243
SUCO	-0.504897	25.1682
AL445471.1	-3.66143	25.132
GDI1	-0.405469	25.1203
ANGPTL2	-1.13965	25.1116
MAP1LC3B	-0.650814	25.0896
NEMF	0.664516	25.0754
IL1RL1	-12.687	25.0731
PPP1R15A	-0.751907	25.0384
DAZAP1	-0.436643	25.0173
BCL2A1	-5.14043	24.9735
SERTAD2	-0.60271	24.9305
PDLIM7	-0.591708	24.9173
MYADM	-0.508134	24.9173
CHST1	-0.858454	24.9011
ALKBH8	-0.706054	24.8757
GLRX3	-0.514001	24.8175
MVP	0.460532	24.8165
EXOC5	0.500523	24.7955
HKR1	0.838076	24.7674
KLHDC4	-0.725733	24.7521
VASP	-0.520289	24.7409
CNIH4	-0.602661	24.7312
OAZ1	-0.303401	24.7111
MOAP1	0.81311	24.6957
CLMN	0.771368	24.6803
NTRK2	2.47302	24.6695
PCDHA6	0.955309	24.6544
PDE7B	2.78633	24.6459
TNFRSF25	-1.06614	24.6147
PDE1C	-0.433248	24.6106
SETBP1	1.40911	24.5599
CASP4	-1.00051	24.525
NRCAM	1.70021	24.5127
NCSTN	0.430693	24.4904
SLC25A42	1.17019	24.4705
RNF44	-0.635132	24.4654
EVA1A	-1.5329	24.449
CMBL	0.674924	24.4214
BZW2	-0.511181	24.4185
ETV3	-0.484814	24.4103
ARMCX4	1.5524	24.398
NUAK1	-1.06924	24.3594
TTC30A	1.0905	24.3495
NELFCD	0.364529	24.3493
IQGAP2	-1.50144	24.337
SULT1B1	-4.81166	24.2439
NLRP3	-4.15812	24.2342
MBNL2	-0.610494	24.2122
HSPA1B	-0.82759	24.201
GRK3	3.73025	24.1807
LASP1	-0.305284	24.1491
ZNF521	-3.64078	24.1489
GGT7	0.605729	24.1432
PDIA3	0.283698	24.1351
BACE2	-0.537936	24.1339
CSF2	-12.4472	24.1201
TUBB6	-0.50221	24.1195
SAMD4A	1.08015	24.0825
PRCP	0.638537	24.0778
HEXB	0.453412	24.0606
NCL	-0.293286	24.0606
TMC6	0.809162	24.0462
STAT5A	-0.814113	24.0337
NUCKS1	-0.25149	24.0145
EBF3	-0.74042	23.9456
ITPK1	0.544135	23.9196
SNX22	1.18104	23.8946
HOXB2	0.647047	23.8481
NAA50	-0.328757	23.8252
AKT3	-0.394764	23.8075
NETO2	-0.546471	23.8009
CD83	-1.48992	23.7757
NRXN3	-3.46944	23.7143
EHD1	-0.484382	23.6771
FHDC1	1.34319	23.6481
ZNF462	0.513995	23.6306
DNMT1	-0.316621	23.6144
CROCCP2	-0.927167	23.584
SMOC1	1.02193	23.5406
NOTCH2	-0.293843	23.49
VASH1	1.0415	23.4797
YY1	0.435089	23.4786
UHRF2	-0.522932	23.4459
TNFSF14	-3.05438	23.4122
DCTPP1	-0.770799	23.3452
SDF4	-0.43041	23.3285
NUP62	-0.472284	23.3001
ISOC1	-1.09624	23.2927
MKI67	-0.267579	23.24
EPHB3	1.16689	23.2316
CORO2A	0.976059	23.23
INTS6	0.666802	23.169
FHL2	-1.02784	23.1588
SRPRA	-0.28889	23.1329
S100A13	-0.546991	23.1236
EMC8	-0.846316	23.1066
TFB1M	-0.784046	23.0821
C1orf174	-0.931812	23.0787
PHF13	-0.753994	23.0586
SPATA20	0.587358	23.042
ZNF598	-0.46006	23.0118
SLC39A9	0.566598	23.0062
NCOR1P2	2.50135	23.0032
MCMBP	-0.399919	22.9667
RBL1	-0.71276	22.9438
TUBG2	0.819272	22.9437
DNAJC5	0.403611	22.9399
TWF2	-0.478774	22.9113
ZFYVE1	0.861797	22.8984
PCDHGC3	0.495354	22.8813
PNRC1	0.843212	22.8488
MIR100HG	-0.563999	22.7871
PCDHB17P	1.37757	22.7759
PALM	1.55127	22.7647
MUC1	1.3797	22.7621
HMMR	-0.571617	22.7444
ZSWIM5	2.17541	22.7253
CORO1B	0.431634	22.7096
PAPOLA	0.346509	22.6882
SEMA4B	0.670638	22.6827
PNMA1	0.706035	22.674
DLX1	-0.766874	22.6661
PLIN2	0.290066	22.6584
DBNDD1	-0.810762	22.6155
ENPP2	2.11139	22.6007
DUSP5	-0.929842	22.5914
GLI2	-1.22465	22.5784
CTSB	-0.398792	22.5724
NOVA1	1.8554	22.5597
KCNJ12	1.5096	22.5566
DDX46	-0.322727	22.464
FAM83G	-0.773844	22.4567
TMPRSS15	-2.30114	22.4198
DDX11	-0.51363	22.4151
YWHAG	-0.280445	22.3979
RCOR1	0.552931	22.3964
CHD6	0.436703	22.373
BST2	1.79386	22.3726
SFT2D2	0.520947	22.3666
ZNF585B	1.43616	22.3621
EZR	-0.437189	22.3467
TUFMP1	-1.84604	22.3274
ARHGAP18	0.631175	22.2922
PDCD5	-0.630087	22.2408
CPSF2	0.448583	22.2309
TAF1A	-0.914402	22.2293
NBEA	0.923201	22.2223
FDCSP	-5.68051	22.199
NT5DC2	-0.544774	22.1727
TXNDC15	0.662876	22.1214
OR51B4	-3.27561	22.1021
GJC2	2.0978	22.091
CHMP2B	-0.651922	22.0811
BAZ1A	-0.584614	22.0644
DEGS1	-0.500212	22.0507
MCM3	-0.393448	22.0471
UCK2	-0.492522	22.009
RCAN3	0.746055	21.9689
TENM3	0.404457	21.961
HPRT1	0.583373	21.9424
ATP6V0B	-0.472668	21.9387
SEPT14	3.57205	21.891
ZNF629	0.707297	21.8768
GNL3	-0.364253	21.8761
MAP7	2.01706	21.8651
TSPAN31	0.616416	21.8406
PKMYT1	-0.737276	21.8276
ZP4	-7.40482	21.7675
ARHGEF6	1.02525	21.7404
ZBTB41	-0.896802	21.7351
MYL6B	0.526872	21.7282
XRCC2	-0.704368	21.7266
SPTBN2	-0.546902	21.7166
SERBP1	-0.240369	21.7096
PARP8	-0.80162	21.7035
CCND3	-0.635196	21.6756
DEF8	-0.643656	21.6718
MTOR	-0.42231	21.6685
SLC2A6	-0.995349	21.65
NADK	-0.57031	21.6304
SEMA3C	0.380787	21.6222
DNAJB1	-0.391735	21.6202
CRYZ	-0.736805	21.5865
PFKFB3	-0.504272	21.5695
PBX3	0.776796	21.5573
IL10	-3.48625	21.5349
C9orf3	0.640218	21.4988
TFDP1	-0.321807	21.4986
GABARAPL1	-0.575536	21.4672
ADNP	0.308612	21.4566
EHBP1L1	-0.397257	21.4188
LGALS3BP	0.283524	21.3974
PPP1R13B	0.995304	21.3558
EIF4G3	-0.398452	21.3536
UBQLN1	-0.316493	21.3443
RBM25	0.414887	21.3289
PTHLH	-1.90567	21.3212
FASN	-0.255278	21.3132
TPT1-AS1	1.06373	21.3127
PHYKPL	0.669553	21.3061
NUP153	-0.430726	21.2907
PHF2P2	-1.20715	21.2836
SEMA3D	1.53671	21.2491
CCDC80	1.24163	21.2467
CHCHD3	-0.530865	21.2335
KIAA1549	-0.597248	21.2334
NME3	0.704224	21.2278
KCNN4	-0.418225	21.1994
FAS	-1.26386	21.1814
PCDHB12	2.22289	21.1795
FOXN2	-0.76016	21.1574
MMP16	0.314553	21.1534
ZC3H14	0.491375	21.0935
EFNB2	-0.749802	21.0668
TTC13	-0.896445	21.0304
MME	-4.09144	21.0249
HLA-DQB1	0.975792	21.0136
AC005550.2	2.44265	21.0111
AL354719.2	-1.38835	21.0084
MYBBP1A	-0.376018	20.9937
FXR2	-0.434316	20.9926
DSE	-1.53235	20.9892
NOX4	-1.7431	20.9844
SCNN1A	1.905	20.9811
EXOSC10	-0.509949	20.9487
BCR	-0.705178	20.9348
IER5L	-0.821771	20.9142
CCDC14	0.495091	20.8956
KLF10	-0.644049	20.8876
ARHGAP4	0.538373	20.8583
PUM3	-0.39889	20.8409
KLF5	-0.506192	20.8312
PLPP2	-0.542422	20.8304
PQLC2	-1.12117	20.7965
NUP188	-0.362267	20.7963
EMC1	-0.445108	20.7821
USP43	-1.30622	20.7761
LDB2	-3.36773	20.7759
LINC00707	-1.65583	20.7694
MTHFD1	0.334096	20.768
ZFP42	-1.22311	20.7034
SBNO2	-0.4094	20.6877
PWAR6	1.19464	20.6496
PDS5B	-0.517304	20.642
ANGEL1	0.942703	20.6363
CCT5	-0.279842	20.6302
IFI16	0.455738	20.6087
DYRK3	-0.956028	20.5999
SLC8A1	-1.42314	20.5937
HNRNPA2B1	-0.241542	20.5702
TSHZ1	0.573576	20.5628
KMT2C	0.404127	20.543
FLVCR1	-0.609401	20.5216
TCEAL4	0.712169	20.5024
TNIK	0.835236	20.467
SLCO4A1	0.375475	20.4658
ZNF772	0.971507	20.4156
CLSPN	-0.576257	20.3752
PALLD	-0.781592	20.3392
NR1D2	-0.465608	20.318
DNM3	-1.07735	20.3089
AC104958.2	1.37364	20.2993
HRH1	-1.39668	20.2804
PLBD2	0.652308	20.1676
RETREG1	1.30181	20.1612
PTTG1	-0.512416	20.1534
FOXM1	-0.381028	20.1471
ACAP3	-0.520059	20.1451
SPDL1	-0.473269	20.1212
AATF	-0.482363	20.1139
CAPN5	-0.580566	20.0957
CLEC18A	2.48822	20.0909
DENND4B	0.355568	20.0829
SLC2A4RG	0.550174	20.0502
HIVEP3	0.469572	20.0269
AC245297.3	-1.72097	19.9992
PARP9	0.79491	19.9173
GMPS	-0.382922	19.8922
FZD1	-0.604642	19.8554
ERGIC3	0.366079	19.8483
KCTD3	-0.389597	19.8215
F2R	0.486951	19.8082
CLDND1	-0.451118	19.8034
SLC2A13	-0.799534	19.7682
PAX8	-2.70338	19.7658
LHX8	-4.20622	19.7558
LINC00473	0.859112	19.6194
ATP5MPL	0.683188	19.6052
YWHAH	-0.537864	19.5697
RTRAF	0.507384	19.5468
BOP1	-0.416442	19.542
SOX6	1.52025	19.5248
FRMD3	0.792779	19.5207
COL16A1	-0.561875	19.5144
TLNRD1	-0.734798	19.4938
IQGAP3	-0.427975	19.4728
GMFB	0.504684	19.469
CDH11	-4.41602	19.4629
MAP7D1	-0.371379	19.4392
RORA	1.52612	19.4086
SLC25A23	0.901923	19.3731
POLE	-0.437845	19.3547
HBEGF	-1.37151	19.3434
RFWD3	-0.420761	19.3375
SULT1A1	2.87719	19.3356
HAGHL	0.655613	19.3036
NTNG1	-3.02011	19.2862
ITPKB	-0.847499	19.2755
GPC6	0.720222	19.2651
KPNA4	-0.394629	19.2612
MYH15	-1.08366	19.2514
BRINP2	-3.66551	19.2296
PTPRN	1.2726	19.2209
SMG7	-0.409009	19.2057
TOMM5	-0.477669	19.1779
ERP44	0.549002	19.1504
UBA2	-0.327166	19.1453
LDLR	-0.306172	19.1301
BRF1	0.660927	19.094
KIF23	-0.399227	19.0791
PFKL	0.440393	19.0756
ADGRB2	-0.74355	19.0699
HK1	0.349508	19.0657
RGL2	0.534697	19.0648
PCDHGA7	1.26388	19.0527
MINOS1	-0.713547	19.0381
CDK11B	-0.635057	19.0361
COA1	-0.390251	18.999
CHMP2A	0.458653	18.9837
KIAA2013	-0.587314	18.9672
CCSAP	-0.591308	18.9592
QSER1	-0.397139	18.9342
CD93	-2.29726	18.9331
LYAR	-0.576782	18.9222
EIF4E3	3.11749	18.9179
PHLPP1	0.891463	18.8536
RBM39	0.263858	18.8532
NACAD	2.14276	18.8156
SRP9	-0.33341	18.8128
DMPK	0.64192	18.811
SLAIN2	-0.507909	18.7975
MIR222HG	-0.850657	18.779
CDCA5	-0.501817	18.7683
TBKBP1	1.0913	18.7554
SORCS2	1.75124	18.745
RBM5	0.477514	18.7399
MYH14	0.861181	18.7103
PPM1F	-0.449542	18.7059
ANKRD52	-0.291066	18.6908
C2CD2L	-0.767336	18.6866
LINC00346	1.32802	18.6861
FANCI	-0.399904	18.6459
SHISAL1	1.64731	18.6275
GLG1	0.275101	18.6231
RPSAP52	-1.69012	18.5928
TCN1	2.00718	18.5928
NEDD1	-0.614378	18.5902
CTSD	0.495238	18.5793
TMEM131	0.543657	18.5444
UNG	-0.487785	18.5245
MICB	-1.081	18.5203
MRPS30	-0.478629	18.5149
CBX2	-0.680588	18.514
SRPX	0.395634	18.5033
RFC3	-0.503523	18.4865
AHSA2P	0.454889	18.4503
HIPK3	0.561804	18.4143
PPP1R18	-0.470669	18.4106
ASF1B	-0.456413	18.4014
TCTN3	0.614355	18.3936
CTNNB1	0.219126	18.3778
IGSF3	-0.409221	18.3743
ZFYVE21	0.921873	18.3649
S100A2	-0.775576	18.3619
MCUR1	-0.687008	18.3453
EME2	0.528518	18.3226
DYNC1LI1	-0.439986	18.3204
WEE1	-0.703908	18.3085
MSH2	-0.414904	18.3031
PMAIP1	-0.747221	18.3022
DLST	0.423574	18.3018
EIF1	-0.246371	18.2856
CAMTA1	-0.889074	18.2673
HACD3	-0.353987	18.2446
ZNF780B	0.731797	18.2392
CYB561A3	-0.547991	18.2336
PDZRN3	-1.56656	18.2215
SIRPA	-1.02065	18.1772
SLC25A36	0.446136	18.1609
PRAF2	0.645471	18.1245
DTYMK	-0.573905	18.1086
CSK	-0.426415	18.0852
CHST11	-0.430484	18.0852
KLF11	-1.47405	18.0689
TICAM1	-0.971713	18.0572
ATP6V0A4	-1.27076	18.0433
SDC2	0.696161	18.0433
KIF20B	-0.406276	18.0416
CD96	0.340023	18.0232
BUB1B	-0.399477	18.0232
TOR1AIP2	-0.370181	18.0232
PCDHGA10	1.3586	17.9742
ZNF121	0.543525	17.9638
SLC25A32	-0.500081	17.899
ADGRL4	-1.62376	17.8879
MUC5AC	-3.28894	17.8774
TRAK1	0.585237	17.8707
CD109	-0.267526	17.8589
PLA2G7	-3.18857	17.8467
GALNT10	0.568987	17.8382
DIDO1	0.325719	17.8363
FNDC3B	-0.38402	17.8343
TRIM11	-0.559946	17.8245
TCF7L2	0.436641	17.8192
SLC35F6	0.58342	17.8065
ZNF853	1.41515	17.7996
TRIM47	-0.828709	17.7461
SPSB1	-1.12045	17.7294
TESC	1.40806	17.7185
KIF1B	-0.456351	17.7103
SEC24D	-0.597164	17.71
RGL3	0.805487	17.7079
EIF4G2	-0.223188	17.6822
SYT14	-0.971184	17.6809
PPP1R1B	1.94476	17.6705
ZNF326	0.490825	17.6687
SYNCRIP	-0.26597	17.6422
ZNF558	1.019	17.6409
ADORA1	-1.12014	17.6404
TUBB	-0.208285	17.6113
DDOST	-0.270317	17.6011
IER2	-0.373795	17.591
HDGFL3	-0.513526	17.5639
CLEC18B	2.55521	17.5563
RPA2	-0.524698	17.5476
UNC80	2.5787	17.5377
SGMS2	-2.1048	17.5344
AC083837.1	-3.07958	17.5171
HGS	-0.359478	17.5124
CDC45	-0.752619	17.4964
HES1	-0.936916	17.4808
MPHOSPH8	-0.591011	17.4764
FKBP9	0.402415	17.4588
USP1	-0.407428	17.4536
DCK	-0.700631	17.4201
LCP1	-3.24312	17.4189
PLEKHB2	-0.374619	17.3799
BRCA1	-0.484062	17.3709
SNX8	-0.457441	17.3575
GHR	1.54008	17.3531
DCAF13	-0.362123	17.3513
APEH	0.359014	17.3477
IL37	-4.03922	17.3364
ASTN1	-5.64702	17.3362
CNBP	-0.269709	17.322
TMEM67	0.882385	17.321
CDH12	0.819961	17.3176
TRPA1	-3.03573	17.3097
SHC2	2.89462	17.3084
NCAPG	-0.325652	17.2959
NAXE	0.413966	17.2932
ACADS	1.21081	17.2904
CBFB	-0.446124	17.2896
NFKBIE	-1.21986	17.2685
GLMP	0.58827	17.2317
CCL20	-3.57825	17.1778
COL22A1	-2.9098	17.177
TIFA	-0.928444	17.1673
PSMD14	-0.392723	17.151
OPRD1	-0.781863	17.1294
TPST1	-0.781397	17.1255
LATS2	-0.673415	17.1021
FUS	-0.292979	17.0977
SMARCA1	0.464679	17.0928
PLEKHH1	0.768987	17.0259
TENM1	-1.13951	17.0104
CAST	0.278252	17.0064
GART	-0.317984	16.9712
CD46	-0.314196	16.9543
DZIP3	0.664978	16.9391
IFT52	0.6464	16.9313
CSRNP1	-0.94614	16.9123
ATP10B	-3.01208	16.8867
MCM6	-0.413809	16.8714
ARRDC2	-0.693151	16.8602
CNST	-0.577232	16.8444
DPYSL2	-0.440953	16.8398
LAMA2	-2.22409	16.8168
PRR7-AS1	0.788183	16.8096
ELOVL6	0.478023	16.7949
ALDH5A1	0.943055	16.7832
S100A3	-0.821471	16.7475
IL31RA	-1.4919	16.7275
PLXND1	-0.419159	16.7172
UBE2I	-0.370312	16.6976
MT-CO2	0.432586	16.6661
ILF3	-0.205069	16.6437
AC244153.1	1.70893	16.6367
ASAP2	-0.597131	16.6345
WIPF1	-0.399075	16.6219
ZNF654	0.618167	16.6121
PCDHB14	1.77502	16.6023
PA2G4	0.219036	16.6023
MT-ND4	0.343125	16.5665
RAB29	-0.601981	16.5615
TEX30	-0.898277	16.5192
MRPL3	-0.34548	16.4804
TSKU	-0.725878	16.4736
CDCA7L	-0.460174	16.4642
RHOQ	0.530098	16.4561
SAMD4B	-0.389722	16.4511
MYH10	0.288837	16.4498
DLGAP4	-0.388091	16.4344
RPS2	0.162235	16.4137
LPCAT2	-0.452307	16.4099
ZNF436	0.892254	16.3922
ARHGAP23	0.457727	16.3709
BST1	-2.07356	16.3469
NRDE2	0.754961	16.3372
MFSD2A	-1.03946	16.3325
CCNL2	-0.333788	16.3304
KDM4B	0.607449	16.3295
DMXL2	0.527054	16.3252
SH2D2A	-1.78052	16.3014
DUT	-0.373262	16.2996
AL157387.1	3.7304	16.2905
ATP5S	0.799703	16.2866
KLHDC2	0.563297	16.2585
PYROXD2	0.732598	16.2382
NUP155	-0.384061	16.226
TRIP13	-0.497381	16.2168
EMILIN1	-0.380831	16.2145
RPS4X	0.191039	16.2138
GPATCH2L	0.514559	16.203
DAP3	-0.333062	16.1943
C1R	1.0739	16.1943
ZHX3	0.414047	16.1882
MIR210HG	1.78839	16.1756
ERG28	0.810418	16.1683
HPCAL1	-0.352913	16.1526
AC124312.3	1.3791	16.1484
UBALD2	-0.419695	16.1482
ATG101	-0.530568	16.1268
TEK	3.17165	16.0951
ZFYVE26	0.688912	16.0949
ARHGEF19	-1.01121	16.0872
ADARB2	3.51089	16.0816
MCM8	-0.407143	16.0464
P3H2	1.39208	16.0447
SET	-0.214398	16.0447
LRPAP1	0.396063	16.0403
HLA-DPB1	0.602048	16.0326
WDR25	1.12248	16.0242
MIA3	-0.414944	16.021
ADAMTS12	-0.609481	16.0204
POLR3K	-0.60823	16.0115
ITGB8	-0.297934	16.0097
LIMCH1	0.404925	15.9978
TMEM123	-0.322891	15.9959
RPL27A	0.215593	15.9824
NLE1	-0.588903	15.9436
BUB3	-0.281171	15.9425
HEXA	0.499801	15.9392
NPEPL1	0.776779	15.9392
POMT1	0.643142	15.9246
MATN2	3.46138	15.9055
DOCK11	0.909884	15.9055
PAIP1	-0.38327	15.9028
ATP13A1	0.322445	15.8996
CPD	0.312244	15.8798
TAF7	0.320333	15.8798
PLAA	-0.348948	15.8723
HDAC2	-0.426576	15.8585
TIMM17A	-0.445045	15.858
PSMC6	0.404278	15.8402
MSR1	-1.4659	15.829
ZDBF2	0.678092	15.8016
CD9	-0.414108	15.8013
SH2D1B	-2.27183	15.7977
LIPA	0.543865	15.7902
MAGEA4	0.197524	15.7694
MYH16	-2.55005	15.7624
LRRC8A	-0.47022	15.7427
RIPK4	-0.665034	15.7421
KRT14	-1.05225	15.735
CLCF1	-1.26798	15.7339
PRDX2	-0.368446	15.733
RABGAP1	0.428302	15.7303
SSH1	-0.314475	15.7294
PSMD8	-0.320119	15.724
STX6	-0.493944	15.7183
MAVS	0.264016	15.7161
FOSB	-1.31013	15.7061
ENO2	0.467486	15.7055
DHRS2	-1.16623	15.6767
PLEKHB1	1.16023	15.676
FAM167A	-1.6531	15.6688
NDUFB1	0.740191	15.6667
STARD13	0.456852	15.6642
SMC1A	-0.277801	15.6625
PDK1	0.681349	15.6329
ARF4	-0.295762	15.629
LEMD1	-1.82338	15.6264
PPP4R3A	0.427181	15.6263
NIPAL1	-0.893256	15.621
SERPINB6	0.4403	15.5902
CUL4B	0.379652	15.5841
SERPIND1	-2.14131	15.5835
DUSP4	0.205774	15.5784
LPL	-1.5978	15.5757
AC012313.1	0.66436	15.5752
PCDHB16	0.795712	15.5728
ADCY3	-0.485054	15.5677
CERCAM	0.513005	15.5534
MGLL	-0.559021	15.547
COL5A3	0.789577	15.5388
TMEM183A	-0.468427	15.5378
EXD2	0.803127	15.5303
COBL	1.23812	15.5303
ITGB2	-2.35171	15.5197
MRPS24	-0.679775	15.5178
NPEPPS	0.316672	15.492
CLTCL1	0.901985	15.4878
GRID2	-2.70197	15.4781
WDR76	-0.650095	15.4614
GPAA1	0.338951	15.4601
CCT7	-0.220152	15.4538
BEX4	-1.70631	15.4503
ARL14EPL	-3.27488	15.442
RPL28	0.23803	15.4146
SOCS4	0.492731	15.4001
FBXO28	-0.440256	15.3935
LINC00993	4.86658	15.3658
CD59	-0.269004	15.3399
HIVEP1	-0.855325	15.3377
HOXB6	0.710349	15.3371
HERC2P2	0.445263	15.3322
CCT8	-0.240104	15.3276
PAPLN	0.960941	15.3094
TP73	-1.33232	15.3038
IGF2BP2	0.345406	15.289
EVL	0.972093	15.2609
UPK3B	1.90859	15.2563
STAT6	-0.375059	15.2451
ZNF584	0.896736	15.2409
ARID4A	0.813169	15.2375
SYT17	2.70366	15.2354
RTL8C	0.585168	15.2043
LRP1B	1.59992	15.1983
PLEKHF1	-1.18017	15.1983
AREG	-2.86756	15.1925
PRCC	-0.428887	15.1912
LPGAT1	-0.39582	15.1887
MEIS2	0.557542	15.1716
RABAC1	0.668402	15.1644
YBX1	-0.193556	15.1531
ZNF226	0.681524	15.153
FLOT1	0.475947	15.153
VIPAS39	0.700302	15.1486
B4GALT6	-0.472346	15.1451
HTR7	-0.800144	15.1443
LRRCC1	-1.16354	15.1338
AC023824.1	-4.80002	15.1313
SLITRK4	-7.14462	15.1279
NOL9	-0.633417	15.1246
CHD2	0.426841	15.1155
ARFGAP1	0.300344	15.1034
CYCS	-0.312257	15.0668
TRIR	-0.301835	15.0545
RAD51	-0.805081	15.0377
ACOX1	0.548372	15.0368
USP19	0.295691	15.0354
CIP2A	-0.455685	15.0351
SPOCK1	0.364843	15.0287
FANCM	0.747154	15.019
MICALL1	-0.344449	15.0163
RHOBTB1	-2.72408	15.0103
AASS	0.598597	15.0069
S100A11	-0.370993	14.9981
FGF2	0.662128	14.9928
SRGN	-1.62965	14.9815
NAB1	-0.527603	14.9614
KCNN3	1.25632	14.9613
FAM210B	0.492212	14.9381
TMEM54	-0.849799	14.9373
RTN4	-0.243589	14.9329
GOLGA8A	0.413647	14.9067
BTAF1	0.383951	14.9031
MMD	-0.8036	14.896
AC134978.1	-0.741516	14.8851
FAXC	-2.25291	14.8623
FAM167B	2.21652	14.8617
AP3B2	-1.0076	14.8581
SGSH	0.638766	14.8566
CHEK1	-0.472686	14.8548
CLEC11A	-1.91137	14.85
TSNAX	-0.474306	14.8366
RIF1	-0.348037	14.8131
PRR11	-0.370811	14.7878
MAST4	-1.11454	14.7875
RPS27	0.284901	14.7733
CD47	-0.423044	14.7716
CFAP20	-0.64745	14.7576
ANKLE2	-0.376541	14.7418
GLB1	0.500598	14.7345
TLE1	-0.493543	14.7309
PRKAA2	0.842647	14.7223
ZMYND8	0.272279	14.7192
PLEKHS1	1.82645	14.715
KIAA0586	0.510134	14.7076
FLG-AS1	0.88169	14.7045
BAMBI	-0.601448	14.6896
SLC6A10P	0.832894	14.6879
PSMB2	-0.29428	14.6843
FMN1	0.356652	14.6839
MICU2	-0.524288	14.679
SLITRK5	0.709851	14.6788
AC097512.1	-1.57464	14.6667
ADAP1	2.84055	14.6651
TNFAIP8	-1.05677	14.6593
CDC42EP4	-0.512548	14.6529
PANX1	-0.739544	14.646
WDR43	-0.335033	14.6389
WBP1	0.588833	14.627
ADD2	-0.631139	14.623
TIPIN	-0.82549	14.623
SEZ6L2	0.560327	14.6208
PRKCD	-0.402391	14.6148
FMNL2	0.317257	14.6139
ATP13A3	-0.320188	14.6083
IBTK	0.396069	14.605
XPOT	-0.238063	14.6037
PRC1	-0.270242	14.6023
KLHL42	-0.466724	14.5903
CHSY3	-3.34058	14.5679
TMPO	-0.261307	14.5668
MIR1-1HG-AS1	3.03922	14.5668
MFHAS1	-0.763008	14.5612
ARFGAP2	0.383022	14.5608
AKAP1	0.408146	14.5422
RFC2	-0.494811	14.5333
TAF10	0.515112	14.5179
NOP58	-0.340261	14.5169
AP2A1	0.331512	14.5169
PDGFB	-2.48263	14.4967
ATOX1	-0.600522	14.484
CFL1	-0.16793	14.478
COL27A1	-0.418776	14.4514
DCTN1	0.283129	14.4514
CYLD	-0.615498	14.4429
XPR1	-0.463676	14.4325
RPL12	0.182113	14.4321
TRIP10	-0.468244	14.4304
ANXA5	-0.240922	14.4063
MICAL3	0.349306	14.4028
PLOD1	-0.282964	14.3969
SLC44A5	-2.0579	14.3946
CXXC4	-4.50385	14.3888
LGR6	-5.24123	14.3856
PDE5A	1.13898	14.3703
SEMA3A	-0.507486	14.3645
ACBD4	1.03186	14.3607
H19	2.53874	14.3515
PGAP1	0.737537	14.3405
ZNF329	1.17577	14.3377
XPO4	-0.48197	14.336
URB2	-0.488266	14.2943
HAS2	-3.02558	14.2943
SH3BP5L	-0.446425	14.2834
INF2	0.373968	14.2825
PLK1	-0.276799	14.2773
ERP29	0.363059	14.2614
DDX39B	0.347423	14.256
EZH2	-0.394439	14.2497
MDFIC	-0.571388	14.2326
DNMBP	-0.421183	14.214
PTPN11	-0.227946	14.2084
[truncated: 15,640 more rows]

## Sheet: KO11vsWT-DMSO
Gene Symbol	log2 fold change	neg log10 adjusted P
MMP9	-2.34471	325.252
CTSZ	1.30945	324.252
EEF1A2	1.94547	323.252
FERMT1	-2.10364	322.252
IGFBP5	1.53529	321.252
INHBA	-1.93982	320.252
SDC4	-1.03055	319.252
LIF	-1.65722	318.252
LAMA5	2.65179	317.252
LDHA	0.824823	316.252
EPHA2	-1.56417	315.252
SLC20A1	-1.11879	314.252
HAPLN1	2.07634	313.252
MMP14	-1.52135	312.252
TGFA	1.01667	311.252
CXCL1	-1.7915	310.252
EEF2	-1.13722	309.252
CXCL8	-2.60974	308.252
PCSK1	3.00366	307.252
BNIP3	1.84999	306.252
AC138761.1	2.2572	305.252
BGN	3.91494	304.252
NNMT	2.15852	298.402
FTL	0.873892	295.163
FOSL1	-1.4796	292.591
SLC26A2	0.785516	290.663
GNAS	0.826238	287.079
KIAA0040	-2.38938	282.527
BIRC3	-2.21012	279.402
LCN2	-2.21853	277.822
ALDOC	1.92438	266.015
MT2A	-1.02218	258.993
FAM46A	2.46066	257.491
PIK3CD	-1.85405	254.085
FDCSP	-2.67129	251.815
SULF2	1.28639	248.362
TIMP3	-0.913091	240.428
TXNIP	2.2704	239.685
NRP2	-1.55675	236.797
PMEPA1	-1.01656	235.576
HMGA1	-0.742742	234.16
PXYLP1	-1.57631	231.853
KRT80	-1.13768	231.56
IL24	-3.93022	228.343
ITGA4	1.64421	227.199
KRT8	1.90382	223.625
LINC01419	-3.00212	222.556
PGK1	0.726743	218.68
HK2	1.21527	217.443
TGFBI	0.77269	217.435
NFKB2	-1.21286	214.906
CSF2	-4.22055	211.511
CCND1	-0.741412	209.701
ADAM19	-1.06396	209.379
ADAMTSL4	2.02957	208.725
SLC7A5	-0.736407	206.27
PYGL	1.16053	203.622
MEOX2	1.24631	202.406
SACS	-1.00065	202.379
IL1A	-3.83288	196.806
AK4	1.85881	195.507
KLHL21	-1.26083	193.509
CDH13	-1.61525	192.049
MYL6	0.800666	191.037
IL1RL1	-6.10688	188.626
DDIT4	1.0727	187.119
ANO1	-2.46834	182.052
VGF	1.37662	180.963
SPRY4	-1.46698	177.934
PGAM1	0.742041	177.765
THBS1	-0.661549	175.646
ESM1	-2.48481	173.971
TINAGL1	-0.969969	172.097
KIF21B	-1.59325	167.762
DVL1	-1.27188	167.558
FEZ1	-2.33842	164.633
TFAP2B	-3.90596	163.269
WARS	0.865478	161.441
IL13RA1	1.55561	160.517
ITGA1	0.782753	158.992
CEMIP	0.986761	158.44
HSPH1	-0.783269	158.44
XYLT1	1.64448	158.342
OSMR	1.1699	154.563
MTAP	-0.832842	154.519
SOX11	-2.2841	153.074
TMED10	0.95752	152.639
PCDH7	2.38697	152.22
PAPSS2	1.59164	148.193
CFI	2.45818	144.899
UNC13D	2.40593	144.823
FLNB	0.613688	144.55
NQO1	0.79463	143.379
C3	-0.627059	141.873
ST8SIA4	1.69715	141.784
AMOTL2	-1.11126	141.769
CA9	4.42442	141.419
SLC4A7	-1.02452	140.817
NOC2L	-0.76596	140.431
UCA1	-1.86174	139.384
FRMD6	1.11174	139.272
OBSL1	1.0018	139.055
SNHG14	0.884732	136.902
MFAP2	-1.85815	136.834
GRIP1	2.9992	136.476
HSPG2	-1.07141	136.23
PXDN	-5.59164	135.895
SEMA3C	0.82984	134.252
ZFP36L1	0.929715	133.977
SLC2A3	1.35665	133.968
POSTN	4.91972	133.462
GNB1	-0.818473	132.906
GDA	-1.25754	132.788
ACTN1	0.620055	132.787
SHISA2	-1.54225	132.621
STC1	1.73391	131.612
SPP1	2.40712	129.953
ITGA9	2.63852	129.844
IL11	-1.32807	128.665
PIEZO1	-0.908492	127.312
EFHD2	-1.08812	127.293
P4HA1	1.10138	125.454
RPL22L1	1.27005	124.506
NGFR	-1.35266	123.962
EHD2	1.17579	122.409
CXCL3	-1.81373	122.239
B3GNT7	1.47661	120.07
MIR3142HG	-2.33443	119.654
ATP9A	1.16053	119.491
KTN1	0.60977	118.63
PAPPA	3.20292	118.333
PDK4	1.83189	116.737
ASPM	-0.791549	116.474
DEPDC7	-1.92019	116.338
NEGR1	-2.22166	116.166
PHLDA1	-0.525471	115.714
HIF1A	0.588271	115.569
CACYBP	-0.770483	114.943
ARF1	-0.655938	114.783
NR4A1	-1.14037	114.079
BTBD3	0.800773	112.589
LOXL2	0.730145	110.021
SFRP1	-0.688345	109.272
GPI	0.573377	106.474
MFSD12	0.700894	106.236
SORCS1	-3.43622	106.2
ALDOA	0.505858	106.041
HMGA2	-0.675411	105.801
HMGB1	-0.635941	105.129
MYO10	-1.77854	105.056
TM4SF1	-1.11261	105.056
COL4A1	-0.613994	105.008
RPL13	-0.534444	104.506
PTPRM	1.79341	104.248
KRT6B	-1.6816	103.734
SNTB2	0.915721	103.55
BHLHE40	1.15182	103.269
AP3S1	-0.968052	102.633
ITGA2	-0.949588	102.427
TRAF1	-2.31983	102.231
SERPINH1	0.925019	101.748
MCAM	0.616047	99.9058
CENPF	-0.658185	99.6301
ACOT7	-0.957686	98.8893
KLF9	1.04598	98.3924
SPATA13	-1.40827	98.3135
TOMM20	-0.572759	98.1291
IL1B	-3.3444	97.7143
SYNM	0.988634	97.6283
NEDD4L	-0.7716	97.4727
ASS1	4.8063	95.2188
ALPP	3.354	95.0625
NTM	-2.37251	95.0151
PLK2	0.881297	94.4615
PGM1	0.874298	93.9738
SLC14A1	-2.53731	93.9414
WNT5A	-0.802575	93.3403
S100A4	-0.978212	92.6064
KRT18	0.656606	92.5886
CKAP2L	-1.04378	92.0382
GBE1	0.951811	91.9764
ABL2	-0.88237	91.94
ICAM1	-0.836002	91.1956
UCN2	-1.51438	90.713
CD55	-1.07207	90.2076
TMEM2	-0.555028	89.8638
IGFN1	2.06128	89.5339
VCAN	1.7969	89.3537
FER1L4	2.09317	89.0798
YWHAB	0.511895	88.6609
CYR61	-1.01006	88.0295
PTPRO	3.73466	87.9273
GAS7	-0.719658	87.8628
TLR4	-0.81364	87.3147
TFPI2	-1.26337	87.1917
FERMT2	1.09424	86.3035
ESYT1	0.5921	85.4838
AHR	0.761416	85.3954
GAS5	-0.633463	84.9582
ITPR3	-0.888089	84.7603
C4orf3	1.28255	84.0692
FNBP1	1.07802	83.5201
PKM	0.392273	82.3963
SERPINE2	0.342212	81.0975
IVNS1ABP	-0.838999	80.5919
RCC2	-0.558679	80.4913
PNMA2	3.2887	80.3824
CEP170	-0.710948	79.9892
PLEKHG5	-1.06642	79.8964
HSPA5	0.436118	79.8419
UBR4	-0.506006	79.3728
CTSS	-1.46626	79.1983
ISYNA1	1.22056	79.0748
SQSTM1	-0.505878	78.4536
DST	0.738985	78.0122
PTPRF	0.579832	77.84
COL6A2	0.994593	77.0868
FSCN1	-0.552252	76.2684
ATOH8	2.32374	76.0813
HSP90AA1	0.395326	75.6918
ARHGEF4	-1.51324	75.6539
OR51B5	-2.82619	74.7946
PLTP	1.12641	74.7924
AKR1B1	-0.657323	74.3087
FSTL1	1.1819	74.1518
ELMSAN1	0.821654	73.9734
RDH11	0.857776	73.8634
PARP4	-0.745221	73.2278
PIM3	-0.980751	73.0413
MRC2	0.719086	73.0125
ADAM12	2.26186	73.0018
TRIM9	2.56421	72.7888
FMNL3	-0.895742	72.6026
ITGA6	-0.452234	72.4623
COL6A3	-1.90853	72.3877
MOK	-1.15928	72.3104
SFMBT2	1.32447	72.2391
NPC2	0.943057	71.8751
P4HB	0.41226	71.8608
NLRP2	1.89398	71.3571
CHML	-0.75796	71.0543
BNIP3L	0.941937	70.8471
PTTG1IP	-0.658021	70.7514
HEATR1	-0.538287	70.6761
CDCP1	-1.69204	70.4076
BAHCC1	-1.20816	70.2485
FAM105A	2.45881	69.9384
SPTBN2	-0.960766	69.8018
SLC9A7	1.34395	69.5853
RASSF8	0.533741	69.4475
ATG12	-0.918381	69.3226
AKAP12	-0.536231	69.1227
TPI1	0.47539	68.9006
S100A1	-2.13423	68.8635
EFEMP2	1.5791	68.6672
ROBO4	-1.53894	68.4607
PPFIA4	1.66787	67.7251
SLC3A2	-0.543048	67.7186
ADD3	0.707432	67.0824
PRRC2C	-0.441453	66.8665
COL5A1	0.788136	66.7956
MEX3A	-1.17481	65.6756
L1CAM	0.534256	65.6256
CD109	-0.546156	65.5538
NA	-0.683523	65.485
PLOD2	0.755605	65.4819
NES	-0.743467	65.4661
DMD	2.54022	65.4394
ERBB3	0.532376	65.3286
NWD1	4.68353	65.3251
DIEXF	-1.058	65.2055
KIF3C	-0.876249	64.9947
PLIN4	2.1415	64.1653
NFKBIA	-1.02542	63.4695
EYA4	0.840409	63.4388
KCNS3	-2.0937	63.3448
ARNT2	-0.924624	62.8159
AEBP1	0.672647	62.5703
TMPRSS15	1.85595	62.4417
PTX3	-0.9434	62.434
FAM162A	1.1826	62.3913
ENGASE	-0.961078	62.3751
PDE5A	1.99504	62.3025
BARX1	1.90719	62.2291
QSOX1	-0.642958	61.8834
RYR2	-1.79058	61.8625
WWC1	-1.69101	61.6227
PRELID3B	0.552407	61.5759
AL590617.2	1.35752	61.331
LIMA1	0.751921	61.225
SLC2A4RG	0.911389	61.1105
C1QTNF1	-1.61757	60.9648
ANKRD50	0.575232	60.9371
HSP90B1	0.368158	60.8992
ANKRD11	-0.606753	60.3388
ERO1A	0.754689	60.1799
PYGB	-0.38655	60.1046
PAPOLA	0.516851	60.0045
PGD	-0.778556	59.5331
SEMA7A	-0.982562	59.3207
RPL41	0.506148	59.2994
ARRDC3	0.947488	59.2161
PTGES	1.01118	59.0364
TRPV4	-1.15354	58.9952
AKT3	-0.658256	58.9218
CSF3	-2.68805	58.9194
ARPC5	-0.557779	58.9086
ANGPTL4	2.3494	58.8344
CXCL2	-1.52216	58.7431
NFE2L3	-0.927234	58.708
CMBL	0.990583	58.6964
IER3	-0.526939	58.6662
ADGRF1	-1.42479	58.5836
FAM84B	0.424941	58.5758
DYNC1H1	0.432754	58.5054
SLC7A11	-0.859853	58.416
TMX1	0.76445	58.2535
DLGAP5	0.744348	58.2412
UCHL5	-0.665991	58.1449
KLHL5	-0.812116	57.9943
COL4A2	-0.429036	57.8901
TNFRSF12A	-0.636231	57.8745
EXO1	-1.01963	57.8108
BCAM	1.32965	57.7862
PBX1	1.25915	57.5411
PTPRJ	0.65889	57.5079
HSBP1	-0.675212	57.3551
SMOX	0.814908	57.2933
NKILA	-2.02025	56.7677
EPRS	-0.47277	56.701
ZBTB7A	-1.04903	56.2502
FANCA	-1.12571	55.7761
ADIPOR1	-0.748073	55.7205
PARK7	-0.512901	55.5353
CTSA	0.6237	55.5345
COX4I1	-0.570841	55.2586
VAV3	2.9641	55.1944
C11orf68	-0.998744	55.1282
TMEM132A	-0.637819	54.8155
RELB	-1.267	54.5838
FGF2	1.13535	54.4474
NEK7	-0.727599	54.2899
PABPC1L	0.768613	54.2741
MSN	-0.409208	54.2109
RPN2	0.428873	54.1673
FAM20B	-0.697953	53.8872
MLLT11	-0.68413	53.6665
JUNB	-0.701254	53.6031
ALDH1A3	-0.491198	53.5863
PPP2R5C	0.735538	53.5058
RPL36AL	0.745034	53.4279
KDM3A	0.830933	53.4107
ITGA5	-0.485791	53.3505
AL035541.1	-1.77743	53.3036
KRT7	-2.00637	53.1069
SH2B3	-0.485164	52.9638
SPAG4	1.75439	52.9307
NEAT1	0.408818	52.5556
TGFB2	2.54131	52.2771
MAPK1IP1L	0.714174	52.2014
CIT	-0.800119	52.1804
TFRC	0.421687	51.8995
FRMD4B	-1.43211	51.863
LIMCH1	0.684631	51.6042
PTPN13	0.954306	51.564
BMP2	-1.52034	51.4986
IKZF2	-1.98415	51.4029
RCAN1	0.746862	51.3079
HLA-DPA1	0.609032	51.1711
RAB20	1.3489	51.0746
FASN	-0.388177	50.9307
COL6A1	0.622798	50.8992
CERKL	1.75977	50.8808
DTL	-0.770293	50.85
WWTR1	0.357618	50.7575
ZNF160	1.21244	50.7473
MT-ND1	0.364706	50.6352
LYPD1	-1.018	50.3774
PCOLCE	0.778311	50.3085
KIF14	-0.684379	50.2894
DNAJC5	0.581983	50.1904
AXL	-0.447414	50.1676
ARHGAP23	0.765193	50.1655
TTPAL	0.836554	50.0939
MMP1	1.78982	50.0047
GAPDH	0.309509	49.986
LAMB3	-0.92349	49.9704
SCD	0.344077	49.8412
AFAP1	0.482928	49.7943
AJAP1	-1.42304	49.7343
SSFA2	0.436639	49.5554
EPB41L3	4.35949	49.5115
HLA-DOA	1.96107	49.4236
SPEN	-0.629642	49.352
COL1A1	1.36038	49.2079
CYB5R2	-2.23156	48.9829
AURKAIP1	-0.708158	48.9674
NRN1	1.84285	48.9625
PNMA1	0.982276	48.9574
ZSWIM4	-1.10801	48.7882
CDC42BPB	0.630093	48.4965
NCAM1	-1.45331	48.4336
POMP	-0.594619	48.3569
DOT1L	-0.689654	48.2996
MRTO4	-0.780232	48.217
CCNG1	0.581065	47.8981
LAPTM5	1.79489	47.8896
STMN1	-0.525071	47.8015
MAP2	2.53021	47.7255
CCL2	-1.34666	47.6502
IFITM3	0.657492	47.5883
ZP4	-4.33493	47.5835
FKBP1A	-0.372137	47.3801
CCDC85B	-0.634247	47.2787
RHOJ	2.03229	47.0826
UBE2T	-1.00879	47.065
SLC7A1	-0.452369	47.0396
RRM2	-0.446768	47.0396
WNK4	0.782834	47.0347
PRDX6	-0.489522	47.0177
ATAD3A	-0.831389	46.9964
HMG20B	0.520157	46.8346
MGP	2.90381	46.6178
AGRN	-0.353045	46.531
EXOC3L2	4.31164	46.4783
MPI	0.793341	46.3294
LZTS1	1.40298	46.1236
EMILIN1	-0.650701	45.4041
KIAA1549L	-0.679809	45.2172
VTI1B	0.795349	45.1874
TLCD2	1.49054	45.1358
CAST	0.471103	45.1257
ETS1	-0.65053	45.0605
WWC3	-1.16415	45.0099
ATP5F1E	0.676219	44.8068
PLEKHA2	1.35438	44.4646
FOS	1.6052	44.4494
RPS29	0.706316	44.4453
TF	3.92616	44.4076
COL16A1	-0.853218	44.1882
ABR	-0.491	44.1858
ADGRL2	-1.15156	44.0874
UGCG	-0.719484	43.9885
FH	-0.61853	43.9386
RANGAP1	-0.444977	43.7972
LAMA1	2.53705	43.6955
THOC5	-0.709466	43.6673
AC141557.1	-0.946313	43.6673
CSPG4	-0.403376	43.6263
NUP58	-0.600057	43.464
TMX4	-0.50284	43.2784
PTPRN	1.65983	43.2363
CCDC80	1.58747	43.2153
PPP2R5E	0.7945	43.1952
RIMKLA	3.51109	43.0853
SPRR2D	-3.28885	43.045
ME1	0.832975	43.031
KYNU	-0.560906	42.9335
EXOC5	0.600125	42.8876
CROCC	-1.45072	42.8698
PAX8-AS1	-2.03073	42.8061
MARS	-0.41081	42.7726
PSMA3-AS1	0.944519	42.6516
GJB3	-1.89069	42.4763
ZDHHC20	-0.51807	42.4501
IDS	-0.802771	42.4255
RBM25	0.616684	42.396
SRSF5	0.512973	42.3773
KCNAB2	-1.55872	42.2847
EPS8L2	1.12937	42.1919
EPHA4	1.63015	42.0458
CELSR3	0.741873	41.9938
HLA-DRA	0.53149	41.9938
HOXB8	1.51865	41.9054
SPRY1	2.23057	41.6821
NCOR2	0.447282	41.681
C9orf3	0.77896	41.6076
COQ8A	-0.970099	41.5537
IPO9	-0.435547	41.4812
LPIN3	1.77138	41.4767
SEL1L	0.674703	41.3964
LINC01060	-2.31055	41.3765
PCNX1	0.731884	41.3635
PDIA3	0.399638	41.2712
KCNK1	-2.20296	41.1642
BACE2	-0.732372	41.1491
ABAT	-1.7044	41.0786
HBE1	-2.45267	40.9458
DUSP10	-1.57661	40.9397
ATP13A2	-0.744955	40.9382
NCOA3	0.628139	40.8827
DDX24	0.567692	40.8486
SLC45A3	-1.12097	40.7543
SOAT1	-0.677539	40.6792
SYNJ2BP	0.833854	40.6637
DDOST	-0.424833	40.3498
CLSTN1	-0.552163	40.2717
UBE2S	-0.502174	40.1775
BOC	2.45298	40.1774
SLC12A7	-1.00563	40.1466
ACAP3	-0.768821	40.1178
CUL4B	0.594983	40.0608
SLC24A3	-3.67374	40.0377
DCAF5	0.816951	39.9722
EMP1	-0.447586	39.9189
KCTD3	-0.566519	39.9189
VAPB	0.63373	39.7321
KRT15	-2.08533	39.6301
SERTAD4	-0.689043	39.6168
OPRD1	-1.22993	39.6062
MCM7	-0.400026	39.5876
CHRNA9	2.95794	39.5281
G3BP1	-0.343703	39.5247
RHOBTB3	0.69337	39.5179
USP12	-0.821172	39.4871
NFKBIZ	-0.747897	39.47
TUFMP1	-2.94077	39.4019
NR1H3	1.08407	39.1609
ALPK2	1.28724	39.1473
IKBKE	-0.978395	39.0606
TP53	-0.701002	39.0209
ERO1B	0.893913	38.9549
MT-ND4	0.330778	38.9392
ATAD3B	-0.749045	38.896
VAT1L	-7.48332	38.7745
HLA-DMA	0.924877	38.7507
RNF44	-0.808627	38.7276
ECE1	-0.624563	38.6735
MAP1B	0.533636	38.6389
GMFB	0.600477	38.4891
RER1	-0.548745	38.4423
RPL21	-0.436073	38.3443
NECAP2	-0.82333	38.3427
RNF150	1.75672	38.2845
PPFIBP1	-0.405248	38.236
VLDLR	1.2346	38.1589
MOV10	0.611548	38.1556
UBE4B	-0.684098	38.1205
DDI2	-0.789875	38.1085
ARF6	0.526874	38.0709
FKBP4	-0.480234	37.9695
YLPM1	0.574507	37.9347
HDAC9	-1.37751	37.9117
ATP10A	-2.18753	37.8522
GPRC5A	-0.336342	37.7929
AC244153.1	2.2961	37.7857
MAP3K9	1.15791	37.7655
SEMA4B	0.85746	37.7564
C1QTNF6	1.91482	37.5655
AL365181.3	-0.592948	37.5605
SDHB	-0.673404	37.535
PCDHB13	1.77902	37.3114
SINHCAF	-0.54445	37.2741
SNRPN	0.594369	37.1381
BTBD11	-2.67364	37.1278
FTH1	0.2616	37.1097
MTHFD2	-0.480052	37.0989
NTSR1	-2.6281	37.0266
CENPJ	-0.946533	37.0246
EIF4G3	-0.46566	37.0095
AC092821.1	-0.900667	36.9311
ARHGDIA	-0.389499	36.7803
INTS11	-0.573409	36.6488
CCNL2	-0.536822	36.6297
TENM3	0.526408	36.6229
ZNF512B	0.553854	36.5879
MAFF	-1.05092	36.5802
CD82	-1.45427	36.5068
MAFK	-0.867109	36.3429
WRAP73	-0.902324	36.2675
NORAD	-0.300515	36.2513
CPSF2	0.55472	36.1408
MSC	-1.55746	36.1017
CALR	0.311061	35.9933
DAAM2	-1.21026	35.9276
GLIS3	-0.692889	35.845
ZC3H18	-0.647192	35.7811
SYTL5	-0.519833	35.6071
FXYD3	1.07478	35.4873
TRPC4	3.13298	35.4861
CHST11	0.523136	35.4727
SYNJ2	-0.583194	35.4434
ENO1	-0.271796	35.437
ZCCHC14	-0.855366	35.4254
SNX9	-0.740751	35.4089
KCNG1	-0.951575	35.3802
PIM1	-1.42572	35.3714
PFDN2	-0.615265	35.3498
PLEKHM2	-0.678894	35.3189
ISG20	0.726076	35.1753
KIFC3	-0.503218	35.032
SSU72	-0.575397	34.9921
KCND1	1.67898	34.8785
EIF2S1	0.479703	34.8303
BVES	1.33532	34.8111
TPR	-0.345581	34.796
EBF3	-0.953887	34.7247
ITPR2	0.760938	34.6559
GPCPD1	0.813369	34.55
NET1	-0.530774	34.5059
B3GNT5	-1.31321	34.3732
H3F3A	-0.568165	34.3689
SMARCC1	-0.372094	34.3466
ICMT	-0.534328	34.2925
HHEX	-1.14258	34.2082
TNFRSF10B	-0.485843	34.2082
SEL1L3	0.741572	34.1973
RAD23A	-0.431509	34.1373
RRAGA	0.526531	34.137
ITM2B	0.489002	34.1243
RHOQ	0.712409	33.9352
THRB	1.25557	33.8732
MT-ND6	0.353807	33.7119
EPHA3	0.632583	33.6947
CTSB	-0.442416	33.6862
GALNT10	0.734698	33.6816
SLC37A2	-0.917043	33.676
PIAS4	-1.16337	33.5489
TLE3	-0.9484	33.4329
RAB15	1.30643	33.2948
SLC1A3	1.39949	33.2941
APOBEC3G	-0.755432	33.2743
DLST	0.57418	33.1421
MIR210HG	2.25034	33.0297
FAT3	-2.0222	33.0242
IRF2BPL	0.564838	33.0013
ZNF853	1.72382	32.886
GYS1	0.490126	32.8656
ZNF702P	1.88405	32.8086
E2F1	-0.826275	32.7193
STAT5A	-1.00089	32.685
EPHA7	-1.03495	32.6146
ECM1	-1.25334	32.5902
UHRF2	-0.636707	32.5509
CAMK2N1	-1.19947	32.5309
ZMYM3	0.602586	32.5223
UACA	-0.641872	32.4695
PDK1	0.872473	32.4519
TNXB	2.56613	32.439
MBTPS1	-0.490304	32.4294
AARS	-0.342494	32.3922
HYOU1	0.338451	32.2705
NR2F2	0.580838	32.2561
DARS2	-0.515899	32.2126
ARHGEF28	-1.03064	32.1877
NR1D2	-0.658034	32.0966
USP53	-0.605484	32.0837
COTL1	-0.327849	32.0154
IARS2	-0.374969	31.9754
RPL22	-0.417814	31.9317
GDI1	-0.460129	31.7999
MT-CYB	0.247998	31.7995
S100A13	-0.647178	31.748
ZNF208	2.22961	31.7355
C12orf75	-0.641023	31.7113
TOP1	0.34998	31.6901
FLRT2	-1.41917	31.6474
LDLR	-0.346641	31.6428
LTBP3	0.307853	31.6383
PRKCD	-0.613486	31.6315
ZNF676	3.01181	31.5793
OSBPL10	0.460467	31.5663
NAV3	-2.22166	31.5652
SLFN5	-0.46424	31.4876
CDC42EP3	-0.677437	31.4829
PSAT1	-0.434736	31.4562
MCM2	-0.397407	31.449
LPXN	-0.921326	31.449
COLEC12	1.95503	31.4306
PIK3R1	0.7688	31.4272
B3GAT1	-2.48205	31.3961
AC116565.2	3.25285	31.3528
TXNRD1	-0.316293	31.2847
LAMB2	0.404824	31.2827
CTHRC1	-0.807842	31.2716
TMC6	0.859733	31.2646
AURKA	0.412272	31.2215
IER5	-0.78309	31.1595
DENND5B	0.650694	31.146
EFEMP1	1.11065	31.1055
PPIF	-0.496756	31.0943
HP1BP3	-0.454564	31.0818
FKBP10	0.35318	31.0795
AEN	0.536967	31.0527
AKAP1	0.565432	31.0501
CDK18	-1.35971	30.9198
CERS2	-0.38071	30.8418
CNIH1	0.545745	30.8159
MYO1E	-0.397322	30.7488
H19	3.25341	30.7294
TOR4A	1.37228	30.7132
SERINC2	-0.736029	30.7019
MTMR6	-0.753719	30.6921
GLUL	-2.03472	30.6288
PSAP	0.294849	30.6058
PFKL	0.525226	30.6048
AHNAK	0.284973	30.5839
MMP24OS	0.895777	30.572
TLE4	0.544268	30.546
ACTR10	0.768633	30.5285
CTSC	-0.344449	30.4997
SAP18	-0.578795	30.4996
PSEN1	0.663698	30.4789
IL18	2.38133	30.459
LUM	2.17072	30.4537
RCOR1	0.625734	30.4188
GLB1L2	-1.23414	30.4004
C19orf33	2.20063	30.396
TMSB4X	0.571973	30.3505
TBC1D9	-0.825412	30.3202
NFATC2	0.681449	30.3146
MEGF10	4.16569	30.116
SDE2	-0.773792	29.9472
CD99	0.780831	29.9134
GNS	0.491433	29.8871
KLC2	-0.612211	29.8594
MTA1	0.510012	29.837
WNT9A	-1.73309	29.7988
SALL4	2.44039	29.7959
TGFB1	0.527494	29.7784
SZRD1	-0.487926	29.6671
DOCK11	1.18704	29.6359
NSD2	-0.365061	29.6129
SDC2	0.907968	29.5619
KDM5B	-0.451402	29.5477
HOXA5	1.09122	29.5442
DENND2A	1.73583	29.5442
ZNF654	0.794249	29.4462
PLAUR	-0.768947	29.3971
KANK1	-0.653756	29.3879
STAT3	0.423908	29.3833
LAMC1	-0.264304	29.3796
SEMA6B	-0.772121	29.3258
KATNAL1	-1.06918	29.2519
DFFA	-0.600006	29.1844
MYL6B	0.582918	29.154
FGFR1	-0.8344	29.0966
SLC39A9	0.562531	29.0787
BEX3	0.656356	29.0477
MDGA2	3.18213	29.0395
DIDO1	0.383784	29
EBI3	-1.25462	28.9942
PRDM2	-0.895213	28.9032
IL1RAPL1	-1.25389	28.8358
NADK	-0.627064	28.8306
CAPN5	-0.68824	28.7845
WIPF1	-0.51593	28.7843
PDLIM4	-0.599424	28.7819
MT-CO2	0.545513	28.7743
ZNF528	1.90906	28.7635
EIF4EBP1	-0.534936	28.7516
KDM4B	0.779228	28.7236
TMEM201	-0.922207	28.696
ADNP	0.346279	28.6578
PSMC6	0.536766	28.6084
HOMER3	-0.682605	28.4353
BRCA2	-0.973147	28.3327
SLITRK4	-3.39368	28.3258
HDLBP	0.305699	28.2941
NAT10	0.435072	28.2845
SPON2	1.21168	28.2607
DDX21	-0.309874	28.2459
IRAK2	-1.21259	28.2384
YY1	0.478716	28.1264
STX16	0.412725	28.066
ADRM1	0.369568	28.0421
BCL2A1	-3.70449	28.0299
NREP	0.637838	27.9602
TAF5L	-0.643751	27.933
ZC3H14	0.563014	27.92
TAGLN3	-1.71179	27.9051
AP2M1	0.303413	27.9018
PRMT1	-0.388783	27.8613
SHMT2	-0.367456	27.8356
POLR3D	-0.595829	27.8255
ETHE1	-0.764507	27.8233
AMOTL1	-0.362036	27.8134
AKT1	0.438041	27.7811
PIK3R3	1.08855	27.7482
SPOCK1	0.486559	27.6555
SEPT14	3.90224	27.629
PPIB	0.384258	27.5862
TCEAL4	0.847505	27.577
PCDHB7	1.3927	27.546
PDIA6	0.356283	27.54
PPP4R3A	0.586808	27.5332
MT-TP	0.707723	27.5162
ERRFI1	-0.338215	27.5142
SMURF2	-0.502519	27.5131
FLT1	-1.31552	27.4756
GART	-0.410113	27.4264
VASN	1.61654	27.3747
MELTF	-0.441485	27.3046
ATG2B	0.711893	27.2498
FLG	0.758646	27.2321
MYO19	-0.459705	27.1715
CTNNBIP1	-1.08735	27.1529
DLK2	1.58968	27.1467
GDE1	0.54404	27.1171
SLC12A8	1.87522	26.9953
MCM3	-0.446522	26.9847
CALM1	0.397527	26.9847
PTPN12	-0.399346	26.9673
TUBB3	-0.719746	26.9496
MET	-0.387167	26.8473
CCDC102B	0.879087	26.8473
RNF182	-1.15962	26.8459
SYNGR1	1.13759	26.8413
MPP5	0.570049	26.8357
GPX3	1.14663	26.8266
MT-ND5	0.252912	26.7948
ZNF329	1.47215	26.7587
APOBEC3B	-0.89467	26.7286
MEIS2	0.706065	26.7056
PLAT	0.487054	26.6653
ADSS	-0.489713	26.6537
H6PD	-0.720224	26.6352
SEPT2	0.321249	26.5645
PNP	-0.687706	26.5645
SLC25A1	0.527015	26.4578
GPAT3	0.399637	26.4145
TTC13	-0.970058	26.3986
LRRC47	-0.58639	26.3795
ARHGAP28	2.88944	26.3707
MON2	0.515528	26.3664
SLC44A1	0.416001	26.3664
S100A6	-0.320093	26.3251
ARHGAP26	0.778218	26.2983
ZC3H7B	-0.449819	26.2813
ARMCX4	1.58921	26.2568
LINC02241	-7.30899	26.2288
SLC43A3	-0.479127	26.2284
ADAMTS4	2.4585	26.1697
ARFGEF2	0.403253	26.0355
PTK7	0.644541	26.0152
B4GALT6	-0.645478	26.0152
SLC25A37	-0.401468	25.9739
C1orf198	-0.780466	25.9683
NFKB1	-0.533765	25.9533
CDC42EP1	1.54018	25.9457
EIF5	0.335971	25.8548
DDR2	0.456531	25.8521
RTRAF	0.564207	25.8164
TENM2	-1.17342	25.7424
UGP2	0.55181	25.7292
IGFBP2	1.09614	25.656
HSDL1	-0.803633	25.5319
PLCXD1	0.650491	25.513
EMP2	0.453166	25.4914
KIF1B	-0.50556	25.4793
PRCP	0.645925	25.4506
CCDC85C	0.77232	25.418
ARHGEF11	-0.420583	25.344
RBPMS	1.06195	25.3317
SAMD4A	1.1521	25.3205
TCF3	-0.803943	25.3144
MYEF2	-1.1525	25.2403
ZNF629	0.727467	25.2255
CHST1	-0.82102	25.1581
RNF19B	-0.94716	25.1191
DUSP5	-1.02169	25.0903
MT-TN	0.650703	25.0863
PDP1	0.39796	25.0776
PRKCH	0.975072	25.0413
CTNNAL1	-0.550586	25.0342
RAB7B	-2.24046	24.9815
TP73	-1.7253	24.9292
AGTRAP	-0.870018	24.919
AREL1	0.537962	24.8479
GADD45A	-0.798675	24.8118
VEGFC	0.770502	24.7813
ACP2	0.696085	24.74
SKA3	-0.788799	24.684
ABTB1	-0.922026	24.6322
DEF8	-0.68084	24.5822
EIF2B2	0.601689	24.5762
WWP2	0.469416	24.5541
C15orf54	-2.25631	24.5482
ELMO1	-0.806766	24.5438
DMKN	1.7256	24.5395
AL031282.1	-2.01486	24.51
PAK3	2.19677	24.4767
PLPP3	0.846931	24.4038
MARK3	0.473093	24.4028
ADGRA3	-0.505936	24.3914
TNFSF9	-1.21634	24.3557
RBM39	0.30777	24.346
MFN2	-0.405822	24.3403
MAGED1	0.444658	24.3282
COL8A1	1.18341	24.2899
OR51B4	-3.46386	24.2555
SERTAD2	-0.580751	24.2459
ZNF229	1.1082	24.2299
ARAP3	-0.504112	24.2299
ROBO1	0.429201	24.2242
PSPC1	-0.53152	24.198
CHRDL1	1.35864	24.195
CROCCP2	-0.95875	24.1703
CTGF	-0.710153	24.1458
TFAP2A	0.966686	24.1178
TNFRSF1A	0.366761	24.1
ARHGAP31	-0.933925	24.075
LATS2	-0.782373	23.988
FCF1	0.58886	23.9818
CDC25A	-0.644075	23.9644
NBPF1	-0.91	23.9505
STIM2	-0.528855	23.8353
STX1A	-0.729848	23.8305
RPTOR	0.51267	23.8048
USP48	-0.545869	23.6638
SIK2	0.580868	23.6462
ACTN4	-0.219624	23.636
PUM3	-0.413437	23.6299
BRIX1	-0.544438	23.6
IQGAP2	-1.32631	23.5746
TFB1M	-0.782944	23.5471
DOCK2	1.06394	23.5358
TMEM38A	2.24748	23.5226
SREBF2	-0.40778	23.5117
CD9	-0.52543	23.49
PFKFB3	-0.499698	23.4828
MLLT6	-0.445104	23.4488
ARID5B	0.716126	23.384
FAM20C	-0.493079	23.383
SCNN1A	1.95115	23.3216
AC240274.1	-0.973421	23.246
JAG1	-0.658131	23.215
CTSK	-2.47888	23.2143
ANP32E	-0.362221	23.1999
RBMS3	1.13359	23.1785
USP10	-0.498193	23.1672
MCL1	-0.240054	23.1636
UBE2J2	-0.537627	23.1253
ENG	0.478052	23.121
FREM2	0.775394	23.1123
YTHDF1	0.487834	23.0809
UBXN7	0.54549	23.08
FREM1	1.6588	23.0797
GNG4	-0.702284	23.045
EXT1	0.507627	23.0226
CNTN1	-4.0201	23.0047
PHF2P2	-1.2537	22.9999
CLDN1	1.93477	22.978
GAA	-0.679713	22.9701
MUC1	1.38755	22.9653
GPATCH2L	0.541844	22.9403
ZNF320	0.944007	22.9302
IDH1	0.46971	22.8567
SMC3	-0.374813	22.8119
INF2	0.460983	22.7823
IFFO2	-0.69942	22.7617
CORO2A	0.958228	22.7459
GEM	-1.6363	22.6809
USP43	-1.21018	22.6455
GJC2	1.97463	22.625
NCOA5	0.525857	22.6186
OSBPL3	-0.575747	22.6182
ZC3H12A	-0.833243	22.6108
KCNN4	-0.433928	22.5848
CAPZB	-0.37386	22.5284
THBS3	0.647715	22.5177
ZNF585B	1.45879	22.5125
EGR3	-1.24853	22.5037
CEP250	0.455177	22.4144
IVD	0.524186	22.3939
MT-CO3	0.261274	22.3734
ERP44	0.592397	22.3588
ISLR	-1.01807	22.3562
HS6ST3	2.92393	22.3337
IRF2BP2	-0.567984	22.3267
FNTB	1.21594	22.3201
FITM2	0.726395	22.316
IL10	-3.31565	22.3106
MME	-4.1438	22.2719
COA1	-0.43272	22.2548
EMC1	-0.443462	22.2529
PSMA3	0.476236	22.2493
TTC30A	1.05162	22.2177
SPTLC2	0.555668	22.217
PLXNA2	-1.67393	22.1864
TRIO	-0.349234	22.1772
NME4	0.454947	22.1506
SIVA1	0.718539	22.1296
ACBD3	-0.498733	22.1181
C6orf141	0.763554	22.1181
RTF2	0.375056	22.114
GSAP	-1.05699	22.1042
BST2	1.77237	22.0621
ATP6V0A4	-1.33583	21.9655
IFNGR2	-0.614138	21.9574
NID1	0.290624	21.9387
CCBE1	-2.46036	21.9253
SULT1B1	-2.93093	21.9244
HNRNPAB	-0.322212	21.8849
UHRF1	-0.444059	21.8794
ATP5MPL	0.687474	21.8656
RXRG	-3.27181	21.856
ESPN	1.22004	21.8342
PDLIM5	0.479623	21.7587
GPR153	-0.638476	21.7539
TNS2	0.434257	21.7159
PCLO	0.637809	21.6602
ITGA7	1.12132	21.5743
CFAP97	-0.466755	21.5495
ENO2	0.539634	21.5102
BCL3	0.753539	21.5093
F2RL2	1.47598	21.5084
MAP2K3	-0.568668	21.501
ELOB	0.482226	21.496
MARCKS	0.574627	21.4802
TMTC1	1.33291	21.3812
PLIN2	0.277782	21.3787
TSHZ1	0.580774	21.3763
OPTN	-0.675499	21.3763
UBQLN4	-0.40123	21.3432
PTPN22	-2.09117	21.328
ZWINT	-0.513186	21.32
SOCS4	0.563165	21.2514
HNRNPH2	0.482412	21.1173
DMPK	0.655463	21.1132
AL445471.1	-2.71743	21.1063
TPM2	0.388259	21.0717
FANCM	0.823107	21.0709
ACOX1	0.626377	21.0654
SRM	-0.528193	21.0333
VIPR1	1.11182	21.0012
LRP8	-0.418695	20.9815
STC2	0.673122	20.9707
PAWR	-0.54235	20.9475
RNF6	-0.567707	20.9178
KLHL17	-0.87823	20.8247
STEAP3	-1.23593	20.8165
SCG5	-1.60423	20.7938
HK1	0.358331	20.7851
PALM	1.49854	20.7769
RBL1	-0.651642	20.7735
RSAD1	-0.555107	20.7533
NLRP1	-0.87901	20.7373
SLC25A42	1.06292	20.7206
RARB	2.48713	20.7162
CEBPD	0.945449	20.6814
RRP15	-0.665175	20.6425
CHMP1A	-0.515227	20.6034
GNL3	-0.363079	20.5971
SLC2A1	0.298784	20.585
MLEC	0.308544	20.5519
CYP1A1	1.98692	20.5512
EYA1	-0.896325	20.5378
CITED4	-0.834819	20.4911
TRO	2.09578	20.4853
FUT11	0.819593	20.48
PLOD1	-0.335132	20.4313
ADCY3	-0.517131	20.4236
SSH1	-0.399145	20.4161
LRRC59	-0.288588	20.3669
NRDE2	0.814757	20.3469
MOXD1	1.03958	20.315
GCNT1	1.22577	20.2887
AC020916.1	-0.956426	20.2685
TCOF1	-0.298724	20.255
ARNTL2	-0.873029	20.2452
DNAJC3	0.403738	20.2377
JOSD1	-0.593967	20.2372
DDX11	-0.46816	20.2149
TOR1AIP2	-0.373899	20.1937
FN1	-0.281922	20.1735
SEPT6	0.762572	20.153
MRPL20	-0.527307	20.1329
GRK3	3.44801	20.1181
LRRC8D	0.580114	20.1171
ABCA1	0.702912	20.1139
AC245595.1	1.75802	20.1009
BCAP31	-0.298011	20.0855
LTBP2	-0.94511	20.0388
GPC6	0.735835	20.0346
ABCA2	-0.608263	20.0223
PDE1C	-0.3889	20.0167
MIA3	-0.449534	20.0139
LRPAP1	0.4532	19.9883
PPP1R15A	-0.580283	19.9685
TAF7	0.359053	19.9194
TPT1	0.223902	19.9152
PREP	0.487452	19.8874
STAU1	0.277261	19.8479
SOX13	-0.957441	19.8453
MTOR	-0.419082	19.8243
SIDT2	0.555271	19.8228
ABCA7	0.860933	19.8119
TNFRSF25	-0.895858	19.8055
KRT14	-1.2785	19.8033
ZNF347	1.14774	19.7765
TMEM158	-1.28253	19.7603
KANK2	0.409365	19.7559
MCM4	-0.291564	19.7272
PCDHB5	0.924675	19.7156
CCDC9B	-0.347383	19.7136
SOBP	1.04863	19.7098
PNRC1	0.83298	19.6977
RGS2	0.962592	19.689
CENPU	-0.538878	19.679
GGA2	0.443251	19.6556
PA2G4	0.250051	19.6543
ZNF536	-1.96073	19.6491
RALGPS2	-0.460453	19.6491
AL358334.2	2.12337	19.6385
DBNDD1	-0.752942	19.6321
CCSAP	-0.590923	19.6217
SLAIN1	1.16834	19.6034
CDH11	-3.53562	19.5794
TAF4B	-1.06357	19.5724
MUC5AC	-3.98727	19.5643
MYBBP1A	-0.368266	19.5055
MICALL2	0.633212	19.494
MT-ND3	0.299754	19.4405
PREX1	-0.414411	19.4402
MAGEA1	1.82173	19.4128
BRINP2	-3.48308	19.3997
TWF2	-0.429258	19.3952
GINS2	-0.931527	19.3933
QPRT	4.23262	19.3622
SNTA1	1.0603	19.3515
MAPKAPK2	-0.484758	19.3452
TRIM2	0.468969	19.3347
EHBP1	-0.494318	19.3203
MYBL2	0.338863	19.2948
ATAD2	-0.374446	19.2817
POLR3E	-0.46773	19.2656
S100A2	-0.751399	19.2077
DACH1	3.30742	19.1991
PCDHB8	1.11003	19.1894
ZNF525	1.63755	19.1846
SEMA3D	1.44936	19.1779
ST3GAL5	0.7168	19.1494
INSR	-0.887331	19.1223
CORO2B	-1.04528	19.1204
XPR1	-0.592499	19.1038
KLF13	-0.702564	19.0577
ZNF704	-2.01802	19.0521
SOX12	0.594743	19.0227
BLCAP	0.582323	19.0227
IGFBP4	0.332936	19.0143
GMIP	0.661059	19.0029
NELFCD	0.342085	18.9623
GTF3A	-0.523504	18.9358
ATP6V0B	-0.426599	18.9358
SLC30A1	0.534062	18.9315
ARID4B	-0.482553	18.893
SAMD11	1.07531	18.8808
NEMF	0.594645	18.8801
NOTCH2	-0.301334	18.874
BDNF	1.27051	18.8611
TEK	3.2657	18.8582
MAP4K5	0.492725	18.8578
DKC1	-0.330429	18.8514
CTPS1	-0.378226	18.8481
BLACAT1	-1.44549	18.8443
FAM20A	1.90853	18.8428
CPVL	1.22096	18.8349
PDGFB	-2.89084	18.8284
AC124864.2	3.70055	18.8175
TUBA1B	-0.222776	18.8172
PSD4	-1.57121	18.7901
GRID2	-3.38034	18.7813
ANP32A	0.319084	18.7706
RAB29	-0.719229	18.7593
EXOSC10	-0.484783	18.7182
UBE2O	0.421039	18.7142
UBALD2	-0.554242	18.7029
COL5A2	0.290422	18.7029
NOX4	-1.46969	18.6995
SNX1	0.314037	18.6963
ATG14	0.841745	18.6621
ADSSL1	1.68812	18.6438
ERH	0.347784	18.6384
SLC25A36	0.430291	18.6364
MPHOSPH8	-0.586346	18.6095
HSDL2	0.428283	18.6019
SORCS2	1.72507	18.5738
RNF24	0.533032	18.5538
RUSC2	-0.607425	18.5301
CD70	-0.532513	18.5085
LINC00511	0.503438	18.5048
ZNF470	1.08477	18.4643
PTPN14	-0.324557	18.4605
ETV4	-0.322681	18.4512
LMNA	-0.21832	18.4104
MIR222HG	-0.817563	18.3849
CDCA7L	-0.484781	18.3447
MAST4	-1.25555	18.3421
ORAI2	0.391679	18.3189
SATB1	-1.01324	18.2473
ITPKB	-0.828341	18.2298
CAMK4	-0.440353	18.2298
PCNA	-0.298026	18.204
CHURC1	0.79139	18.1894
MMP2	0.24401	18.1631
ZNF793	1.78368	18.087
IQGAP3	-0.390683	18.076
AMACR	-0.775538	18.0508
SERPINA1	-0.976751	18.0317
STT3A	0.299914	18.0241
FIBP	0.356849	17.9826
IL18R1	-1.23965	17.9622
PLPP2	-0.487551	17.9425
SERPINF1	1.47459	17.9393
INTS6	0.527747	17.9386
NPEPPS	0.341496	17.9066
FOSL2	0.380371	17.8951
LMO7	-0.699555	17.8951
DYSF	1.55768	17.8847
DDX17	0.267802	17.7018
PAM	0.426467	17.6812
NOVA1	1.66938	17.6511
GPC1	0.567429	17.6454
SEMA4C	-0.476562	17.64
LHX8	-2.88537	17.5842
ANKZF1	0.559105	17.5357
CADM3	3.10431	17.5211
LY6E	0.340672	17.5124
ASTN1	-2.61779	17.5073
LOXL4	0.298177	17.4833
CTSL	0.390516	17.465
ICK	0.900344	17.4615
CEP55	-0.407407	17.4593
IL37	-3.6821	17.4436
CYBA	0.462409	17.438
HKR1	0.786518	17.4155
PLXNA1	-0.426796	17.412
SLC35E2B	-0.516748	17.4086
DNAH2	0.661534	17.3994
BRF1	0.631699	17.3993
CSE1L	0.259534	17.3662
SLC23A2	-0.512062	17.3309
SMG7	-0.391181	17.3058
KCNJ12	1.35444	17.2923
NMNAT2	-0.614417	17.2921
LAPTM4A	0.32561	17.2912
NRIP1	0.317735	17.286
RRP12	-0.366052	17.2584
SLC25A29	0.553797	17.2532
STXBP1	-0.446799	17.2411
ELMO2	0.517046	17.2294
DDAH2	0.844791	17.225
NCOR1P2	2.20673	17.2232
KAT2B	0.589232	17.2205
SLC25A33	-0.97073	17.2168
SIRPA	-0.964826	17.2014
EPAS1	1.41504	17.1953
TM4SF18	-1.73484	17.1916
ZBTB38	-0.24969	17.1774
DAB2IP	-0.582914	17.172
UQCRC2	0.342704	17.1536
TMTC4	-0.925323	17.1472
COL22A1	-2.95964	17.1425
LZTS2	0.332529	17.1301
CDH7	2.96559	17.092
KIF1A	-1.46426	17.0728
ZNF598	-0.378771	17.0722
MT-ND4L	0.26482	17.0691
ACP6	0.537754	17.067
TPM1	-0.309334	17.057
PDS5B	-0.525107	17.043
ST6GAL1	-0.664738	17.0424
MTG2	0.436903	17.0218
PLXNB1	-0.534637	17.012
SLC44A5	-2.36702	16.9885
SCPEP1	0.522369	16.9849
TNFAIP2	0.377818	16.9695
ITPRIPL2	-0.417256	16.9689
IFI35	0.650788	16.9674
FBLN1	1.69765	16.899
SLC39A14	-0.302475	16.859
CD83	-1.20699	16.8017
PLAGL1	1.25025	16.7919
AC003973.3	1.84115	16.7781
JADE2	-0.363598	16.77
BTG3	-0.790815	16.7679
CRABP2	2.31952	16.761
MAGEC2	-0.430434	16.7549
CAT	0.426926	16.7549
HPRT1	0.519202	16.7149
LRRFIP1	-0.380097	16.7113
NCAPG	-0.309081	16.7112
L3MBTL1	1.33215	16.6971
LIFR	0.871023	16.6932
AMMECR1	0.70485	16.6786
GRB10	-1.02147	16.678
PLXNB3	0.404014	16.6537
DYRK3	-0.880526	16.6437
DAPK1	1.64198	16.6412
PCDHB14	1.76778	16.6361
CXXC5	-0.502062	16.6358
NPTX2	-1.36818	16.623
METTL13	-0.407789	16.6125
ZNF274	0.670217	16.5964
SGSM2	0.430836	16.5824
PHF10	-0.477335	16.5798
TCP1	-0.264537	16.5573
KIRREL1	0.25836	16.5481
SOHLH2	0.838677	16.5383
GPR173	5.96789	16.4832
EMC8	-0.678825	16.4709
RORA	1.56868	16.4704
PPP1R13B	0.868882	16.4011
HLA-DMB	0.923912	16.3966
SERPINB8	-0.598163	16.3913
NANOS1	1.4111	16.388
STAT6	-0.389075	16.382
NEDD1	-0.563484	16.3508
HIVEP2	-0.579203	16.3421
KLF11	-1.28726	16.3244
ITGB4	-0.502464	16.2889
PCDHB17P	1.23275	16.2889
LAMC2	-1.4954	16.2839
SYNE2	0.48649	16.2611
COL13A1	-0.756638	16.245
ANGPTL2	-0.822024	16.2428
SYS1	0.521427	16.2279
NOP56	-0.278426	16.2262
OLMALINC	-0.803944	16.2162
PLXNA4	2.86841	16.1647
DNAJC6	-0.622997	16.1207
ASRGL1	0.97903	16.1135
YBX3	-0.302863	16.099
IGFBP6	0.432693	16.076
ARHGAP45	0.984186	16.0745
TRIM8	-0.490169	16.0731
LAMP2	0.360917	16.0328
PYCR1	-0.637693	16.0255
EIF4E3	2.97019	16.0253
APOBEC3C	-0.468961	16.0154
RNF145	0.25532	15.9909
C19orf71	0.763768	15.9843
SPARC	-0.18393	15.9812
APOE	2.45956	15.9694
HMGN2	0.251367	15.9519
TMEM183A	-0.442554	15.9502
UBQLN1	-0.280274	15.8998
ARHGAP44	1.4673	15.8554
SNW1	0.417343	15.8543
DOCK4	-0.500606	15.8102
NDRG1	0.422304	15.7935
NPHP4	-0.846345	15.7801
PIGA	0.649985	15.7622
ZNF584	0.943813	15.7616
MIR100HG	-0.449794	15.7153
GPRIN3	1.87909	15.7078
FBXO31	-0.77968	15.7028
BZW1	0.286054	15.6995
PRUNE2	1.45611	15.6968
ZDBF2	0.66877	15.6913
C1orf43	-0.274759	15.6733
KIF5C	-1.05792	15.6727
NF2	-0.434287	15.6709
LAMP1	0.322329	15.6049
ZBTB46	0.925961	15.5982
GATA3	1.33077	15.5982
TRIM47	-0.771248	15.598
NCALD	1.44922	15.5969
BCYRN1	1.40457	15.5951
SORBS3	0.500862	15.5773
CDT1	-0.611383	15.5708
SDCCAG8	-0.69941	15.5693
REXO2	0.407379	15.5337
RHOB	-0.398972	15.5323
ZNF778	-0.815165	15.528
BTBD7	0.553289	15.5195
SERINC3	0.263998	15.5145
COL12A1	-0.341873	15.4872
PSMD2	-0.228993	15.4872
SLFN11	-0.552823	15.4644
ARL8A	-0.751302	15.4162
LTBP4	-0.393668	15.4012
LINC02367	-0.805874	15.3748
LIMD2	0.593121	15.3573
LAMB1	0.183046	15.3508
THSD7A	2.95085	15.3235
B4GALT5	0.334148	15.3195
CYP4V2	-0.950356	15.3037
EXOSC5	-0.595105	15.3007
ZSWIM5	1.85286	15.2845
ERC1	0.402496	15.2812
LEMD1	-1.88581	15.28
LDB2	-2.1909	15.2498
MRPS30	-0.442149	15.2447
ATOX1	-0.603349	15.2348
NLGN4X	0.420988	15.2214
LMAN2	0.32262	15.215
SPATA20	0.472403	15.1688
GSE1	-0.574596	15.1655
TNFRSF10A	-0.781477	15.1595
PPME1	0.415898	15.152
NECTIN2	0.518329	15.1317
TPM3	-0.199923	15.1273
NUP133	-0.396162	15.0959
TLDC1	-0.645643	15.0931
NRG1	-1.01563	15.0931
PRIM1	-0.620068	15.0763
AP1S1	-0.312098	15.0711
ERGIC3	0.330608	15.0637
DBNL	0.311699	15.0442
SMTN	-0.413411	15.0398
NOL6	-0.277707	15.039
GNPNAT1	0.427795	15.0081
STIP1	-0.215301	14.987
TNIP1	-0.301025	14.9605
SMAD3	-0.305018	14.8702
SRSF6	0.280936	14.8206
ZNF772	0.866678	14.815
UAP1	-0.298072	14.8088
RNF157	-0.911221	14.7854
TXNDC17	0.491233	14.7629
SEC61G	0.420035	14.7325
KIAA0319L	0.371726	14.7297
ADAMTS3	0.952442	14.7139
COQ6	0.956017	14.7126
FAM83H	-2.31389	14.6973
ACOT2	0.778398	14.6881
DKK3	0.782169	14.6477
NCOA7	0.442368	14.6269
CEP164	0.446579	14.6214
COP1	-0.526225	14.6167
TRIM62	0.556353	14.6082
CLIP2	-0.532855	14.5975
ELL2	0.460546	14.593
NAA30	0.617783	14.5907
VPS13D	-0.451967	14.5842
RGL1	0.768714	14.5604
PITPNC1	-0.567637	14.5325
TXNDC15	0.558826	14.5131
KRT9	-2.67749	14.513
CALM2	-0.20271	14.507
SNRPE	-0.391739	14.5021
CAPS	-0.408796	14.4973
VASH1	0.863393	14.4902
UNC13A	-1.2788	14.4882
AC023824.1	-3.09973	14.4772
AL354719.2	-1.08784	14.4563
ABCC2	-0.430722	14.4563
MAP1LC3B	-0.496835	14.4015
TAF1A	-0.712637	14.3978
ZNF770	0.463509	14.3962
UCK2	-0.386485	14.3962
RLF	0.574678	14.3919
LPGAT1	-0.389149	14.3864
DAZAP1	-0.324143	14.3764
DHRS7	0.767273	14.3739
APC	-0.393952	14.3605
CCDC88C	1.46685	14.3516
LINC01029	-0.294574	14.3513
SLAIN2	-0.39741	14.3403
TOB1	0.57787	14.3329
CKS1B	-0.352793	14.3293
GLRX5	0.560995	14.3233
CAMSAP2	-0.31509	14.3222
BTBD6	0.664137	14.3222
CRISPLD1	0.84251	14.3193
CIITA	0.434733	14.2968
UTRN	-0.391719	14.2907
GABRA2	-5.7032	14.2747
NCAPD3	-0.273804	14.2715
SORT1	0.469443	14.2703
ANKS6	-0.627335	14.2505
ANKRD33B	-0.768396	14.2396
PHPT1	0.489505	14.2301
LAMA2	-2.0643	14.2205
ABCB6	1.11833	14.2201
PWAR6	0.983922	14.2201
UBIAD1	-0.724093	14.2127
MGAT5	-0.369955	14.2054
CASP9	-1.03175	14.2018
RASAL1	-2.42959	14.1989
FAR2	-0.837283	14.1619
MAPK6	-0.322368	14.159
PAN3	-0.502275	14.1448
PODXL	0.406977	14.1371
CD63	0.23868	14.1365
C15orf48	-0.927607	14.1261
MT-ND2	0.156343	14.1161
SVIL	-0.337843	14.1023
ZFYVE26	0.644237	14.0969
PLS3	0.366899	14.0896
ERG28	0.777206	14.0876
H2AFZ	-0.226747	14.0859
KCNN3	1.20613	14.0849
RPS21	0.457234	14.0829
DALRD3	0.541095	14.0663
ANPEP	-0.212529	14.0556
SH3D21	0.757603	14.051
ALKBH5	0.472079	14.045
CDKN3	0.704572	14.0426
ATP5S	0.736978	14.0426
SOX9	1.40321	14.0314
ARHGEF1	-0.264656	14.0199
ADAMTS1	-1.00594	14.0198
NCKAP5	1.11153	14.0185
RABGAP1	0.404881	14.0038
PSMC1	0.396118	13.9916
PAQR3	-0.719017	13.9702
RAD18	-0.480203	13.9677
CDKN2C	0.434522	13.9666
EML2	-0.441084	13.9569
UPK3B	1.82991	13.9405
TES	0.390184	13.931
TMED8	0.449634	13.9271
IL1RAP	0.806299	13.9233
UBA2	-0.254725	13.9081
SLC2A13	-0.686325	13.8876
ZFYVE21	0.803143	13.8831
B4GALT1	0.287408	13.8571
PHF13	-0.560577	13.8487
IER2	-0.338083	13.8312
KCTD12	1.02021	13.8063
SLC35F2	-0.475207	13.7903
EHD3	-0.433311	13.788
PBX3	0.632441	13.7643
RPRD1B	0.401831	13.7595
ZNF585A	1.10512	13.7458
DUSP3	0.452184	13.7406
NUMB	0.458525	13.7391
KLC1	0.394728	13.7373
ATP10B	-2.53325	13.7298
SRGAP2	-0.358374	13.7187
NRXN3	-1.93929	13.6922
TAF1C	-0.408135	13.6642
ELK4	-0.363281	13.6383
TUBA1A	0.439999	13.6283
FBXO28	-0.387921	13.6228
SNX8	-0.402938	13.6221
NUAK2	-1.19514	13.6096
FAM89A	-1.10049	13.5767
PCDHGA7	1.03805	13.5627
NDUFB1	0.698217	13.5604
SSC5D	1.20546	13.5541
PKN1	-0.322648	13.5347
ZNF569	0.969409	13.5316
LGR5	3.89957	13.5293
PRC1	-0.266408	13.5192
DICER1	0.375892	13.5172
MTPN	-0.215819	13.5161
EPHB3	0.925917	13.5083
EIF1	-0.219792	13.477
CTNNBL1	0.429409	13.4768
TUSC1	0.764573	13.4724
ELK3	-0.340355	13.4598
N4BP2L2	-0.475302	13.4558
GFPT2	-0.413616	13.4554
SUPT6H	0.25596	13.4506
ZBTB41	-0.687573	13.4466
NOP14	-0.312082	13.4121
HDAC5	-0.509207	13.4069
LINC00346	1.14525	13.3991
TMCO4	-0.973799	13.3974
GALNT13	-1.34439	13.3894
FAM155A	1.56109	13.3704
PKMYT1	-0.55131	13.3415
NHSL1	0.379333	13.3337
URB2	-0.495833	13.3231
ROMO1	0.483634	13.32
LRP12	-0.568417	13.3174
SMAGP	-0.75195	13.2736
ARRDC2	-0.601542	13.2628
PCDHB12	1.85484	13.2434
ADARB2	3.20671	13.2158
VPS39	0.35274	13.1933
C1orf74	-1.12367	13.1932
IL13RA2	0.232074	13.1665
TBKBP1	0.946961	13.1526
ITGB1	-0.22348	13.1462
DOCK5	-0.291917	13.1392
POLR1D	-0.479864	13.1392
OPHN1	0.742547	13.1324
GOLGA5	0.524741	13.1238
CNIH2	1.08301	13.1202
PYCR2	-0.427348	13.1166
SLC35F6	0.532924	13.114
AP5M1	0.661563	13.1137
CR392039.3	1.39481	13.1
MAD2L1	-0.363093	13.0789
COL4A5	0.989962	13.0783
CDH19	-0.464735	13.0581
AIDA	-0.388792	13.0522
HS2ST1	0.470835	13.0309
GSTM3	0.823964	13.0307
PLEC	-0.178282	13.0307
IFT52	0.59411	13.0294
PDGFRA	1.68499	13.0266
TANC2	0.400803	13.019
TXN	-0.263669	13.0111
SLC38A6	0.996788	12.9893
EEF1A1	-0.148401	12.9623
KLHDC4	-0.499193	12.947
SKI	-0.405878	12.9339
FAM114A1	-0.545294	12.9339
IRF1	-0.647587	12.9296
MCC	0.689775	12.92
PHLDA2	-0.539088	12.9147
CD81	0.39571	12.9033
FHL2	-0.695218	12.8903
AC005550.2	1.797	12.88
SEPT9	0.210617	12.87
PIGT	0.32333	12.8632
PKP3	0.605626	12.8554
COX7C	0.311737	12.8382
SLMAP	-0.34028	12.8129
MIR99AHG	-2.48703	12.8129
PIAS2	0.566748	12.7978
BAZ1A	-0.386376	12.7918
NCKAP5L	0.420626	12.7911
SLBP	-0.360545	12.7828
HR	-0.333913	12.7626
MAT2A	0.215199	12.7601
RPS2	0.146061	12.756
WNT5A-AS1	-0.979268	12.7536
AHCTF1	-0.221313	12.7466
FBXO27	-0.579573	12.7453
C2CD2L	-0.610088	12.7359
FBXO34	0.627266	12.7359
PLCG1	0.267228	12.7336
VARS	-0.255427	12.7289
AHSA1	0.341178	12.7256
DAP3	-0.279906	12.7256
FARSA	-0.246275	12.7237
NUCKS1	-0.179081	12.7205
MTHFD1	0.278306	12.7108
COL5A3	-0.87573	12.7056
EDEM3	-0.333849	12.7009
DYNLT3	-0.381233	12.6657
PLEKHF1	-1.07421	12.6434
EIF2D	-0.398974	12.6354
TRPM3	1.46616	12.6243
ADCY1	1.29476	12.6113
FRMD4A	0.355807	12.5913
EIF6	-0.247888	12.585
MLPH	-1.09464	12.5737
WDR60	0.60712	12.5731
FZD6	-0.429326	12.5663
P4HA2	0.452321	12.557
SGK1	0.332834	12.5561
USPL1	-0.716147	12.5517
MTR	-0.333322	12.5469
HMGB3	-0.375528	12.5289
ACVR2B	-0.607617	12.5262
RPS6KC1	-0.447127	12.5147
MICU2	-0.493281	12.5144
EXOC7	0.337098	12.5086
TRIM11	-0.4546	12.495
ATXN1	0.498667	12.4905
ZFYVE1	0.649898	12.4822
NEK2	-0.471075	12.4809
FGD5-AS1	-0.289175	12.475
CYLD	-0.556894	12.4722
MB21D2	1.00848	12.4711
DENND4A	-0.523791	12.4673
KIFAP3	-0.548269	12.4609
LPCAT3	0.510207	12.4431
PLEKHS1	1.64016	12.4414
URB1	-0.366739	12.4333
OAT	-0.283175	12.4312
USP15	0.391618	12.4235
ARHGDIB	1.05822	12.4042
LINC00704	-1.51143	12.4042
CDK10	-0.543962	12.4018
SOX6	1.23185	12.3868
SETBP1	1.03689	12.3789
LARS	-0.241223	12.3789
PKNOX2	1.20766	12.3769
RPL28	0.199962	12.3728
ZNF436	0.789161	12.3656
SRPK1	-0.352252	12.3569
PTPN3	-0.53795	12.3265
FLG-AS1	0.807759	12.3261
BUB1B	-0.363081	12.3101
FMNL2	0.297582	12.3065
MED6	0.521888	12.3061
PIGK	0.491518	12.3016
HADHB	0.36169	12.2832
NKD1	-2.58642	12.2772
PSEN2	-0.818418	12.273
ZNF292	0.508705	12.2445
KIAA1217	0.370489	12.2433
GPR137B	-0.85713	12.2417
TAF5	-0.701622	12.2335
BMT2	0.723666	12.2256
BRI3BP	-0.461738	12.2181
TSPAN13	-0.379494	12.211
ZNF641	0.926051	12.199
R3HDM2	-0.507084	12.1962
RASAL2	-0.442896	12.1917
EIF4A2	-0.244209	12.1417
LRRC8A	-0.409732	12.1392
HOXB9	0.902533	12.1391
UBL4A	-0.435854	12.1176
PCNX4	0.368783	12.1146
WDR20	0.618366	12.099
PPM1G	-0.231242	12.09
VAMP3	-0.376731	12.0866
CINP	0.614562	12.0849
TSPAN3	0.258095	12.0845
CHCHD10	0.781767	12.0797
DLC1	-0.487228	12.0766
FNDC10	-1.80659	12.0683
JKAMP	0.557264	12.0368
PCYOX1	0.37506	12.0368
AL365181.2	-0.794759	12.0305
TPM4	-0.192109	12.0212
PRPF6	0.282507	12.0175
IMPDH2	0.19632	12.0151
FOXC2	-0.931709	12.0027
TMEM54	-0.731215	12.0014
NELL2	-2.96236	11.9989
MGAT5B	0.555953	11.9928
NCS1	-0.48656	11.9907
TNFRSF19	-0.40709	11.9898
INTS3	0.303974	11.9557
XPOT	-0.210499	11.9522
ARHGEF19	-0.873455	11.944
SLIRP	0.519901	11.9284
RNF125	0.568068	11.9233
NBPF15	-0.364677	11.9104
ZBTB18	0.540565	11.8979
ADAR	0.19704	11.8919
FGF13	-0.994403	11.8856
LSM14B	0.412358	11.8779
PAIP1	-0.322726	11.8763
WBP1	0.463158	11.8701
BOP1	-0.306951	11.8668
LPAR2	0.900385	11.8464
AL354836.1	1.44945	11.8464
ZDHHC7	-0.409957	11.8354
TNNT1	0.778102	11.818
CHSY1	0.304869	11.8158
NOL9	-0.571164	11.8067
AJUBA	-0.453544	11.8055
MAOB	-2.35511	11.8032
CERS4	1.49894	11.7878
MAD2L2	-0.627215	11.7837
VCX3A	-3.92673	11.7837
MYH10	0.235552	11.7811
MX1	-1.20704	11.7587
ATF4	-0.223743	11.7557
PHLDB2	0.258914	11.7251
FOXN2	-0.487421	11.7157
TMEM45A	1.44446	11.7109
PCDHB16	0.677161	11.6921
SGCE	0.685967	11.6889
LRAT	-0.679813	11.6702
PPP3CA	0.3497	11.6671
ETV3	-0.333885	11.6611
ZBTB1	0.498375	11.6346
SAMD4B	-0.349042	11.6164
DTX1	-1.21733	11.5989
PLEKHA4	0.4897	11.5948
SUCO	-0.338975	11.5848
MRPL28	0.332511	11.5756
DSEL	0.902338	11.5491
C5orf15	0.289477	11.5488
GLG1	0.231032	11.5376
LINGO2	2.06095	11.5346
ARL4C	-0.488503	11.5269
TMEM206	-0.820119	11.5241
SCN9A	3.60492	11.522
BAX	0.371125	11.5029
TRPA1	-2.02681	11.4946
GALNT6	0.700989	11.4939
B3GALT6	-0.592967	11.493
HECTD3	0.495714	11.4912
BROX	-0.361776	11.473
NSF	0.41974	11.4591
COA6	-0.595616	11.4545
ANGEL2	-0.441139	11.4484
CNIH4	-0.402444	11.445
MGLL	-0.470569	11.4358
DCTN1	0.242406	11.4358
TSNAX	-0.34735	11.4346
HMMR	-0.387159	11.4242
ZNF404	1.95877	11.4091
SREK1	0.301092	11.4054
TMEM184A	0.945434	11.4031
ABCD4	0.571449	11.3991
ESRRA	-0.382315	11.3958
TBC1D5	-0.382982	11.392
CDK11B	-0.470186	11.3883
MATN2	3.05876	11.3848
EML4	0.365729	11.3796
WSB1	0.428043	11.3743
ATP6V1D	0.44535	11.3642
C8orf58	0.660107	11.3564
PHC2	0.222497	11.3553
L2HGDH	0.588755	11.3505
KIF11	-0.243275	11.348
MZT1	-0.363467	11.3438
FLVCR1	-0.449055	11.3426
CCAR1	0.294155	11.3422
AKR7A2	-0.492856	11.3388
CANX	0.162488	11.3375
PRKACA	0.337092	11.3374
PPM1A	0.434083	11.3372
ERP29	0.332866	11.3337
CRYZ	-0.488927	11.3283
WDR25	0.96882	11.3275
GIT1	-0.32772	11.3243
BPTF	0.263726	11.3219
PRSS35	3.60604	11.2916
PDE4A	-0.558797	11.2721
PDE4D	0.471249	11.2704
ACLY	0.189355	11.2694
BNC1	-1.96616	11.2676
CXXC4	-2.49081	11.2636
KIAA1549	-0.442164	11.2393
COL4A3BP	0.392695	11.2338
MXRA7	0.525732	11.1993
MCFD2	0.275361	11.1922
B3GALNT2	-0.478178	11.1903
KNTC1	-0.393719	11.1822
PIGH	0.918492	11.1777
BPNT1	-0.41228	11.1752
PPP1R3B	0.876665	11.1716
POLR2L	0.439079	11.145
LAD1	-2.78104	11.1444
MOAP1	0.56062	11.1346
PREPL	0.383513	11.1241
MAP7	1.54562	11.1241
PCED1A	0.426421	11.1148
CDC25B	0.229502	11.1128
HDAC2	-0.347238	11.0962
PEX14	-0.62156	11.096
SLC30A5	-0.314744	11.0932
LGR6	-2.32179	11.0784
EXOC6	-0.555532	11.0757
MALT1	0.319672	11.0743
CCDC77	-0.543	11.073
C1R	0.896618	11.0559
AZIN2	-0.779986	11.0528
RABAC1	0.552964	11.0461
USP9X	0.223815	11.0412
SUSD2	0.584961	11.0316
FAXC	-1.65943	11.0299
LNPK	0.550869	11.0254
RERE	-0.36278	11.0174
DRAP1	-0.273212	11.0135
DDB2	0.449441	10.9909
EN2	-0.858845	10.9849
RFC3	-0.358686	10.982
SYT14	-0.81537	10.9748
GLO1	-0.307374	10.96
TNFRSF9	-1.32404	10.9431
EVL	0.807792	10.9285
ANLN	-0.219527	10.9271
GNPAT	-0.400759	10.9266
DLG3	-0.720195	10.9233
BRSK1	-0.719665	10.9226
TSPAN9	0.728704	10.9148
LHFPL2	0.325541	10.9073
MVP	0.312337	10.8949
TMEM167A	0.297711	10.8804
FAM72A	-0.928965	10.8718
FNBP1L	0.552452	10.8655
PINK1	-0.656884	10.8548
INPPL1	0.244524	10.8497
MAML2	-0.439624	10.8489
WASHC2A	0.555216	10.847
HSP90AB1	-0.139639	10.8415
MAP3K21	-0.900579	10.8221
VASP	-0.337214	10.8202
HMGCR	0.317463	10.8193
NOLC1	-0.220123	10.809
CRIM1	-0.20169	10.8005
IKBIP	0.386529	10.8005
CAPN2	-0.189963	10.8002
P3H2	1.16479	10.7921
MSRB1	0.566238	10.7846
COX16	0.631823	10.7791
MAFG	-0.36631	10.7724
WEE1	-0.519478	10.7706
PTPRR	-2.16863	10.7663
LIPA	0.447131	10.7609
UPP1	-0.550691	10.7595
MYOF	-0.189774	10.7582
HGS	-0.254129	10.7557
FLI1	-0.916291	10.7535
ZNF383	1.0239	10.7457
HLA-A	0.256884	10.7416
CEP104	-0.482184	10.7345
MESD	0.411283	10.7329
ZNF326	0.383072	10.7289
L3MBTL4	2.68977	10.7285
TYRO3	-0.460184	10.7189
DCAF6	0.3741	10.7172
UNC80	2.14804	10.7166
PSMF1	0.323236	10.7102
ZNF276	-0.509553	10.7077
TBX3	-0.329854	10.7059
CA8	2.27685	10.695
FBXL21	2.09919	10.6931
MICB	-0.77966	10.6913
TM9SF2	0.246448	10.6856
MAGT1	0.392813	10.6597
AP2A1	0.291149	10.6579
MIIP	-0.785486	10.6575
ITGB2	-1.87278	10.6535
MCUR1	-0.510226	10.6508
TCTN3	0.469082	10.6481
TGIF2	-0.482683	10.6469
SERPIND1	-1.65288	10.6409
PTTG1	-0.358564	10.6407
PGRMC1	0.376378	10.6345
PHF19	0.335842	10.6319
SRP9	-0.266606	10.6237
CPOX	0.328075	10.6173
SKAP2	0.422199	10.609
RPL12	0.155905	10.609
FOXK1	-0.399946	10.6086
NAB2	-0.407934	10.6064
EZH2	-0.329954	10.5947
TMEM246	-0.735726	10.5943
SOD2	-0.558761	10.5889
SLC37A4	-0.488966	10.5848
RNF167	0.299477	10.5795
NCSTN	0.284647	10.5789
CSRNP1	-0.655765	10.5761
SHISA5	0.281562	10.5744
XPO4	-0.418141	10.5596
CLEC18B	2.1473	10.5532
ACPP	-2.16441	10.551
SLIT2	-0.526296	10.551
BCR	-0.42306	10.5438
GPR161	-0.458311	10.5377
UBA1	0.157846	10.5327
SLC2A12	1.36038	10.5317
LSP1	4.05273	10.5233
RARA	0.462787	10.5192
BCAN	-0.732574	10.516
MIR503HG	1.39079	10.516
TRIP13	-0.33867	10.5126
PKIA	-0.918814	10.5081
HDGF	-0.211314	10.5057
GALNT14	-0.695621	10.5025
ARHGAP11A	-0.26511	10.4998
MT-CO1	0.294735	10.499
SPIRE2	-0.778403	10.4927
ROCK2	0.235358	10.4909
PPAT	-0.392816	10.4744
NTRK2	1.86376	10.4641
SH2D1B	-1.73586	10.4636
AP1S2	-0.34529	10.4563
TMCC2	-1.43635	10.4518
GBP2	0.667335	10.4441
PHGDH	-0.258703	10.4438
BIRC2	-0.285691	10.4348
PCGF5	0.452997	10.4348
HOXB2	0.450877	10.4347
NRSN2	0.411968	10.4317
DHCR7	-0.428251	10.4299
ATP6AP2	0.313973	10.4287
RNASEL	-0.777126	10.4278
STK26	-0.635444	10.4251
LCP1	-1.92472	10.3946
GHR	1.24353	10.3869
SGPP1	0.7244	10.3813
EXOSC2	-0.387107	10.3758
ARMC4	1.47252	10.3711
ZSCAN18	1.72092	10.359
RFX3	-0.693145	10.3493
RDH10	0.778021	10.3296
IGFBP3	-0.424862	10.3278
NDUFA10	0.40267	10.324
HSPD1	-0.155809	10.3209
ASAP2	-0.441554	10.3142
GMPS	-0.259088	10.3062
DNM3	-0.753434	10.297
NEMP1	-0.481828	10.2961
LCORL	-0.53274	10.2852
YRDC	-0.529427	10.2748
S100A3	-0.604755	10.2401
PLBD2	0.466348	10.232
SIRPB1	-1.35253	10.2199
DHPS	-0.335891	10.2183
PROX1	-1.33842	10.2127
FAM129B	-0.194808	10.2123
NR3C1	0.314325	10.2105
ABI3	2.66934	10.2058
LDOC1	0.584945	10.2054
ATG101	-0.428749	10.1972
INTS1	-0.202035	10.195
SRPX2	0.932375	10.1927
ZNF780B	0.530424	10.1881
DHX9	-0.178559	10.188
HSD3BP5	-0.993756	10.1782
PXN	-0.182916	10.178
PDZRN3	-1.12131	10.1721
CD200	3.3107	10.1632
PITPNM3	1.14154	10.1539
TDRKH	-0.634594	10.1469
DNAJB1	-0.228827	10.1468
PTGS2	0.413803	10.1418
RNASEH2C	0.395007	10.1335
CHMP3	0.371283	10.1329
KDSR	-0.304308	10.1324
[truncated: 15,640 more rows]

## Sheet: WT DT1vsDMSO
Gene Symbol	log2 fold change	neg log10 adjusted P
RPS6KA6	-1.07943	0.15247
RPS6KA1	-0.732557	35.3313
PRKCD	-0.467872	16.0866
RPS6KA5	-1.29956	29.9824
RPS6KL1	0.0044623	0.00618894
RPS6KA3	-0.570356	8.92657
DMPK	0.621177	13.1542
PKN3	-0.914848	22.6151
RPS6KC1	0.436809	7.16539
CIT	-2.12583	92.1002
PRKG1	1.78531	12.8909
STK32B	-1.33656	41.3241
GRK5	-1.70433	64.8276
GRK6	-0.827365	34.0656
MAST4	0.403649	2.81676
PRKACA	-0.221984	2.48182
SGK1	0.540866	29.9044
PKN1	-0.432595	10.3875
AKT3	-0.15021	0.900372
AKT1	-0.501365	21.9285
PKN2	-0.0437998	0.188825
AKT2	-0.179048	4.77503
RPS6KB2	-0.0439708	0.136596
MAST2	-0.60623	14.323
PRKCI	-0.472257	5.93436
ROCK2	-0.693582	13.2056
SGK3	0.242774	0.499536
PRKX	0.591884	12.9018
CDC42BPA	-0.37754	3.37453
ROCK1	-0.236583	2.96526
CDC42BPB	-0.0098943	0.0216633
PRKCE	-1.32785	25.3408
RPS6KA2	-1.14363	7.09392
GRK2	-0.535767	21.2015
STK32A	3.05617	10.2942
PRKG2	1.64892	2.81863
STK38L	0.306124	4.06279
MASTL	-1.97556	84.7298
STK38	0.444073	9.68905
GRK3	0.627828	0.784496
STK32C	-0.103864	0.25237
PRKCZ	-0.150212	0.873777
LATS1	-0.176206	0.601831
RPS6KA4	-0.680201	28.7727
MAST3	0.673525	16.4869
PRKCA	0.480277	4.72108
SGK2	2.52646	1.84334
RPS6KB1	-0.0691533	0.284176
PRKCQ	0.20125	0.633154
PRKCB	0.0132289	0.00249512
GRK4	0.536327	3.13425
MAST1	-0.00466721	0.00202472
PRKCH	-0.164266	0.82707
CDC42BPG	1.65298	24.0396
RSKR	-0.162122	0.443717
PRKACB	0.250717	1.51047
PRKCG	3.00857	4.50661
LATS2	-0.296834	1.23372
PDPK1	0.219687	1.21231
CERT1	1.65192	77.5551
PDK4	-0.820361	10.9361
TRIM28	-0.6273	24.304
BRD4	-0.551987	35.7723
BAZ1A	-0.45585	16.6334
ALPK2	-0.157826	0.735311
TRIM24	-0.487571	6.42223
TRPM6	2.68945	14.1826
RIOK1	-0.809051	20.2952
BCR	-0.472031	9.94805
ADCK2	-0.15175	0.853723
PRKDC	-1.15412	18.0398
RIOK3	0.531795	22.3102
BAZ1B	-0.778433	44.0479
ABR	0.117353	1.11964
COQ8B	1.25607	102.155
EEF2K	0.250467	2.874
TRIM33	-0.253735	3.85365
PDK1	-1.06968	32.161
ALPK3	2.45799	21.3928
RIOK2	-0.321729	3.55882
STK19	0.429905	3.07155
ADCK5	0.151134	0.405715
COQ8A	-0.020508	0.0714
BRD2	-0.306796	10.1302
PDK3	0.115836	0.385617
BRD3	-0.133687	0.90411
BLVRA	-0.715142	9.15824
ALPK1	1.3708	54.2736
SMG1	-0.357663	1.07062
ATR	-0.291996	1.55963
MTOR	0.487843	6.94895
TRPM7	0.143509	0.827633
GTF2F1	-0.182636	2.50774
BCKDK	-0.450519	8.8742
TAF1	-0.080371	0.331508
TRRAP	-0.116532	0.208321
TRIM66	0.5783	6.08474
FASTK	0.0194698	0.0560406
ATM	-0.0416148	0.0841304
PDK2	0.852515	17.5835
ADCK1	0.856431	6.93247
TSSK1B	0	0
CAMK4	-0.849518	30.6815
MYLK	2.78584	244.793
TRIB2	-3.4523	207.618
CHEK1	-1.49797	106.601
DCLK2	0.497081	2.87423
MAPKAPK3	-0.894464	40.7327
PRKD2	-0.13139	1.27502
PIM3	-0.856806	41.893
NUAK1	0.109771	0.494454
PSKH1	0.526993	12.5978
TRIO	0.642758	5.81096
SPEG	0.814957	17.6624
BRSK1	0.382863	4.82766
DAPK3	0.183812	1.31241
NIM1K	1.99223	14.0565
TRIB3	-1.44624	77.3064
NUAK2	-1.49476	26.4506
TRIB1	-1.25032	46.5592
MKNK2	-0.430982	11.0288
MELK	-2.65849	215.427
PNCK	1.60946	8.3825
DCLK1	-1.84417	12.4949
STK17A	-1.74167	201.275
MARK4	0.43391	9.03377
PIM1	-0.341904	1.97229
SIK2	0.0496714	0.142949
CAMK1D	3.74255	2.00046
KALRN	-0.183063	0.499228
OBSCN	0.737438	10.0282
STK17B	-2.00619	44.7292
PRKAA1	-0.330431	2.61912
MARK3	-0.042899	0.307236
PRKD3	-0.0274055	0.0727678
BRSK2	0.309437	0.623935
PASK	-1.05725	17.7154
TSSK6	0.394238	1.28392
CAMK2D	0.406234	6.69516
PHKG1	0.385411	0.882628
MARK1	-0.0431253	0.120333
SIK3	0.396379	4.52215
DAPK2	0.588587	0.817768
TTN	-0.59394	0.203024
MKNK1	0.367093	6.24344
MYLK4	1.78406	5.04932
TSSK3	1.16763	4.87741
DAPK1	-0.423556	1.1465
DCLK3	1.17657	0.278593
STK11	-0.0451809	0.172832
PRKD1	1.58339	50.3226
CASK	0.00710542	0.0242642
PRKAA2	0.00589276	0.0113513
CAMK1G	2.18822	0.939667
SNRK	-0.342676	3.87233
MYLK2	-2.72393	3.85354
CHEK2	-1.14975	15.2039
MARK2	-0.149749	1.6329
MYLK3	2.6354	7.5121
MAPKAPK2	-0.403499	15.6553
MAPKAPK5	-0.273656	2.92143
TSSK4	0.686612	2.23575
PHKG2	0.056899	0.187781
CAMKV	0.770062	0.305167
STK40	-0.591215	27.0995
CAMK2G	-0.102055	0.547443
CAMK2B	0.85764	1.2541
CAMK1	0.652097	1.781
PIM2	0.274823	2.79498
CAMK2A	2.60892	24.5026
VRK1	-2.10076	94.8756
CSNK1D	0.205621	5.35766
CSNK1A1	0.262151	5.78777
CSNK1E	-0.679642	40.4431
VRK2	-0.23812	1.92739
CSNK1G1	0.195816	1.0232
CSNK1G3	-0.179739	1.65912
VRK3	0.164603	1.01621
TTBK2	0.449133	4.84925
CSNK1G2	-0.447456	7.34309
TTBK1	2.87162	1.176
CDK18	1.02132	31.88
CDK2	-1.97382	292.215
CDK1	-2.84074	391.75
CSNK2A2	-0.0803544	0.808216
CDK6	-0.942231	16.7164
SRPK1	-0.935066	50.3839
CDKL5	2.20313	36.1414
CDK14	-0.996436	34.8085
MAPK3	0.322508	5.58932
CSNK2A1	-0.564647	39.1711
MAPK6	-0.128363	0.954801
GSK3B	-0.345393	4.8562
MAPK9	-0.471546	11.9201
MAPK10	1.76985	6.51758
MAPK7	-0.231434	1.19186
HIPK3	0.830743	14.0141
HIPK2	-0.504936	3.23633
CLK3	0.330815	7.59862
CLK2	-0.0455858	0.313582
PRPF4B	-0.112125	1.11853
CDK8	-0.163539	0.920486
MAPK11	-0.0887673	0.25237
CDK4	-0.34691	6.77188
CDK20	0.399681	2.69567
CDK7	-0.223015	1.89833
CDKL4	1.60981	1.2368
MAPK1	-0.295396	2.89811
NLK	-0.410154	7.38745
HIPK1	-0.673235	7.45209
CDK15	3.9349	1.84396
CLK1	0.510235	10.536
CDK19	0.77895	10.6084
DYRK1A	0.145702	1.0444
MAPK15	3.01718	4.9593
MAPK8	-0.353623	4.24791
CILK1	0.31747	1.76075
DYRK4	0.292111	1.37429
CDK17	-0.370097	3.4616
DYRK1B	0.823082	23.5218
CDK3	0.345833	0.456269
CDK11A	0.200735	0.787682
CLK4	0.611033	7.63466
CDK9	-0.0806781	0.77575
MOK	-0.840176	21.8277
CDK11B	-0.354236	3.32397
MAK	0.276781	0.309484
MAPK13	-0.359444	0.652091
GSK3A	-0.264831	5.62946
CDK16	0.293592	7.77294
CDKL3	0.606321	1.21087
CDKL2	1.15077	0.307278
CDK10	-0.210711	1.29729
DYRK3	-0.349018	2.21484
MAPK12	0.153713	1.10336
CDK12	-0.490312	4.56381
SRPK3	0.571242	4.09205
CDKL1	0.12325	0.160536
CDK13	0.0468259	0.17391
MAPK4	-1.65342	3.39582
SRPK2	0.033283	0.220679
CDK5	0.256776	1.61531
MAPK14	0.0281927	0.101401
HIPK4	0.886566	0.356356
DYRK2	-0.0129293	0.0330496
NME2	-0.421556	6.20278
GASK1A	2.21373	0.315456
GNE	-2.33588	372.75
CMPK2	0.723935	7.31463
GASK1B	4.00042	143.914
TOP1	-1.25781	201.225
PFKFB4	-0.213802	5.20877
ADPGK	0.330934	8.63175
PRPS2	-1.66132	189.056
CERKL	0.896703	13.5403
TK1	-2.05893	148.144
CKB	1.15764	36.662
PIK3CD	-1.16883	71.8521
PI4K2B	-0.710458	16.3897
TBRG4	-1.02048	95.1006
COASY	-0.443835	16.146
PFKL	-0.0603776	0.411166
ETNK1	-0.239752	3.49843
AK3	0.743425	22.6408
PKM	-0.965267	90.5875
PGK1	-0.923581	86.6422
PIK3C3	0.164795	2.00034
DGKD	-0.357776	5.91376
DTYMK	-1.83825	72.049
CERK	-0.239039	2.64182
MVK	-0.707143	11.0594
PAPSS2	-0.330279	3.61239
UCK2	-2.07258	219.549
NAGK	0.352132	5.30877
RFK	-0.886212	26.8295
ADK	-0.410572	6.50857
CIITA	-0.0228177	0.0774072
PIP5K1C	0.149982	0.94572
SEPHS1	-0.943547	40.7901
DGKI	0.928276	3.00353
AK4	-1.47702	49.6108
PMVK	-0.300723	1.99478
NME1	-1.40931	43.2875
PIK3CB	-0.332163	2.56993
PIP5KL1	1.64486	25.6774
DGKG	-1.33867	15.6929
GK	-0.0277023	0.0401147
DCAF1	-0.634874	15.3313
NOL9	-0.592795	11.046
PANK2	-0.0665966	0.502868
N4BP2	-0.476933	3.06788
FGGY	2.23046	29.6482
PIK3C2B	1.55895	30.857
GLYCTK	-0.861248	9.30751
IP6K2	0.557622	19.8754
DGKQ	0.13011	0.693825
XYLB	-0.781548	8.95941
FASTKD5	-0.4573	7.43017
CHKA	0.00462918	0.00840771
PIK3C2G	2.63738	5.55863
NMRK1	1.65778	16.7311
NADK	-0.373625	8.69623
FAM20B	-0.390277	5.38716
PIP4K2B	-0.1178	1.08433
UCK1	-0.228748	2.08514
KHK	-0.664381	2.43136
PFKM	-0.176873	2.18244
CHKB	0.62935	3.10217
TKFC	0.114282	0.933948
AK1	0.724788	8.33644
PI4KB	0.214327	5.29706
DCK	-1.53158	46.5218
ITPKB	-0.0287649	0.0795833
GK5	-0.33192	2.51657
PIP4K2C	0.234746	2.41463
PPIP5K1	0.503268	5.23595
CMPK1	-0.218795	4.27028
GUK1	-0.246225	1.95879
PANK1	-0.0517595	0.124921
PFKP	-1.42055	164.299
AK6	-1.04436	20.4824
NME4	0.0781111	0.337063
SPHK2	0.296208	2.98714
FASTKD2	-0.975924	29.6083
CKMT2	0.445713	0.843302
TK2	0.0244108	0.0829503
ALDH18A1	-0.319907	8.68423
ACAD10	0.684172	23.3372
ETNK2	0.472559	6.70567
SGMS2	-2.10237	24.7651
AK9	1.24852	4.49625
DGKE	-0.102566	0.117931
TPK1	0.457058	1.32407
PIP4K2A	0.409562	3.97967
SGMS1	-0.424357	3.70157
IPPK	-1.00213	15.3293
NME3	0.901142	12.9426
IP6K1	0.0423613	0.267673
PAPSS1	-0.0756736	0.534518
FJX1	-3.15179	130.276
FAM20A	-0.280569	0.53508
PIKFYVE	0.0136526	0.0187942
FCSK	0.15188	0.811246
FASTKD3	-0.665585	9.51498
IP6K3	3.35692	1.53081
PANK3	-0.421944	4.61389
CLP1	-0.513307	8.00087
NME9	1.17383	3.92413
LRGUK	1.95492	3.80174
FN3K	0.74512	1.42759
PSTK	0.815409	5.99499
AK8	1.51493	2.3107
DCAKD	0.157099	0.766482
ITPKC	0.515449	7.44316
DGUOK	-0.176399	1.00792
AK7	2.32435	9.65242
RBKS	1.28708	4.37499
HYKK	0.689129	1.92136
IPMK	-0.366651	2.21374
DGKA	0.564995	11.2921
SEPHS2	-0.113701	1.53888
PIP5K1A	-0.321647	16.9463
PI4KA	0.0713216	0.302528
MAGI3	0.0512793	0.109929
PRPS1	-1.21603	87.9116
FASTKD1	-0.103201	0.275656
PIK3C2A	0.247499	0.764186
PEAK3	1.87472	1.84314
AGK	-0.48477	7.06545
PPIP5K2	0.14383	0.862209
ITPK1	-0.277978	5.04748
CKMT1B	4.49044	2.77714
PFKFB3	-1.2211	39.3469
FN3KRP	-0.716283	18.9236
DGKB	0.473527	0.14714
PFKFB2	0.833868	18.1857
PI4K2A	-0.348751	6.77022
SHPK	0.169648	0.361698
GALK1	0.357187	2.14986
ITPKA	-0.929412	1.15613
GCK	0.680366	0.407071
AK5	-0.468759	0.884062
UCKL1	-0.307952	4.119
NME6	0.00620732	0.015131
IDNK	1.06292	8.3766
PIK3CA	0.160708	0.399518
AK2	-0.800922	87.4369
DGKH	-0.0540564	0.128549
GALK2	0.161712	0.910502
HKDC1	1.48921	31.7785
NADK2	-0.33008	3.10162
CARD11	-0.582192	2.85227
DOLK	0.383752	4.10985
PNKP	-0.376243	5.78085
HK1	-0.755636	47.0779
SELENOO	0.190474	1.22768
HK2	-1.38336	51.1795
PDXK	-0.640993	17.1544
DGKZ	-0.118598	1.36697
NME7	0.0733349	0.334586
CSNK2A3	-0.906235	1.01806
ACAD11	0.290524	0.475769
FAM20C	0.296524	5.77007
PANK4	-0.624696	11.9915
SPHK1	0.350405	3.80913
CKM	1.3182	0.831362
SBK2	3.10045	0.864828
WNK4	-1.77275	136.56
EIF2AK2	0.00872486	0.0228345
PLK1	-2.61989	339.75
AURKA	-2.44271	401.75
PBK	-3.10479	272.481
PRAG1	0.474135	2.85982
ULK1	0.978681	66.362
AURKB	-2.98094	224.965
RNASEL	0.825501	16.1863
NEK2	-2.49323	171.503
BUB1	-2.59256	172.272
TTK	-2.57768	148.494
NRBP2	0.418043	3.32846
PLK4	-3.07172	142.399
TLK2	-0.0052695	0.02163
NEK9	0.892259	33.3568
PKDCC	0.301396	0.808216
PKMYT1	-3.96352	213.903
IKBKE	0.860568	33.5486
BUB1B	-2.3533	153.305
TBCK	0.835076	15.3936
CAMKK2	-0.263603	2.76603
IKBKB	0.295488	4.55156
PINK1	1.10652	51.7549
PEAK1	0.24515	0.797269
HASPIN	-3.03767	54.4245
PDIK1L	-0.593383	6.46489
PLK3	-1.26165	23.4943
NRBP1	0.0506949	0.379443
EIF2AK4	0.201745	2.96783
TBK1	0.00268414	0.00868669
NEK6	-0.583414	7.05505
NEK4	-0.477272	6.62884
TLK1	-0.00524357	0.010871
PLK2	0.918074	101.451
WEE1	-1.25832	38.041
PXK	0.283439	2.91594
STK36	0.200328	1.53869
NEK3	-1.04653	1.2238
STK35	-0.454476	5.98338
GAK	-0.399106	12.3746
WNK2	-1.23194	1.9564
TP53RK	-0.0864797	0.449426
ULK3	0.233538	3.2665
CDC7	-0.487886	5.8534
NEK11	1.27002	5.12502
NEK5	0.305869	0.214621
ULK2	-0.146458	0.321299
CHUK	-0.619337	11.6666
SCYL1	-0.000654039	0.0014864
NEK8	0.622195	4.1752
DSTYK	0.41839	7.626
SCYL3	0.312054	3.03273
NEK1	1.04021	31.2322
EIF2AK1	-0.155179	1.99327
WNK1	-0.213824	0.554255
WNK3	0.21102	0.0997699
NEK7	-0.413905	10.4435
EIF2AK3	-0.0483478	0.123845
NEK10	0.645326	1.86749
ERN1	0.21396	0.876257
PIK3R4	-0.511784	4.65115
STKLD1	2.33041	43.4207
SCYL2	0.0946752	0.427845
STK16	0.22489	1.20992
STK31	1.79523	7.2202
BMP2K	-0.377043	1.47583
UHMK1	-0.241361	0.914581
SBK1	0.328054	0.298613
AAK1	0.223044	3.57005
CAMKK1	0.768482	8.71902
POMK	-0.54407	2.20707
PAN3	0.158019	1.28646
ULK4	-0.178003	0.641901
AURKC	1.60347	1.16236
TEX14	0.986828	1.11182
NPR2	0.847598	14.7246
NPR1	1.18125	0.827293
STK10	-0.986771	84.6535
MAP4K4	-0.240072	6.23472
SLK	-0.760465	23.107
STK24	-0.649442	14.2201
PAK4	-0.957718	53.8007
PAK3	-1.89734	7.12988
MAP4K3	0.675487	15.917
MAP2K6	-0.0586385	0.137518
MAP3K5	-0.179634	0.539551
MAP2K3	-0.928666	51.3728
MAP3K8	1.51462	8.13493
STRADB	0.0655036	0.216342
MAP2K7	-0.292092	4.97261
PAK6	0.317302	0.402544
STK3	-0.337088	3.90802
MINK1	0.0516293	0.23999
STK39	-0.710958	6.98099
MYO3B	3.04768	4.49925
TAOK2	0.191432	2.57467
STK26	-0.708593	13.0213
MAP4K2	0.0238216	0.114084
MAP2K2	0.310862	2.79478
TAOK3	0.437719	8.56438
STRADA	0.419389	5.5711
MAP3K6	0.0308754	0.104418
MAP3K3	-0.150002	1.02128
MAP2K5	0.633178	14.2255
TNIK	1.15832	15.3605
MAP2K4	0.00669084	0.0192153
PAK1	-0.45375	10.8216
PAK2	-0.440622	6.37075
OXSR1	-0.496871	15.6837
MAP3K4	0.0693637	0.350711
MAP4K1	0.728351	1.09124
MAP3K15	-0.448784	0.237884
MAP3K2	0.485619	11.1844
MAP3K1	-0.744754	9.3079
MAP4K5	0.222209	1.33282
STK25	-0.247962	3.35061
STK4	-0.301617	2.70978
MAP3K14	-0.808683	19.4566
TAOK1	0.0516485	0.0871995
MAP2K1	-1.19552	97.0688
ROS1	2.45551	82.9029
NTRK2	2.8428	51.0836
EPHA5	5.2249	72.7426
ERBB2	0.895003	80.3602
ERBB3	0.629674	36.3406
EGFR	-0.886332	14.7124
DDR1	1.44291	167.269
TEK	2.50314	13.0173
JAK2	0.772455	12.1741
MERTK	1.23609	1.88628
KDR	-1.63604	10.2051
ROR1	-2.44006	31.4118
FGFR4	0.933421	23.9895
FLT1	-1.40935	13.997
PDGFRA	-1.11592	3.9646
LMTK2	-0.434282	4.75017
TYRO3	-0.127713	0.868574
DDR2	0.375415	3.83467
TNK1	1.22889	18.8287
ALK	2.64498	32.1628
EPHA4	-0.637449	3.55646
EPHB4	-0.524906	12.9218
ABL1	-0.208459	1.48031
EPHA2	-3.14163	381.75
PTK2B	0.863419	5.046
AXL	-0.837175	49.5184
ROR2	1.87677	1.72112
TXK	-2.11267	10.0786
NTRK1	-2.68075	4.66925
SRMS	2.01616	2.59223
FGFR3	0.739947	10.4336
BMX	-2.40407	2.87241
PTK7	0.162348	1.46387
ABL2	-0.0466241	0.188205
CSF1R	1.22739	4.62602
MET	-1.34838	42.6405
IGF1R	-0.206644	1.67481
FRK	2.71802	8.83911
CSK	-0.678194	28.4861
YES1	-0.448866	5.75257
EPHA6	0.0387294	0.0179939
FER	-0.0354682	0.0795572
FES	-0.398176	0.272715
RYK	-0.337391	7.79365
LTK	1.4502	3.27593
EPHB1	-1.35993	14.2758
PDGFRB	1.18728	22.3493
ERBB4	2.45737	3.72063
LMTK3	1.58785	6.49889
TYK2	0.0020722	0.00925325
RET	-0.950037	0.228911
FGFR1	-1.12851	49.7589
TNK2	-0.0936334	0.537494
EPHA1	-1.37755	1.65606
FYN	-0.298862	3.81844
MST1R	-2.74385	20.251
EPHB2	-0.47936	6.33217
AATK	2.5601	34.4753
PTK2	-0.651492	18.6568
KIT	3.13935	1.26939
INSRR	-2.00379	0.917378
FGFR2	2.16838	9.70469
SRC	-0.561873	23.8374
LCK	0.767212	0.33709
JAK3	0.83744	2.12764
PTK6	1.32156	3.0167
TIE1	-1.90005	9.69566
EPHA3	0.421777	2.94665
INSR	-0.00532458	0.0132536
TEC	-0.521731	1.31074
NTRK3	-0.625111	0.207255
JAK1	0.798364	6.89437
EPHB3	1.21082	37.5107
STYK1	-1.64975	4.79634
LYN	-0.165722	0.815556
EPHB6	-0.758181	0.762365
BLK	-0.94164	0.377453
EPHA7	-0.92718	12.5618
MUSK	4.74342	2.15706
FGR	6.41056	5.78327
SYK	-0.17943	0.0332551
AMHR2	4.9503	1.91689
IRAK1	-1.0293	208.023
KSR1	0.647584	6.28467
MAP3K9	-1.77171	38.5984
MAP3K10	0.305884	4.32993
IRAK4	1.33185	47.6626
RIPK4	-0.500468	8.61854
MLKL	-0.68211	14.8808
RIPK1	0.499392	9.71182
ACVR2B	-0.229795	1.27468
ACVR1B	0.0674766	0.238114
RIPK2	0.00449408	0.0131073
TESK2	0.67005	7.2177
LIMK2	0.935945	28.421
BMPR2	0.530863	6.87224
ACVRL1	1.80124	5.05743
LIMK1	-0.103672	0.737662
TESK1	0.182547	0.737899
ANKK1	2.31644	3.13151
MAP3K21	-0.990712	15.5864
ACVR2A	0.411678	2.46781
MAP3K11	0.079855	0.741965
LRRK1	-0.148051	0.483958
ACVR1	0.186262	1.15082
BMPR1A	-0.0609969	0.246824
MAP3K13	0.220764	0.98889
MAP3K12	1.2831	110.937
KSR2	2.32356	32.4619
BRAF	0.365078	3.43175
TGFBR2	-1.33061	38.2174
TGFBR1	-1.16009	32.4974
LRRK2	1.36181	14.2579
ARAF	-0.304426	5.50699
ILK	-0.196224	1.51201
BMPR1B	0.175484	0.242527
ACVR1C	-0.165621	0.0603399
IRAK2	-0.375383	2.82178
MAP3K7	-0.295476	4.45832
MAP3K20	-0.468262	7.90418
RAF1	-0.222257	5.64403
HSPB8	0.445766	4.46542
TULP2	-1.95441	0.316077
PRDM16	0.844132	0.107211
DBX2	0.714139	0.113151
ETV4	-5.43416	379.75
JUN	3.45956	365.75
NPAS2	-3.28728	344.75
HMGA1	-1.91864	370.75
STAT2	1.67533	145.021
SP100	0.826667	53.5628
PARP12	0.581964	16.9388
ZNFX1	0.524051	14.0442
STAT1	0.850019	23.7039
PLSCR1	0.980334	52.3019
MAF	2.60506	356.75
SREBF1	0.041295	0.426704
ATF3	2.80868	200.715
HMGA2	-3.19294	369.75
ZNF503	1.01748	35.1435
FOXD3	2.78837	255.179
SOX4	2.58615	263.627
MEF2C	2.92266	213.781
ID3	1.2784	81.0781
SSRP1	-1.15978	238.878
NFIB	-1.31067	59.7987
MSC	1.96075	120.033
SP110	1.05634	15.686
IRF7	1.83649	38.1577
HIVEP3	-2.73975	160.728
SNAI1	0.98116	32.6668
TFAP2C	-2.43831	267.691
HMGB2	-2.05326	265.964
NFIL3	2.28604	136.762
ETV5	-5.31459	378.75
RBCK1	0.371617	14.9152
MAFK	-0.54481	15.3377
BATF2	1.10322	8.59369
PPARG	-1.36378	106.464
ARNT2	-1.6121	59.6678
VDR	-1.47689	86.2725
LEF1	-2.21166	66.6833
SAMD11	3.79915	333.75
STAT6	0.69119	44.8508
IRF1	0.728724	18.156
HMGB3	-1.56808	146.335
ZNF536	2.79306	157.615
PKNOX2	2.06639	64.0654
TCF4	0.904623	38.6036
SFPQ	-0.82047	145.01
BLZF1	0.166157	1.5194
RUNX2	1.98096	66.4238
MEOX2	-0.63356	30.6944
ETV1	-3.59807	273.761
KLF2	-0.716408	4.33291
SNAI2	3.66098	52.0874
MYBL2	-3.12332	347.75
KLF10	-0.403816	8.07036
TFAP2A	0.879254	27.0601
STAT3	1.09963	122.691
HMGB1	-1.5354	159.829
TP53	0.39765	14.8001
RXRA	1.12123	68.7481
MITF	0.72182	21.0803
TBX2	-1.10574	28.1935
JUNB	0.513478	12.5668
PRRX1	-0.969655	25.4601
ZNF608	2.50614	122.474
ID2	2.39173	72.9964
YBX1	-0.69459	38.3215
ZEB2	1.92722	77.9417
KLF7	0.421527	3.9352
ETS2	0.511347	6.73754
TSC22D2	-0.407475	10.2939
HES4	-0.0811647	0.0772125
KHSRP	-1.03709	115.565
KLF6	-1.51951	92.7945
TEAD2	0.60727	14.9482
IRF9	1.97642	32.3955
TEAD4	-1.09413	32.9415
THRB	-1.07705	15.0949
SHOX2	0.22342	1.43831
ZNF827	0.697862	32.7459
SREBF2	-0.235775	3.22661
ZNF528	1.68058	33.868
ARID5B	1.43648	61.5429
FOXC1	1.34318	74.7094
ELK3	-1.6712	82.4865
FOXM1	-2.13732	251.81
ZFP36L2	-1.75598	160.718
RUNX1	0.832672	43.1064
EGR3	-1.77178	38.6688
NFATC4	1.26343	40.3702
TCF7L2	-1.0162	63.1394
MEIS1	0.424425	2.46334
FOSL2	1.01089	25.6985
NR2F1	1.81238	96.2606
ATOH8	2.20741	80.1071
PRDM1	-1.93381	36.6547
SP140L	0.525295	6.91595
ZNF513	0.889539	42.9976
ELF1	1.06418	24.9785
FOS	1.94373	75.6945
TOX2	-1.33507	20.3657
NR3C1	0.829824	27.217
ETS1	0.97628	17.8891
DMRT2	-2.42473	41.4108
CREB5	-0.143925	0.310746
MXD4	1.44588	88.0351
HHEX	-2.38801	77.2133
TSHZ2	1.7981	63.8163
SETBP1	0.742234	6.92931
ATF6B	0.633825	31.8337
ZNF83	0.876073	31.6662
ZFP36L1	0.231587	6.17328
JDP2	0.00183546	0.00071259
YBX3	-0.533643	25.1567
HOXA3	-2.09402	46.7974
GATA6	0.549551	2.11628
BHLHE41	3.14457	91.847
HOXB2	-0.654828	13.1312
TFB1M	-1.89064	65.7073
NR4A1	-1.8986	151.891
PBX3	-0.628566	10.7661
TFDP1	-1.16876	160.644
EBF1	0.303264	0.692378
E2F1	-4.37113	214.478
SATB1	1.45025	37.5565
IRF2	0.428164	7.43122
LHX1	-0.0613633	0.143039
ID1	0.546331	11.9275
LYAR	-2.42947	182.995
ZNF629	0.778837	29.8207
ZNF783	0.0539643	0.215463
CIZ1	-0.0851138	1.25131
HLX	0.323656	0.83238
POU2F1	-1.01775	64.0162
NR1H3	0.865206	18.9182
TSC22D3	1.34316	15.3159
NFE2L1	0.195543	2.23797
MTA2	-0.651041	66.0958
ZNF467	2.8056	47.5962
DNAJC1	1.74868	47.43
AHRR	1.19809	37.6671
KLF11	-0.390839	2.85983
E2F8	-2.68407	40.1118
EBF3	-0.93931	16.2484
ELF3	4.198	175.135
ZNF469	-0.0288006	0.0441714
DLX5	2.72956	7.62119
NSD2	-1.34216	110.455
TGIF2	0.170754	1.62251
E2F2	-3.74942	80.2799
MEIS3	0.94855	14.5989
FOSL1	-4.50225	375.75
GATAD2B	-0.284692	5.66581
LRRFIP1	-0.790738	46.9523
HSF4	1.15612	19.1088
KLF9	1.31306	76.7805
RARG	0.449224	16.89
HOXA5	0.175363	0.967882
NFIX	1.01254	28.8897
IKZF2	-0.343621	1.41746
GLIS1	1.52161	5.96339
TFAM	-1.01237	55.2769
STAT5A	0.586664	13.7676
ZNF333	0.256738	1.59275
CENPA	-3.0244	110.218
SOX2	2.76155	298.245
ZBTB18	-0.0389328	0.130714
NR1H2	-0.117835	1.19442
ZBTB7B	0.421173	8.79067
CREB3L2	-0.384567	4.66277
HOXB8	-0.284111	1.04416
ZNF404	1.88091	17.6809
FOXF1	0.627789	2.21114
SOX12	0.739584	24.0153
SOX9	0.222402	0.561046
SMAD1	0.707035	5.45902
ZNF160	0.329247	3.9867
MLX	-0.519755	20.0757
ZBTB20	1.24232	9.0176
KLF12	-0.554608	3.63617
EN2	-0.762682	9.28183
PLAGL1	0.0569812	0.10417
FOXD2	-1.47986	17.5277
RBPJL	1.72326	2.7802
ZNF773	0.314752	1.35356
CEBPG	-0.700444	17.7197
SMAD9	1.45961	8.68046
CREBL2	-0.0697714	0.388561
GLIS3	0.196511	0.870461
MAFF	-2.31149	104.672
FOXK1	-0.772877	26.7883
CSDE1	-0.115412	1.30327
RAG1	1.09466	3.95317
ALX4	3.23572	51.8818
MLXIP	0.665515	37.117
YY1	-0.503282	24.8125
ZBTB1	0.546225	10.4547
ARNTL2	-0.257552	1.83956
CCDC88A	-0.614376	25.8779
ZNF580	0.617994	9.29109
MXI1	0.750119	14.407
THAP5	-0.537305	11.1264
ERF	-0.0538123	0.391098
RBPJ	-0.815277	59.0425
HES2	-1.42311	5.20794
FOXO3	1.66983	68.6333
KLF15	-0.252019	0.44532
BAZ2B	1.17945	57.1181
GATAD2A	-1.02611	66.6306
CREBRF	1.20737	39.5298
SALL1	-0.277625	2.08146
BCL6	0.7833	15.529
EGR1	-4.23942	91.3106
ZNF224	0.719071	11.4649
CDC5L	-0.426199	10.1253
ARNTL	0.402712	4.3417
ZBTB47	0.211708	1.29129
PREB	-0.317092	5.34173
ARID4B	0.229104	3.33989
YEATS4	-1.06495	28.6828
ZFP41	0.52483	4.47827
EPAS1	0.120155	0.230169
CUX1	0.6938	21.349
GTF2IRD2	1.98207	19.6964
ZNF91	0.409347	7.88121
GTF2IRD2B	1.61116	50.9054
POU6F2	3.84473	22.0353
TFAP4	-1.2431	34.7424
ZNF326	-0.267216	3.77026
DACH1	2.24217	11.0977
TFAP2B	-2.42402	43.1878
NR2F2	-0.0644345	0.474136
ZNF853	0.548325	3.33006
IRX3	-0.20785	0.790472
ZFX	0.237542	2.09481
NPAS3	2.4936	14.8213
ZBTB38	-0.85307	9.38482
ZSCAN18	1.98359	23.0772
CSDC2	4.43038	21.8511
GRHL1	0.236972	0.461812
ZNF471	1.45613	15.1982
ZNF302	0.649958	18.2074
CIC	0.484756	7.24733
ZNF431	0.0731741	0.320944
ZNF117	2.37551	73.2284
ZBTB25	0.736061	12.015
ZNF511	-0.95446	15.6521
ZNF107	-0.272875	1.16886
CARF	1.44236	20.1927
RORB	0.700711	6.2476
THYN1	-0.0785666	0.298458
KIAA1549	-0.602858	6.78994
EBF4	0.606264	0.647666
ZNF3	0.327034	4.89152
ZSCAN31	1.69841	11.4115
ZNF320	-0.0128356	0.0329963
PAXBP1	-0.290596	2.88386
GPBP1	-0.163243	2.02061
FOXA1	-1.44802	6.10101
ZNF197	0.460333	5.80086
ZNF695	-2.29741	35.5849
SMARCC1	-0.62985	20.9006
FOSB	-1.56531	19.9113
ZNF610	3.83843	4.20022
DLX4	1.68019	12.4426
MAX	-0.1534	1.49025
ZNF512B	0.238418	3.66265
SALL4	0.429116	1.04008
DLX3	2.96759	5.70758
ZNF470	0.417453	2.76425
PBX1	1.82227	83.6135
TEAD1	-1.43593	15.026
GLI2	-0.893373	11.3383
ZNF714	-1.02616	24.6277
HNF4G	1.49554	6.51085
RELA	-0.0208437	0.13925
CC2D1A	0.0721577	0.426557
RARB	2.81766	36.9491
GLMP	1.22231	104.126
PPARD	0.191765	1.07955
ZNF846	1.84146	18.9062
ZNF350	1.04016	9.03925
ZNF334	1.27222	19.4673
LIN28B	-1.62587	28.0544
HOXA1	-0.883248	6.23182
LTF	2.46035	1.26331
ZBTB21	0.0358328	0.0988658
ZNF600	0.372752	1.56571
CNBP	-0.70684	44.4059
SIX4	-0.902285	15.2574
GLIS2	0.42646	3.66197
ZBTB4	0.467259	5.98792
FOXF2	0.00594812	0.00932601
THAP12	-0.471418	8.8949
BNC1	0.579015	2.32822
ZIC1	0.0937093	0.249559
ZNF25	0.542218	1.91228
TP73	-2.64069	35.1269
ZNF266	0.212462	2.06869
ZNF587	0.56723	18.568
MTA1	-0.484932	20.4868
HES7	0.336674	0.836776
ZNF264	0.0949901	0.415331
PKNOX1	-0.204224	1.39175
CSRNP1	-0.47013	5.94885
TOX	0.966965	1.50968
RXRB	0.615183	30.0229
MIS18BP1	-1.34749	59.4026
NR1D2	-0.189769	1.7441
BNC2	-0.0828156	0.320431
ZNF93	-1.14101	9.91289
ZSCAN26	0.240349	1.19371
ZNF319	0.352478	2.17257
ZNF558	0.930551	19.0707
RORA	-0.055615	0.074095
ISL1	0.0876626	0.199171
ZNF84	0.400431	6.16045
ZNF844	0.875891	10.8149
FOXO1	0.243089	0.946413
FOXC2	-3.59192	69.6934
ZNF506	0.735226	12.9583
ARID1A	-0.3721	5.43358
WT1	-1.20557	14.2289
RFX5	0.0349695	0.170844
ZNF766	0.203922	0.982423
ZFP90	0.963391	28.9969
ZNF136	0.354113	2.39779
ZNF92	-0.914688	13.2033
MNX1	-1.10837	6.11439
ZNF367	-2.73108	106.909
ZNF655	0.585614	16.9146
ZNF517	0.851032	11.0578
ZFP91	-0.568501	11.7722
JAZF1	0.615952	4.24441
DDIT3	0.743574	7.69459
RELB	0.315767	4.51202
LCORL	-0.568219	8.3221
ZNF665	1.02634	3.28769
ZNF687	0.390561	9.38575
AKNA	-0.950981	11.7171
ZHX3	-0.577249	11.2102
VAX2	0.279447	0.410227
MAFB	-0.991626	3.10052
ZNF561	0.218655	2.13392
ZNF12	0.451085	6.48842
HOMEZ	1.26693	12.9255
ZNF664	0.171945	1.04445
TAX1BP1	0.394829	18.8511
NKRF	-0.673804	15.2052
CAPN15	-1.02226	58.2134
TWIST1	0.0770621	0.172473
HOXA4	-0.419074	1.50328
ZEB1	-1.31529	40.5428
GTF3A	-1.05677	31.9787
ZNF493	1.0225	29.2886
ATF6	0.142085	0.972572
CREB3L1	2.30562	15.3507
ZNF362	0.286063	2.74183
STAT5B	0.464612	10.5183
CREM	-1.23475	41.8806
KMT2C	0.866717	14.9644
ZNF605	0.833679	17.7285
MXD3	-0.774208	5.97719
HOXA13	0.360442	0.935856
ZNF75D	0.752189	8.34702
LHX9	2.07326	23.5445
CTCF	-0.539163	11.1108
BARX2	2.34649	4.48611
ZNF525	0.791503	4.43624
PURA	-0.0470552	0.254366
CAMTA2	0.281577	4.1066
ZNF429	1.54437	16.9272
HMGXB3	-0.118247	1.22496
HOXB13	0.952467	24.546
PITX2	0.888848	13.1315
ZNF385A	1.03335	88.4237
ZNF860	-0.342906	1.15064
THRA	0.524294	18.0385
HMGXB4	-0.494048	11.5474
TUB	-0.438698	1.98462
WDHD1	-2.52199	115.645
BHLHE40	0.034943	0.144283
NKX2-2	0.0234659	0.0135203
ZNF841	0.319876	1.62996
ZNF606	1.0715	14.4361
ESRRA	-0.154422	1.74581
SP8	1.64121	16.5138
ANKRD30A	0.325294	0.76155
GFI1	-0.954345	2.55133
ZNF808	0.284072	0.843141
ZNF441	0.186411	0.548484
CEBPD	2.26457	134.398
MTF1	-0.266404	2.88807
EN1	0.394119	0.693068
GCFC2	-0.512239	10.0076
TGIF1	-0.816912	30.4938
TOX4	0.300389	5.24452
PIAS2	-0.0890136	0.563987
ZBTB42	0.510187	2.83421
NFKB1	0.358094	7.52431
PRDM11	0.857146	7.53421
KLF13	1.26818	34.194
TFDP2	0.262554	3.72617
ZNF419	0.617678	5.86021
ZNF234	0.391053	3.69471
TEF	0.719138	8.81613
MKX	1.92064	2.06484
TCF12	-0.258126	1.47135
ZNF395	-0.699195	16.5402
NCOA1	0.865635	15.5178
CEBPZ	-1.01618	93.2114
ZNF682	0.274387	1.1006
PPARA	0.724569	8.87685
USF2	-0.210418	2.15605
PRDM2	0.413541	3.5636
ZNF652	0.480821	6.84403
SP1	-0.102199	0.47941
ZNF226	0.658609	13.8684
LYL1	-0.198658	0.300477
FOXP1	0.336302	2.17391
ZNF30	0.0972302	0.198161
GON4L	0.180305	2.00691
MAZ	-0.151446	2.03609
NFXL1	-0.342001	4.26709
ZNF354A	-0.303908	2.53542
ZNF233	2.02304	12.5158
ZNF275	0.0265213	0.048834
ZNF112	0.61354	5.93957
ZNF432	0.330715	1.8143
HSF2	-0.299704	2.31273
ZNF516	0.189263	1.39081
ZBTB5	0.166477	1.07496
ZNF836	1.44634	9.90434
ZNF483	-0.331284	0.529328
ZBTB32	0.264846	0.442029
RARA	0.111401	0.872699
NFYA	-0.630959	9.32018
ZNF155	0.700028	4.91321
LCOR	-0.291361	3.12406
BCLAF1	-0.486428	10.4241
ZNF133	0.220487	1.32621
ZHX2	0.960548	13.9548
TRPS1	0.670475	10.9815
AR	-1.40881	19.2553
ZBED1	-0.30016	3.87233
SOX13	1.32364	51.3522
ZNF440	0.0393068	0.139452
ZNF880	0.840746	6.42594
L3MBTL4	1.31319	3.39461
ZNF337	0.344379	1.34774
NR2F6	-0.468357	6.92149
ZNF763	2.36213	6.09527
ZBTB8B	-1.727	5.73981
MSX2	0.218146	0.645998
HOXC11	0.319952	2.15445
NFYC	-0.198681	3.00067
ZNF775	1.15117	24.7841
HMG20B	0.572758	15.6843
ZBTB12	-0.0475795	0.120075
LITAF	0.696035	38.2194
ZNF675	-0.10342	0.33417
ZNF771	-0.204155	0.60183
NR1D1	-0.74161	10.7121
FOXD1	-0.936212	11.2727
ZNF274	-0.202467	1.68253
SOX5	-0.289589	2.5614
FOXP4	-0.179692	1.04008
ZNF524	0.998693	6.45854
ZNF562	-0.488865	8.8598
ZNF335	-0.29674	4.78897
ZNF250	0.186656	0.566273
ZNF44	0.526507	4.17466
ZNF888	0.255626	0.209391
TCF19	-3.0203	181.639
TFEB	1.49228	14.4137
EHF	1.97973	19.5482
ZBTB2	-0.605322	7.16294
HDX	0.76437	3.60978
ZNF221	0.372518	0.804166
DNAJC2	-0.653302	13.3015
RXRG	-2.75662	12.4943
HIVEP1	0.0954353	0.217264
NFE2L3	-1.07776	66.8475
E2F3	-0.892365	36.7377
ZNF546	1.04594	16.4909
GABPB1	-0.166229	2.00043
ZNF707	0.116215	0.611753
TWIST2	-0.687555	4.57637
SOHLH2	-1.13364	18.2613
ZNF627	0.348334	3.23749
ZNF689	-0.377908	3.66768
GABPA	-0.181925	0.966709
MAF1	-0.21391	1.8929
CEBPA	0.817988	1.32741
CENPS	-0.766704	6.47405
PAX9	-0.0222267	0.048386
ZBTB33	0.145252	0.562403
SMAD7	-0.331528	2.37375
TERF1	-0.268171	4.06414
HEY2	0.720835	1.05478
NFYB	-0.416353	7.29208
ZNF267	-0.0733631	0.170844
POU4F1	0.371919	0.604434
TMF1	0.177248	1.69466
ARID3A	-0.0271717	0.0783957
AHCTF1	-1.07903	14.9388
CSRNP3	1.81386	9.23022
NR2C1	0.154395	1.05946
HBP1	1.27221	39.0378
CREB3L3	-0.405139	0.270491
ZNF594	0.828562	11.2374
KLF3	1.26926	46.7042
TBX19	0.74331	3.95069
HEY1	-0.362628	1.71589
ZFP69B	-1.73546	16.23
USF1	0.171211	1.44071
CSRNP2	0.0434377	0.177987
FOXK2	-0.655959	37.2114
ZNF230	0.379547	1.31868
HIVEP2	-0.0568935	0.0972302
FOXO6	1.39663	6.46989
TADA2A	-0.519873	6.05243
ZNF181	1.00014	16.7292
HOXB3	-0.127786	0.644631
ESR1	1.18809	1.3617
ZBTB7C	4.50327	9.74239
SUB1	-0.487207	13.386
TEAD3	0.0466821	0.135904
POU2F2	-1.34504	6.54876
SP2	-0.117643	0.636851
ZNF462	0.238851	1.65479
POU3F2	-2.52821	50.117
SIX5	0.795133	11.3516
ZSCAN25	-0.0194106	0.0585681
POU6F1	0.637652	1.54219
TFEC	0.744449	0.518043
SATB2	-0.00430836	0.00924318
SP4	-1.07103	16.4714
ZNF341	-0.225044	0.673425
FOXJ3	-0.253849	4.40977
MTA3	0.227226	2.34669
ZNF358	0.631507	9.13444
ZSCAN2	0.89925	5.61704
MLXIPL	-0.280657	0.15997
GATAD1	0.574321	20.299
MEF2A	0.0361903	0.0976302
DEAF1	0.00857003	0.0193862
ZNF626	0.631077	3.54257
ZNF484	0.141086	0.30621
ZNF564	0.5942	1.34157
ZNF646	0.0752954	0.260165
ZBTB10	0.474048	4.22887
ZNF461	0.568268	3.43774
ZNF232	-0.823985	12.7734
ZNF426	0.319404	2.87133
TET2	0.436327	2.23996
ZNF425	1.80644	21.3291
ZBTB45	-0.168272	1.38695
OSR2	-0.496903	1.07735
ZFP91-CNTF	-3.14106	1.44428
ZNF548	0.316867	1.90311
ZNF90	-1.88128	33.0811
ZNF563	1.252	5.80355
LBX2	1.07272	26.0634
TFE3	-0.0263334	0.163227
LHX8	-0.625009	1.46425
ZNF701	0.499027	2.69972
ZNF491	1.8165	11.6771
ZBED2	-1.25736	1.16453
ZNF697	-1.23875	38.1136
ZNF70	0.360133	1.5008
POU3F1	-1.54795	0.892392
TP63	5.40603	5.49821
ZNF132	0.295005	0.660646
THAP7	-0.762576	9.54866
ZNF71	0.152303	0.570545
HOXC13	0.321635	2.69548
NR4A3	0.73301	2.86515
ARID2	-0.295432	2.17403
NKX3-1	0.230883	0.766297
ZNF583	0.696782	2.84273
ZNF677	0.511909	2.12835
ZNF607	0.174024	0.64903
ZFHX3	0.113932	0.705666
ZNF433	0.798799	5.11385
ZNF699	0.209753	0.309995
RCOR1	-0.292874	2.41576
ZNF529	0.266448	1.78911
ZSCAN5A	0.178309	0.643656
BBX	0.225088	2.92844
DBP	1.57986	26.4158
ZNF597	-0.306038	0.910057
ZNF865	-0.0913415	0.48147
IKZF5	-0.167925	0.857169
NKX6-1	0.725413	4.15198
ZXDC	0.0270811	0.111692
MBD2	-0.398427	5.68232
NPAS1	-0.469615	1.23745
FOXL1	-2.62743	7.18329
FOXH1	1.42541	1.75713
ZNF891	0.0800793	0.220276
ZNF28	0.199634	0.800881
NKX3-2	1.06386	3.32437
ZNF354C	0.187063	0.518294
NR6A1	0.852988	6.93857
HOXC5	-0.0222463	0.0144813
BARX1	-0.789196	6.61435
PAX2	1.70748	1.24701
ZNF7	-0.144027	0.948772
RCOR2	0.268553	0.259214
SP3	-0.249346	2.60125
JUND	0.316915	3.06996
FLI1	-1.03508	13.1328
CREB3	0.10978	0.707867
CDIP1	-0.190387	0.992548
ZNF582	0.495313	1.42426
ZSCAN9	0.0454817	0.0840268
HNF4A	-0.208684	0.0709421
SCX	1.62423	7.73256
OLIG2	-1.82862	4.64991
ZNF284	0.349011	1.01196
RERE	-0.20036	1.1902
ZNF100	-0.998452	15.6701
CENPX	-0.919576	12.6351
ZNF700	-0.347912	3.32473
NRF1	-0.878731	13.4539
ZNF318	0.221509	1.14362
ZNF286A	-0.331709	3.34951
ZIC4	1.8817	9.17592
ZNF442	1.41127	3.98391
MYB	-3.98011	9.45821
ZNF263	-0.105763	0.672625
ZBTB26	0.445429	6.37898
ZNF778	-0.431872	3.76322
E4F1	-0.201816	1.42981
ZNF219	1.31416	32.9642
IRF3	0.378969	3.36512
NRL	0.341852	0.22491
ZNF17	0.166898	0.413168
ZNF138	-0.304321	1.13905
ZNF444	0.24435	1.66116
NFE2L2	0.490816	18.7792
SPIB	3.10457	6.66431
GATA3	-0.519508	1.66155
ZBTB39	-0.407449	3.23633
ATF1	-0.305264	5.16262
ZNF26	-0.0352941	0.0879753
ZNF420	-0.0271368	0.0514009
ZNF394	-0.123247	0.629039
GLI3	-0.0646877	0.194637
ZNF99	-1.01491	0.200159
ZXDA	0.542879	1.05896
ZNF780B	0.751539	17.5953
PBX4	-0.470514	0.929104
BACH2	-0.414305	0.423381
ZNF799	-0.246829	0.488891
SMAD5	-0.41514	5.72481
ZNF730	-1.87573	12.8604
ZNF292	0.03347	0.109083
ZNF559-ZNF177	1.02474	1.64464
RUNX3	-1.0744	52.0984
ZNF569	-0.187821	0.721715
DMTF1	0.078914	0.309722
ZNF268	0.334525	3.62475
ZNF225	0.522282	3.30703
ZNF154	0.227083	0.205728
HAND2	-0.474271	0.983016
SALL2	0.506497	2.6172
TCFL5	-0.0188954	0.0620587
STAT4	2.39338	10.3767
ZNF497	1.03475	9.7297
RORC	-0.0216964	0.00555574
ZNF35	0.0934208	0.289944
ASCL5	0.857539	1.09381
ZSCAN16	1.24998	11.6888
ZNF816	0.313825	1.00081
ZNF74	-0.104892	0.440993
ZBTB40	0.169657	1.06217
ZKSCAN2	-0.118809	0.47073
ELK4	-0.0937007	0.405542
ZNF143	-1.11301	31.2904
HMG20A	0.415409	4.0502
KLF17	-4.64673	2.35729
RCOR3	0.466229	12.4827
ZNF19	0.918543	3.00485
ZNF382	2.30476	1.69635
ZFP28	0.57065	4.52745
MYT1	-0.536327	0.339986
PBRM1	0.0738148	0.294269
RFX1	-0.144447	0.771084
USF3	-0.117172	0.29699
TERB1	-2.33361	0.662444
VAX1	0.0734653	0.0433693
ZNF492	-2.34694	27.4326
TTF1	-0.833673	14.5716
JARID2	-0.173065	1.04812
ZNF571	1.01553	5.3163
TCF25	0.44808	6.74129
GATA4	-0.116058	0.281444
ZNF438	0.0782	0.11258
ZNF616	0.31758	1.15101
ZNF648	0.949897	1.26133
REL	0.512624	2.50011
SETDB2	0.454929	5.11749
ZNF768	0.159468	1.47388
ZBTB37	0.431116	2.71545
ZNF765	0.0228087	0.0370012
ZNF322	0.232362	0.927524
ZNF101	-0.0617079	0.156534
ZNF296	-0.417939	0.745451
ZNF180	-0.465067	5.74115
EGR2	0.57985	0.695656
ZNF217	-1.02979	29.3016
ZNF557	-0.102187	0.318924
THAP1	-0.347586	1.82014
RFXANK	0.111621	0.371834
ZNF18	0.601557	4.36936
ZNF8	-0.186007	0.721136
ZNF721	-0.373231	5.35961
ONECUT2	-1.93103	11.0831
HOXC10	-0.0424108	0.177131
CENPT	-0.377058	4.03982
E2F7	-1.28258	29.8416
PLAGL2	-0.611065	5.68382
MLLT10	-0.182966	1.61773
SOX6	0.88044	8.10934
ZNF688	1.17836	8.68398
ERG	-1.01969	0.170353
ZSCAN30	1.16976	17.6445
ZNF345	1.16739	6.27937
ATF7	0.596599	9.98462
GLI1	1.2404	3.45911
FOXN2	-0.525178	6.18025
ALX1	0.0610738	0.141918
ZFP14	1.02257	13.2056
DLX6	0.238706	0.200215
ZNF567	0.021897	0.0394492
HLF	1.14762	1.07986
IRX1	2.73443	11.7843
ZNF614	-0.12293	0.424913
ESR2	1.44565	1.84579
ZNF239	-0.884228	3.17012
ZNF468	0.208219	0.956407
CAMTA1	-0.251975	1.42896
ZNF10	0.518832	2.25385
ZNF831	-3.28723	0.90841
ZNF48	0.47747	2.41359
ZNF761	0.125553	0.434252
ZNF507	-0.28617	1.67344
TERF2	-0.241983	3.32775
ZNF776	0.383291	3.09596
ZNF552	0.538686	3.76814
GATA2	-0.303514	1.78076
WIZ	0.00854549	0.0253732
ZSCAN4	-0.128243	0.0174623
ZBTB17	0.106435	0.58905
FOXS1	3.76293	1.5116
THAP4	-0.70821	16.0992
THAP6	-0.0432002	0.112664
HOXA11	0.153619	0.132995
UBTF	-0.0195549	0.128862
BCL11A	1.20989	7.31698
ZNF251	0.687219	15.8775
ZNF131	-0.403774	7.22175
INSM2	1.20817	0.320163
ADNP2	-0.798659	19.2251
ZKSCAN7	1.57305	0.621819
MEOX1	-1.18881	0.863717
ZNF23	0.0402166	0.0386971
PRDM10	-0.278552	1.88135
SP140	-0.804558	1.12412
KLF16	-0.99074	11.6446
HES6	-0.500441	1.28358
ZNF148	-0.0484263	0.232569
PAX8	-0.388058	1.30641
ZNF850	-1.58789	12.3838
HIC2	-0.513058	3.31234
ZNF235	0.633428	3.13203
ZNF329	0.968991	16.3765
CREB3L4	0.85534	11.1805
HIF1A	-0.217556	1.89833
REPIN1	0.64311	36.042
AFF1	0.746378	7.88507
GMEB1	-0.330559	3.0488
ZNF566	-0.299678	1.67028
ZBTB46	0.322891	1.95076
TFCP2	-0.0988352	0.692101
TFAP2E	0.05546	0.0402385
PRDM15	-0.422121	5.39094
PIAS3	0.086894	0.470243
ZNF436	0.740241	11.1877
GPBP1L1	-0.0635843	0.576345
SOX11	-2.28515	105.496
IRX5	0.491565	1.52457
MYCL	-0.890175	0.935952
ZFAT	-0.187229	0.757499
ZNF324B	-0.37391	2.25519
ZNF618	-0.600531	5.57691
ZNF641	0.932012	13.6833
HOXD10	-0.160178	0.128503
NR0B1	3.1838	31.831
ZKSCAN1	0.638229	21.3363
ZNF570	0.715121	6.39593
ZNF512	0.366982	3.3528
ZNF786	-0.0238565	0.0516447
ZNF488	-2.3621	5.29471
ONECUT1	0.344366	0.122638
ZBED5	0.0480012	0.177569
ZNF572	1.23658	4.61926
ZNF134	-0.106856	0.409969
ZNF415	0.58029	0.615377
ZNF613	0.398684	1.32226
ZNF596	0.737716	1.66524
MYRF	2.0136	116.109
HOXB4	-0.221252	1.32765
HOXD12	0.237037	0.0759689
MYCN	-1.43916	0.650373
ZNF397	0.333098	3.21482
ZSCAN21	0.401349	1.83631
ZNF680	-0.0837684	0.234409
ZKSCAN8	0.299845	0.592576
THAP11	-0.334853	4.8332
ETV7	3.64751	3.11068
ZNF649	-0.776819	6.36919
KLF14	-0.489125	0.798151
HOXB6	-0.103235	0.477227
TBX3	-0.218942	1.41792
ZNF585A	0.740581	8.22003
ZNF445	0.130593	0.676408
ZNF549	0.355211	1.6766
PAX5	3.79146	1.38392
LHX4	-0.554934	2.18236
ZBED4	-0.863758	10.4562
ZNF229	0.200903	0.742135
IRF6	3.16514	13.0671
ZNF184	-0.131047	0.411565
ZNF785	-1.02825	0.67861
SOX7	0.596432	0.152741
ZNF660	0.300647	0.3753
ZNF630	1.74327	1.43733
HINFP	0.496623	5.63892
ELK1	-0.635783	28.6855
PAX3	-0.43241	3.31702
PATZ1	-0.200111	2.03091
ID4	-0.567577	1.0047
GTF2IRD1	-0.0412496	0.156391
NR4A2	-1.14108	12.5243
HOXD13	-0.677614	4.57198
TCF24	0.00155567	0
ZNF140	0.616079	8.13286
ZFP1	0.123037	0.351425
HIC1	0.0458296	0.0296205
ZNF354B	0.0776675	0.225324
ZBTB11	-0.202097	1.118
ZSCAN20	0.326624	1.02851
ZNF584	-0.31003	2.05778
ZNF521	0.423321	0.871172
ZNF587B	-0.620516	9.52812
ST18	-0.384107	0.0929392
ZNF619	0.248547	0.670618
MXD1	0.0225483	0.0570122
ZNF547	0.559959	1.17603
ZNF273	-0.982955	7.35777
ZNF417	0.339161	1.36249
SCRT1	1.82204	1.00075
BAZ2A	0.0771663	0.316414
ZNF208	0.12251	0.143827
ZNF736	-0.379507	3.58251
ATF2	0.305277	2.62312
ZNF611	-0.17574	0.666966
ZNF189	0.297662	2.17153
FOXG1	-0.729094	0.908886
HOXA2	-1.29591	3.10537
ZNF37A	-0.234715	2.15797
HOXD9	0.472067	3.16624
ZNF708	0.611258	6.04873
MYNN	-0.0417356	0.097769
ZNF383	0.844516	10.8003
ZKSCAN4	0.706715	3.58172
RFX2	-0.718473	4.8462
ELF2	0.303337	3.75625
ZNF543	-0.209768	0.548121
ZNF33A	0.00819491	0.0215607
ZSCAN22	0.248236	0.808216
ZNF277	0.564276	7.55901
ZNF518A	0.545772	5.8879
TOX3	3.86675	1.97241
AFF3	-1.2828	3.99247
ZNF212	-0.258973	1.54799
MAFG	-0.157165	1.94596
ZNF654	0.714123	11.0541
CLOCK	-0.161404	1.18535
ZFP62	-0.198852	1.13288
ZNF678	-0.389495	1.79368
TSHZ1	0.76909	11.8133
ZNF256	-0.148627	0.334535
NFATC1	-0.450996	1.70477
PDX1	-0.480615	0.390192
SIX1	-1.32655	26.723
SMAD6	-0.623631	8.6376
SOX30	0.392028	0.169858
ZNF253	-0.135902	0.357554
POU3F3	1.40852	1.20375
ZNF430	-0.147137	0.434617
IRF5	1.31334	5.983
ZNF500	0.394206	2.89426
ZNF879	0.943269	5.46868
ZXDB	-0.25655	1.25315
ZFP2	1.99879	2.56597
ZNF789	-0.254838	1.5251
NEUROD2	3.57113	2.24456
E2F4	-0.667562	57.2048
ZNF585B	1.16819	18.5218
ZFHX4	0.590855	8.93953
ZNF169	0.189376	0.407938
ZNF624	0.469387	1.64571
ZFPM2	-0.311136	1.63356
THAP9	0.346594	0.923056
PURG	1.12988	1.48166
ZNF285	-0.173331	0.267349
UBP1	-0.328528	4.527
FOXP3	0.715213	0.427845
SMARCA1	0.363315	5.53468
ISL2	-0.0142684	0.0131073
TBX1	-1.23107	0.455136
ZNF75A	0.415669	4.00844
ZNF532	-0.608033	8.24949
ZNF391	0.629357	2.8215
NFX1	-0.154951	1.53258
ZNF560	-0.522646	1.48743
ZNF414	0.132072	0.397657
FOXD4	0.682666	0.573975
ZNF214	-0.110825	0.12218
HMBOX1	0.362911	3.11006
ZNF527	0.785918	5.81553
ZNF749	-1.03135	9.35245
MYSM1	-0.0246293	0.043371
GBX2	-3.65562	3.70756
MBD1	-0.219262	2.13564
SP7	1.02159	0.507435
ZNF706	0.0752326	0.553394
ZIC2	-1.45149	14.1555
ZNF343	-0.227343	2.11016
MESP1	-0.652067	1.88304
ZNF347	0.350076	1.94179
ETV3	-0.642687	14.3621
ZNF77	-0.379432	0.743306
IKZF4	0.626073	7.51534
HOXD3	1.84184	3.90631
ZNF98	-1.52458	12.0704
THAP2	0.247563	0.650537
CBFB	-0.218159	3.02353
FOXN3	-0.216838	1.01058
ZNF747	0.765221	1.42351
AHR	0.390345	9.81731
ZNF609	-0.0122407	0.030406
ZNF829	-0.469277	3.06433
MYBL1	-2.79825	94.8192
ZNF576	-0.354043	1.53556
ZNF670	-1.52172	11.8265
ZGLP1	-0.0472466	0.0357406
SMARCE1	0.0927619	0.871227
TFCP2L1	-1.60305	0.379872
PROX2	1.11975	0.973312
ZNF213	-0.0695534	0.227075
ZNF200	-0.521285	8.874
PIAS4	-0.261115	2.37374
MECP2	-0.040517	0.150588
ZNF575	-0.0690852	0.0962809
SMARCAL1	0.165409	0.884062
SP6	1.25901	1.21267
SPDEF	4.21676	2.03349
ZNF439	0.249315	0.507574
ZNF222	0.118218	0.168383
ZNF32	0.516517	3.54498
ARX	-0.119883	0.0260355
ZNF165	0.0647771	0.0345438
ZNF729	-4.46988	3.00618
DMRTA1	0.0475097	0.0887722
ZNF518B	-0.160608	0.7775
ZNF787	-0.694123	11.131
CPEB1	0.36642	1.29553
ZNF316	-0.463552	8.9579
ZNF66	-0.572175	0.923135
ZNF223	0.512688	1.64378
ZNF496	-0.26154	5.52476
ZNF589	-0.450681	6.40594
ZNF540	1.34398	2.26091
HMX3	0.588916	0.338736
ZNF175	0.242202	1.03187
ZNF577	1.21115	10.2045
FOXI3	-4.56034	2.35607
ZNF33B	0.345636	5.48724
ZFHX2	1.05273	7.1381
PURB	-0.44712	9.40276
ZNF568	0.260597	1.27238
ZNF728	-0.0708888	0.0348222
ZNF34	0.622532	2.67465
DMBX1	-0.0510991	0.0233587
ZBTB44	0.411793	6.30153
NFKB2	-0.129611	2.35041
TULP4	0.149812	0.610395
LHX6	-0.28542	0.319872
ZNF443	-0.293651	0.662752
GBX1	-0.135596	0.0269809
TSC22D4	0.398975	7.69053
ZNF423	2.49636	10.3618
ZNF248	0.241442	1.0934
PRDM5	0.0212615	0.0200417
OLIG1	-0.169747	0.0492292
ZNF732	-1.97153	1.58634
FEZF1	2.62126	3.60728
SOX21	3.64877	1.35916
ZNF510	0.429792	2.14704
TLX2	1.42014	10.8944
ZNF555	0.391081	0.956512
ZNF554	0.383485	0.936721
NFIA	-0.453744	0.977308
ZNF709	0.102348	0.0574964
ZNF674	0.14382	0.321769
MYT1L	-0.244371	0.0903853
ZNF514	0.448941	4.23641
ZFP64	-0.245466	2.28454
HOXD1	-1.53336	1.24983
PRDM9	-0.375428	0.0818915
IKZF3	1.99247	0.94467
HOXD4	0.797544	0.978576
ZBTB48	0.170896	0.757911
ZNF592	-0.107844	0.66815
ETV6	-0.140721	1.14088
ZIK1	-0.394125	2.72111
NFATC2	-1.10359	24.0575
NHLH1	0.640039	0.667045
PRDM4	-0.178065	1.19807
NKX1-2	-5.43989	3.02701
POU3F4	1.91516	0.515909
ZNF723	-3.00452	1.2229
PITX1	0.272247	0.24196
ZNF556	-0.468008	1.11961
E2F5	-0.311381	2.11628
ZBTB49	-0.464621	2.27435
TAL1	0.889103	0.214921
ARID4A	0.169967	0.770856
AEBP2	0.00410896	0.0146402
ZFP82	-0.505583	3.77863
ZNF283	0.144028	0.638656
MEIS2	0.159192	1.43735
ZNF639	-0.468228	6.21648
MBD3	-0.34876	3.07155
FOXP2	2.21029	13.5139
ZNF790	0.498534	2.33016
SMAD2	-0.0957861	0.77177
ZNF43	-0.406453	5.12028
PROX1	-0.373866	1.15449
HOXB5	-0.0186368	0.0303448
ZNF845	-0.120896	0.347783
ZNF718	-0.570417	2.0699
ZNF385B	0.505387	0.224087
ZNF716	1.10291	0.641564
ZNF195	0.0122727	0.0298862
ZNF146	-0.865248	31.1895
ZHX1	0.193185	1.90097
ZNF460	-0.343325	0.484215
ZNF304	0.0250146	0.0543259
ZNF14	0.0761534	0.150186
ZNF780A	0.380034	2.54888
PRDM8	-1.99143	4.31277
PBX2	0.336774	10.4394
THAP10	-1.02209	6.94702
RLF	-0.29689	2.66116
MIER3	-0.233544	1.37947
ZNF141	-0.189464	0.717843
GZF1	0.108945	0.518882
ETV2	0.351449	0.28061
TBX15	0.897721	0.190208
NR2E1	1.82332	1.18142
HOXA6	-0.310122	0.491646
ZNF121	-1.19037	44.0031
GTF2I	0.194957	0.854276
ZNF595	-0.572725	5.79256
MIER1	0.0837642	0.593411
ZSCAN12	-0.302876	0.621901
AFF4	0.0191065	0.0274709
ZNF260	0.271934	1.8882
GFI1B	0.568098	0.279552
ZNF781	0.52086	1.62793
ZNF281	0.042912	0.2067
ZNF317	-0.35568	3.96393
GATA1	2.29139	1.52236
EVX1	0	0
KLF4	-1.03897	18.4721
ZNF692	-0.305654	3.32307
ZNF418	0.487282	1.40663
ZNF669	-0.402149	2.01528
ZNF727	0.0161037	0.0070664
ZNF565	0.177993	0.267764
ZNF207	-0.0852731	1.01569
GRHL3	1.23745	1.41119
ZNF211	0.682819	10.666
PAX6	0.389807	0.463342
TBR1	0.188055	0.0753146
ZNF823	0.0287108	0.0450651
ZNF883	0.10346	0.233367
ZNF396	1.3913	4.79506
ZNF813	0.241227	0.668064
ZNF530	-1.4091	16.9869
ZNF41	0.0527726	0.119095
ARNT	0.598922	9.79219
ZNF280A	-0.710626	0.421387
ZNF737	0.737712	5.51004
ZNF182	0.469962	3.67466
NKX2-1	0.0176723	0.00534542
ZNF625	-0.12624	0.0777773
ZNF814	-0.117233	0.454853
ZBTB3	0.164592	0.378969
ZNF704	-2.35986	16.0401
ZNF324	0.0827603	0.316766
E2F6	-0.720554	19.7537
ZNF620	-0.282332	0.302528
BHLHA15	2.51477	1.86411
THAP3	0.0700029	0.191489
ZNF578	1.42332	2.82173
ZNF676	0.65914	1.31453
ASCL1	0.844109	0.125008
SOX8	-0.821583	0.28061
ZNF800	0.203366	1.292
TCF15	-2.12195	1.1883
ZBTB8A	-0.21351	0.608647
NEUROD6	-0.285392	0.0912513
HOXB7	0.277444	1.23742
HOXA7	0.562676	0.170187
ZNF76	0.554787	9.42946
NR5A2	2.66134	21.033
NKX2-5	-1.36446	24.4124
ZNF772	0.478256	4.82673
SIM2	1.48189	1.97678
POU5F2	0.701507	0.803043
VEZF1	-0.166732	1.72871
MYRFL	2.01031	0.540814
HSFX1	1.65096	1.28483
ZNF174	0.19501	1.03873
ZBTB6	-0.157549	0.820201
GLI4	0.474533	5.33447
ZNF837	0.841993	4.13417
SNAI3	1.62561	1.3542
XPA	0.416973	3.3008
ZNF81	0.24786	0.259793
RREB1	-0.238093	1.191
ZNF653	-0.0206978	0.0351142
ZNF16	0.773477	5.65608
FOXN1	5.62262	6.06798
FOXJ2	-0.278145	2.20342
ZNF782	0.51926	2.82358
NFATC3	-0.238644	1.30763
ZNF157	1.31943	0.988419
TSHZ3	0.314175	0.219028
SIX2	-0.10949	0.0356524
EBF2	-1.07946	0.193146
ZNF623	-0.0774599	0.352435
ZNF750	-0.539129	0.315255
ZNF416	-0.0326566	0.0481311
TCF7	1.02964	8.67022
ZNF454	0.727574	1.22731
HOXC4	0.416701	5.61615
ZNF79	0.283948	1.00253
ZNF658	0.0154376	0.0269455
POU2F3	1.08524	1.18338
CASZ1	0.677846	2.22859
GMEB2	-0.309914	3.35454
ZNF746	-0.189436	1.58501
NKX2-4	-0.426002	0.810246
ZNF519	-1.76092	16.4687
ZNF599	0.615979	3.79068
ZNF835	0.153956	0.0816194
ZNF724	-1.74075	18.1505
YY2	-0.123913	0.234297
ZNF300	0.0901388	0.377367
ZNF784	0.311825	1.06906
RBAK	0.0423896	0.147985
XBP1	-0.538681	18.467
TBX10	-1.36351	8.70134
TCF7L1	0.0852188	0.0991793
MSX1	-0.801173	8.73571
ZBTB7A	-0.119756	0.767844
NCOR2	-0.262679	2.27709
ZNF615	0.0952976	0.196379
MNT	0.216863	1.89725
CREBZF	0.160953	1.29681
ZNF69	0.0753116	0.168227
SETDB1	0.273277	5.27571
ZNF740	0.15101	1.8285
ZBTB34	-0.328961	1.87625
ZNF550	-0.0767947	0.236989
ZNF257	-1.6157	16.6731
BACH1	-0.232534	0.975755
CREB1	0.122094	0.552249
NFE2	2.51995	54.5378
ATMIN	0.194727	1.85206
ZNF45	-0.486531	5.51683
MECOM	0.86204	9.32004
ZNF774	0.512652	2.09163
ZNF287	0.161926	0.466918
ZFPM1	0.0508516	0.0728981
ZNF668	-0.77405	9.93303
POU5F1B	-1.52399	0.785668
HOXD8	0.573104	2.92839
ZNF579	0.0560005	0.154557
ZNF644	0.248557	1.76785
MYEF2	-0.00309177	0.00592913
ZFP42	-0.858695	15.7928
ZNF20	0.401228	0.566548
ZNF410	-0.101682	0.200324
ZNF485	-0.93059	5.96264
ZBTB22	0.497013	5.50841
ARID3B	-0.100103	0.261595
NR5A1	1.91306	0.921365
IRF4	4.30397	6.39709
ZNF770	-0.255559	0.737662
CARHSP1	0.0319997	0.118277
DLX2	-1.18194	24.9046
ZBTB41	0.480621	4.32256
ZNF726	-1.53915	12.5301
SNAPC4	-0.706141	15.5599
FOXR2	0.147233	0.30621
ZNF487	0.519728	0.677976
NFIC	-0.122264	1.74439
ZNF764	0.0611636	0.15715
ZNF282	-0.110088	0.931245
ZNF777	-0.402121	4.35646
ZMIZ2	0.731809	28.9416
TBX6	1.09156	3.95167
ZNF793	0.833547	5.45435
ADNP	0.00900403	0.0272788
EMX1	1.23968	0.465353
ZIC5	-1.53485	1.40709
ZKSCAN5	0.00437701	0.0132536
ZNF502	0.0275091	0.0188449
TCF3	-1.04007	34.1465
HOXC9	-0.0610822	0.103233
ZNF852	-0.190621	0.313671
ZFP37	0.247229	0.774503
ZBTB24	-0.236133	1.10473
FOXO4	0.848113	23.8952
ZNF791	0.199075	2.16495
SRF	-0.569157	13.6122
POU5F1	-0.248901	0.12218
ZNF490	0.557766	2.56475
NHLH2	1.94885	2.67883
ZNF22	-0.424546	5.05521
ZNF581	0.930904	16.3761
FOXD4L1	-0.258942	0.100636
THAP8	0.29699	0.795115
ARID1B	0.142823	1.07116
ZNF486	-0.509196	5.07341
ZNF713	0.857207	3.26103
ZBED3	0.832474	13.2645
RFX3	0.231626	1.46524
GSC	-0.514459	0.608161
ZNF57	-0.3085	0.526908
HOXA10	-0.220996	0.98961
ATF4	-0.417873	8.57207
ZNF691	0.102619	0.335708
ZSCAN29	0.191698	1.26548
ZKSCAN3	0.665524	2.86465
ZNF473	-0.972862	23.4499
ZSCAN32	-0.192235	0.437834
ESRRB	2.29548	3.56512
MZF1	0.434341	8.35606
ZNF792	-0.714217	3.51777
LRRFIP2	-0.190722	3.33004
MBD4	0.0971694	0.575492
LMX1B	0.201844	0.149962
ELF4	-0.141985	0.521642
BORCS8-MEF2B	0.0892578	0.0737243
ZNF135	2.67712	2.78025
BATF3	-0.976486	1.57056
ELF5	3.57443	1.71384
ZNF696	-0.685049	9.67994
PHTF1	0.204835	2.53575
NR2E3	-1.41676	1.18996
MESP2	-0.487003	0.237599
SMAD4	0.0241468	0.114611
REST	0.188943	2.98179
ZBTB14	-0.359077	2.09443
DMRT1	1.19469	0.311401
HESX1	0.85798	0.993005
ZNF559	0.231333	1.3036
SMAD3	-0.985383	68.7533
HOXB9	-1.16652	15.2724
ZMIZ1	0.623459	4.26795
NEUROG2	1.40767	1.63325
ZNF215	-1.46666	13.4445
L3MBTL3	-0.0310833	0.0651875
FOXD4L4	1.99404	4.62687
ZNF142	-0.4957	3.45471
HSF1	-0.427006	10.7522
ZBTB43	-0.056797	0.253182
BCL11B	1.00597	0.66974
ZNF684	-1.40592	10.3367
ZNF286B	-0.422289	1.63302
ZNF544	-0.465688	7.09192
ZNF821	0.533899	1.77452
HOXD11	0.129049	0.041013
DLX1	-1.50227	78.4399
ZNF24	-0.036309	0.124048
AFF2	0.591365	0.325219
TAL2	0.636652	0.194814
ZNF177	-0.701825	0.206077
ZNF621	0.21761	1.1849
SOX18	0.757362	3.49639
PEG3	0.600021	0.63251
ZNF672	-0.132994	1.13071
TBX18	-0.323672	1.88936
GABPB2	0.577049	7.48281
ZNF398	0.0920413	0.336781
EOMES	1.6436	7.3165
TBX20	-0.154233	0.138904
MAFA	0.519337	0.283471
ZNF85	-1.13439	19.4295
ZNF878	-1.08812	1.14398
TSC22D1	0.837627	68.2139
MEF2D	-0.473431	10.0076
ZNF205	0.312792	1.56017
ZNF622	-0.221686	2.28159
ZNF408	-0.0260969	0.0636548
ZNF501	0.371023	0.39276
ZNF480	0.0718001	0.205003
CEBPB	0.0328295	0.118521
HELT	0.412232	0.214094
ZNF2	0.104302	0.190892
ZNF446	0.545794	6.77835
HOXC6	0.469849	7.92621
ZNF717	0.495291	5.94286
SMARCC2	0.0815168	0.319926
MYC	-3.3688	58.0697
SPI1	0.384136	0.144769
L3MBTL1	0.347714	1.59121
OVOL2	1.06555	1.62731
ZNF628	-0.455484	2.67759
MEF2B	1.35968	3.58417
RFX4	1.99532	1.52969
BARHL1	-0.652943	0.116038
ZNF254	0.381068	4.20848
ZFP30	-0.131754	0.24884
NCOR1	-0.145898	1.58368
ZNF114	0.464134	0.375539
SP9	-0.563917	0.171794
TADA2B	0.0371108	0.148781
[truncated: 24,406 more rows]

## Sheet: WT DT7vsDMSO
Gene Symbol	log2 fold change	neg log10 adjusted P
RPS6KA6	-0.932622	0.126786
RPS6KA1	-1.63583	148.651
PRKCD	-1.57448	147.102
RPS6KA5	-1.74494	46.6517
RPS6KL1	-1.06798	9.58113
RPS6KA3	-1.38265	50.2356
DMPK	1.27722	56.1528
PKN3	-1.28137	40.157
RPS6KC1	0.835339	25.735
CIT	-1.4676	45.4594
PRKG1	2.49565	25.5061
STK32B	-0.658361	11.1136
GRK5	-1.23642	37.4079
GRK6	-0.518284	13.9327
MAST4	0.0344147	0.0764161
PRKACA	-0.520574	12.2592
SGK1	0.776389	61.8086
PKN1	-0.865125	39.5602
AKT3	-0.589627	10.7503
AKT1	-0.0852002	0.847867
PKN2	-0.352196	5.2066
AKT2	-0.00938905	0.0615824
RPS6KB2	-0.328574	2.81955
MAST2	-0.314891	4.10548
PRKCI	-0.863853	18.5994
ROCK2	-0.416117	4.94577
SGK3	-0.143034	0.223315
PRKX	0.126566	0.737693
CDC42BPA	-0.129049	0.545467
ROCK1	-0.249182	3.24133
CDC42BPB	0.0255437	0.0637926
PRKCE	-0.0465432	0.121958
RPS6KA2	-1.32638	9.0151
GRK2	-0.442714	14.4873
STK32A	3.42258	12.9991
PRKG2	1.17789	1.4658
STK38L	0.127216	0.838709
MASTL	-0.369856	3.88319
STK38	0.231874	2.69907
GRK3	0.775479	1.10402
STK32C	0.0613313	0.128212
PRKCZ	-0.606033	10.0891
LATS1	-0.34828	1.8351
RPS6KA4	-0.394284	10.0675
MAST3	0.428245	6.61271
PRKCA	0.509351	5.28844
SGK2	1.61565	0.797147
RPS6KB1	0.128677	0.69929
PRKCQ	-0.227882	0.703169
PRKCB	0.295272	0.105441
GRK4	0.241805	0.753882
MAST1	-1.49465	3.32978
PRKCH	-0.537362	6.32456
CDC42BPG	-1.04959	5.89915
RSKR	-0.0347548	0.0618865
PRKACB	0.483886	5.06928
PRKCG	0.835356	0.422795
LATS2	-0.429421	2.34531
PDPK1	0.25749	1.5923
CERT1	3.32763	336.602
PDK4	-2.43705	59.1641
TRIM28	-0.843377	43.4424
BRD4	-0.657048	49.2555
BAZ1A	0.15078	2.13506
ALPK2	-0.261126	1.64694
TRIM24	-0.685554	12.0876
TRPM6	2.03005	7.72074
RIOK1	-0.562899	10.1136
BCR	-0.994875	39.6121
ADCK2	-0.756754	14.5719
PRKDC	-0.995687	13.5129
RIOK3	0.330134	8.47893
BAZ1B	-0.542422	21.6404
ABR	0.258942	4.66124
COQ8B	0.602972	21.852
EEF2K	0.343042	5.18814
TRIM33	-0.445061	11.0439
PDK1	-1.00543	27.9742
ALPK3	0.818456	2.16082
RIOK2	-0.24286	2.11272
STK19	0.528842	4.52155
ADCK5	0.384639	1.82206
COQ8A	0.0556028	0.238893
BRD2	-0.141571	2.35159
PDK3	-0.7897	8.87226
BRD3	-0.11525	0.704642
BLVRA	-0.638422	7.3117
ALPK1	0.679463	12.6605
SMG1	0.0408889	0.0579315
ATR	0.285075	1.51235
MTOR	0.294414	2.6741
TRPM7	-0.0338393	0.112305
GTF2F1	-0.102668	0.922055
BCKDK	-0.527563	11.793
TAF1	0.0489373	0.168646
TRRAP	-0.315989	0.876732
TRIM66	0.465671	3.97365
FASTK	0.120856	0.585232
ATM	0.434493	2.53812
PDK2	0.27892	1.94982
ADCK1	0.612198	3.48519
TSSK1B	2.87636	0.0998534
CAMK4	-1.906	134.155
MYLK	2.60378	211.854
TRIB2	-1.793	75.8476
CHEK1	-1.74451	134.059
DCLK2	1.45582	25.7199
MAPKAPK3	-1.02071	50.4269
PRKD2	0.313269	6.49399
PIM3	-1.10407	66.0136
NUAK1	0.623249	10.8679
PSKH1	0.882696	35.5433
TRIO	0.750751	7.85
SPEG	0.606692	9.59422
BRSK1	0.835359	22.5436
DAPK3	0.525783	9.25726
NIM1K	2.50056	22.3476
TRIB3	-1.52472	82.0585
NUAK2	-0.90284	11.0465
TRIB1	-1.88656	87.7418
MKNK2	-1.17487	70.711
MELK	-1.35432	69.0605
PNCK	1.46753	6.79261
DCLK1	-1.99696	13.0922
STK17A	-0.975259	69.7651
MARK4	0.476603	10.7358
PIM1	-1.39069	25.3098
SIK2	-0.268799	1.68683
CAMK1D	4.88677	3.51238
KALRN	-0.315181	1.1288
OBSCN	-0.171984	0.655984
STK17B	-1.44084	25.2072
PRKAA1	-0.394641	3.63292
MARK3	0.0139443	0.0745877
PRKD3	0.31653	2.43773
BRSK2	-0.0640636	0.0742208
PASK	-0.769123	9.74351
TSSK6	0.340441	0.977399
CAMK2D	0.200459	1.75318
PHKG1	0.237113	0.404959
MARK1	-0.132344	0.521472
SIK3	0.232896	1.68163
DAPK2	0.425758	0.476247
TTN	0.252949	0.0763741
MKNK1	0.152408	1.21185
MYLK4	0.786726	1.06205
TSSK3	0.843298	2.52811
DAPK1	-0.961021	4.35229
DCLK3	3.36535	1.46348
STK11	-0.00388674	0.00688715
PRKD1	1.25697	30.6359
CASK	-0.455951	9.12059
PRKAA2	-0.767947	8.69904
CAMK1G	2.43929	1.12801
SNRK	-0.112217	0.574952
MYLK2	-1.74907	2.16148
CHEK2	-0.546547	3.88453
MARK2	-0.00339015	0.00930718
MYLK3	1.44816	2.14487
MAPKAPK2	-0.279474	7.64691
MAPKAPK5	-0.0796727	0.384221
TSSK4	0.5967	1.69786
PHKG2	0.363388	3.46517
CAMKV	1.2538	0.63896
STK40	0.277077	6.84442
CAMK2G	-0.396082	5.51855
CAMK2B	0.544059	0.575258
CAMK1	0.340046	0.568865
PIM2	0.164749	1.1048
CAMK2A	1.22382	5.02705
VRK1	-1.28232	42.0239
CSNK1D	0.224428	6.30297
CSNK1A1	0.489805	19.6028
CSNK1E	-0.796737	53.9399
VRK2	-0.320862	3.2306
CSNK1G1	0.157496	0.713583
CSNK1G3	-0.136685	1.03354
VRK3	0.393315	4.89618
TTBK2	0.384261	3.58726
CSNK1G2	-0.549785	10.7488
TTBK1	5.08485	3.42878
CDK18	1.32429	54.009
CDK2	-1.70595	223.182
CDK1	-0.921574	47.364
CSNK2A2	-0.499773	22.3255
CDK6	-1.55931	44.7485
SRPK1	-1.20572	79.7215
CDKL5	2.65374	52.5634
CDK14	-1.10856	41.3632
MAPK3	-0.667235	19.8192
CSNK2A1	-0.447012	24.6122
MAPK6	-0.304985	4.40631
GSK3B	-0.585545	13.2528
MAPK9	-0.573278	16.9526
MAPK10	2.61598	14.5884
MAPK7	-0.000497813	0
HIPK3	0.742046	11.1748
HIPK2	-0.666763	5.47139
CLK3	0.146417	1.62358
CLK2	-0.160041	2.26229
PRPF4B	-0.0960286	0.860243
CDK8	-0.674776	11.5529
MAPK11	0.218304	0.962333
CDK4	-0.358843	7.20319
CDK20	0.73608	8.78768
CDK7	-0.524262	9.15909
CDKL4	1.9095	1.68294
MAPK1	-0.421134	5.61729
NLK	-0.211363	2.15336
HIPK1	-0.352093	2.22306
CDK15	4.35042	2.25048
CLK1	0.242025	2.44793
CDK19	0.591219	6.14722
DYRK1A	0.324268	4.38599
MAPK15	2.49632	3.37409
MAPK8	-0.382949	4.84384
CILK1	0.856843	11.7647
DYRK4	0.295781	1.38505
CDK17	-0.083229	0.304785
DYRK1B	0.613185	12.6087
CDK3	-0.301572	0.331621
CDK11A	0.326128	1.77681
CLK4	0.612857	7.6078
CDK9	-0.0853315	0.833069
MOK	-1.91616	99.6166
CDK11B	0.139627	0.679492
MAK	0.117881	0.102048
MAPK13	-0.813542	2.28877
GSK3A	-0.164395	2.30509
CDK16	0.251233	5.72732
CDKL3	0.86992	2.30915
CDKL2	0.0437509	0.00377446
CDK10	0.0724608	0.256791
DYRK3	-0.456724	3.56972
MAPK12	-0.203323	1.70745
CDK12	-0.202767	0.94937
SRPK3	0.587823	4.27134
CDKL1	-0.381044	0.719027
CDK13	-0.0501886	0.185538
MAPK4	2.3416	14.0455
SRPK2	-0.29822	7.77808
CDK5	0.0427901	0.118925
MAPK14	0.0226355	0.077691
HIPK4	-0.366899	0.0991931
DYRK2	0.114633	0.508773
NME2	-0.856662	24.4415
GASK1A	2.48641	0.36945
GNE	-2.25699	397.602
CMPK2	4.30264	312.602
GASK1B	3.95887	140.563
TOP1	-0.88226	101.15
PFKFB4	-0.156325	2.88437
ADPGK	1.37166	155.87
PRPS2	-1.45759	147.559
CERKL	1.49643	39.0168
TK1	-1.7505	109.144
CKB	1.12193	34.3721
PIK3CD	-2.2673	225.984
PI4K2B	0.249246	2.50855
TBRG4	-0.952575	81.8213
COASY	-0.757558	44.6241
PFKL	0.108825	1.01656
ETNK1	-0.528624	15.4835
AK3	0.527731	11.3101
PKM	-0.946744	87.0775
PGK1	-0.493559	25.1062
PIK3C3	0.423598	12.0495
DGKD	-0.359061	5.89462
DTYMK	-1.41226	44.0612
CERK	-0.517822	11.0226
MVK	-1.10146	23.734
PAPSS2	0.0327164	0.111805
UCK2	-1.3196	100.569
NAGK	0.6681	18.7621
RFK	-0.853523	24.5357
ADK	-0.54434	10.8347
CIITA	1.60004	94.5671
PIP5K1C	0.642393	13.9421
SEPHS1	-0.791613	28.8308
DGKI	2.42323	21.1627
AK4	-0.992321	24.0952
PMVK	-0.501941	5.02157
NME1	-1.23776	33.5052
PIK3CB	-0.909994	17.1319
PIP5KL1	1.37611	17.285
DGKG	-1.21808	13.0072
GK	0.0950003	0.172939
DCAF1	-0.46052	8.22763
NOL9	-0.757004	17.1491
PANK2	-0.195565	2.96882
N4BP2	-1.41927	23.6708
FGGY	2.26574	30.3982
PIK3C2B	1.2517	19.6628
GLYCTK	-0.952862	10.8148
IP6K2	0.223182	3.281
DGKQ	0.594848	10.9774
XYLB	-0.568922	4.90772
FASTKD5	-0.234532	2.14514
CHKA	-0.469627	3.57416
PIK3C2G	2.46119	4.76502
NMRK1	1.09581	7.05273
NADK	0.0436596	0.243437
FAM20B	-0.425225	6.32779
PIP4K2B	0.156805	1.78945
UCK1	-0.0691493	0.311293
KHK	-2.06093	15.8023
PFKM	-0.300002	5.76699
CHKB	1.16569	10.5751
TKFC	-0.345602	6.501
AK1	1.09687	19.0386
PI4KB	0.356919	14.2337
DCK	-0.887537	16.7569
ITPKB	0.218765	1.33649
GK5	-0.639628	8.27148
PIP4K2C	0.240614	2.50806
PPIP5K1	-0.0489771	0.128248
CMPK1	-0.205494	3.78066
GUK1	0.154333	0.888883
PANK1	-0.902576	10.3341
PFKP	-1.19675	117.521
AK6	-0.693506	9.45263
NME4	0.309889	3.20182
SPHK2	0.1573	0.96616
FASTKD2	-0.49023	8.0402
CKMT2	0.380847	0.642319
TK2	0.279946	2.97797
ALDH18A1	-0.251462	5.45147
ACAD10	0.869128	37.6641
ETNK2	0.27209	2.30729
SGMS2	-1.40454	13.0984
AK9	1.15607	3.82133
DGKE	0.300619	0.501921
TPK1	0.488035	1.46139
PIP4K2A	0.412716	4.01366
SGMS1	-0.421334	3.58331
IPPK	-0.785609	9.62179
NME3	0.294675	1.55531
IP6K1	-0.276513	5.68757
PAPSS1	-0.265384	4.46474
FJX1	-1.81638	68.1059
FAM20A	0.197809	0.334217
PIKFYVE	-0.155313	0.341277
FCSK	-0.12465	0.5702
FASTKD3	-0.762934	11.8863
IP6K3	5.01185	3.34519
PANK3	-0.437769	4.94912
CLP1	-0.247134	2.06649
NME9	0.879831	2.20197
LRGUK	2.80453	8.041
FN3K	0.389485	0.482096
PSTK	0.240701	0.645798
AK8	1.80349	3.23158
DCAKD	0.4681	5.37989
ITPKC	0.260737	1.97004
DGUOK	-0.13883	0.681151
AK7	2.25851	9.00819
RBKS	0.924657	2.26871
HYKK	1.34173	7.04137
IPMK	-0.551261	4.54283
DGKA	0.111316	0.595101
SEPHS2	-0.179645	3.46444
PIP5K1A	-0.268213	11.7735
PI4KA	0.0966044	0.459343
MAGI3	-0.0188429	0.0338954
PRPS1	0.550044	23.3168
FASTKD1	-0.0396775	0.0826792
PIK3C2A	0.248239	0.763037
PEAK3	1.18956	0.792234
AGK	-0.223696	1.70008
PPIP5K2	0.21397	1.676
ITPK1	0.277204	5.26936
CKMT1B	2.24832	0.727281
PFKFB3	-0.814617	17.9374
FN3KRP	-0.566991	11.9811
DGKB	1.25276	0.591091
PFKFB2	0.721439	13.4835
PI4K2A	-0.443609	10.47
SHPK	-0.0954942	0.157821
GALK1	-0.023127	0.0471112
ITPKA	-1.89992	3.20011
GCK	-1.33609	0.802043
AK5	-0.84805	2.21341
UCKL1	-0.274011	3.28671
NME6	-0.182394	1.01726
IDNK	0.391506	1.21851
PIK3CA	-0.159311	0.386806
AK2	-0.269499	10.4589
DGKH	-0.339244	1.8874
GALK2	0.168266	0.956479
HKDC1	2.91253	131.689
NADK2	-0.645173	10.5548
CARD11	-0.941262	6.64621
DOLK	0.411641	4.65295
PNKP	-0.0252413	0.094371
HK1	-0.647237	34.521
SELENOO	0.265291	2.17973
HK2	-0.384262	4.41331
PDXK	-0.833049	27.8169
DGKZ	-0.0838875	0.763568
NME7	0.276533	2.8971
CSNK2A3	-0.395372	0.308594
ACAD11	0.0613162	0.0624656
FAM20C	-1.43647	110.521
PANK4	-0.146994	0.894971
SPHK1	-0.0133502	0.0362053
CKM	1.22465	0.717615
SBK2	0	0
WNK4	-2.44124	219.355
EIF2AK2	1.92948	110.424
PLK1	-1.69341	232.552
AURKA	-1.41145	142.16
PBK	-1.53996	95.7317
PRAG1	1.4724	27.1847
ULK1	0.449556	13.5219
AURKB	-1.83798	101.872
RNASEL	1.59093	61.5821
NEK2	-1.26015	55.7573
BUB1	-1.59775	74.2216
TTK	-1.24612	44.4194
NRBP2	0.837629	12.8721
PLK4	-1.80727	65.5414
TLK2	0.277473	5.82767
NEK9	1.08011	48.9218
PKDCC	1.63456	21.0792
PKMYT1	-2.23418	120.077
IKBKE	0.436494	8.55356
BUB1B	-1.39872	58.6228
TBCK	1.15397	29.6241
CAMKK2	-0.170562	1.27463
IKBKB	0.286747	4.24605
PINK1	-0.0256371	0.0917723
PEAK1	1.16605	13.8116
HASPIN	-1.7772	23.5422
PDIK1L	-0.585532	6.19054
PLK3	-2.17488	51.4171
NRBP1	-0.0546313	0.411936
EIF2AK4	0.0543177	0.342795
TBK1	0.303323	4.97866
NEK6	0.321669	2.41365
NEK4	-0.39881	4.688
TLK1	-0.303752	1.91663
PLK2	0.979271	114.812
WEE1	-1.12418	30.3856
PXK	-0.0104328	0.0296128
STK36	0.582831	11.5986
NEK3	0.947156	1.31199
STK35	-0.718542	14.021
GAK	-0.174031	2.56503
WNK2	-2.07704	3.91646
TP53RK	0.439945	7.81316
ULK3	0.16951	1.79284
CDC7	0.638025	11.0121
NEK11	1.18793	4.42655
NEK5	0.41749	0.321256
ULK2	-0.318029	0.996334
CHUK	-0.146543	0.856113
SCYL1	0.174969	2.51834
NEK8	0.681207	4.92535
DSTYK	0.365373	5.79854
SCYL3	0.314207	3.03413
NEK1	0.78808	17.5888
EIF2AK1	-0.0220041	0.114493
WNK1	-0.304987	0.963111
WNK3	-0.323947	0.154899
NEK7	-0.562154	18.6556
EIF2AK3	0.409784	3.22797
NEK10	0.454585	0.994583
ERN1	-0.245228	0.998679
PIK3R4	-0.153992	0.584557
STKLD1	1.3413	13.2413
SCYL2	0.0590636	0.219244
STK16	-0.0281048	0.0685916
STK31	2.07368	9.66191
BMP2K	-0.327058	1.14925
UHMK1	0.121996	0.324886
SBK1	-0.627029	0.673712
AAK1	0.338981	7.92742
CAMKK1	0.0614909	0.137776
POMK	-0.513788	1.96343
PAN3	0.0746404	0.390567
ULK4	0.170021	0.610336
AURKC	0.84706	0.393232
TEX14	0.796796	0.750909
NPR2	0.902387	16.5001
NPR1	0.0376814	0.00688429
STK10	-1.26567	131.021
MAP4K4	-0.867323	74.3157
SLK	-0.771654	23.6298
STK24	-1.02498	33.9672
PAK4	-0.897911	46.8228
PAK3	-2.69469	9.5679
MAP4K3	0.747903	19.3813
MAP2K6	-0.781447	7.68872
MAP3K5	-1.01637	10.5562
MAP2K3	-1.10273	68.2381
MAP3K8	1.70477	10.2751
STRADB	-0.422971	3.79596
MAP2K7	-0.390019	8.4505
PAK6	-1.14128	2.64114
STK3	-0.270307	2.57969
MINK1	-0.00643686	0.0184979
STK39	-1.6946	30.1879
MYO3B	4.2233	8.78101
TAOK2	0.496246	16.0537
STK26	-0.556236	8.15173
MAP4K2	-0.49542	13.799
MAP2K2	-0.42806	4.98009
TAOK3	0.510077	11.4618
STRADA	0.329259	3.4431
MAP3K6	-0.592471	10.1373
MAP3K3	-0.0904972	0.458972
MAP2K5	0.240126	2.10955
TNIK	1.25756	18.0411
MAP2K4	0.0822948	0.39268
PAK1	-0.269581	4.0112
PAK2	-0.157109	0.993099
OXSR1	-0.63429	24.8919
MAP3K4	0.0430567	0.179789
MAP4K1	0.0649099	0.0411964
MAP3K15	-1.19512	0.824329
MAP3K2	0.196975	1.98853
MAP3K1	0.183912	0.77795
MAP4K5	0.119243	0.487969
STK25	-0.318012	5.26884
STK4	-0.0362232	0.115169
MAP3K14	-0.967565	26.1363
TAOK1	-0.0061009	0.00494827
MAP2K1	-0.780132	42.9033
ROS1	2.36457	76.4308
NTRK2	3.85606	97.6031
EPHA5	4.32902	49.2222
ERBB2	0.806108	63.7881
ERBB3	-0.011139	0.0578181
EGFR	-1.25084	28.1961
DDR1	1.44546	167.296
TEK	2.36031	11.3472
JAK2	1.05208	22.5592
MERTK	5.99311	51.5188
KDR	-1.91613	12.4731
ROR1	-2.02815	24.0737
FGFR4	1.7509	88.2275
FLT1	-2.55125	38.4096
PDGFRA	-1.72711	7.03043
LMTK2	-0.396659	3.9899
TYRO3	-0.0478824	0.206299
DDR2	0.301511	2.55274
TNK1	0.741898	6.5222
ALK	2.24899	22.8743
EPHA4	-0.552574	2.71044
EPHB4	-0.955564	39.2671
ABL1	-0.235556	1.82937
EPHA2	-1.60847	274.413
PTK2B	1.56019	16.8225
AXL	-1.04765	76.3373
ROR2	0.442929	0.159986
TXK	-1.43033	5.31454
NTRK1	-1.21759	1.58527
SRMS	1.27551	1.04306
FGFR3	-0.743164	8.43168
BMX	-4.25313	3.37526
PTK7	0.0199289	0.0769937
ABL2	-0.0382664	0.144953
CSF1R	0.0293766	0.0216087
MET	-1.33507	41.6711
IGF1R	-0.986028	32.3468
FRK	2.19923	5.6847
CSK	-0.641643	25.2816
YES1	-0.590573	9.6508
EPHA6	0.00353448	0.000172032
FER	-0.189002	0.73139
FES	-1.36562	1.49276
RYK	-0.553048	19.7974
LTK	1.66258	4.27027
EPHB1	-1.16197	10.629
PDGFRB	0.719706	8.18131
ERBB4	3.15524	6.15679
LMTK3	0.420229	0.551253
TYK2	0.222272	4.97481
RET	-0.459793	0.0963291
FGFR1	-2.15822	142.772
TNK2	-0.447765	8.04823
EPHA1	-0.753799	0.672421
FYN	-0.100917	0.594219
MST1R	-2.18024	14.9884
EPHB2	-0.0667444	0.248031
AATK	1.8608	17.3533
PTK2	-0.347149	5.5485
KIT	4.31221	2.32767
INSRR	-1.90439	0.834487
FGFR2	5.06617	55.8419
SRC	-0.656671	31.5351
LCK	-0.379314	0.114053
JAK3	0.471407	0.751123
PTK6	0.479876	0.478889
TIE1	-2.58528	13.4525
EPHA3	0.397637	2.64488
INSR	-0.434539	5.04903
TEC	-0.239678	0.392505
NTRK3	1.10056	0.533097
JAK1	0.440913	2.26186
EPHB3	0.866624	18.5021
STYK1	-0.808998	1.5018
LYN	-0.142761	0.634698
EPHB6	-0.888138	0.948204
BLK	-4.12674	2.01811
EPHA7	-0.960607	13.3093
MUSK	3.89064	1.46073
FGR	3.51377	1.75375
SYK	1.61323	0.609875
AMHR2	0.990947	0.137776
IRAK1	-0.573661	66.5364
KSR1	1.04445	16.4113
MAP3K9	-1.96033	43.257
MAP3K10	0.786301	28.2943
IRAK4	1.00138	26.048
RIPK4	-0.323628	3.76741
MLKL	0.329061	4.13983
RIPK1	0.822868	26.2446
ACVR2B	-0.98097	18.0776
ACVR1B	0.288433	2.29768
RIPK2	-0.739017	18.067
TESK2	-0.233052	0.930587
LIMK2	1.09309	38.7283
BMPR2	0.430759	4.58634
ACVRL1	1.13192	2.00429
LIMK1	0.180643	1.88784
TESK1	0.0217497	0.045987
ANKK1	2.95072	5.1033
MAP3K21	-1.56245	32.2515
ACVR2A	0.12733	0.351659
MAP3K11	0.165595	2.56556
LRRK1	0.0368546	0.0798636
ACVR1	0.632958	11.4273
BMPR1A	0.0674828	0.278636
MAP3K13	0.296979	1.62509
MAP3K12	0.473438	14.2993
KSR2	0.225741	0.421535
BRAF	0.332855	2.88007
TGFBR2	-0.319702	2.55393
TGFBR1	-0.688476	12.0576
LRRK2	2.42985	46.5352
ARAF	0.144972	1.45702
ILK	-0.277585	2.72736
BMPR1B	-0.287526	0.428726
ACVR1C	-1.4717	0.887698
IRAK2	-0.533984	5.3402
MAP3K7	-0.181516	1.82147
MAP3K20	-0.540315	10.1587
RAF1	-0.179804	3.74882
HSPB8	1.48019	51.7
TULP2	1.05381	0.157628
PRDM16	5.84643	2.30926
DBX2	-1.55317	0.287876
ETV4	-5.70933	401.602
JUN	4.46075	392.602
NPAS2	-3.59318	386.602
HMGA1	-3.5124	395.602
STAT2	3.33976	350.602
SP100	2.08899	332.602
PARP12	2.09542	239.388
ZNFX1	2.35043	287.661
STAT1	3.39903	318.602
PLSCR1	2.84824	331.602
MAF	3.35081	388.602
SREBF1	-1.40532	261.704
ATF3	4.8181	360.602
HMGA2	-4.3061	394.602
ZNF503	1.68816	101.588
FOXD3	3.03881	304.139
SOX4	2.01024	155.24
MEF2C	3.49483	364.602
ID3	1.90674	181.806
SSRP1	-1.21071	256.069
NFIB	-3.19319	195.45
MSC	1.635	81.7524
SP110	2.85517	129.652
IRF7	3.68679	161.946
HIVEP3	-1.88911	85.7406
SNAI1	1.8906	128.984
TFAP2C	-2.49942	272.021
HMGB2	-1.76476	200.806
NFIL3	3.25435	287.512
ETV5	-3.47793	251.976
RBCK1	1.02638	117.324
MAFK	-0.109338	0.83126
BATF2	3.49677	99.5005
PPARG	-2.18188	204.317
ARNT2	-2.36905	117.608
VDR	-1.55401	91.8059
LEF1	-2.86052	93.2211
SAMD11	2.60141	141.258
STAT6	0.720666	48.4889
IRF1	1.08755	40.6452
HMGB3	-1.42084	120.198
ZNF536	2.11094	86.8145
PKNOX2	4.09	269.303
TCF4	1.44946	102.511
SFPQ	-0.775602	128.573
BLZF1	1.52232	116.399
RUNX2	2.67333	124.234
MEOX2	-1.56929	152.363
ETV1	-2.9948	216.236
KLF2	0.260824	0.831365
SNAI2	5.2003	108.808
MYBL2	-1.99314	213.287
KLF10	0.379422	7.5926
TFAP2A	1.64495	100.128
STAT3	1.15266	134.391
HMGB1	-1.34821	123.432
TP53	0.459248	19.5309
RXRA	1.52215	128.359
MITF	0.93198	35.1072
TBX2	-0.920481	19.7918
JUNB	0.144771	1.18512
PRRX1	-1.69002	70.0339
ZNF608	2.21343	94.9938
ID2	2.50654	80.0032
YBX1	-1.19168	111.61
ZEB2	2.85574	172.947
KLF7	0.434427	4.11126
ETS2	0.900088	20.7553
TSC22D2	-0.0873514	0.668128
HES4	2.20849	18.4978
KHSRP	-0.95979	98.6531
KLF6	-0.36674	6.96275
TEAD2	0.127384	0.779993
IRF9	2.57045	56.2082
TEAD4	-1.33536	45.4375
THRB	-2.67609	52.7355
SHOX2	0.378782	3.74486
ZNF827	1.30001	117.076
SREBF2	-1.47034	106.276
ZNF528	2.43918	75.5836
ARID5B	1.18713	41.3929
FOXC1	1.8898	150.646
ELK3	-1.77221	91.0686
FOXM1	-1.27846	98.3084
ZFP36L2	-1.90131	179.084
RUNX1	1.22008	93.2108
EGR3	-3.84147	78.0793
NFATC4	0.935485	21.3665
TCF7L2	-1.07809	68.6395
MEIS1	1.68334	39.6989
FOSL2	1.16037	33.7915
NR2F1	0.629238	10.6452
ATOH8	3.30317	188.162
PRDM1	-1.10241	13.8341
SP140L	1.05554	27.8775
ZNF513	1.14311	71.6089
ELF1	1.5394	52.3245
FOS	2.13233	91.3282
TOX2	-2.48966	49.8211
NR3C1	0.804551	25.4964
ETS1	0.714025	9.68623
DMRT2	-3.10233	51.0745
CREB5	1.21617	15.2034
MXD4	1.24555	64.1523
HHEX	-2.57006	82.3877
TSHZ2	1.55251	46.0936
SETBP1	1.10203	15.3211
ATF6B	0.960364	74.1422
ZNF83	1.34608	77.3666
ZFP36L1	-0.339761	12.0339
JDP2	1.34167	12.1095
YBX3	-1.07472	96.9493
HOXA3	-2.85871	62.9776
GATA6	2.13527	33.4566
BHLHE41	0.892845	6.70167
HOXB2	-0.678213	13.7889
TFB1M	-2.61749	104.875
NR4A1	-1.20356	64.614
PBX3	-1.31184	39.0681
TFDP1	-1.02381	123.322
EBF1	-1.01629	4.34996
E2F1	-2.61469	113.709
SATB1	0.931799	15.2882
IRF2	0.607459	14.7411
LHX1	-1.62069	27.6686
ID1	0.389613	6.17255
LYAR	-1.50349	80.764
ZNF629	0.996971	49.0423
ZNF783	0.410714	5.95023
CIZ1	-0.521553	36.2832
HLX	0.21548	0.428551
POU2F1	-0.687847	30.1679
NR1H3	-0.54524	6.37194
TSC22D3	1.89319	31.4084
NFE2L1	0.77807	32.0513
MTA2	-0.547072	46.5269
ZNF467	1.57826	13.5492
DNAJC1	1.24795	23.7335
AHRR	1.65618	72.3752
KLF11	0.176569	0.772398
E2F8	-2.01072	25.6368
EBF3	-1.41564	34.5275
ELF3	2.36359	50.6714
ZNF469	1.11698	11.699
DLX5	5.07455	27.4347
NSD2	-1.49746	135.094
TGIF2	0.0763677	0.435867
E2F2	-2.25442	50.2946
MEIS3	0.969941	15.0811
FOSL1	-2.68177	399.602
GATAD2B	-0.741538	34.9148
LRRFIP1	-1.10439	86.1877
HSF4	1.18017	19.7236
KLF9	1.9862	177.921
RARG	0.450874	16.7878
HOXA5	-0.755577	11.5355
NFIX	0.837651	19.8102
IKZF2	0.162505	0.43568
GLIS1	1.85246	8.89348
TFAM	-0.837293	38.0407
STAT5A	0.176374	1.40204
ZNF333	1.13226	28.8017
CENPA	-1.08226	24.2403
SOX2	2.34808	210.429
ZBTB18	-0.293245	2.63565
NR1H2	0.394826	11.5349
ZBTB7B	0.613506	18.4189
CREB3L2	-0.221749	1.70297
HOXB8	-0.921545	7.84013
ZNF404	2.30903	27.2439
FOXF1	2.19175	26.9117
SOX12	0.439094	8.42425
SOX9	0.370646	1.26983
SMAD1	1.34187	19.6258
ZNF160	0.648738	15.1266
MLX	-0.431906	13.8773
ZBTB20	1.88619	20.6398
KLF12	-1.84796	34.1549
EN2	-1.05175	16.164
PLAGL1	0.2239	0.653555
FOXD2	-1.89326	24.712
RBPJL	3.46881	12.0439
ZNF773	0.988464	12.0528
CEBPG	0.344072	5.21158
SMAD9	1.86059	14.2781
CREBL2	-0.631118	17.6053
GLIS3	0.867113	13.2342
MAFF	-2.46109	111.364
FOXK1	-1.4719	87.0347
CSDE1	-0.28413	6.79913
RAG1	1.18396	4.58439
ALX4	3.23601	51.5844
MLXIP	0.479882	18.9507
YY1	-0.503586	24.4332
ZBTB1	0.655482	14.9051
ARNTL2	-0.22035	1.39253
CCDC88A	-0.632734	26.9166
ZNF580	0.797129	15.306
MXI1	0.249526	1.71667
THAP5	-0.445417	7.70081
ERF	0.400473	13.2331
RBPJ	-0.867507	65.3718
HES2	-5.13365	15.8748
FOXO3	1.12526	30.6685
KLF15	-2.47835	13.2404
BAZ2B	0.739288	21.379
GATAD2A	-0.754503	36.6308
CREBRF	1.12515	33.9586
SALL1	0.0579313	0.190105
BCL6	0.615478	9.49209
EGR1	-1.31543	26.9006
ZNF224	0.77073	13.0462
CDC5L	-0.338426	6.46098
ARNTL	0.274053	2.05902
ZBTB47	0.281541	2.11698
PREB	-0.381762	7.5098
ARID4B	0.50824	15.5859
YEATS4	-1.02875	26.2954
ZFP41	1.05184	18.0056
EPAS1	0.442575	1.70803
CUX1	0.874675	33.819
GTF2IRD2	1.96816	19.2474
ZNF91	0.526224	12.8206
GTF2IRD2B	1.49661	43.0928
POU6F2	3.17458	14.6721
TFAP4	-1.46191	45.1089
ZNF326	-0.240577	3.07298
DACH1	0.543545	0.653433
TFAP2B	-2.22931	36.7864
NR2F2	-0.650378	27.917
ZNF853	0.642842	4.47012
IRX3	-1.73353	30.5675
ZFX	0.50998	8.89942
NPAS3	1.82465	7.44943
ZBTB38	-1.03252	13.5972
ZSCAN18	1.33847	9.74523
CSDC2	1.1439	1.27727
GRHL1	-1.52558	7.83668
ZNF471	1.17035	9.41341
ZNF302	0.618548	16.2037
CIC	0.776495	18.2321
ZNF431	0.587074	11.9547
ZNF117	1.69093	35.9677
ZBTB25	0.662595	9.58964
ZNF511	-0.737143	9.55054
ZNF107	0.910364	11.606
CARF	1.6912	27.8664
RORB	0.0328549	0.0612058
THYN1	-0.593369	8.58739
KIAA1549	-1.85879	56.4697
EBF4	1.03078	1.59544
ZNF3	0.177818	1.56141
ZSCAN31	0.995575	3.65584
ZNF320	0.802156	18.4294
PAXBP1	-0.432861	6.00572
GPBP1	0.190138	2.71297
FOXA1	-2.44526	11.9047
ZNF197	0.609672	9.99745
ZNF695	-2.08893	30.0349
SMARCC1	-0.765702	30.5239
FOSB	-1.667	21.4
ZNF610	4.63484	6.15066
DLX4	1.97707	17.3426
MAX	0.254815	3.8553
ZNF512B	0.192961	2.4599
SALL4	-2.16981	8.18115
DLX3	4.31121	12.3647
ZNF470	0.547496	4.59541
PBX1	1.01354	24.8201
TEAD1	-1.30099	12.3954
GLI2	-2.34296	56.3915
ZNF714	-0.597935	9.05549
HNF4G	1.37473	5.46179
RELA	0.0823488	0.963096
CC2D1A	0.146649	1.29305
RARB	2.6443	31.9303
GLMP	1.36877	130.571
PPARD	0.699413	12.1911
ZNF846	1.72844	16.3309
ZNF350	1.20027	11.972
ZNF334	0.810065	7.56509
LIN28B	-1.62537	27.2271
HOXA1	-1.08604	8.52931
LTF	8.84055	15.8205
ZBTB21	0.601773	8.24288
ZNF600	0.880977	8.18828
CNBP	-0.59597	31.6041
SIX4	-1.54163	36.4031
GLIS2	0.00924971	0.0165036
ZBTB4	0.593095	9.49973
FOXF2	0.900795	10.6729
THAP12	-0.703228	18.9743
BNC1	0.233769	0.496136
ZIC1	-0.517593	3.558
ZNF25	1.08266	7.22003
TP73	-2.10367	24.446
ZNF266	0.575791	14.0598
ZNF587	0.678823	26.3713
MTA1	-0.578047	28.0144
HES7	-3.10375	22.1589
ZNF264	0.221438	1.59149
PKNOX1	-0.765008	14.6068
CSRNP1	-0.0937459	0.388719
TOX	2.62293	11.6865
RXRB	0.331	8.51605
MIS18BP1	-0.99683	33.6261
NR1D2	0.356455	5.70453
BNC2	-0.12971	0.603386
ZNF93	-0.171829	0.417599
ZSCAN26	0.31787	1.92347
ZNF319	0.214664	0.899538
ZNF558	1.03717	23.518
RORA	0.0964409	0.142069
ISL1	0.00920231	0.0110954
ZNF84	0.313671	3.78663
ZNF844	0.770542	8.22114
FOXO1	0.0458386	0.0941886
FOXC2	-2.73585	53.8327
ZNF506	1.10705	29.6594
ARID1A	-0.579607	12.6948
WT1	-1.65653	23.4342
RFX5	0.481883	13.0921
ZNF766	0.349814	2.51277
ZFP90	0.512128	7.8243
ZNF136	0.789711	11.4612
ZNF92	-0.705092	8.03629
MNX1	-3.12428	25.1089
ZNF367	-1.41828	39.5226
ZNF655	0.482098	11.4453
ZNF517	0.43313	2.86148
ZFP91	-0.478569	8.41801
JAZF1	0.981766	10.7211
DDIT3	0.848551	9.92166
RELB	-0.20548	1.92955
LCORL	-0.622751	9.73035
ZNF665	1.63896	8.5197
ZNF687	0.381044	8.83807
AKNA	-1.17383	16.3522
ZHX3	-0.536532	9.66756
VAX2	0.428554	0.778717
MAFB	0.597347	1.58371
ZNF561	0.287399	3.50704
ZNF12	0.526787	8.72022
HOMEZ	1.0934	9.37519
ZNF664	-0.157378	0.894958
TAX1BP1	0.342266	14.0846
NKRF	-0.644358	13.7166
CAPN15	-0.58975	20.0889
TWIST1	-0.624786	4.31549
HOXA4	-1.27477	9.50266
ZEB1	-0.382225	3.94026
GTF3A	-0.823944	19.66
ZNF493	0.814727	17.8711
ATF6	0.683157	18.0577
CREB3L1	1.41135	5.46059
ZNF362	0.681454	14.8638
STAT5B	0.297166	4.35797
CREM	-0.471228	6.89765
KMT2C	0.715544	10.2743
ZNF605	0.926521	21.7612
MXD3	-0.137327	0.334738
HOXA13	-0.0948625	0.130638
ZNF75D	1.21535	22.0478
LHX9	0.535224	1.52216
CTCF	-0.425235	7.01816
BARX2	0.651759	0.41979
ZNF525	1.64045	19.514
PURA	-0.0759512	0.487375
CAMTA2	0.247493	3.19091
ZNF429	1.67581	19.8624
HMGXB3	0.565258	24.104
HOXB13	0.73834	14.264
PITX2	0.799528	10.4172
ZNF385A	0.561274	25.1457
ZNF860	-0.842707	5.40097
THRA	0.0449265	0.248337
HMGXB4	-0.591461	15.9405
TUB	0.131339	0.303892
WDHD1	-1.33146	42.1771
BHLHE40	-0.379791	5.98379
NKX2-2	0.959184	1.72192
ZNF841	0.719485	7.50045
ZNF606	0.809835	7.97436
ESRRA	-0.398006	9.92872
SP8	0.0856492	0.118087
ANKRD30A	1.10156	7.50988
GFI1	-2.7648	9.36034
ZNF808	1.13374	11.2003
ZNF441	0.648021	4.85395
CEBPD	1.59618	64.3034
MTF1	0.320525	4.23391
EN1	0.407744	0.722817
GCFC2	-0.431156	7.10988
TGIF1	-0.524532	13.1504
TOX4	0.307121	5.42708
PIAS2	-0.134274	1.04635
ZBTB42	0.90456	8.6326
NFKB1	-0.0585714	0.337133
PRDM11	1.18542	14.3828
KLF13	0.472389	4.85933
TFDP2	0.213885	2.5008
ZNF419	0.654402	6.47976
ZNF234	0.542731	6.91761
TEF	0.901152	13.747
MKX	1.60906	1.45639
TCF12	-0.761965	10.9731
ZNF395	-1.23483	44.8018
NCOA1	0.927546	17.7195
CEBPZ	-0.314894	9.77007
ZNF682	1.02014	13.5964
PPARA	0.164413	0.602604
USF2	-0.651267	18.1212
PRDM2	0.592456	7.08854
ZNF652	0.641745	12.0173
SP1	-0.32115	3.23794
ZNF226	0.835761	22.2337
LYL1	-1.02007	3.56856
FOXP1	0.257845	1.31835
ZNF30	-0.221997	0.587856
GON4L	0.384929	8.37722
MAZ	-0.445456	15.4064
NFXL1	-0.650589	13.8097
ZNF354A	-0.334584	2.94744
ZNF233	2.20091	14.8029
ZNF275	0.519037	3.50217
ZNF112	0.675218	7.07152
ZNF432	0.486144	3.67998
HSF2	-0.314382	2.4644
ZNF516	0.208679	1.63504
ZBTB5	0.405297	5.40253
ZNF836	1.49856	10.5193
ZNF483	-1.66974	6.58741
ZBTB32	0.0973487	0.113869
RARA	-0.0591377	0.322226
NFYA	-0.467742	5.25993
ZNF155	1.04271	10.8435
LCOR	-0.520011	9.25726
BCLAF1	-0.357545	5.76595
ZNF133	0.363304	3.25077
ZHX2	0.694905	7.10598
TRPS1	0.548546	7.36412
AR	-1.74731	25.5791
ZBED1	-0.240582	2.54854
SOX13	0.757571	16.3966
ZNF440	-0.151586	0.88748
ZNF880	1.19558	13.051
L3MBTL4	1.02792	2.02245
ZNF337	-0.285855	0.902145
NR2F6	-0.757042	17.3572
ZNF763	2.02104	4.3832
ZBTB8B	-1.61711	5.04175
MSX2	-0.0607937	0.111538
HOXC11	-0.0893083	0.266914
NFYC	-0.0750839	0.574931
ZNF775	0.0528291	0.130299
HMG20B	0.659185	20.6643
ZBTB12	-0.652756	6.54524
LITAF	0.164757	2.24933
ZNF675	0.102498	0.328132
ZNF771	-0.416118	1.86234
NR1D1	0.0948322	0.339102
FOXD1	-1.22812	18.0622
ZNF274	0.115493	0.677765
SOX5	-0.124928	0.618248
FOXP4	-0.42929	4.76032
ZNF524	0.519147	1.82039
ZNF562	-0.0354088	0.13496
ZNF335	-0.316375	5.32786
ZNF250	0.150835	0.400552
ZNF44	0.503998	3.78946
ZNF888	0.618107	0.750984
TCF19	-1.31873	52.6295
TFEB	0.647307	2.69512
EHF	1.5675	12.0639
ZBTB2	-0.685772	8.80335
HDX	1.43674	12.777
ZNF221	0.876333	3.67616
DNAJC2	-0.331197	3.66439
RXRG	-3.39589	15.5249
HIVEP1	-0.127287	0.312223
NFE2L3	-0.519446	16.5908
E2F3	-0.634327	19.0428
ZNF546	0.896493	11.8574
GABPB1	-0.168963	2.02148
ZNF707	0.421667	5.95849
TWIST2	-0.383272	1.61248
SOHLH2	-0.881766	11.4249
ZNF627	0.112383	0.461806
ZNF689	-0.313083	2.56453
GABPA	-0.0513427	0.157336
MAF1	-0.646506	15.0034
CEBPA	-2.05715	3.49118
CENPS	-0.703996	5.45242
PAX9	-0.0972921	0.286706
ZBTB33	0.158774	0.636582
SMAD7	-0.58154	6.39156
TERF1	-0.0131553	0.0525301
HEY2	-0.47918	0.493477
NFYB	-0.440218	7.89534
ZNF267	0.394981	2.23782
POU4F1	-0.848677	1.82617
TMF1	0.629282	18.9563
ARID3A	-0.780094	13.0993
AHCTF1	-0.933562	11.2661
CSRNP3	1.5236	6.41471
NR2C1	-0.357697	4.43253
HBP1	0.863583	17.8868
CREB3L3	-5.14958	3.88307
ZNF594	0.575762	5.43698
KLF3	0.44478	5.73638
TBX19	0.718594	3.65269
HEY1	-0.22852	0.788913
ZFP69B	-1.62501	14.1828
USF1	0.31757	4.44206
CSRNP2	0.102536	0.578515
FOXK2	-0.660494	36.8761
ZNF230	0.793898	5.19123
HIVEP2	-0.153634	0.341052
FOXO6	0.606467	1.2906
TADA2A	-0.40168	3.70729
ZNF181	0.849313	11.7218
HOXB3	-0.295402	2.59307
ESR1	0.0267819	0.00688429
ZBTB7C	3.85501	7.04288
SUB1	-0.335425	6.50363
TEAD3	0.0117429	0.0263908
POU2F2	-1.8512	11.3042
SP2	-0.0298947	0.101219
ZNF462	0.190643	1.12013
POU3F2	-1.48372	20.9382
SIX5	0.0855946	0.248877
ZSCAN25	0.245029	2.05795
POU6F1	0.548019	1.16633
TFEC	2.33897	4.03206
SATB2	-0.576266	7.04361
SP4	-0.741022	8.3014
ZNF341	-0.546827	2.90311
FOXJ3	-0.0381939	0.210162
MTA3	0.227925	2.3353
ZNF358	0.183815	0.933237
ZSCAN2	0.402343	1.25459
MLXIPL	-1.45854	1.35834
GATAD1	0.501308	15.2916
MEF2A	0.0501589	0.142817
DEAF1	0.228879	1.37281
ZNF626	0.676139	3.99894
ZNF484	0.742136	5.00195
ZNF564	0.793563	2.2534
ZNF646	0.366799	3.31391
ZBTB10	-0.0901274	0.269279
ZNF461	0.950144	9.46666
ZNF232	-1.14259	21.7083
ZNF426	0.251817	1.8234
TET2	0.596054	3.99994
ZNF425	1.28669	10.3691
ZBTB45	-0.373731	5.72658
OSR2	-0.670363	1.69164
ZFP91-CNTF	-1.63404	0.718234
ZNF548	0.139799	0.483035
ZNF90	-1.21684	16.5385
ZNF563	1.42531	7.48585
LBX2	0.643856	8.94379
TFE3	-0.00481255	0.020962
LHX8	-1.1139	3.86482
ZNF701	0.909972	8.76442
ZNF491	1.71474	10.2091
ZBED2	-2.90755	3.2606
ZNF697	-1.00931	25.6277
ZNF70	0.890423	8.44114
POU3F1	-2.22187	1.30866
TP63	5.50309	5.70296
ZNF132	0.637717	2.48974
THAP7	-0.468368	3.82018
ZNF71	-0.00145519	0.00154009
HOXC13	-0.512661	5.84853
NR4A3	1.28969	8.66598
ARID2	-0.468494	5.06229
NKX3-1	-0.0145221	0.0214905
ZNF583	0.603074	2.12565
ZNF677	1.12893	9.9618
ZNF607	0.113737	0.332823
ZFHX3	-0.0931578	0.505338
ZNF433	1.27915	13.2712
ZNF699	-0.0604112	0.0633701
RCOR1	-0.837979	17.2294
ZNF529	0.776462	14.0843
ZSCAN5A	-0.0259361	0.0515741
BBX	0.0872206	0.582971
DBP	0.652641	4.37866
ZNF597	0.214011	0.544303
ZNF865	0.151925	1.07481
IKZF5	-0.209943	1.21712
NKX6-1	0.917336	6.53753
ZXDC	-0.575184	13.9335
MBD2	-0.454819	7.1788
NPAS1	-2.03147	13.9509
FOXL1	-3.25695	9.1361
FOXH1	1.43299	1.75592
ZNF891	-0.203525	0.806203
ZNF28	0.807756	10.5441
NKX3-2	2.32313	16.5842
ZNF354C	-0.0671494	0.127515
NR6A1	0.695353	4.54244
HOXC5	-0.791502	1.20876
BARX1	-0.621863	4.22968
PAX2	2.54781	2.65989
ZNF7	0.0294147	0.105902
RCOR2	-1.75342	3.64918
SP3	-0.140741	0.960494
JUND	-0.232463	1.70816
FLI1	-0.718727	6.64655
CREB3	0.377003	6.35112
CDIP1	-0.337995	2.61205
ZNF582	0.484945	1.35384
ZSCAN9	-0.180912	0.485681
HNF4A	-3.76527	1.90235
SCX	1.10255	3.50065
OLIG2	-1.00791	1.74092
ZNF284	0.668808	3.2539
RERE	-0.409241	4.27215
ZNF100	-0.390944	2.80018
CENPX	-0.524633	4.37059
ZNF700	-0.163244	0.890029
NRF1	-0.420141	3.39618
ZNF318	-0.267728	1.54639
ZNF286A	-0.678938	11.9452
ZIC4	1.7044	7.46046
ZNF442	1.39519	3.83631
MYB	-2.38955	5.419
ZNF263	0.155866	1.27825
ZBTB26	0.467799	6.93143
ZNF778	-0.375179	2.88373
E4F1	-0.447573	5.98996
ZNF219	0.860342	13.4591
IRF3	0.362002	3.08526
NRL	0.620913	0.516489
ZNF17	0.263647	0.819316
ZNF138	-0.310251	1.1477
ZNF444	0.352755	3.22762
NFE2L2	0.781214	47.6564
SPIB	4.03456	11.3549
GATA3	-1.16494	6.4043
ZBTB39	-0.81605	11.6321
ATF1	-0.251734	3.54137
ZNF26	0.155233	0.62363
ZNF420	0.0490187	0.10193
ZNF394	-0.0307034	0.0981073
GLI3	0.209155	1.07995
ZNF99	1.60893	0.536387
ZXDA	0.417655	0.672882
ZNF780B	0.870696	23.4852
PBX4	-0.269833	0.395705
BACH2	-0.98009	1.57489
ZNF799	-0.190711	0.329774
SMAD5	-0.374125	4.68813
ZNF730	-1.22716	6.3867
ZNF292	-0.0161266	0.0459187
ZNF559-ZNF177	1.70863	4.44296
RUNX3	-0.637031	19.0907
ZNF569	0.00526658	0.00612301
DMTF1	0.532214	7.88931
ZNF268	0.502816	7.92517
ZNF225	0.445903	2.42998
ZNF154	1.58916	5.36081
HAND2	1.58283	11.7183
SALL2	-0.715985	4.15147
TCFL5	-0.241725	2.19808
STAT4	1.88247	6.24089
ZNF497	1.18519	12.6935
RORC	-1.34962	0.698799
ZNF35	0.450628	3.8742
ASCL5	0.256526	0.176441
ZSCAN16	0.612561	2.70172
ZNF816	0.830877	6.06377
ZNF74	-0.758796	12.528
ZBTB40	0.0311122	0.100216
ZKSCAN2	-0.293368	1.99039
ELK4	0.30883	2.90058
ZNF143	-0.657442	11.922
HMG20A	0.505923	5.89885
KLF17	-4.49992	2.22965
RCOR3	0.25132	3.70546
ZNF19	0.839754	2.50267
ZNF382	1.60742	0.866892
ZFP28	0.586428	4.69824
MYT1	-0.365363	0.199884
PBRM1	-0.115534	0.55215
RFX1	-0.276143	2.2529
USF3	-0.0658878	0.139443
TERB1	0.875643	0.248182
VAX1	-0.59936	0.547607
ZNF492	-1.18328	9.92453
TTF1	-0.339693	2.68677
JARID2	0.0667336	0.251944
ZNF571	0.66062	2.24601
TCF25	0.477656	7.61432
GATA4	0.183101	0.541953
ZNF438	0.4175	1.217
ZNF616	0.382294	1.57582
ZNF648	-0.0819899	0.0418574
REL	0.533019	2.68031
SETDB2	0.1469	0.667203
ZNF768	-0.15041	1.28092
ZBTB37	1.06707	15.6284
ZNF765	0.578103	3.75367
ZNF322	0.240389	0.96686
ZNF101	0.38502	2.58283
ZNF296	-0.902797	2.47653
ZNF180	-0.550604	7.5385
EGR2	-0.389039	0.342795
ZNF217	-0.88548	21.7498
ZNF557	0.388463	2.85978
THAP1	-0.336953	1.69126
RFXANK	-0.295682	1.70946
ZNF18	0.578772	3.98949
ZNF8	0.0384117	0.0880944
ZNF721	-0.173919	1.34643
ONECUT2	-1.11115	4.62813
HOXC10	-0.44523	7.58664
CENPT	0.311202	2.9519
E2F7	-0.921339	15.7496
PLAGL2	-0.487836	3.71441
MLLT10	-0.471993	9.05206
SOX6	1.84672	37.8637
ZNF688	0.691882	3.04192
ERG	4.01695	1.93509
ZSCAN30	0.56038	4.04941
ZNF345	1.08147	5.32681
ATF7	0.404736	4.63351
GLI1	-1.26044	2.28741
FOXN2	-0.940006	18.4132
ALX1	-0.321761	1.50988
ZFP14	1.1097	15.4305
DLX6	1.17688	2.5103
ZNF567	0.0829351	0.191601
HLF	0.532431	0.301264
IRX1	1.6572	4.19991
ZNF614	-0.099374	0.307368
ESR2	0.0275611	0.00626816
ZNF239	0.158467	0.238225
ZNF468	0.622104	7.18294
CAMTA1	-0.213209	1.06808
ZNF10	0.947844	7.20257
ZNF831	-3.14042	0.840806
ZNF48	0.148562	0.344764
ZNF761	0.62058	7.04141
ZNF507	-0.261113	1.42629
TERF2	-0.230212	2.98847
ZNF776	0.410977	3.50539
ZNF552	0.11052	0.270116
GATA2	0.229676	1.14316
WIZ	0.0566318	0.240461
ZSCAN4	-1.81931	0.39085
ZBTB17	0.19638	1.59354
FOXS1	0.990935	0.157688
THAP4	-0.898423	24.4332
THAP6	0.225605	1.16256
HOXA11	-0.39034	0.414933
UBTF	-0.0123022	0.0737257
BCL11A	-0.30176	0.536137
ZNF251	0.58627	11.3655
ZNF131	-0.313772	4.44181
INSM2	1.59816	0.485493
ADNP2	-0.568239	9.98432
ZKSCAN7	1.93734	0.872183
MEOX1	-1.32916	0.961273
ZNF23	0.372167	0.686706
PRDM10	-0.269423	1.75285
SP140	-0.831439	1.16432
KLF16	-1.09272	13.6536
HES6	-1.13993	5.11993
ZNF148	0.216933	2.42827
PAX8	-1.70538	14.8646
ZNF850	-0.554706	2.06447
HIC2	-0.859779	8.3003
ZNF235	0.858874	5.63055
ZNF329	1.04119	18.6813
CREB3L4	-0.369395	2.02717
HIF1A	-0.363846	4.90727
REPIN1	-0.260246	5.771
AFF1	0.737715	7.69581
GMEB1	-0.402963	4.28804
ZNF566	0.00262142	0.00276464
ZBTB46	-0.258039	1.20422
TFCP2	0.13998	1.22739
TFAP2E	0.397107	0.490848
PRDM15	-0.399257	4.75465
PIAS3	-0.249685	2.60909
ZNF436	-0.00331187	0.00377446
GPBP1L1	-0.0482515	0.37628
SOX11	-2.66946	129.276
IRX5	0.438163	1.2327
MYCL	-2.46529	3.40197
ZFAT	0.0612528	0.157628
ZNF324B	0.15757	0.565089
ZNF618	-0.696295	7.32747
ZNF641	0.891428	12.318
HOXD10	-0.777596	1.11008
NR0B1	2.74975	23.0815
ZKSCAN1	0.225502	2.84679
ZNF570	0.810093	8.10165
ZNF512	0.605543	8.84191
ZNF786	-0.490635	3.72412
ZNF488	-1.36931	2.58577
ONECUT1	0.318456	0.109829
ZBED5	0.284375	2.77008
ZNF572	0.927807	2.57969
ZNF134	0.304856	2.28845
ZNF415	1.29578	2.55566
ZNF613	0.380113	1.19761
ZNF596	0.825659	2.0258
MYRF	-0.178918	0.969127
HOXB4	0.12969	0.573654
HOXD12	0.897219	0.433207
MYCN	-4.87566	2.91713
ZNF397	0.00703198	0.0143503
ZSCAN21	-0.029389	0.0482242
ZNF680	0.374517	2.51124
ZKSCAN8	0.36374	0.79654
THAP11	-0.43997	7.93795
ETV7	3.43907	2.77197
ZNF649	-0.0627079	0.130823
KLF14	-0.957522	2.25173
HOXB6	0.0889563	0.382215
TBX3	-0.0773226	0.284706
ZNF585A	0.82213	9.99187
ZNF445	-0.00316463	0.00466088
ZNF549	0.512683	3.27083
PAX5	4.7937	2.17643
LHX4	-0.329722	0.897675
ZBED4	-0.695625	6.89939
ZNF229	0.306791	1.48961
IRF6	1.61494	3.22661
ZNF184	-0.158488	0.526128
ZNF785	-0.488285	0.238639
SOX7	0.0190082	0.00176333
ZNF660	0.719207	1.52835
ZNF630	1.74643	1.42669
HINFP	0.298209	2.12038
ELK1	-0.334422	8.32548
PAX3	-0.665691	7.18415
PATZ1	-0.293732	4.02157
ID4	1.79046	9.90113
GTF2IRD1	-0.512367	8.59193
NR4A2	-0.117959	0.280067
HOXD13	-0.335317	1.3244
TCF24	-0.443178	0.244429
ZNF140	0.482475	4.90526
ZFP1	-0.268683	1.09898
HIC1	-0.161427	0.125521
ZNF354B	0.170352	0.681352
ZBTB11	-0.152678	0.705921
ZSCAN20	0.353727	1.16747
ZNF584	0.0734686	0.227881
ZNF521	-0.919932	3.03907
ZNF587B	-0.327562	2.89594
ST18	0.623256	0.181785
ZNF619	0.228677	0.576743
MXD1	0.188939	0.969403
ZNF547	1.63849	9.26617
ZNF273	-0.145448	0.330109
ZNF417	0.656678	4.58285
SCRT1	2.28168	1.50291
BAZ2A	0.199623	1.36931
ZNF208	1.13315	5.04938
ZNF736	0.092453	0.361234
ATF2	0.264751	2.00821
ZNF611	0.433817	3.34915
ZNF189	0.315397	2.39252
FOXG1	-0.408712	0.383187
HOXA2	-1.68544	4.60475
ZNF37A	-0.383546	5.22093
HOXD9	-0.124432	0.32964
ZNF708	0.669631	7.16155
MYNN	0.120512	0.380357
ZNF383	1.02382	15.817
ZKSCAN4	0.415972	1.33284
RFX2	-0.495906	2.46536
ELF2	-0.109402	0.613131
ZNF543	0.0411468	0.0666983
ZNF33A	-0.265168	2.21705
ZSCAN22	0.0506007	0.0916263
ZNF277	-0.141146	0.5941
ZNF518A	0.372803	2.8465
TOX3	1.92279	0.531343
AFF3	-2.39522	9.97927
ZNF212	-0.258723	1.5235
MAFG	0.0594055	0.40558
ZNF654	0.619553	8.30885
CLOCK	-0.064862	0.293799
ZFP62	-0.192617	1.06032
ZNF678	-0.0399151	0.0733751
TSHZ1	-0.093293	0.304923
ZNF256	0.794442	6.3117
NFATC1	-1.79001	17.5358
PDX1	-0.648307	0.583634
SIX1	-0.723168	8.96752
SMAD6	-0.594103	7.77906
SOX30	-0.483872	0.204178
ZNF253	-0.016175	0.0263156
POU3F3	2.92179	4.9338
ZNF430	0.210964	0.756962
IRF5	0.426309	0.751327
ZNF500	0.311686	1.85031
ZNF879	0.167908	0.280396
ZXDB	-0.821471	9.79965
ZFP2	1.43233	1.33752
ZNF789	0.161118	0.733654
NEUROD2	2.20217	0.895185
E2F4	-0.334616	14.9349
ZNF585B	1.07719	15.3876
ZFHX4	0.337937	3.02955
ZNF169	0.33846	0.992129
ZNF624	0.517782	1.93825
ZFPM2	-0.101997	0.289281
THAP9	0.416594	1.24382
PURG	0.188749	0.10611
ZNF285	0.251219	0.462205
UBP1	-0.222717	2.20533
FOXP3	-0.485714	0.212548
SMARCA1	0.354797	5.27404
ISL2	-0.254794	0.384186
TBX1	-1.66619	0.640453
ZNF75A	0.161787	0.73719
ZNF532	-0.610298	8.27758
ZNF391	0.428708	1.37317
NFX1	0.0244034	0.108984
ZNF560	0.0435862	0.0525004
ZNF414	0.151081	0.473695
FOXD4	2.08618	4.36273
ZNF214	0.465983	0.957144
HMBOX1	0.00176536	0.00197612
ZNF527	0.732363	4.9669
ZNF749	-0.840276	6.36834
MYSM1	0.451196	2.56489
GBX2	-2.84148	2.66179
MBD1	0.129058	0.875615
SP7	2.3826	2.20502
ZNF706	0.15836	1.86523
ZIC2	-1.9669	22.2442
ZNF343	-0.0541548	0.227555
MESP1	-1.28571	5.98239
ZNF347	0.946447	13.4252
ETV3	-0.463658	7.63258
ZNF77	-0.436702	0.900813
IKZF4	0.541567	5.57229
HOXD3	1.7402	3.43823
ZNF98	-0.340036	0.965497
THAP2	0.885429	6.48814
CBFB	0.173074	2.01656
FOXN3	-0.581689	5.78003
ZNF747	0.32193	0.342767
AHR	0.318969	6.59084
ZNF609	-0.240705	1.6498
ZNF829	0.106789	0.297584
MYBL1	-1.20522	24.4077
ZNF576	0.0487694	0.0949225
ZNF670	-1.25523	8.34205
ZGLP1	0.276795	0.314324
SMARCE1	0.0981847	0.939419
TFCP2L1	0.444675	0.0958402
PROX2	0.829258	0.576743
ZNF213	-0.0538448	0.159038
ZNF200	-0.0571851	0.229512
PIAS4	-0.464005	6.677
MECP2	-0.0502631	0.193976
ZNF575	-0.385708	0.961427
SMARCAL1	-0.200999	1.15463
SP6	-0.476041	0.223404
SPDEF	3.88932	1.71522
ZNF439	0.407124	1.09719
ZNF222	0.570147	1.81216
ZNF32	0.168782	0.511852
ARX	0.830715	0.28577
ZNF165	-0.348226	0.247067
ZNF729	-0.516186	0.327414
DMRTA1	0.591603	3.93659
ZNF518B	-0.363934	3.15551
ZNF787	-0.197552	1.13361
CPEB1	0.220573	0.556753
ZNF316	-0.272387	3.27213
ZNF66	0.616211	1.15671
ZNF223	0.723717	3.0929
ZNF496	-0.312974	7.65586
ZNF589	0.0900869	0.421307
ZNF540	0.826072	0.902613
HMX3	-1.80314	1.31684
ZNF175	0.49544	3.71451
ZNF577	1.23193	10.4078
FOXI3	-3.45174	1.44385
ZNF33B	-0.359256	5.13385
ZFHX2	-0.276139	0.581019
PURB	-0.222914	2.52849
ZNF568	0.69391	8.08157
ZNF728	1.11541	1.58192
ZNF34	0.222898	0.457816
DMBX1	-0.970999	0.878028
ZBTB44	0.0826802	0.396098
NFKB2	-0.586488	41.717
TULP4	-0.296436	1.82853
LHX6	-1.50796	4.13022
ZNF443	-0.678873	2.5209
GBX1	-1.14079	0.318659
TSC22D4	0.0492443	0.229961
ZNF423	0.30541	0.248485
ZNF248	0.285623	1.44442
PRDM5	0.173469	0.237505
OLIG1	2.02615	1.73424
ZNF732	-0.480363	0.218651
FEZF1	2.61276	3.56265
SOX21	-0.932643	0.140659
ZNF510	0.30449	1.16557
TLX2	0.397508	0.928304
ZNF555	0.265294	0.505828
ZNF554	0.0380125	0.0439637
NFIA	-1.36116	6.02351
ZNF709	-0.174774	0.102015
ZNF674	0.586056	3.26995
MYT1L	0.0258698	0.00458835
ZNF514	-0.196832	0.889846
ZFP64	-0.43043	6.29375
HOXD1	-2.50378	2.12943
PRDM9	-0.979219	0.238401
IKZF3	2.68735	1.6266
HOXD4	0.761101	0.888495
ZBTB48	0.170058	0.739412
ZNF592	-0.082777	0.442447
ETV6	-0.114028	0.795262
ZIK1	0.0252381	0.0565354
NFATC2	1.75862	69.0948
NHLH1	0.278373	0.193976
PRDM4	-0.103862	0.50545
NKX1-2	-2.43272	1.11156
POU3F4	1.99723	0.543149
ZNF723	-0.373627	0.110648
PITX1	-0.794611	0.992708
ZNF556	-0.0083856	0.00492373
E2F5	-0.467505	4.27681
ZBTB49	0.0284844	0.0487436
TAL1	0.0292671	0.00248545
ARID4A	0.216339	1.13085
AEBP2	-0.211694	2.60738
ZFP82	-0.299576	1.48519
ZNF283	0.275006	1.86081
MEIS2	-0.0639008	0.331106
ZNF639	-0.259562	2.08913
MBD3	-0.234042	1.50388
FOXP2	-0.931314	1.73521
ZNF790	0.769205	5.3213
SMAD2	-0.407399	10.1728
ZNF43	0.174378	1.16768
PROX1	-0.123309	0.222168
HOXB5	0.141772	0.365522
ZNF845	0.254105	1.11188
ZNF718	-0.0245032	0.030215
ZNF385B	-0.334468	0.113908
ZNF716	0.0325166	0.00477922
ZNF195	-0.104529	0.410096
ZNF146	-0.518849	11.5442
ZHX1	0.291922	4.0534
ZNF460	0.0626563	0.0556829
ZNF304	0.26728	1.37064
ZNF14	-0.0825513	0.159106
ZNF780A	0.322722	1.87932
PRDM8	-1.14597	1.79438
PBX2	0.0887533	0.885176
THAP10	-0.624553	2.87042
RLF	-0.243723	1.85645
MIER3	0.0485237	0.141506
ZNF141	-0.203539	0.788868
GZF1	0.165603	0.989305
ETV2	-0.65171	0.592352
TBX15	2.50302	0.933734
NR2E1	1.12179	0.517301
HOXA6	-0.905935	2.66537
ZNF121	-0.151961	1.01745
GTF2I	-0.140587	0.508151
ZNF595	-0.21368	1.0015
MIER1	0.203076	2.62876
ZSCAN12	0.151378	0.233221
AFF4	0.062101	0.109625
ZNF260	0.198294	1.07806
GFI1B	0.249072	0.0942545
ZNF781	0.389659	0.951683
ZNF281	-0.366822	6.48047
ZNF317	-0.156129	0.927862
GATA1	1.02472	0.38079
EVX1	0	0
KLF4	0.111496	0.409269
ZNF692	-0.24569	2.21657
ZNF418	0.0397635	0.0453078
ZNF669	-0.0348883	0.065586
ZNF727	-0.114338	0.0615113
ZNF565	0.12016	0.155785
ZNF207	0.0184346	0.118427
GRHL3	1.53445	2.0933
ZNF211	0.772499	13.4695
PAX6	0.669573	1.08923
TBR1	0.226714	0.0932346
ZNF823	-0.907191	6.12547
ZNF883	-0.152623	0.375364
ZNF396	0.642584	1.09726
ZNF813	0.524797	2.53698
ZNF530	-0.0364336	0.0703139
ZNF41	-0.0556151	0.124947
ARNT	0.257621	1.97224
ZNF280A	0.0281497	0.00655031
ZNF737	0.829361	6.88465
ZNF182	0.0634761	0.154033
NKX2-1	-0.80404	0.429283
ZNF625	1.13721	2.00333
ZNF814	0.106141	0.391433
ZBTB3	-0.297829	0.848462
ZNF704	-3.23234	23.027
ZNF324	0.113886	0.490683
E2F6	-0.0736649	0.373056
ZNF620	-0.59236	0.858807
BHLHA15	1.70575	0.905305
THAP3	-0.148035	0.51505
ZNF578	1.32564	2.41286
ZNF676	0.695512	1.4259
ASCL1	3.21929	1.01265
SOX8	-1.66452	0.679871
ZNF800	0.234325	1.6446
TCF15	-2.29492	1.25194
ZBTB8A	-0.586074	3.13122
NEUROD6	-0.557912	0.19024
HOXB7	0.211467	0.780007
HOXA7	-0.387354	0.0975718
ZNF76	0.275965	2.41155
NR5A2	1.60003	7.17533
NKX2-5	-1.16562	18.0824
ZNF772	0.287026	1.82045
SIM2	0.988409	0.930864
POU5F2	1.12378	1.81717
VEZF1	0.137613	1.25231
MYRFL	-1.82493	0.350341
HSFX1	1.29906	0.832792
ZNF174	0.0995098	0.356806
ZBTB6	-0.014948	0.0391904
GLI4	-0.0363076	0.10116
ZNF837	0.982592	5.55976
SNAI3	0.143004	0.0454688
XPA	0.134135	0.466177
ZNF81	0.656094	1.11516
RREB1	-0.401009	2.96232
ZNF653	-0.133853	0.337013
ZNF16	0.1923	0.480283
FOXN1	0.613009	0.130315
FOXJ2	-0.230635	1.57184
ZNF782	0.389484	1.63703
NFATC3	-0.0894725	0.2901
ZNF157	1.1298	0.74966
TSHZ3	0.665607	0.635948
SIX2	0.586111	0.288274
EBF2	1.91572	0.530861
ZNF623	-0.128561	0.736341
ZNF750	-0.33592	0.166846
ZNF416	0.270333	0.767958
TCF7	0.293653	0.814265
ZNF454	0.330966	0.345159
HOXC4	-0.470471	6.09273
ZNF79	0.221256	0.654501
ZNF658	-0.360464	1.71715
POU2F3	1.65222	2.56672
CASZ1	0.439354	1.00278
GMEB2	-0.307795	3.25351
ZNF746	-0.222821	2.0663
NKX2-4	-0.214597	0.293889
ZNF519	-0.453285	1.53107
ZNF599	0.534682	2.84232
ZNF835	-0.0456068	0.0174535
ZNF724	-1.03192	7.54785
YY2	0.339464	1.07809
ZNF300	0.0833387	0.329644
ZNF784	0.115656	0.235806
RBAK	-0.0672575	0.261496
XBP1	-0.503435	15.912
TBX10	-1.03406	5.29151
TCF7L1	-1.0304	3.24519
MSX1	-0.190401	0.71538
ZBTB7A	-0.223661	2.1808
NCOR2	-0.29328	2.78399
ZNF615	0.0656838	0.120982
MNT	-0.119281	0.667349
CREBZF	-0.0497343	0.219184
ZNF69	-0.0796225	0.17153
SETDB1	0.186172	2.53791
ZNF740	-0.0110908	0.049313
ZBTB34	-0.259729	1.23822
ZNF550	0.0954384	0.314418
ZNF257	-0.324895	1.03431
BACH1	-0.0964258	0.260956
CREB1	0.106658	0.44483
NFE2	-0.252257	0.570448
ATMIN	0.111427	0.717917
ZNF45	0.0471802	0.142415
MECOM	0.0195618	0.0335887
ZNF774	-0.30645	0.780219
ZNF287	-0.0655504	0.133697
ZFPM1	-0.323826	0.830822
ZNF668	-0.0961109	0.302436
POU5F1B	-2.37559	1.23339
HOXD8	0.00439514	0.00312573
ZNF579	-0.377526	2.70263
ZNF644	0.161789	0.849636
MYEF2	0.18665	0.910406
ZFP42	-1.66369	45.6843
ZNF20	0.463511	0.69496
ZNF410	0.145177	0.321418
ZNF485	0.0592826	0.0982103
ZBTB22	0.218765	1.18701
ARID3B	-0.517927	3.44272
NR5A1	2.02194	1.00291
IRF4	1.52683	0.885378
ZNF770	-0.131617	0.276349
CARHSP1	0.0980348	0.521216
DLX2	-0.905764	15.088
ZBTB41	0.488669	4.45374
ZNF726	-0.398582	1.21181
SNAPC4	-0.383839	4.85125
FOXR2	0.502943	2.15952
ZNF487	-0.1633	0.12817
NFIC	-0.188423	3.7794
ZNF764	-0.100107	0.287253
ZNF282	-0.232543	3.36912
ZNF777	-0.346268	3.26131
ZMIZ2	0.184111	1.99689
TBX6	0.256282	0.327983
ZNF793	0.78473	4.73821
ADNP	0.0155596	0.0517214
EMX1	1.15773	0.409261
ZIC5	-2.47709	2.40076
ZKSCAN5	0.230231	2.40221
ZNF502	0.15217	0.134485
TCF3	-1.237	46.1257
HOXC9	-0.400848	1.44162
ZNF852	-0.0377644	0.0433325
ZFP37	0.0762835	0.144465
ZBTB24	-0.0648074	0.167801
FOXO4	0.305503	3.05433
ZNF791	0.198619	2.13256
SRF	-0.29932	4.00593
POU5F1	0.0758055	0.0308554
ZNF490	0.150196	0.293653
NHLH2	1.0888	0.883601
ZNF22	-0.276756	2.28592
ZNF581	-0.446158	3.52944
FOXD4L1	0.74214	0.435515
THAP8	0.271908	0.67736
ARID1B	0.11307	0.72671
ZNF486	-0.0259979	0.0639246
ZNF713	0.577838	1.5218
ZBED3	-0.278655	1.53431
RFX3	0.278106	2.00827
GSC	-0.870518	1.33293
ZNF57	-0.356609	0.636679
HOXA10	0.031836	0.0724588
ATF4	-0.518379	12.9867
ZNF691	0.165016	0.664712
ZSCAN29	0.214958	1.53285
ZKSCAN3	0.649975	2.69405
ZNF473	-0.282933	2.41282
ZSCAN32	-0.103706	0.184399
ESRRB	1.61003	1.7352
MZF1	0.444867	8.69389
ZNF792	-0.918806	5.37441
LRRFIP2	-0.113333	1.30372
MBD4	-0.112036	0.692556
LMX1B	-0.881525	1.02356
ELF4	-0.425141	3.18828
BORCS8-MEF2B	0.317166	0.366147
ZNF135	2.40424	2.23524
BATF3	-0.596927	0.715579
ELF5	-0.932625	0.158091
ZNF696	-0.643903	8.44997
PHTF1	0.369556	7.75244
NR2E3	-2.80267	2.77257
MESP2	-1.60753	1.15954
SMAD4	0.126666	1.18036
REST	0.129323	1.48141
ZBTB14	-0.454576	3.10937
DMRT1	-1.82683	0.417315
HESX1	0.352624	0.244627
ZNF559	0.536555	6.23784
SMAD3	-1.04424	75.8473
HOXB9	-0.740899	6.7127
ZMIZ1	0.652287	4.66514
NEUROG2	1.12826	1.06793
ZNF215	-0.659627	3.32708
L3MBTL3	-0.879127	9.5176
FOXD4L4	1.00345	1.2145
ZNF142	-0.211759	0.791022
HSF1	-0.32292	6.25307
ZBTB43	0.0919777	0.49385
BCL11B	0.413293	0.17629
ZNF684	0.332826	0.950805
ZNF286B	-0.401794	1.47383
ZNF544	-0.24006	2.07463
ZNF821	0.345551	0.825492
HOXD11	-2.71052	1.78333
DLX1	-0.584912	13.8977
ZNF24	0.194185	1.3837
AFF2	0.164071	0.0637971
TAL2	1.36203	0.585232
ZNF177	0.0256698	0.0030717
ZNF621	0.0227275	0.0555282
SOX18	-0.663266	2.20407
PEG3	0.792719	0.986067
ZNF672	0.239773	3.30053
TBX18	0.0604497	0.155995
GABPB2	0.579287	7.4474
ZNF398	0.280856	1.98303
EOMES	0.558678	0.915244
TBX20	0.0828007	0.0661438
MAFA	-0.333882	0.141911
ZNF85	-0.301931	1.86198
ZNF878	-0.850192	0.780388
TSC22D1	-0.16618	2.8088
MEF2D	-0.333171	5.09985
ZNF205	-0.13861	0.404215
ZNF622	-0.0122888	0.0420893
ZNF408	-0.211064	1.02465
ZNF501	-1.03976	1.66313
ZNF480	0.446341	3.76597
CEBPB	-0.43061	6.47126
HELT	-4.18665	2.47692
ZNF2	0.377124	1.28591
ZNF446	0.0436984	0.12103
HOXC6	-0.358753	4.11871
ZNF717	0.356164	3.06277
SMARCC2	-0.0106537	0.0267654
MYC	-1.14309	16.6992
SPI1	1.42311	0.998459
L3MBTL1	0.0504819	0.0967061
OVOL2	-1.94683	2.91668
ZNF628	-0.390205	2.00551
MEF2B	1.09168	2.30558
RFX4	1.6868	1.11771
BARHL1	1.45033	0.408034
ZNF254	0.329933	3.14908
ZFP30	-0.345391	0.986401
NCOR1	-0.208563	2.99327
ZNF114	-0.131927	0.0694929
SP9	-0.956125	0.319443
TADA2B	0.116573	0.721831
[truncated: 24,406 more rows]

## Sheet: KO5 DT1vsDMSO
Gene Symbol	log2 fold change	neg log10 adjusted P
RPS6KA6	2.67621	0.587541
RPS6KA1	-0.878623	46.6092
PRKCD	-0.321066	7.19542
RPS6KA5	-0.0404044	0.102556
RPS6KL1	0.125297	0.35395
RPS6KA3	-1.02982	27.9002
DMPK	1.07522	42.9892
PKN3	-0.721685	14.1865
RPS6KC1	0.204437	1.61831
CIT	-2.60319	121.39
PRKG1	1.56486	1.7439
STK32B	-0.965519	22.7263
GRK5	-0.865694	21.2003
GRK6	-0.811391	33.0689
MAST4	0.848583	9.30412
PRKACA	-0.229411	2.64344
SGK1	-0.418708	17.274
PKN1	-0.123913	1.00951
AKT3	-0.0652332	0.247264
AKT1	-0.320781	9.64872
PKN2	-0.026403	0.0955145
AKT2	-0.050361	0.530881
RPS6KB2	-0.150889	0.737356
MAST2	-0.232665	2.29008
PRKCI	0.0685369	0.240201
ROCK2	-0.706235	13.653
SGK3	0.0491165	0.0596805
PRKX	0.514198	8.92133
CDC42BPA	-0.53937	6.5557
ROCK1	-0.182584	1.82087
CDC42BPB	-0.0209368	0.0482936
PRKCE	0.0231236	0.0482407
RPS6KA2	-0.589496	1.49729
GRK2	-0.561323	22.627
STK32A	3.28216	28.239
PRKG2	1.73935	0.623202
STK38L	0.219202	2.08463
MASTL	-1.74767	61.265
STK38	0.655114	21.5946
GRK3	0.297043	0.676032
STK32C	-0.20597	0.68162
PRKCZ	-0.146235	0.800374
LATS1	-0.138203	0.397972
RPS6KA4	-0.438375	12.2127
MAST3	0.285682	3.21846
PRKCA	0.494841	4.88217
SGK2	2.0699	2.43199
RPS6KB1	-0.110841	0.539783
PRKCQ	-0.159715	0.468931
PRKCB	0.161272	0.0513995
GRK4	0.71846	5.28451
MAST1	-0.037597	0.0293609
PRKCH	-0.396698	4.84356
CDC42BPG	1.42979	16.1017
RSKR	-0.241408	0.787894
PRKACB	0.701955	10.4127
PRKCG	2.40965	3.03
LATS2	-0.165917	0.45713
PDPK1	0.0751967	0.231233
CERT1	1.98229	116.752
PDK4	-2.36016	120.122
TRIM28	-0.577661	20.5776
BRD4	-0.541392	33.3876
BAZ1A	-0.206178	3.20051
ALPK2	-1.2859	33.1003
TRIM24	-0.347871	3.31753
TRPM6	3.90138	30.2316
RIOK1	-0.738957	16.4029
BCR	0.0359031	0.136354
ADCK2	0.0677581	0.254384
PRKDC	-0.96549	12.6303
RIOK3	0.0997969	0.933631
BAZ1B	-0.617619	27.4468
ABR	0.221171	3.28796
COQ8B	0.966944	64.9805
EEF2K	0.0860643	0.479061
TRIM33	-0.142387	1.3275
PDK1	-1.97851	110.586
ALPK3	1.81254	18.6603
RIOK2	-0.33995	3.92866
STK19	0.218358	0.902776
ADCK5	0.411126	1.94987
COQ8A	0.195932	1.46934
BRD2	-0.280421	8.47274
PDK3	-0.252689	1.44026
BRD3	0.297774	3.60235
BLVRA	-0.158284	0.614071
ALPK1	0.847328	21.6831
SMG1	-0.324309	0.884724
ATR	-0.266966	1.29974
MTOR	0.49618	7.00849
TRPM7	0.224091	1.71358
GTF2F1	-0.303311	6.42518
BCKDK	-0.267871	3.41173
TAF1	-0.0227718	0.064663
TRRAP	-0.0386361	0.0512673
TRIM66	0.654247	7.77423
FASTK	-0.0851105	0.340303
ATM	-0.149183	0.420336
PDK2	0.74754	14.8614
ADCK1	0.661072	5.30415
TSSK1B	0	0
CAMK4	-1.88354	106.966
MYLK	2.75122	227.325
TRIB2	-3.73468	286.137
CHEK1	-1.04987	50.5061
DCLK2	1.19242	19.281
MAPKAPK3	-0.567058	16.4579
PRKD2	-0.122676	1.10694
PIM3	-0.813449	31.3848
NUAK1	0.755324	12.4355
PSKH1	0.635879	17.8539
TRIO	0.788444	8.49259
SPEG	0.4645	6.46309
BRSK1	0.455446	6.02409
DAPK3	0.315523	3.33106
NIM1K	0.798718	2.78793
TRIB3	-1.3486	68.6457
NUAK2	-0.100454	0.168867
TRIB1	-1.42078	54.4046
MKNK2	-0.218072	2.93224
MELK	-2.59354	191.388
PNCK	0.688088	2.54361
DCLK1	-1.70403	7.64774
STK17A	-1.06888	76.0648
MARK4	0.233777	2.95479
PIM1	-0.999578	9.33301
SIK2	-0.580522	7.25265
CAMK1D	-0.0728369	0.0183304
KALRN	0.390934	1.87123
OBSCN	0.699136	10.2251
STK17B	-0.85003	8.84973
PRKAA1	-0.236674	1.40513
MARK3	0.0145432	0.0789243
PRKD3	0.161276	0.738451
BRSK2	0.389957	1.17937
PASK	-0.641722	6.30364
TSSK6	0.260445	0.692564
CAMK2D	0.20897	2.14011
PHKG1	0.359434	0.774041
MARK1	-0.291998	1.8151
SIK3	0.586088	9.73615
DAPK2	-0.542873	0.542118
TTN	-1.38266	0.509171
MKNK1	0.246022	2.96124
MYLK4	1.71546	4.05101
TSSK3	0.908773	3.26694
DAPK1	1.70778	23.2101
DCLK3	0	0
STK11	0.0247887	0.0770177
PRKD1	1.52246	62.5911
CASK	-0.112273	0.807022
PRKAA2	-0.0456705	0.119446
CAMK1G	0	0
SNRK	-0.0600419	0.220383
MYLK2	-0.308648	0.146194
CHEK2	-0.79398	7.40632
MARK2	-0.0396594	0.207592
MYLK3	1.43987	3.70229
MAPKAPK2	-0.402522	13.4042
MAPKAPK5	-0.340592	4.26159
TSSK4	-0.17272	0.268893
PHKG2	-0.00316426	0.00459568
CAMKV	-0.518783	0.18311
STK40	-0.517103	21.8411
CAMK2G	0.181356	1.28923
CAMK2B	1.52162	3.63522
CAMK1	1.24163	7.53683
PIM2	-0.0791642	0.350427
CAMK2A	1.43845	6.9339
VRK1	-1.74905	73.6163
CSNK1D	0.166968	3.63912
CSNK1A1	0.270674	6.12929
CSNK1E	-0.119061	1.377
VRK2	-0.0552841	0.187105
CSNK1G1	-0.0804468	0.259708
CSNK1G3	-0.215697	2.2358
VRK3	0.220251	1.76404
TTBK2	0.458694	5.0866
CSNK1G2	-0.383908	5.32058
TTBK1	0.859948	0.238784
CDK18	1.26475	40.194
CDK2	-1.89314	234.895
CDK1	-2.88676	292.72
CSNK2A2	-0.0979544	1.08289
CDK6	-1.28432	30.4461
SRPK1	-0.710025	26.7868
CDKL5	1.34327	13.6741
CDK14	-0.80442	20.7672
MAPK3	0.213127	2.61106
CSNK2A1	-0.559335	37.8315
MAPK6	-0.0810542	0.436641
GSK3B	-0.397338	6.25777
MAPK9	-0.233554	2.97591
MAPK10	1.63158	4.69871
MAPK7	-0.176765	0.790306
HIPK3	0.538273	6.17426
HIPK2	-0.236779	0.840863
CLK3	0.480068	16.0319
CLK2	-0.139771	1.8821
PRPF4B	-0.147685	1.77429
CDK8	-0.446236	4.87509
MAPK11	-0.0831021	0.20037
CDK4	-0.117727	0.939133
CDK20	0.18198	0.716925
CDK7	-0.386925	5.0948
CDKL4	2.93331	1.5055
MAPK1	-0.208774	1.52429
NLK	-0.291731	4.02533
HIPK1	-0.512272	4.34273
CDK15	4.7688	2.67794
CLK1	0.292891	3.79676
CDK19	0.527714	4.927
DYRK1A	0.00751081	0.02004
MAPK15	1.93298	2.90545
MAPK8	-0.0515443	0.183115
CILK1	-0.0344617	0.0745502
DYRK4	0.312078	1.58957
CDK17	-0.0892937	0.307629
DYRK1B	0.817099	27.6186
CDK3	-0.102803	0.087445
CDK11A	0.0516995	0.108807
CLK4	0.325628	2.44213
CDK9	-0.0349959	0.223831
MOK	0.182954	1.16881
CDK11B	-0.204768	1.14789
MAK	0.538704	0.747208
MAPK13	-0.821218	2.92389
GSK3A	-0.135723	1.58042
CDK16	-0.410841	14.449
CDKL3	0.793663	1.6338
CDKL2	1.47204	0.452835
CDK10	-0.0928775	0.340303
DYRK3	-0.829418	8.88556
MAPK12	0.288352	3.48149
CDK12	-0.434575	3.5764
SRPK3	0.535589	3.98857
CDKL1	0.518391	1.19187
CDK13	-0.0256526	0.0780075
MAPK4	-2.05613	7.32881
SRPK2	0.304786	9.10232
CDK5	0.305669	2.18859
MAPK14	-0.0684163	0.301381
HIPK4	1.07533	0.381399
DYRK2	0.117075	0.51537
NME2	-0.391923	5.33375
GASK1A	-0.116109	0.0071432
GNE	-2.51015	377.826
CMPK2	0.632752	2.06678
GASK1B	3.12652	111.137
TOP1	-1.32168	230.663
PFKFB4	-0.500228	25.559
ADPGK	-0.0961856	0.899084
PRPS2	-1.38707	130.204
CERKL	1.70949	82.2321
TK1	-2.33999	180.4
CKB	1.06936	32.0232
PIK3CD	-0.747445	16.8529
PI4K2B	-0.640832	12.6546
TBRG4	-1.09248	111.307
COASY	-0.367565	11.3687
PFKL	-0.389767	10.9389
ETNK1	-0.273537	4.27656
AK3	0.642895	16.2437
PKM	-1.0395	105.078
PGK1	-1.46261	219.103
PIK3C3	-0.0103016	0.0409205
DGKD	-0.417175	7.5458
DTYMK	-1.61263	51.5573
CERK	-0.0453601	0.185489
MVK	-0.632364	8.93881
PAPSS2	-1.72041	99.7002
UCK2	-1.52582	116.79
NAGK	0.526379	11.3986
RFK	-0.697652	15.7384
ADK	-0.112717	0.645854
CIITA	-0.791241	21.9322
PIP5K1C	0.019321	0.0577808
SEPHS1	-0.864187	35.5832
DGKI	2.02276	8.34621
AK4	-1.39222	64.9146
PMVK	0.074455	0.214138
NME1	-1.59012	53.8321
PIK3CB	-0.453924	4.51128
PIP5KL1	1.25017	17.4354
DGKG	-1.32525	13.7006
GK	-0.0275522	0.0404444
DCAF1	-0.689154	17.884
NOL9	-0.401414	4.60868
PANK2	0.0683134	0.501199
N4BP2	-0.12142	0.32303
FGGY	2.64788	39.6798
PIK3C2B	0.827884	8.8109
GLYCTK	-0.543704	4.06897
IP6K2	0.640576	27.0942
DGKQ	0.109578	0.538587
XYLB	-1.03474	15.2055
FASTKD5	-0.379513	5.19197
CHKA	0.0642962	0.166376
PIK3C2G	2.01912	2.60686
NMRK1	1.60043	11.7655
NADK	-0.298112	5.02441
FAM20B	-0.105752	0.521325
PIP4K2B	0.0517647	0.302092
UCK1	-0.0900543	0.434895
KHK	0.316576	0.648253
PFKM	-0.207372	2.85919
CHKB	0.815533	5.75246
TKFC	0.0984805	0.709243
AK1	0.494991	4.03407
PI4KB	0.0975708	1.27631
DCK	-1.05863	20.7298
ITPKB	0.200017	1.00109
GK5	-0.291089	2.02022
PIP4K2C	0.403153	6.59413
PPIP5K1	0.897245	16.7068
CMPK1	-0.230307	4.54729
GUK1	-0.295536	2.65462
PANK1	-0.136127	0.438164
PFKP	-1.36547	152.342
AK6	-0.809506	11.5208
NME4	0.0154127	0.0430674
SPHK2	0.282648	2.83379
FASTKD2	-0.919377	25.6165
CKMT2	0.602565	1.43431
TK2	0.616944	14.3165
ALDH18A1	-0.387966	12.5057
ACAD10	0.44389	10.2379
ETNK2	0.411464	4.82303
SGMS2	-1.4605	5.63928
AK9	1.73575	7.65976
DGKE	0.787254	2.61856
TPK1	0.806248	3.09408
PIP4K2A	0.662584	10.2989
SGMS1	-0.322089	1.98419
IPPK	-0.964531	13.3293
NME3	0.737108	9.06909
IP6K1	0.0555001	0.375007
PAPSS1	0.251478	4.30469
FJX1	-2.25009	68.5633
FAM20A	-2.08131	32.3721
PIKFYVE	-0.0855744	0.148263
FCSK	0.175398	1.01717
FASTKD3	-0.717674	10.3647
IP6K3	0.692936	0.290098
PANK3	-0.189446	1.06614
CLP1	-0.296474	2.77787
NME9	0.49096	0.960631
LRGUK	1.60441	5.01827
FN3K	0.83488	1.70609
PSTK	0.449424	2.12742
AK8	0.696041	0.7525
DCAKD	0.611416	9.51844
ITPKC	0.54869	7.83157
DGUOK	0.0325634	0.0916466
AK7	0.942938	2.26021
RBKS	0.757624	1.66726
HYKK	1.00071	4.22162
IPMK	-0.761543	8.46505
DGKA	0.699561	17.4687
SEPHS2	-0.306072	9.77479
PIP5K1A	-0.207569	7.22568
PI4KA	0.0859877	0.376027
MAGI3	0.72095	6.73559
PRPS1	-0.893793	46.7549
FASTKD1	0.0507626	0.107398
PIK3C2A	0.228587	0.654097
PEAK3	0.47474	0.33107
AGK	-0.195902	1.33581
PPIP5K2	0.19412	1.39905
ITPK1	-0.124315	1.28925
CKMT1B	4.60828	4.90029
PFKFB3	-0.451036	5.54199
FN3KRP	-0.0353208	0.126065
DGKB	-0.0373992	0.00818019
PFKFB2	0.697288	12.6556
PI4K2A	-0.257786	3.7584
SHPK	0.197236	0.41764
GALK1	0.351496	2.0971
ITPKA	0.448494	0.361501
GCK	2.79237	1.85146
AK5	1.04968	4.12741
UCKL1	-0.0441312	0.186392
NME6	0.0230953	0.0606317
IDNK	1.44997	15.1107
PIK3CA	0.240744	0.707388
AK2	-0.72532	71.5176
DGKH	0.264967	1.20827
GALK2	0.050171	0.165649
HKDC1	0.806302	10.5839
NADK2	-0.20921	1.3347
CARD11	-0.855079	4.23819
DOLK	0.226362	1.5954
PNKP	-0.196048	1.72851
HK1	-1.03744	90.5048
SELENOO	-0.115761	0.559663
HK2	-2.22128	138.424
PDXK	-0.534526	11.804
DGKZ	0.0093107	0.0409023
NME7	0.138309	0.873696
CSNK2A3	-0.676089	0.603327
ACAD11	0.304992	0.55232
FAM20C	-0.938167	40.7227
PANK4	-0.291997	2.44407
SPHK1	0.838694	23.4248
CKM	2.80224	3.08261
SBK2	2.36516	0.726087
WNK4	-1.97187	187.574
EIF2AK2	-0.112755	0.52432
PLK1	-3.36121	347.826
AURKA	-2.70286	334.826
PBK	-3.59737	272.583
PRAG1	-0.28909	1.15774
ULK1	0.662429	29.7427
AURKB	-3.39573	237.824
RNASEL	1.08986	23.3349
NEK2	-3.26765	187.213
BUB1	-3.1015	210.065
TTK	-3.15719	166.843
NRBP2	0.61946	7.50929
PLK4	-2.70265	103.172
TLK2	-0.0463629	0.279986
NEK9	0.985932	40.987
PKDCC	-0.701579	3.58969
PKMYT1	-3.65779	145.174
IKBKE	-0.175536	0.980277
BUB1B	-2.85217	194.248
TBCK	1.12058	30.9139
CAMKK2	0.0282466	0.0935325
IKBKB	0.462295	10.5645
PINK1	1.07572	43.6327
PEAK1	0.89322	8.16376
HASPIN	-2.37973	33.9949
PDIK1L	-0.499749	4.51905
PLK3	-1.33776	17.7598
NRBP1	0.142777	1.93281
EIF2AK4	0.495753	16.544
TBK1	0.0354786	0.152196
NEK6	-0.74435	11.5711
NEK4	-0.292981	2.67605
TLK1	-0.0853885	0.263819
PLK2	-0.0274874	0.21096
WEE1	-1.31282	34.5364
PXK	-0.243146	1.94787
STK36	0.117341	0.664696
NEK3	0.728723	0.67656
STK35	-0.390716	4.43598
GAK	-0.528422	21.5778
WNK2	0.0514108	0.0226802
TP53RK	-0.329742	4.44197
ULK3	0.395176	9.18064
CDC7	-0.530489	7.02724
NEK11	1.13172	4.25508
NEK5	0.164116	0.0880217
ULK2	0.170301	0.341606
CHUK	-0.594278	10.4635
SCYL1	-0.45839	15.2671
NEK8	0.76499	6.77464
DSTYK	0.519092	11.0293
SCYL3	0.23647	1.80631
NEK1	1.21662	45.3033
EIF2AK1	-0.0583236	0.397953
WNK1	-0.113265	0.214723
WNK3	-1.0926	1.13585
NEK7	-0.224674	2.94795
EIF2AK3	-0.353049	2.32147
NEK10	0.749139	2.04944
ERN1	0.270948	1.19342
PIK3R4	-0.429848	3.30896
STKLD1	2.80698	75.7617
SCYL2	0.0571847	0.20129
STK16	0.130239	0.48702
STK31	1.13398	4.22466
BMP2K	0.0927266	0.171068
UHMK1	-0.244757	0.906003
SBK1	1.8924	4.92791
AAK1	0.0173166	0.078461
CAMKK1	0.763078	7.35589
POMK	-0.390447	1.19784
PAN3	0.257539	2.87145
ULK4	0.194777	0.804128
AURKC	0.264709	0.109314
TEX14	-0.36213	0.328057
NPR2	0.550774	7.52196
NPR1	3.38537	4.8012
STK10	-0.895291	72.1235
MAP4K4	0.462914	22.6795
SLK	-0.477179	9.21964
STK24	-0.642978	13.6433
PAK4	-0.419288	10.3714
PAK3	-1.451	7.19113
MAP4K3	0.847008	24.6944
MAP2K6	-0.11488	0.333106
MAP3K5	-0.00784081	0.00899149
MAP2K3	-0.951628	47.8322
MAP3K8	0.545451	0.779107
STRADB	-0.0911426	0.376108
MAP2K7	-0.117082	0.948407
PAK6	0.164348	0.143916
STK3	0.00169202	0.00145653
MINK1	0.1501	1.14498
STK39	0.0263589	0.0470161
MYO3B	2.67181	6.67766
TAOK2	-0.024273	0.111767
STK26	-0.793437	14.7239
MAP4K2	0.175677	2.02203
MAP2K2	0.204382	1.27697
TAOK3	0.499272	11.5715
STRADA	0.500381	8.18053
MAP3K6	-0.267613	2.45116
MAP3K3	0.286256	3.18192
MAP2K5	0.274282	3.07152
TNIK	1.19577	17.3627
MAP2K4	-0.0610354	0.249526
PAK1	-0.394169	7.93741
PAK2	-0.3097	3.21682
OXSR1	-0.417437	10.943
MAP3K4	0.131677	0.928995
MAP4K1	1.11182	2.51779
MAP3K15	-0.248094	0.14291
MAP3K2	0.347766	5.59108
MAP3K1	0.222642	1.01865
MAP4K5	0.496845	5.95007
STK25	-0.162291	1.56527
STK4	-0.0509752	0.168117
MAP3K14	0.151093	0.848885
TAOK1	0.0149914	0.017778
MAP2K1	-0.904956	55.0449
ROS1	2.12886	35.938
NTRK2	3.03281	153.571
EPHA5	3.44687	19.5609
ERBB2	0.682857	50.7145
ERBB3	0.822786	63.9772
EGFR	-1.9223	49.9899
DDR1	1.33685	143.023
TEK	1.34293	11.8542
JAK2	0.690651	9.70412
MERTK	0.105309	0.130317
KDR	0.363109	0.935887
ROR1	-2.32865	36.5673
FGFR4	0.599335	9.47526
FLT1	0.49344	1.57589
PDGFRA	-0.80901	4.16361
LMTK2	-0.380292	3.68555
TYRO3	-0.562994	12.0364
DDR2	0.113681	0.495647
TNK1	1.19734	19.2989
ALK	1.9645	19.564
EPHA4	-2.3065	49.4534
EPHB4	-0.297039	4.29283
ABL1	0.175505	1.07832
EPHA2	-1.47882	156.586
PTK2B	1.30007	11.2251
AXL	-0.0820178	0.63813
ROR2	0.286095	0.185688
TXK	-1.88401	9.13363
NTRK1	-2.96245	9.07384
SRMS	1.67282	5.55533
FGFR3	-0.504436	4.40372
BMX	-4.84347	8.79442
PTK7	0.125225	1.02892
ABL2	0.335	4.07239
CSF1R	1.49158	5.30128
MET	-0.624375	9.04071
IGF1R	-0.617501	12.9555
FRK	0.903222	1.13921
CSK	-0.383407	8.88516
YES1	-0.33431	3.19359
EPHA6	1.7059	0.584624
FER	0.0114975	0.0186748
FES	0.690661	0.524068
RYK	-0.140294	1.44954
LTK	0.242933	0.205755
EPHB1	-0.665798	3.28396
PDGFRB	0.98775	15.8038
ERBB4	4.22311	2.42021
LMTK3	1.25611	4.00502
TYK2	-0.055717	0.444675
RET	1.54637	0.411804
FGFR1	-0.25565	2.2217
TNK2	0.122458	0.793964
EPHA1	-1.12633	1.41472
FYN	0.46237	9.08702
MST1R	-1.85753	6.41093
EPHB2	-0.728083	12.5398
AATK	2.38059	49.428
PTK2	-0.356132	5.79621
KIT	3.87587	1.85417
INSRR	-2.14434	0.917496
FGFR2	3.04373	6.03687
SRC	-0.346323	9.12712
LCK	0.410431	0.162255
JAK3	0.296719	0.475288
PTK6	1.49023	6.27225
TIE1	-0.958727	2.25562
EPHA3	-0.389026	2.54056
INSR	0.0947993	0.380647
TEC	-0.583856	1.84723
NTRK3	0.646394	0.147588
JAK1	0.39762	1.84201
EPHB3	0.541429	9.5437
STYK1	-0.556462	0.651854
LYN	-0.232796	1.2851
EPHB6	1.73483	0.606182
BLK	-0.435146	0.127186
EPHA7	-0.406626	2.05281
MUSK	3.87002	1.47205
FGR	4.24866	2.39452
SYK	0.896385	0.132486
AMHR2	4.30094	1.47042
IRAK1	-0.818396	137.675
KSR1	1.43684	32.452
MAP3K9	-1.67966	47.1893
MAP3K10	0.588728	14.9896
IRAK4	1.50192	60.2305
RIPK4	-1.11147	31.6463
MLKL	-0.956375	23.6412
RIPK1	0.279762	3.24409
ACVR2B	-0.271808	1.63678
ACVR1B	-0.0409851	0.118853
RIPK2	0.0548245	0.208056
TESK2	0.296282	1.62948
LIMK2	0.630623	11.1037
BMPR2	0.220938	1.35431
ACVRL1	1.0825	1.79319
LIMK1	-0.255785	3.4109
TESK1	0.383762	2.56896
ANKK1	1.10306	1.13585
MAP3K21	-0.759795	7.01497
ACVR2A	-0.0931337	0.234317
MAP3K11	0.0923104	0.881051
LRRK1	0.060118	0.134402
ACVR1	0.237934	1.66307
BMPR1A	0.258429	2.33401
MAP3K13	-0.178357	0.726241
MAP3K12	1.0773	83.2367
KSR2	1.98384	26.0956
BRAF	0.287519	2.19003
TGFBR2	0.125428	0.518954
TGFBR1	-0.538181	7.44588
LRRK2	-0.0761088	0.121446
ARAF	-0.117179	0.980518
ILK	-0.0268019	0.0861939
BMPR1B	1.55494	10.8514
ACVR1C	-1.01244	0.667069
IRAK2	-0.732058	3.69428
MAP3K7	-0.359653	6.27072
MAP3K20	-0.60523	11.3789
RAF1	-0.178646	3.65522
HSPB8	-0.306714	1.56568
TULP2	0.211395	0.0250292
PRDM16	0	0
DBX2	0	0
ETV4	-4.61783	379.826
JUN	4.48449	375.826
NPAS2	-3.14303	371.826
HMGA1	-1.16009	199.383
STAT2	1.18312	75.436
SP100	0.37393	10.3137
PARP12	0.180213	1.5623
ZNFX1	0.275979	4.0516
STAT1	-0.041725	0.142831
PLSCR1	-0.191604	1.72313
MAF	2.17951	372.826
SREBF1	0.027967	0.244104
ATF3	2.08142	73.6364
HMGA2	-1.90639	174.218
ZNF503	1.39823	67.1074
FOXD3	2.32737	213.826
SOX4	2.74499	296.485
MEF2C	2.5025	185.018
ID3	1.61705	119.732
SSRP1	-1.14844	229.068
NFIB	-1.16515	51.6776
MSC	0.920281	10.6035
SP110	0.424767	2.76042
IRF7	0.39485	1.54096
HIVEP3	-2.94392	197.485
SNAI1	-1.06201	24.2302
TFAP2C	-1.90274	174.167
HMGB2	-2.61994	343.826
NFIL3	0.968133	27.0547
ETV5	-5.01587	352.826
RBCK1	0.205839	4.92654
MAFK	0.238404	2.70371
BATF2	0.674567	3.44915
PPARG	-1.17987	86.2312
ARNT2	-1.31049	37.7778
VDR	-2.4384	133.568
LEF1	-2.75565	112.854
SAMD11	2.76295	159.672
STAT6	0.729092	47.5287
IRF1	0.0867052	0.291288
HMGB3	-1.23697	87.4712
ZNF536	4.10458	290.388
PKNOX2	0.313849	2.32154
TCF4	1.37837	77.6523
SFPQ	-0.749285	118.916
BLZF1	-0.0165695	0.0594818
RUNX2	1.36687	28.3923
MEOX2	-0.910365	78.308
ETV1	-1.50502	74.9775
KLF2	-0.291518	0.836799
SNAI2	3.04943	41.0916
MYBL2	-3.51103	344.826
KLF10	0.195041	1.89544
TFAP2A	0.608924	15.3843
STAT3	0.565503	33.5576
HMGB1	-1.34829	119.893
TP53	0.551584	24.9472
RXRA	1.02229	56.4966
MITF	1.01468	42.2765
TBX2	-0.648176	13.9011
JUNB	0.370552	5.90668
PRRX1	-2.31299	109.78
ZNF608	1.73646	61.8474
ID2	3.18766	79.0239
YBX1	-0.568933	25.6672
ZEB2	1.76754	69.925
KLF7	1.18279	29.7921
ETS2	-0.577837	6.23225
TSC22D2	0.330294	8.02187
HES4	-1.22595	2.52496
KHSRP	-0.902232	87.8183
KLF6	-1.10119	52.5928
TEAD2	0.848144	22.5579
IRF9	0.700266	4.71088
TEAD4	-0.726292	14.4362
THRB	-1.12007	22.318
SHOX2	-0.0120525	0.0234707
ZNF827	0.942488	54.8978
SREBF2	-0.239968	3.28402
ZNF528	1.22059	33.0449
ARID5B	0.99715	32.414
FOXC1	0.179603	1.44624
ELK3	-1.60408	72.3278
FOXM1	-2.24274	252.305
ZFP36L2	-1.90444	175.798
RUNX1	1.22535	87.4671
EGR3	-1.83168	31.7865
NFATC4	0.980882	24.5162
TCF7L2	-0.785066	42.7576
MEIS1	0.378994	2.31626
FOSL2	1.85177	83.8087
NR2F1	3.5539	307.826
ATOH8	-0.433916	4.73237
PRDM1	-0.819628	4.6258
SP140L	0.319285	2.68285
ZNF513	0.49961	14.8845
ELF1	1.21759	32.5835
FOS	1.74778	86.8251
TOX2	-1.27354	17.6634
NR3C1	0.58344	13.5818
ETS1	1.82566	60.4991
DMRT2	-2.53471	43.7105
CREB5	-1.10467	6.89217
MXD4	1.33391	81.6241
HHEX	-1.37671	18.6603
TSHZ2	1.11289	26.3711
SETBP1	0.180885	0.721899
ATF6B	0.366723	11.2223
ZNF83	0.907204	40.9073
ZFP36L1	-0.107718	1.64679
JDP2	-0.416759	2.0459
YBX3	-0.622899	32.4539
HOXA3	-1.48879	29.9883
GATA6	0.276363	0.516529
BHLHE41	0.249069	0.758984
HOXB2	-1.08414	38.0315
TFB1M	-1.32612	29.8036
NR4A1	-2.53271	223.783
PBX3	-0.974709	29.1335
TFDP1	-0.895651	92.7146
EBF1	1.38918	8.96161
E2F1	-3.47802	117.35
SATB1	1.48585	36.6979
IRF2	0.164934	1.21173
LHX1	2.11844	56.2303
ID1	0.573122	12.0883
LYAR	-1.98958	115.816
ZNF629	0.559447	17.9126
ZNF783	0.235978	1.94914
CIZ1	-0.0230742	0.174683
HLX	0.482384	1.92678
POU2F1	-1.31531	109.039
NR1H3	0.226371	1.75933
TSC22D3	0.952942	9.27307
NFE2L1	-0.0606409	0.326256
MTA2	-0.709076	76.5493
ZNF467	1.86934	42.425
DNAJC1	1.7546	50.0551
AHRR	0.767035	14.3631
KLF11	0.238123	0.789119
E2F8	-2.28622	27.3763
EBF3	-0.525893	4.90786
ELF3	2.71542	23.1763
ZNF469	-1.09187	9.34323
DLX5	0.879259	0.638535
NSD2	-0.86174	44.9286
TGIF2	0.59458	16.4269
E2F2	-3.2587	53.4946
MEIS3	0.654203	8.65228
FOSL1	-3.08151	257.895
GATAD2B	-0.286523	5.8355
LRRFIP1	-0.691689	30.9558
HSF4	1.05289	16.5496
KLF9	0.0782672	0.45672
RARG	0.502146	19.2057
HOXA5	0.314043	3.30135
NFIX	1.05277	31.2149
IKZF2	1.06085	7.13467
GLIS1	1.75434	5.90646
TFAM	-0.842549	37.457
STAT5A	0.73213	18.3584
ZNF333	0.351128	2.85173
CENPA	-3.63691	139.128
SOX2	2.40415	298.076
ZBTB18	0.309328	3.19483
NR1H2	-0.110274	0.993144
ZBTB7B	0.33621	5.65311
CREB3L2	-0.374632	4.35752
HOXB8	-1.1931	20.3794
ZNF404	1.20919	15.2054
FOXF1	-0.218574	0.275428
SOX12	0.564159	14.9178
SOX9	0.411909	1.73263
SMAD1	0.318656	1.0061
ZNF160	-0.463935	9.84735
MLX	-0.60413	26.3112
ZBTB20	1.46902	12.4112
KLF12	0.0196179	0.0301184
EN2	-0.486338	3.36457
PLAGL1	-0.0592611	0.110715
FOXD2	-1.82288	24.0502
RBPJL	3.39541	18.6544
ZNF773	0.0445205	0.0890002
CEBPG	-0.586745	11.6344
SMAD9	0.999456	4.79469
CREBL2	0.0252058	0.0963692
GLIS3	0.926356	14.3022
MAFF	-1.9822	53.4514
FOXK1	-0.416304	7.7549
CSDE1	-0.208331	3.72285
RAG1	0.532168	0.881906
ALX4	1.59598	18.9158
MLXIP	0.667891	38.1883
YY1	-0.485986	25.0522
ZBTB1	0.531903	10.5076
ARNTL2	0.111728	0.377901
CCDC88A	-0.462373	15.4571
ZNF580	0.594656	8.81378
MXI1	0.520007	7.46535
THAP5	-0.330703	4.12001
ERF	0.0961682	0.906469
RBPJ	-0.384981	14.1829
HES2	-1.07104	2.03473
FOXO3	1.5196	57.4291
KLF15	-0.80127	3.51759
BAZ2B	0.986878	44.02
GATAD2A	-0.751367	35.0771
CREBRF	0.980216	26.1239
SALL1	-0.512074	6.36565
BCL6	0.806677	15.8659
EGR1	-2.28019	42.1482
ZNF224	0.542412	7.11425
CDC5L	-0.424066	9.60624
ARNTL	0.645196	10.3083
ZBTB47	0.67744	10.5527
PREB	-0.360477	6.88516
ARID4B	0.189451	2.19073
YEATS4	-0.921181	20.6931
ZFP41	0.317384	1.94956
EPAS1	0.193287	0.441918
CUX1	0.523347	12.4081
GTF2IRD2	2.16701	23.6375
ZNF91	0.173625	1.74737
GTF2IRD2B	1.40461	42.3801
POU6F2	2.37702	10.5046
TFAP4	-1.20938	29.8465
ZNF326	-0.272649	4.21468
DACH1	1.22837	13.3627
TFAP2B	-3.3532	31.4711
NR2F2	-0.015653	0.0731029
ZNF853	0.488471	4.00983
IRX3	-0.549484	3.86149
ZFX	0.681477	16.1754
NPAS3	2.02214	14.6803
ZBTB38	-0.973262	11.9786
ZSCAN18	1.19191	16.5235
CSDC2	4.25893	74.6424
GRHL1	-0.189714	0.314719
ZNF471	1.40359	20.3439
ZNF302	0.472111	10.9263
CIC	0.532304	8.72905
ZNF431	0.23617	2.25418
ZNF117	2.08589	56.1773
ZBTB25	0.526777	7.36771
ZNF511	-0.500651	4.69225
ZNF107	-0.267993	1.14212
CARF	1.46182	21.3091
RORB	0.975645	12.1522
THYN1	-0.0350346	0.102371
KIAA1549	-0.0503829	0.124799
EBF4	0.801687	1.2931
ZNF3	0.540511	13.5193
ZSCAN31	1.05739	5.16038
ZNF320	-0.139701	0.799922
PAXBP1	0.0252788	0.0770177
GPBP1	-0.144203	1.53228
FOXA1	0.322785	0.367128
ZNF197	0.393309	4.30191
ZNF695	-1.36757	12.2267
SMARCC1	-0.535354	14.8725
FOSB	0.039062	0.0546398
ZNF610	2.28581	6.72483
DLX4	1.00858	5.54872
MAX	-0.0445266	0.234317
ZNF512B	0.461755	14.0566
SALL4	-1.10027	12.5824
DLX3	2.59874	2.90334
ZNF470	-0.066602	0.17002
PBX1	1.49792	65.2767
TEAD1	-0.767023	4.45822
GLI2	0.449804	2.71914
ZNF714	-0.475428	6.14373
HNF4G	2.62813	5.37492
RELA	-0.0744197	0.757213
CC2D1A	0.402997	8.46604
RARB	2.80489	40.7923
GLMP	0.805537	50.6275
PPARD	0.443314	4.93696
ZNF846	1.30731	11.9889
ZNF350	0.642918	4.05154
ZNF334	1.25109	15.0771
LIN28B	-1.55614	25.7426
HOXA1	-0.578379	3.19375
LTF	-0.0735127	0.0124391
ZBTB21	-0.0917255	0.313136
ZNF600	0.352558	1.73734
CNBP	-0.642315	35.9648
SIX4	-0.627217	8.75631
GLIS2	0.674264	8.50073
ZBTB4	0.454324	5.65921
FOXF2	0.0247471	0.039268
THAP12	-0.325765	4.25183
BNC1	1.61712	9.55864
ZIC1	-0.787988	7.86794
ZNF25	0.185295	0.32446
TP73	-2.2169	17.7296
ZNF266	0.383209	6.99439
ZNF587	0.204993	2.86583
MTA1	-0.442785	19.414
HES7	1.22073	6.45694
ZNF264	0.107546	0.489723
PKNOX1	-0.277531	2.20233
CSRNP1	0.133255	0.561594
TOX	3.47402	26.1486
RXRB	0.822418	54.6864
MIS18BP1	-1.17299	43.7115
NR1D2	0.174493	1.436
BNC2	0.676639	12.4402
ZNF93	-0.541042	2.93301
ZSCAN26	0.369539	2.48208
ZNF319	0.532366	4.61903
ZNF558	0.244716	1.87732
RORA	-0.241349	0.602235
ISL1	0.621251	6.75122
ZNF84	0.510056	10.4791
ZNF844	0.269873	1.44083
FOXO1	-0.402088	2.38818
FOXC2	-2.76797	20.6707
ZNF506	0.636658	11.2194
ARID1A	-0.518076	10.2824
WT1	-1.61991	21.2509
RFX5	0.105649	0.795822
ZNF766	-0.0834376	0.243812
ZFP90	0.749686	19.4406
ZNF136	-0.0900201	0.287178
ZNF92	-0.710346	8.50732
MNX1	-0.314798	0.643053
ZNF367	-1.31226	28.9135
ZNF655	0.525958	13.8552
ZNF517	1.05548	18.2734
ZFP91	-0.491572	8.73152
JAZF1	0.222471	0.860072
DDIT3	0.00425225	0.00468027
RELB	-0.321777	1.89658
LCORL	-0.114635	0.477675
ZNF665	0.483145	1.35379
ZNF687	0.343236	7.55703
AKNA	-1.13996	13.1157
ZHX3	-0.272661	2.79193
VAX2	0.905382	3.37822
MAFB	-0.0750788	0.033793
ZNF561	0.206064	1.97187
ZNF12	0.130173	0.725316
HOMEZ	1.065	9.01364
ZNF664	0.117939	0.555876
TAX1BP1	0.195968	4.85763
NKRF	-0.740606	18.0866
CAPN15	-0.95099	49.5883
TWIST1	-0.208256	0.630164
HOXA4	-0.17019	0.390918
ZEB1	-1.34239	42.0674
GTF3A	-1.04734	29.6923
ZNF493	1.02685	38.1176
ATF6	0.0935274	0.490382
CREB3L1	-0.217573	0.247771
ZNF362	0.227526	1.97148
STAT5B	0.386671	7.45377
CREM	-1.47596	57.5009
KMT2C	0.510811	5.3486
ZNF605	0.606502	10.4026
MXD3	-1.0131	10.269
HOXA13	2.06449	41.2844
ZNF75D	0.362473	2.35906
LHX9	1.44367	14.3819
CTCF	-0.474831	8.62232
BARX2	-1.03473	1.85299
ZNF525	0.0799617	0.147642
PURA	0.0357214	0.168603
CAMTA2	0.240272	3.0442
ZNF429	1.53864	22.5714
HMGXB3	-0.307714	7.03901
HOXB13	0.830277	21.7126
PITX2	0.87063	13.7356
ZNF385A	0.148184	1.91062
ZNF860	-0.757136	4.59548
THRA	0.791588	40.9108
HMGXB4	-0.403313	7.38611
TUB	0.749792	5.51603
WDHD1	-1.85307	75.0742
BHLHE40	-0.870907	33.3486
NKX2-2	-0.0410107	0.0226829
ZNF841	-0.0745458	0.179093
ZNF606	0.534808	5.0012
ESRRA	-0.333953	6.64191
SP8	1.56062	10.5885
ANKRD30A	0.592688	6.03589
GFI1	-0.518859	1.08375
ZNF808	0.225239	0.661683
ZNF441	0.142818	0.365706
CEBPD	-1.04422	24.1913
MTF1	-0.325317	4.06218
EN1	0.416505	0.564704
GCFC2	-0.104022	0.558826
TGIF1	-0.927738	42.3749
TOX4	0.282309	4.71929
PIAS2	-0.304225	5.18741
ZBTB42	0.210331	0.674358
NFKB1	-0.390607	7.64502
PRDM11	0.562038	3.95273
KLF13	1.37251	38.9177
TFDP2	0.83123	32.7134
ZNF419	0.401204	2.97821
ZNF234	0.172467	0.89774
TEF	0.410128	3.56333
MKX	-1.15241	0.763355
TCF12	0.0816709	0.243643
ZNF395	-0.803565	22.3574
NCOA1	0.706459	10.7173
CEBPZ	-1.03505	94.2167
ZNF682	0.352131	1.82306
PPARA	0.459575	3.92582
USF2	-0.196603	1.86182
PRDM2	0.511796	4.86422
ZNF652	0.254911	2.17534
SP1	-0.0822312	0.335555
ZNF226	0.286475	3.13248
LYL1	-0.333386	0.581146
FOXP1	0.641398	9.59119
ZNF30	0.106862	0.228198
GON4L	0.152215	1.47998
MAZ	-0.182696	2.77954
NFXL1	-0.188132	1.40438
ZNF354A	-0.287911	2.30734
ZNF233	1.08444	5.46205
ZNF275	-0.0414636	0.078461
ZNF112	0.273391	1.49658
ZNF432	-0.036464	0.0789243
HSF2	-0.267983	1.67721
ZNF516	0.1836	1.25553
ZBTB5	0.303983	2.99474
ZNF836	0.782438	4.05245
ZNF483	0.0527865	0.0499385
ZBTB32	1.15836	5.07182
RARA	0.190582	2.33039
NFYA	-0.586545	7.94696
ZNF155	0.132552	0.334131
LCOR	-0.257245	2.43535
BCLAF1	-0.402907	7.17245
ZNF133	0.439772	4.75008
ZHX2	0.533722	4.5975
TRPS1	0.565688	8.17096
AR	-0.899814	9.7249
ZBED1	0.185525	1.50445
SOX13	2.23784	123.293
ZNF440	-0.108224	0.602992
ZNF880	0.443561	2.26541
L3MBTL4	0.866171	5.25296
ZNF337	0.354211	1.37388
NR2F6	-0.510327	8.06236
ZNF763	1.02891	1.97311
ZBTB8B	-0.650781	1.02724
MSX2	-0.81773	5.24269
HOXC11	0.3129	1.64001
NFYC	-0.129525	1.36078
ZNF775	1.22986	25.1219
HMG20B	-0.0228478	0.0877195
ZBTB12	-0.032915	0.0717396
LITAF	0.813164	51.7467
ZNF675	-0.0577243	0.151295
ZNF771	-0.0450716	0.0773
NR1D1	-0.360413	2.62616
FOXD1	-0.533753	3.80442
ZNF274	-0.257962	2.90835
SOX5	-0.0695611	0.257441
FOXP4	0.0948974	0.380817
ZNF524	1.11536	7.43095
ZNF562	-0.535073	10.4631
ZNF335	-0.305343	5.37206
ZNF250	0.252889	0.874718
ZNF44	0.43936	3.07579
ZNF888	0.239475	0.192979
TCF19	-2.31028	106.728
TFEB	0.832439	4.47152
EHF	2.54853	11.8151
ZBTB2	-0.826467	11.9625
HDX	0.593778	2.63414
ZNF221	0.101559	0.131324
DNAJC2	-0.769781	17.8884
RXRG	-1.57985	5.2432
HIVEP1	-0.0808085	0.153703
NFE2L3	-0.956752	36.9432
E2F3	-0.82183	33.5388
ZNF546	0.931292	14.7031
GABPB1	-0.250223	3.96718
ZNF707	0.151837	0.949089
TWIST2	-0.644409	2.91024
SOHLH2	-1.34908	28.7185
ZNF627	0.131131	0.604821
ZNF689	-0.230362	1.48237
GABPA	-0.152023	0.708378
MAF1	0.148226	0.976616
CEBPA	0.788555	1.69994
CENPS	-0.99092	8.17013
PAX9	-0.364688	2.80377
ZBTB33	-0.0932616	0.282968
SMAD7	-0.704735	6.87234
TERF1	-0.118737	0.940788
HEY2	-1.54595	3.03688
NFYB	-0.0248065	0.0886148
ZNF267	-0.605083	4.11849
POU4F1	0.659541	1.5679
TMF1	-0.103867	0.675163
ARID3A	-0.118521	0.489087
AHCTF1	-0.85534	9.33178
CSRNP3	1.9327	1.35241
NR2C1	0.041061	0.157581
HBP1	0.95461	22.3655
CREB3L3	-0.426857	0.261714
ZNF594	0.705398	8.655
KLF3	0.532161	8.58584
TBX19	0.704186	3.4476
HEY1	1.01844	13.4667
ZFP69B	-1.09322	6.45323
USF1	-0.00777808	0.02152
CSRNP2	0.335733	4.41934
FOXK2	-0.328021	9.17695
ZNF230	0.369296	1.26042
HIVEP2	0.0562884	0.0871141
FOXO6	1.55777	8.04951
TADA2A	-0.378487	3.3021
ZNF181	0.876193	14.647
HOXB3	-0.27768	2.4832
ESR1	0.433086	0.27439
ZBTB7C	1.32549	2.29832
SUB1	-0.471495	12.4412
TEAD3	0.155499	0.662209
POU2F2	0.236604	0.243245
SP2	-0.000414372	0
ZNF462	0.0268377	0.0729272
POU3F2	-2.50925	57.9706
SIX5	0.735381	9.58151
ZSCAN25	0.203146	1.47543
POU6F1	0.78391	2.1091
TFEC	1.66709	1.15049
SATB2	0.321057	2.49846
SP4	-0.859798	10.8726
ZNF341	-0.27025	0.861588
FOXJ3	-0.264692	4.76292
MTA3	0.146738	1.12056
ZNF358	0.772308	13.6824
ZSCAN2	0.481321	1.62989
MLXIPL	0.581413	0.60084
GATAD1	0.577957	21.9329
MEF2A	0.0144157	0.0306556
DEAF1	0.459358	5.08938
ZNF626	0.790227	6.24739
ZNF484	0.103708	0.203343
ZNF564	-0.0383524	0.0347145
ZNF646	0.142354	0.630388
ZBTB10	0.129709	0.44014
ZNF461	0.748354	6.37359
ZNF232	-0.573511	6.22049
ZNF426	0.239763	1.85561
TET2	0.138467	0.346764
ZNF425	1.56928	14.2834
ZBTB45	0.0291054	0.108227
OSR2	-0.055403	0.0560868
ZFP91-CNTF	-0.925924	0.300568
ZNF548	0.0998872	0.307352
ZNF90	-1.40965	22.3275
ZNF563	0.792286	3.51412
LBX2	0.73955	14.7739
TFE3	-0.023036	0.12696
LHX8	-0.278266	0.131083
ZNF701	0.203715	0.619431
ZNF491	1.68849	13.4046
ZBED2	-2.52318	3.79588
ZNF697	-0.84322	17.4995
ZNF70	0.191822	0.565181
POU3F1	-2.52021	1.61558
TP63	-3.72901	1.8407
ZNF132	0.13936	0.232795
THAP7	-0.445932	3.36835
ZNF71	0.357637	2.25003
HOXC13	-0.163266	0.750986
NR4A3	-0.00308732	4.38873e-05
ARID2	-0.019313	0.0462862
NKX3-1	-0.538124	2.52133
ZNF583	0.419397	1.3647
ZNF677	0.183206	0.452007
ZNF607	-0.104995	0.358218
ZFHX3	0.196989	1.76906
ZNF433	0.540743	3.24236
ZNF699	0.144251	0.179817
RCOR1	-0.344734	3.3632
ZNF529	-0.105987	0.414869
ZSCAN5A	-0.428189	3.05058
BBX	0.0152194	0.0578952
DBP	1.42247	24.3409
ZNF597	-0.260787	0.709891
ZNF865	0.0753211	0.354172
IKZF5	-0.130612	0.55011
NKX6-1	0.398728	1.38016
ZXDC	-0.0486797	0.221936
MBD2	-0.575483	10.7623
NPAS1	-0.216618	0.370893
FOXL1	-0.914519	0.58243
FOXH1	0.9501	1.09281
ZNF891	0.31412	1.85991
ZNF28	0.288436	1.48979
NKX3-2	0.772974	2.26596
ZNF354C	0.218762	0.602945
NR6A1	0.44032	2.32021
HOXC5	0.664063	0.988161
BARX1	-1.39086	26.5735
PAX2	1.8858	2.09418
ZNF7	-0.0214947	0.0695427
RCOR2	0.19481	0.164049
SP3	-0.233955	2.26105
JUND	0.1428	0.736706
FLI1	-0.649881	3.02141
CREB3	0.157429	1.23144
CDIP1	0.0146334	0.0314062
ZNF582	0.516018	1.61055
ZSCAN9	0.0316007	0.0490767
HNF4A	1.7187	0.931145
SCX	1.08149	3.46053
OLIG2	-4.58381	12.3606
ZNF284	0.431636	1.66585
RERE	-0.0024997	0.00299503
ZNF100	-0.490132	4.51931
CENPX	-0.460544	3.24875
ZNF700	-0.441747	5.68085
NRF1	-0.685245	7.96957
ZNF318	0.189725	0.860072
ZNF286A	-0.376313	4.28518
ZIC4	1.39879	4.6645
ZNF442	0.288333	0.387976
MYB	-1.8777	2.70365
ZNF263	-0.331694	5.17053
ZBTB26	0.40469	5.39169
ZNF778	-0.376176	2.51003
E4F1	-0.242676	1.93004
ZNF219	1.288	35.6226
IRF3	0.201262	1.07346
NRL	-0.430523	0.294114
ZNF17	-0.200327	0.534271
ZNF138	-0.220255	0.721199
ZNF444	0.280537	2.15894
NFE2L2	0.120205	1.27413
SPIB	1.58907	0.98746
GATA3	-1.13703	8.39971
ZBTB39	-0.437719	3.47528
ATF1	-0.173882	1.76506
ZNF26	-0.0055818	0.00808188
ZNF420	0.192077	0.780966
ZNF394	-0.174171	1.03216
GLI3	0.527845	5.58334
ZNF99	0.121927	0.0534532
ZXDA	0.359004	0.503167
ZNF780B	0.380722	5.15256
PBX4	-1.21593	4.95791
BACH2	-0.652936	0.757928
ZNF799	-0.0895327	0.122735
SMAD5	-0.24052	2.05581
ZNF730	-0.954231	4.2665
ZNF292	-0.478318	7.07628
ZNF559-ZNF177	0.7344	1.40452
RUNX3	-1.39336	71.5027
ZNF569	-0.313358	1.88434
DMTF1	0.0888237	0.357806
ZNF268	0.173283	1.18748
ZNF225	0.213534	0.723631
ZNF154	-0.236695	0.245321
HAND2	-1.3478	6.45289
SALL2	0.659537	4.66206
TCFL5	-0.0764209	0.346021
STAT4	1.05754	2.44571
ZNF497	1.05403	10.1947
RORC	-0.998243	0.501228
ZNF35	-0.146648	0.545645
ASCL5	1.38434	1.91918
ZSCAN16	0.936477	8.01288
ZNF816	0.146585	0.351436
ZNF74	0.0365398	0.104354
ZBTB40	0.296925	2.81647
ZKSCAN2	-0.1	0.353019
ELK4	-0.092875	0.377248
ZNF143	-0.928777	21.0398
HMG20A	0.267468	1.82261
KLF17	-4.2863	1.98154
RCOR3	0.494667	13.5806
ZNF19	1.14061	4.5588
ZNF382	1.8166	0.480935
ZFP28	0.795368	10.1665
MYT1	-1.64055	2.03079
PBRM1	0.0237397	0.0668915
RFX1	-0.305266	2.84312
USF3	-0.199026	0.62103
TERB1	0.698536	0.210269
VAX1	-0.317665	0.347141
ZNF492	-1.87363	21.0999
TTF1	-0.710487	10.5122
JARID2	-0.599383	10.2708
ZNF571	0.844931	4.63077
TCF25	0.314548	3.30324
GATA4	0.123416	0.298617
ZNF438	-0.51815	1.58371
ZNF616	0.65652	4.47674
ZNF648	-0.133186	0.089061
REL	0.227144	0.586148
SETDB2	0.657171	10.9493
ZNF768	0.106535	0.732017
ZBTB37	0.472848	3.16786
ZNF765	-0.0419276	0.0732532
ZNF322	0.459394	3.02315
ZNF101	0.0685797	0.171461
ZNF296	0.315951	0.441797
ZNF180	-0.298952	2.6655
EGR2	-3.39575	2.20772
ZNF217	-0.715091	14.59
ZNF557	-0.104997	0.335152
THAP1	-0.29391	1.25824
RFXANK	-0.0383216	0.0889169
ZNF18	0.634424	5.51278
ZNF8	0.0385528	0.0891685
ZNF721	-0.456909	8.61956
ONECUT2	-1.29179	7.68713
HOXC10	-0.0570065	0.249555
CENPT	-0.146864	0.760244
E2F7	-2.08328	62.4455
PLAGL2	-0.486516	3.58992
MLLT10	-0.0519043	0.22954
SOX6	-0.201518	0.768338
ZNF688	0.812574	4.37398
ERG	1.82596	0.354941
ZSCAN30	1.20953	18.2837
ZNF345	0.924387	4.58623
ATF7	0.609739	10.8455
GLI1	-0.00281477	0
FOXN2	0.316963	2.27286
ALX1	-0.0517019	0.115417
ZFP14	1.10713	17.925
DLX6	-0.279793	0.21694
ZNF567	-0.115545	0.309337
HLF	0.644371	0.517642
IRX1	0.896385	0.151295
ZNF614	-0.538583	5.59681
ESR2	2.04245	6.1819
ZNF239	-1.17379	5.56251
ZNF468	-0.297995	1.84054
CAMTA1	0.297943	1.68315
ZNF10	0.147451	0.318145
ZNF831	-4.51042	1.88915
ZNF48	0.193503	0.56452
ZNF761	0.144628	0.523791
ZNF507	-0.137745	0.492094
TERF2	-0.0756702	0.455422
ZNF776	0.0375446	0.0969352
ZNF552	0.235016	0.900461
GATA2	-0.275733	1.34119
WIZ	0.218082	1.91435
ZSCAN4	-1.9594	0.484584
ZBTB17	0.152549	0.899084
FOXS1	1.80602	0.413655
THAP4	-0.50489	7.63813
THAP6	-0.0160196	0.0327306
HOXA11	0.215178	0.216322
UBTF	-0.0650386	0.647889
BCL11A	0.568309	1.16515
ZNF251	0.355913	4.68313
ZNF131	-0.453589	8.95624
INSM2	1.64668	1.33445
ADNP2	-0.766259	15.8178
ZKSCAN7	2.98091	1.30207
MEOX1	0.1589	0.0670653
ZNF23	0.26339	0.401821
PRDM10	0.098286	0.353365
SP140	-1.49764	2.77672
KLF16	-0.694434	5.0016
HES6	0.092501	0.119361
ZNF148	0.0433748	0.190678
PAX8	1.08214	3.69991
ZNF850	-1.09088	7.70689
HIC2	-0.041975	0.078461
ZNF235	0.147544	0.314811
ZNF329	0.575465	8.54155
CREB3L4	0.994619	15.418
HIF1A	-0.391747	5.6365
REPIN1	0.19086	3.27266
AFF1	0.583977	4.95622
GMEB1	-0.305094	2.30393
ZNF566	-0.258938	1.37003
ZBTB46	-0.0589678	0.158715
TFCP2	0.0388079	0.174815
TFAP2E	-0.160558	0.145091
PRDM15	-0.541601	8.56491
PIAS3	-0.27709	3.26763
ZNF436	0.639105	9.40548
GPBP1L1	-0.0946781	1.0457
SOX11	-1.07205	2.35793
IRX5	-0.469671	1.18057
MYCL	0.131722	0.0825645
ZFAT	-0.248373	1.25936
ZNF324B	-0.574774	5.94721
ZNF618	-0.270844	1.29721
ZNF641	0.656445	8.3934
HOXD10	0.342461	0.302338
NR0B1	1.12361	5.41364
ZKSCAN1	0.688821	25.1129
ZNF570	0.701739	7.17459
ZNF512	0.211547	1.33515
ZNF786	0.262379	1.34482
ZNF488	-2.02644	8.03118
ONECUT1	-2.00698	1.48759
ZBED5	0.0257632	0.0799753
ZNF572	0.505091	1.11403
ZNF134	-0.199934	1.10146
ZNF415	0.478276	0.769236
ZNF613	0.0357294	0.0505701
ZNF596	1.01628	2.71131
MYRF	2.07838	132.407
HOXB4	-0.231117	1.48674
HOXD12	0.390657	0.141055
MYCN	0	0
ZNF397	0.180131	1.09307
ZSCAN21	0.91268	8.92052
ZNF680	-0.0572351	0.140055
ZKSCAN8	0.423501	0.995124
THAP11	-0.31032	4.22151
ETV7	0.0681777	0.0139663
ZNF649	-0.671316	5.44009
KLF14	0.287024	0.361421
HOXB6	-0.47755	7.6866
TBX3	-0.243668	1.57789
ZNF585A	0.464986	4.46007
ZNF445	0.29578	2.71123
ZNF549	-0.0204948	0.0334341
PAX5	-1.95503	0.43012
LHX4	-0.162301	0.282007
ZBED4	-0.56388	4.47263
ZNF229	-0.0479003	0.107798
IRF6	1.93349	1.80449
ZNF184	0.242834	1.05624
ZNF785	-3.2812	2.79077
SOX7	-0.422247	0.103115
ZNF660	0.31901	0.485975
ZNF630	1.04066	1.06713
HINFP	0.370874	3.26534
ELK1	-0.569123	22.2513
PAX3	-0.0407618	0.0925535
PATZ1	-0.223912	2.58153
ID4	-2.65624	13.6279
GTF2IRD1	0.0707792	0.288692
NR4A2	-2.81356	66.1502
HOXD13	-0.409117	1.48263
TCF24	0.303522	0.166873
ZNF140	0.236974	1.47799
ZFP1	-0.0753183	0.175467
HIC1	-0.142687	0.10581
ZNF354B	0.260148	1.39571
ZBTB11	-0.268222	1.80806
ZSCAN20	0.533985	2.33317
ZNF584	-0.55009	7.67577
ZNF521	-0.325497	0.228472
ZNF587B	-0.818339	15.8213
ST18	1.56508	0.428919
ZNF619	0.665108	3.6276
MXD1	0.0768779	0.24731
ZNF547	-0.0297618	0.0234354
ZNF273	-0.0921878	0.169286
ZNF417	0.185082	0.520957
SCRT1	1.22848	0.654854
BAZ2A	-0.0516455	0.174754
ZNF208	-0.461224	1.13069
ZNF736	0.0338153	0.0987975
ATF2	0.171007	0.938958
ZNF611	0.150067	0.551043
ZNF189	0.177164	0.89149
FOXG1	-0.747952	0.965477
HOXA2	-0.958252	1.64761
ZNF37A	-0.321205	3.67007
HOXD9	0.807076	9.41553
ZNF708	0.757	10.5227
MYNN	-0.143859	0.487362
ZNF383	0.327988	2.15231
ZKSCAN4	0.523644	2.11237
RFX2	-1.03684	9.73235
ELF2	0.287443	3.43359
ZNF543	0.506732	2.48795
ZNF33A	-0.268622	2.34379
ZSCAN22	0.360853	1.52904
ZNF277	0.35106	3.1786
ZNF518A	0.580806	6.50043
TOX3	3.1991	1.66761
AFF3	-1.26807	3.05285
ZNF212	-0.28306	1.76252
MAFG	-0.439482	12.24
ZNF654	0.298266	2.18182
CLOCK	-0.121812	0.71385
ZFP62	0.00689877	0.0125598
ZNF678	-0.216687	0.632405
TSHZ1	0.840727	14.4834
ZNF256	-0.137162	0.322095
NFATC1	-0.907092	6.05716
PDX1	-1.64009	2.00533
SIX1	-0.556887	5.48418
SMAD6	-0.0395051	0.102267
SOX30	0.0121423	0.000698604
ZNF253	0.0256818	0.0463637
POU3F3	-0.187236	0.0641557
ZNF430	0.138962	0.394636
IRF5	1.83226	11.1615
ZNF500	0.268086	1.50025
ZNF879	0.569185	2.27922
ZXDB	0.110873	0.322777
ZFP2	2.82775	3.83035
ZNF789	0.034437	0.0862899
NEUROD2	1.88615	1.68699
E2F4	-0.478039	29.6335
ZNF585B	0.33956	2.38801
ZFHX4	0.25689	1.8819
ZNF169	0.328308	0.906004
ZNF624	0.399387	1.24292
ZFPM2	0.339713	2.17426
THAP9	0.321038	0.834806
PURG	1.37926	2.40646
ZNF285	0.219476	0.387613
UBP1	-0.276604	3.22962
FOXP3	-0.534687	0.287178
SMARCA1	0.0994509	0.575432
ISL2	0.170288	0.213998
TBX1	-1.30938	0.555442
ZNF75A	0.258114	1.74309
ZNF532	-0.826621	14.7652
ZNF391	0.919226	5.54284
NFX1	-0.278117	4.37594
ZNF560	-0.215091	0.388286
ZNF414	-0.19185	0.681958
FOXD4	-0.1582	0.0822971
ZNF214	0.0880478	0.0885206
HMBOX1	0.138293	0.611739
ZNF527	0.0256517	0.0413726
ZNF749	-0.627908	3.67964
MYSM1	-0.000149759	0
GBX2	-1.40639	0.744272
MBD1	-0.0765512	0.380238
SP7	1.01599	0.531054
ZNF706	0.128275	1.28836
ZIC2	-1.05148	7.1154
ZNF343	-0.227285	2.05636
MESP1	-0.147265	0.186223
ZNF347	0.0449315	0.107591
ETV3	-0.4641	7.31659
ZNF77	-0.0394806	0.0365122
IKZF4	0.686224	9.14447
HOXD3	1.57234	3.79997
ZNF98	-1.15828	9.40275
THAP2	0.253544	0.613188
CBFB	0.0880622	0.603757
FOXN3	-0.0226622	0.0489865
ZNF747	0.980181	2.19648
AHR	-0.485471	15.5235
ZNF609	-0.04026	0.117027
ZNF829	-0.198492	0.767465
MYBL1	-1.77125	40.7289
ZNF576	-0.541116	3.29053
ZNF670	-1.14479	5.73997
ZGLP1	-0.00345308	0
SMARCE1	0.370728	10.598
TFCP2L1	-2.37435	0.910261
PROX2	1.68459	2.674
ZNF213	0.339452	2.537
ZNF200	-0.280138	2.90964
PIAS4	-0.0337744	0.084435
MECP2	0.00956827	0.0244829
ZNF575	0.504506	1.60822
SMARCAL1	0.336471	2.93138
SP6	2.27131	0.969631
SPDEF	1.22836	0.489884
ZNF439	0.24099	0.606506
ZNF222	-0.161784	0.246473
ZNF32	0.734781	7.10108
ARX	-0.291724	0.0647379
ZNF165	-0.92491	1.02286
ZNF729	-2.34098	3.99959
DMRTA1	0.719955	6.21189
ZNF518B	-0.175578	0.855499
ZNF787	-0.62652	8.7171
CPEB1	0.586394	2.75532
ZNF316	-0.135643	0.906473
ZNF66	0.0524732	0.0412139
ZNF223	0.168263	0.298298
ZNF496	-0.0567096	0.377074
ZNF589	0.0924581	0.424216
ZNF540	1.05337	1.92082
HMX3	0.341555	0.11681
ZNF175	0.217844	0.890696
ZNF577	0.845588	7.4294
FOXI3	-3.29744	1.57579
ZNF33B	0.1598	1.30944
ZFHX2	0.938057	5.82595
PURB	-0.187528	1.79845
ZNF568	0.0301147	0.0709285
ZNF728	-0.206728	0.142781
ZNF34	0.715593	3.50151
DMBX1	-0.552139	0.400726
ZBTB44	0.842587	26.1577
NFKB2	-0.255307	5.47209
TULP4	0.120074	0.413869
LHX6	0.700349	1.15104
ZNF443	0.222669	0.43234
GBX1	0.107763	0.0186748
TSC22D4	0.7014	23.5338
ZNF423	0.793033	0.660568
ZNF248	0.272515	1.38385
PRDM5	-0.0747007	0.0789107
OLIG1	-1.81797	1.59336
ZNF732	-1.71779	1.26861
FEZF1	3.96055	2.92362
SOX21	1.05484	0.27439
ZNF510	0.447513	2.38692
TLX2	0.987303	5.65851
ZNF555	0.365839	0.888931
ZNF554	0.341119	0.761106
NFIA	-0.0302292	0.0238213
ZNF709	0.383307	0.352895
ZNF674	0.102867	0.20113
MYT1L	0.225325	0.0826029
ZNF514	0.541397	6.21686
ZFP64	-0.219937	1.98165
HOXD1	-0.637906	0.350805
PRDM9	0.689857	0.177527
IKZF3	2.45763	1.81572
HOXD4	0.977616	1.55554
ZBTB48	0.0900974	0.271784
ZNF592	0.133076	0.900466
ETV6	-0.49357	12.2909
ZIK1	-0.342257	2.51922
NFATC2	-3.23283	204.651
NHLH1	0.676357	0.706922
PRDM4	-0.0306234	0.0925837
NKX1-2	-3.35677	1.44799
POU3F4	0	0
ZNF723	-1.56003	1.00268
PITX1	1.12373	2.05435
ZNF556	0.0321242	0.032721
E2F5	-0.380697	3.03132
ZBTB49	-0.159804	0.395044
TAL1	-3.23341	1.07018
ARID4A	0.354848	3.0856
AEBP2	-0.0841189	0.560899
ZFP82	-0.542785	4.49928
ZNF283	-0.214173	1.29161
MEIS2	0.180854	2.0052
ZNF639	-0.376776	3.79134
MBD3	-0.425389	4.43218
FOXP2	1.80048	9.06475
ZNF790	0.677618	4.82229
SMAD2	-0.0705827	0.454594
ZNF43	-0.411683	5.47302
PROX1	0.752196	3.57764
HOXB5	-0.453304	2.73225
ZNF845	-0.120744	0.35389
ZNF718	-0.17185	0.274348
ZNF385B	-1.22218	0.780387
ZNF716	1.67039	2.22162
ZNF195	0.0574058	0.18073
ZNF146	-0.832679	28.1904
ZHX1	0.0885193	0.535325
ZNF460	-0.0209601	0.0135432
ZNF304	-0.15287	0.548574
ZNF14	0.19324	0.574948
ZNF780A	0.213577	0.978853
PRDM8	-1.9088	2.38527
PBX2	0.310398	9.32964
THAP10	-0.440061	1.29269
RLF	-0.759585	16.4917
MIER3	-0.26768	1.72799
ZNF141	-0.0674181	0.167254
GZF1	-0.0539765	0.182992
ETV2	0.571743	0.576307
TBX15	-0.576315	0.172563
NR2E1	1.77819	0.38041
HOXA6	0.175323	0.218843
ZNF121	-1.44625	70.5927
GTF2I	0.326585	2.01999
ZNF595	-0.0591509	0.148263
MIER1	0.1548	1.62115
ZSCAN12	-0.35883	0.778407
AFF4	-0.0218338	0.0293607
ZNF260	0.221469	1.33413
GFI1B	0.0662662	0.0232154
ZNF781	0.129171	0.267096
ZNF281	-0.148546	1.20405
ZNF317	-0.190764	1.26884
GATA1	2.37258	1.72335
EVX1	4.44028	2.07604
KLF4	-3.07874	90.7069
ZNF692	-0.0644832	0.259547
ZNF418	0.176838	0.28326
ZNF669	-0.152293	0.352924
ZNF727	0.174564	0.107761
ZNF565	0.315529	0.610909
ZNF207	-0.152049	2.74111
GRHL3	0.987477	0.738448
ZNF211	0.511301	7.32385
PAX6	-0.125177	0.105349
TBR1	-0.754588	0.420614
ZNF823	0.465485	2.25721
ZNF883	0.492397	2.91035
ZNF396	1.62722	6.13357
ZNF813	-0.345126	1.315
ZNF530	-0.944344	11.3204
ZNF41	-0.146048	0.435617
ARNT	0.429043	5.14466
ZNF280A	-0.849609	0.741735
ZNF737	0.750193	5.85881
ZNF182	0.224582	1.02882
NKX2-1	-0.280295	0.149654
ZNF625	0.149891	0.104197
ZNF814	-0.154256	0.6967
ZBTB3	0.471396	2.27577
ZNF704	-0.559869	0.732017
ZNF324	0.0135436	0.0347145
E2F6	-0.519846	9.63767
ZNF620	1.46652	2.93675
BHLHA15	1.5326	1.10027
THAP3	0.0837754	0.214194
ZNF578	0.902407	2.13912
ZNF676	0.173546	0.247376
ASCL1	1.35193	0.416375
SOX8	-1.21325	0.392328
ZNF800	-0.0887652	0.340504
TCF15	-6.13222	4.41931
ZBTB8A	0.113605	0.225129
NEUROD6	-0.082758	0.0157724
HOXB7	0.279012	1.3109
HOXA7	0.362077	0.110594
ZNF76	0.709687	15.8665
NR5A2	2.15879	12.2665
NKX2-5	-1.26821	18.7257
ZNF772	0.161531	0.812978
SIM2	0.289008	0.214558
POU5F2	0.700365	0.907338
VEZF1	-0.0359103	0.164974
MYRFL	2.89052	1.11818
HSFX1	0.915975	0.392923
ZNF174	0.0277113	0.0708889
ZBTB6	-0.160412	0.791593
GLI4	0.580246	7.93265
ZNF837	0.582504	2.2064
SNAI3	-0.169192	0.061842
XPA	0.521735	5.33583
ZNF81	0.294354	0.315062
RREB1	-0.213213	0.961882
ZNF653	-0.132788	0.329295
ZNF16	0.0810928	0.154122
FOXN1	2.14383	1.79041
FOXJ2	-0.0620087	0.202975
ZNF782	0.641897	4.41995
NFATC3	-0.20166	0.957224
ZNF157	0.0107884	0.000330542
TSHZ3	0.106734	0.0426859
SIX2	1.02204	0.513695
EBF2	-1.63697	1.07363
ZNF623	0.0545005	0.205973
ZNF750	-0.542123	0.303036
ZNF416	0.033703	0.0519936
TCF7	0.0635935	0.102841
ZNF454	0.778644	1.39417
HOXC4	0.296394	2.92121
ZNF79	0.352109	1.5004
ZNF658	0.286532	1.23076
POU2F3	-0.0925457	0.0300209
CASZ1	0.529865	1.26779
GMEB2	-0.52983	10.2431
ZNF746	0.180024	1.4083
NKX2-4	-1.35402	6.10062
ZNF519	-1.33835	9.57449
ZNF599	0.374492	1.61785
ZNF835	0.615592	0.893034
ZNF724	-1.00495	7.49611
YY2	-0.408348	1.45224
ZNF300	0.0602173	0.210131
ZNF784	0.305496	1.03253
RBAK	-0.0957832	0.433499
XBP1	-1.44159	109.376
TBX10	-2.16541	14.3459
TCF7L1	0.789638	3.65911
MSX1	-0.911214	12.0939
ZBTB7A	-0.0458034	0.161896
NCOR2	-0.192066	1.28875
ZNF615	0.19047	0.543751
MNT	-0.0232708	0.0748598
CREBZF	0.168021	1.37169
ZNF69	0.203377	0.752907
SETDB1	0.176792	2.26982
ZNF740	0.176851	2.4744
ZBTB34	-0.114808	0.346152
ZNF550	-0.283115	1.77216
ZNF257	-1.11764	10.0051
BACH1	-0.36329	2.02586
CREB1	0.0623546	0.202613
NFE2	1.63703	29.1244
ATMIN	0.0913705	0.521803
ZNF45	-0.365632	3.27817
MECOM	0.677316	4.97354
ZNF774	0.493362	1.87716
ZNF287	0.142334	0.383814
ZFPM1	0.0895636	0.129162
ZNF668	-0.532591	4.97789
POU5F1B	-4.20526	2.76759
HOXD8	1.0194	8.9951
ZNF579	0.197414	0.915696
ZNF644	0.312926	2.64612
MYEF2	0.526509	4.53271
ZFP42	-0.697403	6.79151
ZNF20	-0.0983211	0.0979642
ZNF410	0.0645578	0.115824
ZNF485	-0.9103	5.56511
ZBTB22	0.519276	6.15562
ARID3B	0.797781	7.45329
NR5A1	1.23414	0.534176
IRF4	2.16696	2.22647
ZNF770	-0.514326	2.38485
CARHSP1	-0.134014	0.816543
DLX2	-0.0640954	0.146285
ZBTB41	0.622908	6.4046
ZNF726	-0.80808	4.25232
SNAPC4	-0.724178	15.736
FOXR2	-0.186382	0.400919
ZNF487	0.403842	0.425399
NFIC	-0.176842	3.27495
ZNF764	0.211817	0.849419
ZNF282	-0.0362682	0.174819
ZNF777	-0.172973	0.95886
ZMIZ2	0.0951409	0.622047
TBX6	1.53624	7.71443
ZNF793	0.175569	0.544197
ADNP	-0.104513	0.582193
EMX1	1.74104	0.879244
ZIC5	-1.32021	1.08427
ZKSCAN5	-0.00560461	0.0144958
ZNF502	-1.02721	0.180191
TCF3	-0.525987	7.9141
HOXC9	0.166525	0.352733
ZNF852	0.0829645	0.104463
ZFP37	0.543632	3.29533
ZBTB24	-0.0574729	0.136126
FOXO4	0.8323	24.3494
ZNF791	-0.0378669	0.169172
SRF	-0.450174	8.11538
POU5F1	-2.71908	1.77324
ZNF490	0.594879	3.1207
NHLH2	1.51	1.58313
ZNF22	-0.326411	3.15694
ZNF581	0.526892	5.5435
FOXD4L1	-0.999296	0.650312
THAP8	0.0825501	0.135659
ARID1B	0.184285	1.64731
ZNF486	-0.0566215	0.157694
ZNF713	0.554023	1.96371
ZBED3	0.580804	6.79333
RFX3	0.607538	8.10467
GSC	-0.205465	0.168117
ZNF57	-0.42196	0.790232
HOXA10	0.224718	0.980518
ATF4	-0.554911	14.6648
ZNF691	0.203643	0.945784
ZSCAN29	0.285029	2.55599
ZKSCAN3	0.988708	6.47543
ZNF473	-1.04359	25.9623
ZSCAN32	-0.225479	0.530871
ESRRB	0.236896	0.189805
MZF1	0.266279	3.36855
ZNF792	0.225922	0.507063
LRRFIP2	0.183726	3.32798
MBD4	-0.09094	0.482857
LMX1B	-0.234727	0.145929
ELF4	-0.0890712	0.230865
BORCS8-MEF2B	-0.0382824	0.030155
ZNF135	-2.50472	0.768878
BATF3	-0.41605	0.35109
ELF5	2.81091	1.05051
ZNF696	-0.350615	2.65616
PHTF1	-0.175427	1.80444
NR2E3	-1.94963	2.08138
MESP2	-0.60056	0.278367
SMAD4	-0.0122251	0.0490767
REST	0.252408	5.2835
ZBTB14	0.0639031	0.151198
DMRT1	-1.05757	0.242494
HESX1	0.252344	0.176293
ZNF559	0.288991	2.22193
SMAD3	-0.67769	29.6378
HOXB9	-1.9226	54.4949
ZMIZ1	-0.144309	0.35479
NEUROG2	-0.843986	1.23257
ZNF215	-1.19194	8.59482
L3MBTL3	0.233875	0.877835
FOXD4L4	1.73132	3.68309
ZNF142	0.146413	0.430587
HSF1	-0.345498	6.99776
ZBTB43	-0.347881	4.68244
BCL11B	0.463727	0.186902
ZNF684	-0.571397	2.09386
ZNF286B	0.215689	0.554999
ZNF544	-0.617053	12.4764
ZNF821	0.693653	2.96273
HOXD11	0.463036	0.133315
DLX1	-0.676908	15.0906
ZNF24	-0.133894	0.725839
AFF2	2.79857	0.937659
TAL2	0.96204	0.330762
ZNF177	0.70429	0.345211
ZNF621	0.0863468	0.281927
SOX18	0.597178	2.23797
PEG3	0.60664	0.937049
ZNF672	-0.125925	0.957515
TBX18	-0.117719	0.371001
GABPB2	0.590893	7.44727
ZNF398	0.103817	0.38176
EOMES	1.23651	4.00163
TBX20	0.042976	0.0260643
MAFA	0.910333	0.5928
ZNF85	-0.503994	5.16206
ZNF878	-0.473806	0.429152
TSC22D1	1.66217	270.817
MEF2D	-0.31572	4.50444
ZNF205	0.431228	2.81185
ZNF622	-0.111109	0.674603
ZNF408	-0.0433411	0.109362
ZNF501	0.750837	1.09295
ZNF480	-0.161257	0.62929
CEBPB	-1.02385	32.4211
HELT	-0.126425	0.0516184
ZNF2	0.212588	0.507785
ZNF446	0.288976	2.28367
HOXC6	0.283178	3.02001
ZNF717	0.311196	2.759
SMARCC2	0.244299	1.75702
MYC	-2.97659	51.4329
SPI1	0.796962	0.41764
L3MBTL1	0.433441	3.74152
OVOL2	1.50094	2.25311
ZNF628	-0.41111	2.13379
MEF2B	0.352557	0.420614
RFX4	2.20843	2.28151
BARHL1	1.37186	0.364391
ZNF254	0.36271	4.30944
ZFP30	0.276171	0.752289
NCOR1	0.0573713	0.349749
ZNF114	0.81374	1.03476
SP9	0.310083	0.0881592
TADA2B	-0.0471429	0.196505
[truncated: 24,406 more rows]

## Sheet: KO5 DT7vsDMSO
Gene Symbol	log2 fold change	neg log10 adjusted P
RPS6KA6	0	0
RPS6KA1	-0.9545	53.2142
PRKCD	-1.56373	129.413
RPS6KA5	-0.488917	4.49612
RPS6KL1	-1.18484	15.867
RPS6KA3	-0.933204	22.8388
DMPK	0.82061	24.6972
PKN3	-1.59246	55.9103
RPS6KC1	0.485987	8.23441
CIT	-1.09621	24.6051
PRKG1	3.24803	7.9025
STK32B	-1.04775	25.7715
GRK5	-1.05782	29.3624
GRK6	-0.385181	7.921
MAST4	0.659643	5.44351
PRKACA	-0.296724	4.18017
SGK1	1.04256	119.19
PKN1	-0.455253	10.9723
AKT3	-0.557123	9.28557
AKT1	0.0869267	0.853892
PKN2	-0.20549	1.86299
AKT2	-0.121138	2.23769
RPS6KB2	-0.237968	1.52631
MAST2	0.112959	0.640342
PRKCI	-0.267674	1.97559
ROCK2	-0.235434	1.65028
SGK3	-0.0917161	0.115137
PRKX	0.502104	8.30419
CDC42BPA	-0.313574	2.29742
ROCK1	-0.0514812	0.231032
CDC42BPB	0.284631	1.82855
PRKCE	-0.0684795	0.161479
RPS6KA2	0.518183	1.32347
GRK2	-0.464533	15.4188
STK32A	1.76243	7.43645
PRKG2	2.96674	1.62532
STK38L	0.338689	4.63142
MASTL	-0.898043	18.5058
STK38	0.510558	12.7094
GRK3	0.197351	0.335298
STK32C	-0.0661624	0.128136
PRKCZ	-0.406718	4.65425
LATS1	-0.185382	0.588799
RPS6KA4	0.345565	8.19238
MAST3	0.192243	1.482
PRKCA	1.00751	19.5949
SGK2	0.572294	0.254697
RPS6KB1	0.0634183	0.224179
PRKCQ	-0.717952	5.67025
PRKCB	0.178002	0.0531115
GRK4	0.383537	1.51406
MAST1	-1.43403	4.25717
PRKCH	-0.218624	1.56191
CDC42BPG	1.14795	9.90758
RSKR	-0.270603	0.897348
PRKACB	0.561295	6.58118
PRKCG	0.0601343	0.012217
LATS2	0.248805	0.833566
PDPK1	0.309989	2.12351
CERT1	2.4375	176.843
PDK4	-3.1952	191.664
TRIM28	-0.684871	28.6315
BRD4	-0.305113	10.7897
BAZ1A	0.311006	7.30664
ALPK2	0.419509	4.51161
TRIM24	-0.302238	2.48072
TRPM6	3.41117	22.5638
RIOK1	-0.145429	0.8104
BCR	-0.308643	3.69874
ADCK2	-0.698511	12.6524
PRKDC	-0.414321	2.44043
RIOK3	0.300602	6.97507
BAZ1B	-0.454488	14.9045
ABR	0.434648	12.0407
COQ8B	0.325151	6.8581
EEF2K	0.614957	16.8952
TRIM33	-0.276088	4.31085
PDK1	-0.601421	12.9121
ALPK3	0.980121	5.12149
RIOK2	-0.0868965	0.368274
STK19	0.431982	2.98942
ADCK5	0.360013	1.46379
COQ8A	-0.107878	0.50279
BRD2	-0.294734	9.16703
PDK3	-0.800956	11.3546
BRD3	0.0924471	0.448765
BLVRA	-0.152207	0.542335
ALPK1	0.171663	0.960975
SMG1	0.070818	0.0984968
ATR	0.508667	4.20983
MTOR	0.447183	5.6329
TRPM7	0.0280635	0.0794459
GTF2F1	0.0910193	0.710423
BCKDK	-0.27793	3.54932
TAF1	0.0997601	0.409953
TRRAP	-0.261012	0.596169
TRIM66	0.0740764	0.183186
FASTK	-0.00868898	0.0170861
ATM	0.00898168	0.0105745
PDK2	-0.197763	1.05326
ADCK1	0.413364	2.05126
TSSK1B	1.02053	0.0242989
CAMK4	-2.07422	120.114
MYLK	2.87543	248.145
TRIB2	-2.86206	192.559
CHEK1	-1.34519	76.413
DCLK2	2.06997	62.0709
MAPKAPK3	-0.221391	2.7092
PRKD2	0.0869236	0.606089
PIM3	-0.997306	44.4259
NUAK1	1.7745	73.0875
PSKH1	0.777209	26.5274
TRIO	1.97036	52.0765
SPEG	0.51798	7.85114
BRSK1	0.564221	9.02183
DAPK3	1.09944	38.9922
NIM1K	1.19845	6.04695
TRIB3	-0.0163933	0.0528685
NUAK2	0.265908	0.679146
TRIB1	-1.15644	37.1627
MKNK2	-0.149488	1.42081
MELK	-1.22945	54.8526
PNCK	0.26174	0.439019
DCLK1	0.236944	0.365793
STK17A	-0.52185	19.3276
MARK4	0.321805	5.3214
PIM1	0.319362	1.29673
SIK2	-0.771426	12.3997
CAMK1D	0.229893	0.0727912
KALRN	0.0550055	0.0946916
OBSCN	-0.364965	2.56377
STK17B	-0.65734	5.35635
PRKAA1	-0.316874	2.308
MARK3	0.171003	3.06191
PRKD3	0.446155	4.44369
BRSK2	-0.083931	0.114169
PASK	-0.613707	5.60643
TSSK6	-0.105945	0.164446
CAMK2D	0.0403393	0.153755
PHKG1	-0.336882	0.604444
MARK1	0.00912519	0.0142929
SIK3	0.293505	2.48597
DAPK2	0.530261	0.57822
TTN	-0.680052	0.192082
MKNK1	-0.225966	2.29873
MYLK4	0.465458	0.362345
TSSK3	0.274637	0.373501
DAPK1	0.482198	1.83974
DCLK3	0	0
STK11	0.107369	0.51257
PRKD1	0.412006	4.37996
CASK	0.19739	2.147
PRKAA2	-0.592726	6.62628
CAMK1G	1.91642	0.367612
SNRK	0.168304	1.00239
MYLK2	-0.0569609	0.0165255
CHEK2	-0.682126	5.43494
MARK2	-0.071284	0.441902
MYLK3	0.629788	0.724128
MAPKAPK2	0.112512	1.23937
MAPKAPK5	-0.115643	0.613033
TSSK4	-0.0827276	0.0977691
PHKG2	0.275462	2.0425
CAMKV	-0.0745654	0.0154001
STK40	0.151458	2.15525
CAMK2G	-0.128325	0.665949
CAMK2B	0.290376	0.202753
CAMK1	0.466359	1.06016
PIM2	-0.16522	1.03302
CAMK2A	0.405925	0.595209
VRK1	-1.2345	40.038
CSNK1D	0.286223	10.191
CSNK1A1	0.448686	16.3812
CSNK1E	-0.211968	3.80365
VRK2	0.0692194	0.236381
CSNK1G1	0.26193	1.62079
CSNK1G3	0.156299	1.23327
VRK3	-0.0194706	0.0523525
TTBK2	0.00654773	0.0104779
CSNK1G2	-0.34317	4.19078
TTBK1	-0.70948	0.138981
CDK18	0.709104	11.8172
CDK2	-1.30487	122.678
CDK1	-1.39356	94.581
CSNK2A2	-0.266859	6.58198
CDK6	-0.84559	13.2941
SRPK1	-0.565562	17.0258
CDKL5	1.97594	29.5116
CDK14	-1.1123	36.4152
MAPK3	-0.485203	11.3979
CSNK2A1	-0.3067	11.5503
MAPK6	0.118358	0.75277
GSK3B	-0.277981	3.10249
MAPK9	-0.237122	2.95598
MAPK10	1.04568	1.83158
MAPK7	0.179561	0.791078
HIPK3	0.490707	5.06721
HIPK2	-0.403693	2.05815
CLK3	0.194748	2.6529
CLK2	-0.369543	11.4715
PRPF4B	-0.337095	8.13731
CDK8	-0.433291	4.46959
MAPK11	0.242678	0.969026
CDK4	0.0633765	0.336842
CDK20	0.413622	2.97597
CDK7	0.0162594	0.0449808
CDKL4	2.94919	1.46223
MAPK1	-0.151524	0.843196
NLK	-0.276867	3.51533
HIPK1	-0.0515464	0.113229
CDK15	5.00983	2.8891
CLK1	0.0173773	0.0531115
CDK19	0.381719	2.57875
DYRK1A	0.002013	0.00378109
MAPK15	0.284279	0.123787
MAPK8	0.102526	0.456287
CILK1	0.516066	4.57683
DYRK4	0.430777	2.79932
CDK17	-0.0133129	0.0263403
DYRK1B	0.136923	0.843021
CDK3	-0.247444	0.239881
CDK11A	0.0136115	0.0192916
CLK4	-0.0362719	0.0854602
CDK9	0.0622178	0.480326
MOK	-0.330993	3.19246
CDK11B	0.19837	1.06276
MAK	0.296332	0.274621
MAPK13	-0.377404	0.752821
GSK3A	0.0412993	0.231028
CDK16	-0.23504	4.81875
CDKL3	0.932413	2.13472
CDKL2	-0.670143	0.118644
CDK10	-0.265351	1.76263
DYRK3	-0.126308	0.337058
MAPK12	-0.12055	0.68804
CDK12	0.137123	0.46968
SRPK3	-0.00421597	0.00438624
CDKL1	0.00402132	0.00154764
CDK13	0.139536	0.754458
MAPK4	0.899329	2.71036
SRPK2	-0.0959329	0.981588
CDK5	0.163118	0.699887
MAPK14	-0.0572565	0.217719
HIPK4	0.335762	0.0724095
DYRK2	0.318076	2.76365
NME2	-0.328828	3.7395
GASK1A	3.31971	0.592111
GNE	-2.50191	354.96
CMPK2	3.07554	60.3802
GASK1B	3.03015	103.927
TOP1	-0.829605	93.3099
PFKFB4	0.355532	13.7249
ADPGK	0.719717	43.2912
PRPS2	-0.962615	66.9437
CERKL	1.5911	70.6078
TK1	-1.07176	42.9038
CKB	0.947451	25.0073
PIK3CD	-1.3306	43.5496
PI4K2B	-0.596006	10.7085
TBRG4	-0.800731	61.3059
COASY	-0.598944	28.92
PFKL	-0.00660366	0.0227998
ETNK1	-0.399281	8.58155
AK3	0.752934	22.0849
PKM	-0.821592	65.6049
PGK1	-0.349686	12.844
PIK3C3	0.360232	8.73083
DGKD	0.319285	4.67408
DTYMK	-0.783541	13.3502
CERK	-0.17825	1.40278
MVK	-0.585299	7.50858
PAPSS2	-0.8119	24.5546
UCK2	-0.68113	26.5799
NAGK	0.617355	15.4533
RFK	-0.433612	6.24984
ADK	-0.0514203	0.191228
CIITA	1.73024	114.025
PIP5K1C	0.529248	9.49856
SEPHS1	-0.453296	10.2282
DGKI	2.01164	8.07139
AK4	-0.547889	10.6192
PMVK	-0.270605	1.45188
NME1	-0.624858	8.71049
PIK3CB	-0.730728	11.0417
PIP5KL1	1.30011	18.5971
DGKG	-1.56396	17.5887
GK	-0.699698	3.84197
DCAF1	-0.478753	8.71409
NOL9	-0.478772	6.1906
PANK2	-0.127174	1.28681
N4BP2	-0.579321	4.321
FGGY	2.72921	41.9669
PIK3C2B	0.696972	6.14282
GLYCTK	-0.505036	3.42359
IP6K2	0.250913	4.11573
DGKQ	0.393856	5.04542
XYLB	-0.615482	5.58579
FASTKD5	-0.100166	0.485708
CHKA	-0.181413	0.684695
PIK3C2G	1.38366	1.15629
NMRK1	1.39659	8.628
NADK	0.188882	2.16328
FAM20B	-0.112971	0.543678
PIP4K2B	0.177474	2.15739
UCK1	0.0437514	0.148065
KHK	-1.56026	8.11786
PFKM	-0.480871	13.9509
CHKB	0.48449	1.98585
TKFC	-0.346543	6.36432
AK1	1.04483	17.6608
PI4KB	0.185866	4.05509
DCK	-0.495921	4.91129
ITPKB	0.584848	7.24043
GK5	-0.667067	9.16395
PIP4K2C	0.481894	9.20681
PPIP5K1	0.0688306	0.174876
CMPK1	0.147304	1.94614
GUK1	0.361233	3.8479
PANK1	-0.467125	3.23545
PFKP	-0.646827	35.803
AK6	0.0233575	0.0489185
NME4	-0.0710133	0.267796
SPHK2	-0.18946	1.27359
FASTKD2	-0.0478843	0.160429
CKMT2	0.624625	1.46719
TK2	0.10878	0.543912
ALDH18A1	-0.144472	1.86834
ACAD10	0.389619	7.69259
ETNK2	0.131577	0.587316
SGMS2	0.715477	2.48494
AK9	0.999677	2.41982
DGKE	0.388477	0.695618
TPK1	0.946959	4.1327
PIP4K2A	0.930894	20.1727
SGMS1	-0.186129	0.739844
IPPK	-0.474428	3.47599
NME3	-0.0868263	0.219625
IP6K1	-0.191844	2.80952
PAPSS1	-0.364216	8.19141
FJX1	-0.806228	13.6656
FAM20A	-1.40923	16.2693
PIKFYVE	-0.248753	0.636414
FCSK	-0.325115	2.78745
FASTKD3	-0.52805	5.7001
IP6K3	2.03171	1.70229
PANK3	-0.0114206	0.0230694
CLP1	-0.185009	1.14599
NME9	-0.200624	0.21222
LRGUK	0.694257	0.932266
FN3K	0.442128	0.537597
PSTK	0.175413	0.40546
AK8	0.618701	0.580687
DCAKD	0.227154	1.36573
ITPKC	1.12442	34.0062
DGUOK	0.0742108	0.243635
AK7	0.696498	1.21697
RBKS	0.849309	1.98848
HYKK	0.98978	4.00843
IPMK	-0.20113	0.752967
DGKA	0.43836	6.76227
SEPHS2	0.0101256	0.0497772
PIP5K1A	-0.123822	2.63464
PI4KA	0.105688	0.482803
MAGI3	0.268149	1.01356
PRPS1	1.05655	84.1715
FASTKD1	0.0690273	0.143745
PIK3C2A	0.322616	1.10416
PEAK3	0.628238	0.473262
AGK	-0.25308	2.02641
PPIP5K2	0.164066	1.00049
ITPK1	0.172383	2.28702
CKMT1B	1.93844	0.856907
PFKFB3	-0.684569	12.1401
FN3KRP	-0.135085	0.783326
DGKB	-1.45359	0.807321
PFKFB2	0.561017	8.04573
PI4K2A	-0.228987	2.91242
SHPK	-0.0264422	0.0290107
GALK1	-0.168427	0.551792
ITPKA	-0.770881	0.650025
GCK	2.28508	1.19758
AK5	-0.384407	0.558058
UCKL1	-0.0916823	0.492847
NME6	0.0402389	0.109142
IDNK	0.217305	0.407576
PIK3CA	-0.0505283	0.0787601
AK2	-0.0436543	0.393733
DGKH	0.356728	1.98621
GALK2	-0.0797957	0.283373
HKDC1	1.76818	54.3228
NADK2	-0.207016	1.24756
CARD11	-0.645366	2.4829
DOLK	0.331313	3.13596
PNKP	-0.134607	0.863651
HK1	-0.522164	23.5679
SELENOO	-0.129836	0.62742
HK2	-0.380521	4.47917
PDXK	-0.328729	4.55975
DGKZ	0.227395	4.27692
NME7	0.213362	1.78048
CSNK2A3	0.204695	0.120003
ACAD11	-0.470864	0.972308
FAM20C	-0.699522	23.0542
PANK4	-0.341376	3.10145
SPHK1	-0.329267	3.2677
CKM	1.46535	0.834168
SBK2	-1.42575	0.228482
WNK4	-3.00259	328.96
EIF2AK2	1.01074	29.7351
PLK1	-1.39091	156.049
AURKA	-1.48222	163.979
PBK	-1.29959	67.0011
PRAG1	1.97543	53.3205
ULK1	0.69649	32.5394
AURKB	-1.81053	93.6465
RNASEL	1.4932	44.5568
NEK2	-1.17813	44.0775
BUB1	-1.3511	53.0086
TTK	-1.46905	55.5571
NRBP2	0.0430831	0.0989233
PLK4	-1.62599	48.3153
TLK2	0.0475995	0.27043
NEK9	0.732754	22.0909
PKDCC	0.813777	6.01754
PKMYT1	-1.44891	48.9329
IKBKE	0.537089	8.34251
BUB1B	-0.934775	26.0105
TBCK	0.975388	22.8834
CAMKK2	0.0602717	0.226618
IKBKB	0.0898462	0.503919
PINK1	0.464251	7.58812
PEAK1	1.08354	11.8279
HASPIN	-1.76306	20.7241
PDIK1L	-0.532422	4.90307
PLK3	-0.649901	4.99259
NRBP1	0.218152	4.16926
EIF2AK4	0.233535	3.70627
TBK1	0.255439	3.35941
NEK6	0.0885292	0.277951
NEK4	-0.432724	5.38638
TLK1	-0.225427	1.10544
PLK2	0.0351091	0.27399
WEE1	-0.376372	3.37285
PXK	0.75443	18.6738
STK36	-0.0200555	0.0580319
NEK3	1.48383	2.37472
STK35	-0.44431	5.50884
GAK	-0.308321	7.45207
WNK2	-2.2641	2.59501
TP53RK	0.266817	3.06611
ULK3	0.0178861	0.0664321
CDC7	-0.497502	6.03977
NEK11	1.31086	5.58678
NEK5	0.267677	0.147344
ULK2	-0.481141	1.55109
CHUK	-0.0230982	0.0629637
SCYL1	-0.0904587	0.746398
NEK8	0.506181	2.8968
DSTYK	0.360394	5.21437
SCYL3	0.0989796	0.396928
NEK1	0.47418	6.62319
EIF2AK1	-0.0322155	0.161058
WNK1	-0.167325	0.345613
WNK3	-1.03488	0.98552
NEK7	-0.244031	3.33623
EIF2AK3	0.0479574	0.110177
NEK10	1.30111	5.95693
ERN1	0.151958	0.429913
PIK3R4	-0.11097	0.324697
STKLD1	0.847855	5.95779
SCYL2	0.193243	1.22342
STK16	0.0524439	0.127803
STK31	0.999645	3.19109
BMP2K	0.285622	0.851181
UHMK1	0.200706	0.626195
SBK1	-0.354446	0.21969
AAK1	0.227998	3.77451
CAMKK1	1.02823	13.3156
POMK	-0.442825	1.40572
PAN3	-0.057596	0.229688
ULK4	0.101929	0.275239
AURKC	-0.600326	0.266487
TEX14	-1.01655	1.43635
NPR2	0.561684	7.65207
NPR1	1.92437	1.47346
STK10	-1.01861	90.4847
MAP4K4	-0.659784	42.6997
SLK	-0.525105	10.9542
STK24	-0.695422	15.6691
PAK4	-0.563867	17.9037
PAK3	-1.47146	7.0659
MAP4K3	1.08934	40.8829
MAP2K6	-1.06245	14.4775
MAP3K5	-1.35821	17.0658
MAP2K3	-0.360001	7.54759
MAP3K8	1.1397	2.95912
STRADB	-0.6704	11.2266
MAP2K7	-0.247177	3.44474
PAK6	-1.92997	4.63424
STK3	-0.0898367	0.35992
MINK1	0.21584	2.11654
STK39	-0.342727	1.496
MYO3B	2.34694	4.97858
TAOK2	0.286167	5.38584
STK26	0.118707	0.502015
MAP4K2	-0.319168	5.58591
MAP2K2	-0.286381	2.23151
TAOK3	-0.0190873	0.0620505
STRADA	0.0180405	0.047246
MAP3K6	-0.371846	4.33927
MAP3K3	0.0249132	0.0758497
MAP2K5	-0.160365	1.05057
TNIK	0.61749	4.64894
MAP2K4	0.125577	0.695078
PAK1	-0.040838	0.173986
PAK2	0.0777071	0.304717
OXSR1	-0.0905355	0.653699
MAP3K4	-0.197942	1.75411
MAP4K1	-0.335965	0.27402
MAP3K15	-0.917187	0.821133
MAP3K2	0.518329	12.0959
MAP3K1	-0.392655	2.61795
MAP4K5	0.210324	1.16269
STK25	-0.062944	0.321657
STK4	0.241661	1.76196
MAP3K14	0.0495943	0.151618
TAOK1	0.0569069	0.0859136
MAP2K1	-0.326288	7.64596
ROS1	4.58756	180.988
NTRK2	1.27632	24.8323
EPHA5	6.36359	69.89
ERBB2	0.27566	7.92374
ERBB3	-1.16593	124.231
EGFR	-1.51038	32.427
DDR1	1.45123	168.391
TEK	2.37502	38.0863
JAK2	0.637916	8.11358
MERTK	3.37293	65.8769
KDR	-4.61173	35.4239
ROR1	-1.36401	16.1073
FGFR4	1.88592	101.656
FLT1	-0.503683	1.39387
PDGFRA	-2.67678	25.8525
LMTK2	-0.582746	8.12403
TYRO3	-0.668761	16.2815
DDR2	0.40929	4.50261
TNK1	0.932042	11.1849
ALK	1.6516	13.5307
EPHA4	-1.87041	34.2558
EPHB4	-0.859867	31.5664
ABL1	0.0562319	0.181437
EPHA2	0.0861347	0.803216
PTK2B	1.01378	6.52658
AXL	0.15778	1.87968
ROR2	1.7198	3.75708
TXK	-2.06591	10.2039
NTRK1	-2.75537	7.95293
SRMS	0.65287	0.857981
FGFR3	-0.416992	2.99222
BMX	-5.46202	7.53901
PTK7	0.0283702	0.113581
ABL2	0.60804	12.8792
CSF1R	1.34003	4.13672
MET	-0.0383165	0.0990351
IGF1R	-0.393431	5.32239
FRK	1.31949	2.24156
CSK	-0.0441417	0.216185
YES1	-0.141148	0.675815
EPHA6	2.05136	0.763684
FER	-0.108354	0.288137
FES	-0.651134	0.362029
RYK	-0.0296746	0.13309
LTK	0.125035	0.08212
EPHB1	-0.118038	0.200639
PDGFRB	0.248161	1.08922
ERBB4	4.23631	2.36102
LMTK3	-0.685211	0.910911
TYK2	0.202898	4.044
RET	-2.37344	0.525121
FGFR1	-0.451653	6.06676
TNK2	-0.46967	8.61362
EPHA1	-1.03024	1.16029
FYN	-0.0982	0.501298
MST1R	-0.0346448	0.0254088
EPHB2	0.130594	0.579556
AATK	-0.197174	0.404192
PTK2	-0.328823	4.87415
KIT	3.85302	1.77018
INSRR	-2.43865	0.985522
FGFR2	5.50276	20.5618
SRC	-0.487172	17.2127
LCK	-0.294531	0.0928506
JAK3	-0.350039	0.527207
PTK6	0.767353	1.61247
TIE1	-0.683117	1.22946
EPHA3	0.0127433	0.0196434
INSR	-0.269474	1.94439
TEC	-0.699133	2.42973
NTRK3	2.19604	0.958653
JAK1	0.526539	3.02545
EPHB3	-0.0471107	0.147083
STYK1	-0.380471	0.345559
LYN	0.000352915	0
EPHB6	2.37665	1.01695
BLK	-0.264852	0.065557
EPHA7	0.180158	0.518297
MUSK	2.72521	0.733837
FGR	4.08816	2.13111
SYK	0	0
AMHR2	0.0587649	0.00393835
IRAK1	-0.229719	11.2732
KSR1	1.2621	24.3202
MAP3K9	-1.55488	40.383
MAP3K10	0.627514	16.7252
IRAK4	0.600619	8.85534
RIPK4	0.377251	4.61497
MLKL	-0.376598	4.16419
RIPK1	0.352734	4.93961
ACVR2B	-0.753834	10.6413
ACVR1B	0.286046	2.18015
RIPK2	-0.143458	0.788177
TESK2	-0.885732	10.3206
LIMK2	0.571992	8.86163
BMPR2	0.188617	0.986516
ACVRL1	-0.0499803	0.0208945
LIMK1	0.488747	12.3839
TESK1	0.399104	2.68064
ANKK1	0.988737	0.883351
MAP3K21	-1.08068	12.2662
ACVR2A	0.196074	0.675679
MAP3K11	0.12304	1.37627
LRRK1	0.199971	0.695726
ACVR1	0.823296	18.6527
BMPR1A	0.0972142	0.423518
MAP3K13	-0.0130913	0.0219995
MAP3K12	-0.0404549	0.202082
KSR2	-0.223747	0.405576
BRAF	0.119164	0.468627
TGFBR2	-0.27809	1.86664
TGFBR1	-0.312298	2.60665
LRRK2	-0.660834	3.05647
ARAF	0.183084	2.11571
ILK	0.00727921	0.0151349
BMPR1B	1.40352	8.53154
ACVR1C	-1.48998	1.09849
IRAK2	0.830411	6.35686
MAP3K7	-0.0473296	0.202431
MAP3K20	0.192951	1.3956
RAF1	-0.0826808	0.881627
HSPB8	2.11196	91.7559
TULP2	-0.555593	0.072743
PRDM16	3.24687	0.72124
DBX2	0	0
ETV4	-5.04719	355.96
JUN	5.24203	353.96
NPAS2	-4.75072	350.96
HMGA1	-3.00856	329.96
STAT2	1.62686	143.938
SP100	1.2369	120.4
PARP12	0.96476	42.7781
ZNFX1	1.5203	120.262
STAT1	2.01872	134.611
PLSCR1	1.44855	106.985
MAF	2.96551	351.96
SREBF1	-1.09007	177.593
ATF3	5.38229	314.96
HMGA2	-2.25803	230.91
ZNF503	1.81119	115.401
FOXD3	1.5737	93.8285
SOX4	2.53819	250.855
MEF2C	2.47519	180.008
ID3	2.79301	321.96
SSRP1	-0.791115	110.685
NFIB	-2.67299	186.25
MSC	2.17215	66.806
SP110	1.29729	26.6211
IRF7	1.57394	24.2131
HIVEP3	-2.93451	192.132
SNAI1	2.18106	168.864
TFAP2C	-2.70951	327.96
HMGB2	-1.86374	221.576
NFIL3	2.88819	269.577
ETV5	-4.00397	341.96
RBCK1	0.489278	27.1452
MAFK	1.03468	50.4754
BATF2	1.14612	9.98151
PPARG	-1.08358	72.1774
ARNT2	-2.52303	116.784
VDR	-1.25757	48.6448
LEF1	-3.54244	154.889
SAMD11	2.79422	162.603
STAT6	0.869002	67.4345
IRF1	1.17342	33.8937
HMGB3	-0.968864	55.037
ZNF536	2.83813	132.93
PKNOX2	1.90593	85.9148
TCF4	1.05945	43.6311
SFPQ	-0.561125	66.9888
BLZF1	0.792178	31.1057
RUNX2	2.75179	124.605
MEOX2	-1.83847	282.199
ETV1	-2.65189	191.327
KLF2	2.00647	40.1495
SNAI2	4.12672	78.2823
MYBL2	-1.07683	67.4418
KLF10	1.08147	55.7891
TFAP2A	1.3561	80.0712
STAT3	0.853163	76.525
HMGB1	-0.901621	54.2102
TP53	0.71461	41.819
RXRA	1.68298	157.487
MITF	1.19742	58.8956
TBX2	-2.08349	111.019
JUNB	1.65063	118.728
PRRX1	-2.43848	115.107
ZNF608	1.62628	54.0087
ID2	3.28303	83.5908
YBX1	-0.553763	24.2073
ZEB2	1.00014	22.0792
KLF7	1.45763	45.6559
ETS2	0.604867	7.97219
TSC22D2	0.794835	47.257
HES4	1.8623	10.7897
KHSRP	-0.610871	40.5708
KLF6	0.525512	15.2951
TEAD2	0.500749	7.29087
IRF9	1.45939	20.9891
TEAD4	-0.643693	11.2186
THRB	-2.61077	86.6822
SHOX2	0.125387	0.441546
ZNF827	1.15198	82.4855
SREBF2	-0.610756	19.5484
ZNF528	1.45164	47.1397
ARID5B	0.780883	19.6116
FOXC1	1.68047	121.225
ELK3	-1.71465	80.6958
FOXM1	-0.893538	47.3507
ZFP36L2	-1.43228	105.631
RUNX1	2.0004	238.675
EGR3	-3.68341	54.3578
NFATC4	0.148478	0.638432
TCF7L2	-0.978775	63.7528
MEIS1	0.647859	6.41152
FOSL2	2.10508	108.326
NR2F1	1.19723	33.7164
ATOH8	1.0223	29.1271
PRDM1	1.6567	26.2446
SP140L	0.801556	16.1709
ZNF513	0.806397	39.0498
ELF1	1.1857	30.7196
FOS	2.2172	141.323
TOX2	-2.67126	49.4264
NR3C1	1.11702	49.6438
ETS1	1.96585	70.0282
DMRT2	-3.3995	54.5662
CREB5	1.74499	31.0136
MXD4	1.18617	63.6867
HHEX	-1.96271	29.9275
TSHZ2	1.42696	43.9577
SETBP1	1.13459	22.8439
ATF6B	0.661545	36.6313
ZNF83	0.550161	14.2026
ZFP36L1	0.229998	6.82784
JDP2	1.1072	16.4032
YBX3	-0.378673	12.1366
HOXA3	-2.44547	59.9774
GATA6	2.27537	31.0918
BHLHE41	0.710179	5.01934
HOXB2	-1.29819	52.2093
TFB1M	-1.64868	41.9696
NR4A1	-1.98896	149.082
PBX3	-1.23129	43.7374
TFDP1	-0.598197	41.954
EBF1	1.58668	11.6199
E2F1	-1.70628	43.9379
SATB1	0.539171	4.65049
IRF2	0.249596	2.47153
LHX1	-1.69198	20.0345
ID1	1.51385	85.0899
LYAR	-0.757281	20.3757
ZNF629	0.600554	20.3878
ZNF783	0.49233	7.8487
CIZ1	-0.181895	4.74432
HLX	1.1885	11.254
POU2F1	-1.07169	73.6185
NR1H3	-1.05632	29.9984
TSC22D3	1.95685	41.7433
NFE2L1	0.749913	29.4761
MTA2	-0.280655	12.4987
ZNF467	0.100904	0.195046
DNAJC1	1.30594	27.2602
AHRR	1.42559	50.1907
KLF11	1.0832	14.4244
E2F8	-2.11093	23.5919
EBF3	-1.17427	21.5337
ELF3	3.19314	32.687
ZNF469	0.274397	0.817136
DLX5	4.22237	14.3505
NSD2	-0.960997	55.0511
TGIF2	-0.0166536	0.0523525
E2F2	-2.15755	35.782
MEIS3	-0.014732	0.0267342
FOSL1	-0.684641	26.9586
GATAD2B	-0.687027	31.046
LRRFIP1	-0.165634	2.01339
HSF4	0.736903	7.8379
KLF9	0.17981	1.74015
RARG	0.515395	19.8835
HOXA5	-0.817777	17.4528
NFIX	1.057	31.3392
IKZF2	1.77694	20.5665
GLIS1	3.37883	23.6837
TFAM	-0.350339	6.84978
STAT5A	0.388907	5.02981
ZNF333	0.669148	9.93414
CENPA	-1.63622	53.1186
SOX2	0.923724	40.6779
ZBTB18	-0.640259	11.6745
NR1H2	0.54641	20.848
ZBTB7B	0.610012	18.2266
CREB3L2	-0.446608	5.96176
HOXB8	-2.13614	57.6256
ZNF404	0.9285	8.55702
FOXF1	2.39076	24.8248
SOX12	0.28565	3.83256
SOX9	1.30111	16.9395
SMAD1	1.89619	33.3958
ZNF160	0.0687015	0.341631
MLX	-0.453069	14.8523
ZBTB20	1.72798	17.0438
KLF12	-1.8128	31.348
EN2	-0.921328	10.205
PLAGL1	0.71469	5.91482
FOXD2	-1.71891	21.1891
RBPJL	3.71252	22.3433
ZNF773	0.736207	7.51593
CEBPG	1.07573	49.0552
SMAD9	2.04866	21.042
CREBL2	-0.372686	6.17709
GLIS3	1.08704	19.5321
MAFF	-1.5879	36.9874
FOXK1	-0.813914	27.3394
CSDE1	-0.0109928	0.0475989
RAG1	1.15289	3.60525
ALX4	2.11624	34.0346
MLXIP	0.720107	44.0609
YY1	-0.240084	6.26122
ZBTB1	0.730527	19.623
ARNTL2	0.573979	6.58153
CCDC88A	-0.483016	16.522
ZNF580	0.560678	7.72628
MXI1	0.2773	2.15579
THAP5	-0.208232	1.69661
ERF	0.567528	25.7431
RBPJ	-0.565578	29.5132
HES2	-2.2308	5.31372
FOXO3	0.890542	19.2792
KLF15	-3.1671	24.6686
BAZ2B	0.62085	16.7036
GATAD2A	-0.200889	2.74636
CREBRF	0.86192	19.8521
SALL1	-0.324961	2.63744
BCL6	0.781488	14.6502
EGR1	0.0212598	0.0384315
ZNF224	0.158886	0.710681
CDC5L	-0.25145	3.46619
ARNTL	0.84102	17.4311
ZBTB47	0.604247	8.19907
PREB	-0.452186	10.4208
ARID4B	0.311103	5.49392
YEATS4	-0.927054	20.3823
ZFP41	0.530983	5.08593
EPAS1	0.689721	3.98666
CUX1	0.528144	12.4987
GTF2IRD2	1.5502	11.5094
ZNF91	0.266494	3.77737
GTF2IRD2B	0.736027	10.8716
POU6F2	2.19652	8.72642
TFAP4	-0.937551	18.4012
ZNF326	-0.38352	7.88578
DACH1	0.0514877	0.0694541
TFAP2B	-3.9433	30.8963
NR2F2	-0.390362	10.9818
ZNF853	0.368736	2.26107
IRX3	-1.97523	33.1466
ZFX	0.614645	12.9975
NPAS3	1.35113	5.99669
ZBTB38	-0.423829	2.39058
ZSCAN18	0.473901	2.49611
CSDC2	2.33265	20.2928
GRHL1	-1.72862	9.73318
ZNF471	0.793171	6.0633
ZNF302	0.139973	1.04196
CIC	0.693771	14.5934
ZNF431	0.239957	2.24064
ZNF117	0.899404	9.72968
ZBTB25	0.473832	5.84102
ZNF511	-0.468842	4.02762
ZNF107	0.296739	1.35076
CARF	1.18978	13.6686
RORB	0.255739	0.921278
THYN1	-0.411211	4.39397
KIAA1549	-0.596033	6.13136
EBF4	0.574869	0.688803
ZNF3	0.243326	2.7404
ZSCAN31	0.572079	1.44867
ZNF320	0.329422	3.73346
PAXBP1	-0.373045	4.37829
GPBP1	0.0816711	0.571081
FOXA1	-1.39319	2.63436
ZNF197	0.467947	5.89614
ZNF695	-1.40227	12.1775
SMARCC1	-0.272579	3.96028
FOSB	0.0707047	0.10285
ZNF610	2.39848	7.29068
DLX4	0.716485	2.70893
MAX	0.284639	5.05849
ZNF512B	0.302932	6.03412
SALL4	-2.71225	48.4721
DLX3	5.07409	11.5009
ZNF470	0.282107	1.49466
PBX1	0.936919	25.0093
TEAD1	-1.50524	16.344
GLI2	-0.655091	4.5972
ZNF714	-0.59344	8.97119
HNF4G	2.63852	5.2874
RELA	0.19971	4.38982
CC2D1A	0.249443	3.24161
RARB	1.95155	18.2793
GLMP	0.661611	33.4081
PPARD	0.553501	7.48092
ZNF846	0.862524	4.96535
ZNF350	0.538134	2.76995
ZNF334	0.475382	2.02496
LIN28B	-1.33844	19.3473
HOXA1	-0.911359	6.85082
LTF	2.37897	1.97596
ZBTB21	0.502719	5.70644
ZNF600	0.37496	1.86175
CNBP	-0.00624601	0.0243217
SIX4	-0.977959	19.2757
GLIS2	0.808081	12.0364
ZBTB4	0.510268	6.98347
FOXF2	1.15509	16.1048
THAP12	-0.349732	4.74693
BNC1	1.62265	9.42013
ZIC1	-1.43339	21.6437
ZNF25	0.781192	3.68284
TP73	-2.45157	18.9848
ZNF266	0.230894	2.54204
ZNF587	0.0821274	0.550179
MTA1	-0.536742	27.6862
HES7	-2.08492	7.84417
ZNF264	0.0654795	0.21969
PKNOX1	-0.547434	7.33695
CSRNP1	0.827041	16.2912
TOX	1.65702	5.18827
RXRB	0.310562	7.40752
MIS18BP1	-0.956314	29.4426
NR1D2	0.642065	17.1702
BNC2	0.558783	8.351
ZNF93	-0.017117	0.0214398
ZSCAN26	0.120048	0.344349
ZNF319	0.411898	2.70864
ZNF558	0.60385	10.6125
RORA	-0.0560314	0.079203
ISL1	-0.273819	1.26051
ZNF84	0.234167	2.22763
ZNF844	0.577108	5.91877
FOXO1	-0.0972633	0.23256
FOXC2	-1.91105	13.8961
ZNF506	0.710346	13.766
ARID1A	-0.467169	8.30377
WT1	-1.19859	12.4838
RFX5	0.431394	10.4452
ZNF766	0.416621	3.41893
ZFP90	0.327309	3.57492
ZNF136	0.366865	2.92629
ZNF92	-0.825919	11.0252
MNX1	-1.93063	12.0783
ZNF367	-0.715755	9.57061
ZNF655	0.587293	17.0889
ZNF517	-0.0177988	0.0286633
ZFP91	-0.242418	2.23287
JAZF1	0.499617	3.6208
DDIT3	0.774509	8.99781
RELB	1.45157	47.143
LCORL	-0.454604	4.90563
ZNF665	1.1176	6.70817
ZNF687	0.205071	2.71057
AKNA	-0.27604	1.04151
ZHX3	-0.415517	6.06022
VAX2	0.409467	0.749032
MAFB	3.94497	23.5424
ZNF561	0.202824	1.84127
ZNF12	0.417382	5.83979
HOMEZ	0.912216	6.36292
ZNF664	-0.16667	0.919068
TAX1BP1	0.356739	15.5246
NKRF	-0.437024	6.51367
CAPN15	-0.162599	1.67752
TWIST1	0.612838	4.39681
HOXA4	-0.950873	6.56574
ZEB1	-0.72756	13.0767
GTF3A	-0.458479	5.96797
ZNF493	0.395289	5.28472
ATF6	0.555776	11.9531
CREB3L1	1.09631	4.05497
ZNF362	0.0991949	0.457219
STAT5B	0.301141	4.4606
CREM	-0.828855	19.7801
KMT2C	0.474034	4.55332
ZNF605	0.506773	7.14485
MXD3	-1.17272	13.1728
HOXA13	0.784814	5.48567
ZNF75D	0.414411	2.94207
LHX9	0.418249	1.20474
CTCF	-0.196214	1.5955
BARX2	-2.796	7.65001
ZNF525	0.548096	2.98042
PURA	-0.1387	1.20037
CAMTA2	0.35844	6.44055
ZNF429	1.23254	13.9409
HMGXB3	0.354166	9.55101
HOXB13	0.308438	2.9042
PITX2	0.631036	6.96592
ZNF385A	0.839976	57.7885
ZNF860	-0.322548	0.975785
THRA	-0.0513555	0.261703
HMGXB4	-0.479212	9.9739
TUB	0.865254	7.18489
WDHD1	-0.859781	19.1888
BHLHE40	0.0596163	0.276287
NKX2-2	0.735431	1.09904
ZNF841	0.433156	2.90928
ZNF606	0.381724	2.51582
ESRRA	-0.174162	1.90383
SP8	0.962908	3.77326
ANKRD30A	0.225488	0.957841
GFI1	-1.46548	5.57424
ZNF808	0.335864	1.22914
ZNF441	0.55719	3.66127
CEBPD	-0.0469673	0.132898
MTF1	0.380778	5.68283
EN1	0.692653	1.26873
GCFC2	-0.180388	1.29304
TGIF1	-0.560843	16.3029
TOX4	0.494207	14.0102
PIAS2	-0.187992	2.04496
ZBTB42	0.0824129	0.1589
NFKB1	-0.046844	0.205625
PRDM11	0.590768	4.24659
KLF13	0.596465	7.2214
TFDP2	0.666562	20.329
ZNF419	0.470671	3.93299
ZNF234	0.37078	3.46331
TEF	0.076129	0.207076
MKX	1.47015	1.70346
TCF12	-0.621483	7.28012
ZNF395	-1.08172	37.5174
NCOA1	0.61197	7.94636
CEBPZ	-0.122867	1.59347
ZNF682	0.437601	2.63929
PPARA	-0.484014	3.89076
USF2	-0.355123	5.4866
PRDM2	0.644819	7.51281
ZNF652	0.204941	1.40024
SP1	-0.551141	8.87312
ZNF226	0.328548	3.95869
LYL1	-1.39483	5.34627
FOXP1	-0.0325264	0.075088
ZNF30	-0.461429	2.02436
GON4L	0.211014	2.60665
MAZ	-0.142854	1.71187
NFXL1	-0.443834	6.49189
ZNF354A	-0.275845	2.04368
ZNF233	0.18218	0.239994
ZNF275	0.463158	2.80172
ZNF112	0.167483	0.610677
ZNF432	0.00492004	0.00595163
HSF2	-0.12737	0.467025
ZNF516	0.453243	6.68324
ZBTB5	0.42743	5.64443
ZNF836	0.668736	2.87352
ZNF483	-1.00796	2.99586
ZBTB32	1.16221	4.95817
RARA	0.00240721	0.00536922
NFYA	-0.347119	2.88179
ZNF155	-0.05164	0.0895675
LCOR	-0.37314	4.77538
BCLAF1	-0.206499	1.98005
ZNF133	0.351779	2.98923
ZHX2	0.786607	9.79001
TRPS1	0.364293	3.40255
AR	-0.899928	9.40939
ZBED1	0.264419	2.78905
SOX13	1.22174	34.342
ZNF440	-0.183739	1.35942
ZNF880	0.635789	4.41122
L3MBTL4	0.451533	1.42204
ZNF337	-0.0552831	0.0856716
NR2F6	-0.479843	7.0463
ZNF763	0.587353	0.686736
ZBTB8B	-1.46638	3.69929
MSX2	0.352167	1.22841
HOXC11	0.610241	5.78748
NFYC	-0.0237947	0.108236
ZNF775	0.105973	0.262275
HMG20B	0.552113	14.8147
ZBTB12	-0.446666	3.1646
LITAF	0.410873	12.6976
ZNF675	0.217153	1.0243
ZNF771	-0.512536	2.54667
NR1D1	-0.0944958	0.281271
FOXD1	-0.352641	1.72534
ZNF274	0.101633	0.571644
SOX5	-0.641173	11.5446
FOXP4	-0.435523	4.77482
ZNF524	0.665817	2.58022
ZNF562	0.0127926	0.0356976
ZNF335	-0.171357	1.77297
ZNF250	-0.0544908	0.0922391
ZNF44	0.639515	6.25315
ZNF888	0.924825	1.55283
TCF19	-1.10188	32.5436
TFEB	0.47701	1.47483
EHF	0.798442	1.0376
ZBTB2	-0.139493	0.502754
HDX	0.504101	1.86029
ZNF221	0.35697	0.743904
DNAJC2	-0.306245	3.0355
RXRG	-8.5278	10.7185
HIVEP1	0.686903	4.83478
NFE2L3	-0.678847	19.2538
E2F3	-0.372193	7.25771
ZNF546	0.350223	2.05833
GABPB1	-0.210532	2.76667
ZNF707	0.244397	2.11574
TWIST2	-0.161475	0.296634
SOHLH2	-0.255901	1.35049
ZNF627	0.0553078	0.15948
ZNF689	-0.393289	3.71343
GABPA	0.000666337	0
MAF1	-0.254789	2.43032
CEBPA	-2.00422	6.4492
CENPS	-0.445931	1.90242
PAX9	0.142287	0.557475
ZBTB33	-0.0448136	0.102297
SMAD7	0.187386	0.697444
TERF1	-0.0420516	0.185894
HEY2	-0.687931	0.793869
NFYB	-0.268463	2.93337
ZNF267	0.0202127	0.0297437
POU4F1	-2.01987	6.02204
TMF1	0.377105	6.85097
ARID3A	-0.21339	1.17448
AHCTF1	-0.510804	3.40565
CSRNP3	0.642444	0.190866
NR2C1	-0.53289	10.2041
HBP1	0.267853	1.85006
CREB3L3	-3.03076	2.88867
ZNF594	0.418404	3.04642
KLF3	0.534701	8.53818
TBX19	0.276876	0.604952
HEY1	0.0153624	0.020062
ZFP69B	-0.850363	3.98615
USF1	0.349638	5.20127
CSRNP2	0.370102	5.20917
FOXK2	-0.298642	7.46017
ZNF230	0.351815	1.10061
HIVEP2	0.663314	3.61142
FOXO6	1.03775	3.43561
TADA2A	-0.338338	2.59519
ZNF181	0.585578	6.26021
HOXB3	-1.01634	28.2871
ESR1	0.809376	0.676699
ZBTB7C	3.7962	21.1783
SUB1	-0.0580197	0.302301
TEAD3	0.388327	3.23475
POU2F2	-0.0966226	0.0703422
SP2	0.00175841	0.00251587
ZNF462	-0.486759	6.06767
POU3F2	-2.6657	61.6001
SIX5	0.0893284	0.23487
ZSCAN25	0.26699	2.34627
POU6F1	-0.178884	0.173169
TFEC	2.26087	1.9978
SATB2	-0.426301	3.91061
SP4	-0.398892	2.57137
ZNF341	-0.327082	1.11656
FOXJ3	-0.065729	0.40754
MTA3	0.0124979	0.037594
ZNF358	0.15172	0.638368
ZSCAN2	0.411544	1.17665
MLXIPL	-2.12948	3.70404
GATAD1	0.135484	1.2944
MEF2A	0.035274	0.0844139
DEAF1	0.253913	1.60469
ZNF626	0.728533	5.17411
ZNF484	0.425444	1.79224
ZNF564	0.174002	0.20714
ZNF646	0.198437	1.03484
ZBTB10	0.102501	0.290154
ZNF461	0.599151	3.95382
ZNF232	-1.02139	16.692
ZNF426	-0.0604057	0.19337
TET2	0.0844565	0.161586
ZNF425	0.645042	2.23159
ZBTB45	-0.249272	2.61831
OSR2	-0.788186	2.11607
ZFP91-CNTF	-2.41801	0.846704
ZNF548	-0.0162779	0.0290618
ZNF90	-1.07719	13.8241
ZNF563	0.966855	5.08352
LBX2	0.245188	1.63388
TFE3	0.195984	3.48031
LHX8	0.731969	0.557425
ZNF701	0.722217	6.11748
ZNF491	0.742012	2.42147
ZBED2	-2.68601	3.89915
ZNF697	-0.394443	4.04385
ZNF70	0.24107	0.767624
POU3F1	-2.09309	1.23369
TP63	1.0647	0.551792
ZNF132	0.461079	1.46223
THAP7	-0.38739	2.51624
ZNF71	0.141602	0.429024
HOXC13	-0.410353	3.57663
NR4A3	-0.763486	2.13178
ARID2	-0.361234	3.03013
NKX3-1	0.101747	0.181273
ZNF583	0.576105	2.3657
ZNF677	0.299921	0.944583
ZNF607	-0.720379	8.87385
ZFHX3	0.0888959	0.444768
ZNF433	0.704232	5.30185
ZNF699	-0.0568696	0.0529072
RCOR1	-0.330069	3.02439
ZNF529	0.338232	2.9669
ZSCAN5A	-0.237096	1.02618
BBX	-0.079696	0.466999
DBP	-0.00666509	0.00676153
ZNF597	0.381563	1.39006
ZNF865	0.302359	3.62186
IKZF5	-0.260529	1.63636
NKX6-1	1.32622	14.05
ZXDC	-0.597606	15.0624
MBD2	-0.164987	1.04626
NPAS1	-1.21001	6.23438
FOXL1	-3.26761	1.93117
FOXH1	0.329255	0.193012
ZNF891	-0.292032	1.46779
ZNF28	0.727281	8.63074
NKX3-2	0.138855	0.137095
ZNF354C	-0.33729	1.1051
NR6A1	-0.032396	0.0495406
HOXC5	0.136244	0.0941147
BARX1	-0.580643	5.24393
PAX2	-0.0554783	0.012592
ZNF7	0.0298601	0.0967709
RCOR2	-1.78582	3.85009
SP3	-0.049164	0.182091
JUND	0.344748	3.41399
FLI1	0.141417	0.2634
CREB3	0.384186	6.36223
CDIP1	-0.0874862	0.265726
ZNF582	0.604772	2.08306
ZSCAN9	-0.00601054	0.00539538
HNF4A	0.911045	0.298732
SCX	0.871492	2.18266
OLIG2	-2.16939	6.27866
ZNF284	0.070736	0.104441
RERE	-0.544094	7.12933
ZNF100	-0.710829	8.76487
CENPX	0.0476137	0.0983786
ZNF700	-0.554186	8.34319
NRF1	-0.0911008	0.251322
ZNF318	-0.268985	1.47206
ZNF286A	-0.365581	3.89891
ZIC4	0.542047	0.745787
ZNF442	0.859981	2.43939
MYB	-3.53401	4.62196
ZNF263	0.0149911	0.0491674
ZBTB26	0.228565	1.73929
ZNF778	-0.22975	1.00849
E4F1	-0.216062	1.5079
ZNF219	0.0288165	0.060722
IRF3	0.293606	2.02857
NRL	0.203372	0.107287
ZNF17	0.0602376	0.0995946
ZNF138	-0.644266	4.31315
ZNF444	-0.126474	0.514902
NFE2L2	0.626013	30.3238
SPIB	2.60568	2.51062
GATA3	-1.23198	9.42624
ZBTB39	-0.769893	9.71279
ATF1	0.0249254	0.0969886
ZNF26	0.182002	0.75564
ZNF420	-0.151653	0.478496
ZNF394	0.151623	0.798599
GLI3	-0.505077	4.65803
ZNF99	-0.422658	0.214622
ZXDA	0.752342	1.70679
ZNF780B	0.208598	1.60115
PBX4	-1.28375	5.21356
BACH2	-0.279145	0.205433
ZNF799	-0.00403097	0.00239624
SMAD5	-0.208116	1.53084
ZNF730	-1.08671	5.14065
ZNF292	-0.157415	0.900993
ZNF559-ZNF177	0.708834	1.2582
RUNX3	-0.627217	16.1696
ZNF569	0.00534474	0.00708814
DMTF1	0.0556981	0.172911
ZNF268	0.384689	5.09164
ZNF225	0.149308	0.38587
ZNF154	0.350855	0.422758
HAND2	0.523676	1.49659
SALL2	-1.04051	8.82127
TCFL5	-0.386667	5.1863
STAT4	1.52144	4.94021
ZNF497	1.18403	12.7241
RORC	-3.46369	1.87623
ZNF35	0.400187	3.18706
ASCL5	1.49517	2.15145
ZSCAN16	0.111836	0.189146
ZNF816	0.0720221	0.124318
ZNF74	-0.24014	1.50442
ZBTB40	-0.0943461	0.379391
ZKSCAN2	-0.147943	0.596169
ELK4	0.225134	1.52879
ZNF143	-0.414365	4.67359
HMG20A	0.236874	1.41332
KLF17	-2.26569	0.961072
RCOR3	0.225642	2.83078
ZNF19	0.739339	1.87893
ZNF382	3.11474	1.24078
ZFP28	0.50887	4.02012
MYT1	-3.08635	3.89525
PBRM1	0.0395067	0.115453
RFX1	-0.440423	5.45524
USF3	-0.144474	0.357163
TERB1	0.321385	0.0727386
VAX1	-1.18199	2.44241
ZNF492	-1.01455	7.69931
TTF1	-0.264871	1.61362
JARID2	0.0130834	0.0309731
ZNF571	0.209335	0.368099
TCF25	0.202789	1.41962
GATA4	0.274217	0.978328
ZNF438	-0.473494	1.28753
ZNF616	0.52741	2.85462
ZNF648	0.355886	0.307429
REL	0.571013	2.81867
SETDB2	0.0550017	0.150331
ZNF768	-0.211911	2.23937
ZBTB37	0.397132	2.22066
ZNF765	0.414199	2.01942
ZNF322	0.542951	4.06114
ZNF101	0.224068	0.940165
ZNF296	0.276786	0.333995
ZNF180	-0.203067	1.27451
EGR2	-0.800196	0.489845
ZNF217	-0.806693	18.2797
ZNF557	-0.110032	0.33094
THAP1	0.182513	0.573864
RFXANK	-0.310996	1.80354
ZNF18	0.33817	1.57861
ZNF8	-0.293815	1.54012
ZNF721	-0.278371	3.29364
ONECUT2	-0.971772	4.52627
HOXC10	-0.140353	0.914711
CENPT	0.478704	6.53993
E2F7	0.82151	12.4018
PLAGL2	-0.459621	3.14487
MLLT10	-0.27645	3.27535
SOX6	0.000439506	0
ZNF688	0.180911	0.309578
ERG	5.09276	2.42471
ZSCAN30	0.219248	0.6822
ZNF345	0.554017	1.64372
ATF7	0.288653	2.46354
GLI1	-0.337523	0.255893
FOXN2	-0.22387	1.12982
ALX1	-0.257144	1.0761
ZFP14	0.361416	1.89693
DLX6	-0.0714796	0.0389176
ZNF567	0.1362	0.372137
HLF	0.729018	0.590956
IRX1	1.91663	0.446464
ZNF614	-0.326497	2.14974
ESR2	0.759462	0.867478
ZNF239	-0.0823432	0.0976487
ZNF468	0.441476	4.09728
CAMTA1	0.277404	1.41644
ZNF10	0.509109	2.39071
ZNF831	-5.32959	2.20595
ZNF48	-0.270636	0.859267
ZNF761	0.399526	2.9445
ZNF507	-0.180454	0.710204
TERF2	-0.053132	0.252387
ZNF776	-0.0150858	0.0298668
ZNF552	-0.0577942	0.111517
GATA2	0.587107	5.79737
WIZ	0.206224	1.67087
ZSCAN4	1.50115	0.495894
ZBTB17	0.229512	1.75429
FOXS1	2.25668	0.56857
THAP4	-0.25509	2.08127
THAP6	0.181481	0.76478
HOXA11	0.353555	0.409354
UBTF	0.0609284	0.554223
BCL11A	-0.162939	0.148352
ZNF251	0.15553	0.970867
ZNF131	-0.0966614	0.54583
INSM2	-0.0199032	0.00353105
ADNP2	-0.42647	5.1312
ZKSCAN7	3.24785	1.47263
MEOX1	-2.25844	1.75208
ZNF23	0.270649	0.388979
PRDM10	-0.127114	0.476245
SP140	-0.986024	1.3566
KLF16	-0.36215	1.49201
HES6	-1.01543	4.4767
ZNF148	0.198862	1.98386
PAX8	1.0823	3.55853
ZNF850	-0.396941	1.23909
HIC2	-0.400013	1.93048
ZNF235	0.109895	0.191972
ZNF329	0.300247	2.3029
CREB3L4	-0.362938	1.92914
HIF1A	0.422421	6.46708
REPIN1	-0.0149909	0.0687721
AFF1	0.469995	3.1976
GMEB1	-0.118862	0.452802
ZNF566	-0.170838	0.65031
ZBTB46	-0.125381	0.415334
TFCP2	0.168608	1.59275
TFAP2E	-0.03484	0.0203512
PRDM15	-0.34444	3.57093
PIAS3	-0.184925	1.50679
ZNF436	-0.386397	3.28159
GPBP1L1	-0.0216522	0.116692
SOX11	-0.186412	0.176519
IRX5	-0.992717	3.98161
MYCL	-0.370665	0.274766
ZFAT	-0.136189	0.449837
ZNF324B	-0.0232087	0.0480159
ZNF618	-1.0921	17.0849
ZNF641	0.59509	6.75206
HOXD10	-0.410706	0.330617
NR0B1	-1.0564	2.76762
ZKSCAN1	0.177439	1.77509
ZNF570	0.602549	5.1418
ZNF512	0.200969	1.15481
ZNF786	-0.286451	1.39076
ZNF488	-1.10215	2.90991
ONECUT1	-1.13238	0.619163
ZBED5	0.174647	1.13567
ZNF572	0.207874	0.254874
ZNF134	0.0961573	0.331143
ZNF415	0.297592	0.340935
ZNF613	-0.00932524	0.00811618
ZNF596	1.14961	3.35226
MYRF	-0.289333	2.29873
HOXB4	-0.465753	5.09192
HOXD12	0.567561	0.212927
MYCN	0	0
ZNF397	-0.109033	0.44445
ZSCAN21	-0.0296545	0.0433426
ZNF680	0.0545455	0.122413
ZKSCAN8	0.322748	0.608058
THAP11	-0.315415	4.21972
ETV7	-0.527661	0.149574
ZNF649	-0.282785	1.11562
KLF14	-0.660672	1.12059
HOXB6	-0.61179	11.9232
TBX3	0.725367	12.7581
ZNF585A	0.079536	0.214922
ZNF445	0.0942048	0.369778
ZNF549	0.43616	2.46917
PAX5	0.87926	0.179675
LHX4	-0.0922873	0.124445
ZBED4	-0.249256	0.987306
ZNF229	0.178129	0.63163
IRF6	2.6052	3.22427
ZNF184	-0.0845205	0.18986
ZNF785	-2.56016	2.10717
SOX7	0.0860994	0.0132892
ZNF660	0.559826	1.16866
ZNF630	0.3893	0.210675
HINFP	0.270573	1.73971
ELK1	-0.258095	4.79997
PAX3	-0.66367	6.68135
PATZ1	-0.259267	3.27698
ID4	-0.733708	1.67088
GTF2IRD1	0.0423071	0.133254
NR4A2	-2.66225	59.5239
HOXD13	-0.260935	0.667945
TCF24	-0.941552	0.664691
ZNF140	0.26497	1.72583
ZFP1	-0.184477	0.587806
HIC1	0.107398	0.0715694
ZNF354B	0.0783439	0.199258
ZBTB11	-0.180241	0.871041
ZSCAN20	0.519676	2.14563
ZNF584	-0.200977	1.17882
ZNF521	0.0593725	0.027046
ZNF587B	-0.169741	0.876276
ST18	-1.79874	0.356999
ZNF619	0.0906056	0.135339
MXD1	0.679509	10.8325
ZNF547	0.705553	1.89575
ZNF273	-0.200879	0.458469
ZNF417	0.301977	1.10137
SCRT1	0.421738	0.123037
BAZ2A	-0.0860724	0.329518
ZNF208	0.1381	0.176912
ZNF736	-0.151003	0.722769
ATF2	0.208773	1.26224
ZNF611	0.0560187	0.127682
ZNF189	0.251145	1.56252
FOXG1	-0.699722	0.815133
HOXA2	-2.19174	5.47312
ZNF37A	-0.229656	1.90947
HOXD9	-0.116311	0.280475
ZNF708	0.505719	4.60173
MYNN	-0.0688825	0.15948
ZNF383	0.359276	2.45778
ZKSCAN4	0.0252465	0.0275151
RFX2	-0.471672	2.28076
ELF2	-0.0561015	0.215181
ZNF543	0.0751255	0.120148
ZNF33A	-0.248995	1.97015
ZSCAN22	-0.043783	0.0689781
ZNF277	-0.18171	0.880361
ZNF518A	0.328503	2.12601
TOX3	1.62589	0.457547
AFF3	-1.32414	3.11106
ZNF212	-0.213442	1.02838
MAFG	0.273252	5.1075
ZNF654	0.531798	6.4477
CLOCK	0.0943106	0.45447
ZFP62	-0.0753176	0.229959
ZNF678	-0.0832688	0.149791
TSHZ1	-0.0405121	0.0967757
ZNF256	0.229689	0.687358
NFATC1	-0.912999	5.92441
PDX1	-0.822448	0.67762
SIX1	-0.667193	7.3715
SMAD6	0.0028685	0.00393835
SOX30	-1.7432	1.07617
ZNF253	-0.248212	0.904033
POU3F3	-0.454583	0.16345
ZNF430	0.162832	0.470473
IRF5	0.645934	1.38326
ZNF500	0.242284	1.19359
ZNF879	-0.208008	0.364067
ZXDB	-0.229902	0.904207
ZFP2	0.954525	0.460825
ZNF789	0.199118	0.961532
NEUROD2	-0.943773	0.33693
E2F4	-0.0872064	1.15729
ZNF585B	0.117831	0.375397
ZFHX4	-0.0463262	0.129443
ZNF169	0.147908	0.245667
ZNF624	0.445841	1.44158
ZFPM2	0.0332038	0.0682832
THAP9	-0.264676	0.542597
PURG	-0.85324	0.792159
ZNF285	0.39679	0.945066
UBP1	0.0398033	0.142506
FOXP3	-0.350764	0.151064
SMARCA1	0.0659612	0.290893
ISL2	-0.0899351	0.0867125
TBX1	-2.17316	1.02486
ZNF75A	-0.093951	0.306298
ZNF532	-0.649709	9.13976
ZNF391	0.0320891	0.033873
NFX1	0.125418	1.01192
ZNF560	0.0155574	0.012592
ZNF414	-0.105462	0.260403
FOXD4	1.31519	1.99506
ZNF214	0.347268	0.539867
HMBOX1	-0.0509787	0.135209
ZNF527	0.0541238	0.0936822
ZNF749	-0.305001	0.994973
MYSM1	0.167864	0.44945
GBX2	-1.84967	1.02623
MBD1	0.211309	1.96937
SP7	-0.06548	0.012592
ZNF706	0.316139	6.81638
ZIC2	-0.406257	1.27133
ZNF343	-0.0800406	0.350802
MESP1	-0.736411	2.06915
ZNF347	0.428117	3.41806
ETV3	-0.126853	0.678754
ZNF77	-0.403713	0.693081
IKZF4	0.29629	1.72029
HOXD3	0.224474	0.136554
ZNF98	-0.798666	4.72242
THAP2	0.474774	1.7229
CBFB	0.348475	6.9943
FOXN3	-0.455305	3.76746
ZNF747	0.378891	0.394315
AHR	-0.350472	8.11789
ZNF609	-0.305456	2.43939
ZNF829	-0.0163823	0.0270106
MYBL1	-0.390991	2.63716
ZNF576	-0.135125	0.313327
ZNF670	-0.309728	0.606813
ZGLP1	0.398981	0.527074
SMARCE1	0.367194	10.1792
TFCP2L1	0.625154	0.203284
PROX2	0.759313	0.600281
ZNF213	0.391596	3.22359
ZNF200	-0.33086	3.8283
PIAS4	-0.0633759	0.165952
MECP2	-0.134518	0.748695
ZNF575	-0.102962	0.127682
SMARCAL1	0.100394	0.352465
SP6	1.8568	0.631685
SPDEF	0.681097	0.187278
ZNF439	0.0390153	0.0502778
ZNF222	0.0647431	0.0735613
ZNF32	0.330046	1.48215
ARX	-0.758546	0.177463
ZNF165	-0.507687	0.392035
ZNF729	-0.813149	0.878856
DMRTA1	0.28298	1.03704
ZNF518B	-0.408332	3.70415
ZNF787	-0.0685575	0.203016
CPEB1	-0.102594	0.152119
ZNF316	0.0717906	0.319648
ZNF66	0.141965	0.12587
ZNF223	-0.202113	0.344515
ZNF496	-0.277478	5.48457
ZNF589	-0.189509	1.23714
ZNF540	0.72392	0.914509
HMX3	0.967312	0.478713
ZNF175	0.096881	0.240235
ZNF577	0.129948	0.263074
FOXI3	0.109109	0.0235813
ZNF33B	-0.0818806	0.400243
ZFHX2	-0.169153	0.268191
PURB	-0.00468463	0.0107372
ZNF568	0.248175	1.35532
ZNF728	-0.0325138	0.0129719
ZNF34	0.183599	0.314036
DMBX1	-1.24961	1.22301
ZBTB44	0.0230923	0.0693841
NFKB2	0.467833	19.3482
TULP4	0.298425	1.78738
LHX6	-0.0425126	0.0230715
ZNF443	-0.10651	0.139072
GBX1	-3.16685	1.02675
TSC22D4	0.0992088	0.580715
ZNF423	1.05625	1.02968
ZNF248	0.121457	0.349098
PRDM5	0.395718	0.76319
OLIG1	-2.23558	2.05748
ZNF732	-1.06861	0.596662
FEZF1	2.51824	1.14426
SOX21	-1.2984	0.252801
ZNF510	0.160036	0.399054
TLX2	-0.64822	1.87089
ZNF555	0.022076	0.0192557
ZNF554	-0.224196	0.352781
NFIA	-0.602617	1.18729
ZNF709	-0.709002	0.71657
ZNF674	0.229291	0.608058
MYT1L	-0.0607913	0.0138515
ZNF514	-0.286285	1.61184
ZFP64	-0.291583	3.20883
HOXD1	-1.2915	0.871257
PRDM9	-0.935371	0.200578
IKZF3	2.4241	1.70301
HOXD4	0.264568	0.180231
ZBTB48	-0.00364975	0.00452619
ZNF592	0.101939	0.553519
ETV6	-0.72187	24.3603
ZIK1	-0.133292	0.490119
NFATC2	-1.55011	53.9314
NHLH1	0.377444	0.266047
PRDM4	0.389842	4.66605
NKX1-2	-2.69471	1.11008
POU3F4	0	0
ZNF723	-0.868727	0.416204
PITX1	-0.360936	0.254642
ZNF556	0.434604	1.05158
E2F5	-0.378404	2.87792
ZBTB49	0.0736041	0.13025
TAL1	-1.26148	0.262829
ARID4A	-0.00896407	0.0151912
AEBP2	-0.125421	1.00596
ZFP82	-0.198149	0.736163
ZNF283	0.0722112	0.229377
MEIS2	0.0351512	0.147013
ZNF639	0.0429649	0.122903
MBD3	-0.0781721	0.24933
FOXP2	0.0603202	0.0432316
ZNF790	0.376441	1.51313
SMAD2	-0.0126242	0.0470596
ZNF43	-0.325546	3.41491
PROX1	-0.138759	0.193482
HOXB5	-0.498992	3.12645
ZNF845	0.0841968	0.200415
ZNF718	-0.258997	0.45718
ZNF385B	0.0557929	0.0147438
ZNF716	1.39924	1.49549
ZNF195	0.0658488	0.199674
ZNF146	-0.0739271	0.348774
ZHX1	0.145995	1.1519
ZNF460	0.0771682	0.0646797
ZNF304	-0.0580203	0.131986
ZNF14	-0.183271	0.47742
ZNF780A	-0.0385836	0.0830616
PRDM8	-0.9812	0.890488
PBX2	-0.116413	1.35981
THAP10	-0.371417	0.919985
RLF	-0.327473	3.23685
MIER3	0.0197138	0.0438293
ZNF141	-0.284454	1.36846
GZF1	0.438604	5.70993
ETV2	-0.372213	0.257983
TBX15	0.472581	0.132302
NR2E1	2.50697	0.677762
HOXA6	-0.491875	0.913564
ZNF121	-0.548477	11.2388
GTF2I	-0.0641273	0.152067
ZNF595	-0.127681	0.392734
MIER1	0.0981202	0.707572
ZSCAN12	-0.163411	0.2265
AFF4	0.203285	0.483238
ZNF260	0.1985	1.05036
GFI1B	-0.938194	0.608331
ZNF781	0.0149044	0.0154827
ZNF281	-0.0243582	0.0865873
ZNF317	0.105819	0.46622
GATA1	1.1725	0.463792
EVX1	2.93411	0.90475
KLF4	0.592999	7.99121
ZNF692	-0.278862	2.64195
ZNF418	-0.223025	0.344852
ZNF669	0.424445	1.92142
ZNF727	-1.01641	1.02944
ZNF565	0.519353	1.354
ZNF207	0.0423812	0.312389
GRHL3	2.53187	4.4228
ZNF211	0.170163	0.877286
PAX6	0.245197	0.237677
TBR1	-0.240006	0.0910134
ZNF823	-0.476026	1.96259
ZNF883	0.42633	2.13247
ZNF396	0.788942	1.40437
ZNF813	-0.00152248	0.000142811
ZNF530	-0.655309	5.69192
ZNF41	0.0561317	0.113179
ARNT	0.18001	1.00225
ZNF280A	-0.0165509	0.00463766
ZNF737	0.337734	1.23257
ZNF182	-0.109469	0.300881
NKX2-1	-0.144909	0.0630157
ZNF625	0.683055	0.877242
ZNF814	0.036631	0.0915784
ZBTB3	-0.237789	0.603646
ZNF704	-1.29774	2.46766
ZNF324	-0.0833769	0.309985
E2F6	-0.134378	0.801572
ZNF620	0.251088	0.144616
BHLHA15	-0.748316	0.266104
THAP3	-0.204887	0.718857
ZNF578	0.853609	1.85089
ZNF676	0.221058	0.322567
ASCL1	1.74586	0.591095
SOX8	-3.29957	1.1863
ZNF800	0.204092	1.22419
TCF15	-2.32886	1.54671
ZBTB8A	-0.28293	0.772936
NEUROD6	0.929345	0.357941
HOXB7	-0.182971	0.600038
HOXA7	0.0681184	0.0124734
ZNF76	-0.0553847	0.175104
NR5A2	1.34775	4.43117
NKX2-5	-0.331309	1.61786
ZNF772	-0.096308	0.334757
SIM2	0.395656	0.307941
POU5F2	-0.633783	0.632716
VEZF1	0.063446	0.334928
MYRFL	1.08862	0.215368
HSFX1	0.258575	0.0657061
ZNF174	0.0059658	0.00929116
ZBTB6	0.165225	0.804462
GLI4	0.0517598	0.137294
ZNF837	0.42195	1.15887
SNAI3	0.19415	0.0692894
XPA	0.0706663	0.176142
ZNF81	0.3586	0.392885
RREB1	-0.171034	0.637875
ZNF653	-0.0158401	0.0206275
ZNF16	-0.113315	0.217755
FOXN1	1.04825	0.44914
FOXJ2	-0.0534933	0.153054
ZNF782	0.169404	0.397541
NFATC3	-0.066001	0.169756
ZNF157	-0.462051	0.165304
TSHZ3	-0.313644	0.134455
SIX2	0.0490327	0.00830496
EBF2	-1.81446	1.14785
ZNF623	0.174074	1.14202
ZNF750	-1.59695	1.2841
ZNF416	0.0995505	0.178628
TCF7	-0.715329	3.62837
ZNF454	0.091863	0.0613827
HOXC4	-0.453276	5.66447
ZNF79	0.357296	1.4705
ZNF658	-0.306691	1.19431
POU2F3	1.34887	1.26851
CASZ1	0.0707448	0.065808
GMEB2	-0.218509	1.89693
ZNF746	0.0208391	0.0622169
NKX2-4	-0.0462602	0.0452179
ZNF519	-0.635418	2.4837
ZNF599	-0.344461	1.19545
ZNF835	-0.599603	0.68305
ZNF724	-0.854688	5.43155
YY2	-0.0820381	0.128514
ZNF300	0.0475416	0.1411
ZNF784	-0.0566939	0.0872846
RBAK	-0.0295716	0.0857056
XBP1	-0.323311	6.73426
TBX10	-0.0116095	0.00806028
TCF7L1	-1.12753	5.30755
MSX1	-0.253902	1.15379
ZBTB7A	0.177033	1.16698
NCOR2	-0.155764	0.864614
ZNF615	-0.0917831	0.172658
MNT	0.218018	1.85878
CREBZF	-0.16389	1.24236
ZNF69	-0.438422	2.54141
SETDB1	0.0757362	0.507169
ZNF740	-0.104758	0.918491
ZBTB34	-0.19942	0.752138
ZNF550	-0.202052	0.944814
ZNF257	-0.624059	3.36499
BACH1	-0.144422	0.415588
CREB1	0.163748	0.800076
NFE2	0.539191	3.01838
ATMIN	0.0689985	0.318793
ZNF45	-0.105148	0.378782
MECOM	0.276458	0.892391
ZNF774	-0.187712	0.334967
ZNF287	-0.0427805	0.0736998
ZFPM1	-0.321389	0.70454
ZNF668	0.00547145	0.0073135
POU5F1B	-4.96666	3.05064
HOXD8	0.00590936	0.00470977
ZNF579	-0.0460151	0.107088
ZNF644	0.121182	0.495501
MYEF2	0.119363	0.322201
ZFP42	-0.258145	1.12523
ZNF20	0.00733344	0.00390402
ZNF410	0.167956	0.39065
ZNF485	0.0776825	0.118644
ZBTB22	0.0272709	0.0609182
ARID3B	0.630344	4.51223
NR5A1	1.49956	0.696146
IRF4	0.291341	0.0948546
ZNF770	-0.00848504	0.00785639
CARHSP1	0.108832	0.559655
DLX2	0.473877	3.49775
ZBTB41	0.627587	6.36545
ZNF726	-0.561681	2.13571
SNAPC4	-0.0751145	0.285237
FOXR2	0.415509	1.44414
ZNF487	0.14433	0.0983786
NFIC	-0.0712544	0.637995
ZNF764	-0.0616193	0.129131
ZNF282	-0.108153	0.809189
ZNF777	-0.127473	0.552365
ZMIZ2	-0.217306	2.42174
TBX6	-0.200708	0.196559
ZNF793	0.140109	0.357476
ADNP	-0.0441138	0.157715
EMX1	1.03208	0.347897
ZIC5	-0.72969	0.431345
ZKSCAN5	0.0993786	0.565326
ZNF502	2.75796	1.08195
TCF3	-0.445016	5.61493
HOXC9	0.325162	0.958123
ZNF852	-0.286313	0.508464
ZFP37	0.0696046	0.120774
ZBTB24	0.227427	0.958292
FOXO4	0.0565398	0.192239
ZNF791	-0.016729	0.0580319
SRF	0.119155	0.723252
POU5F1	-2.17754	1.36284
ZNF490	0.157534	0.303732
NHLH2	1.10927	0.843196
ZNF22	-0.0228131	0.0600729
ZNF581	-0.45246	3.75527
FOXD4L1	-0.275546	0.111949
THAP8	-0.323809	0.877478
ARID1B	0.0606029	0.263236
ZNF486	-0.13827	0.510391
ZNF713	-0.0786961	0.0968074
ZBED3	-0.0711607	0.18479
RFX3	-0.0635281	0.164801
GSC	-0.777753	1.07953
ZNF57	-0.0927433	0.0932106
HOXA10	0.0296867	0.0563839
ATF4	-0.616337	17.8598
ZNF691	-0.0233004	0.0467077
ZSCAN29	0.216935	1.49095
ZKSCAN3	0.374718	0.961652
ZNF473	-0.420066	4.7392
ZSCAN32	-0.106198	0.168203
ESRRB	0.104036	0.0635885
MZF1	-0.189671	1.68819
ZNF792	-0.598098	2.28221
LRRFIP2	-0.175586	2.81805
MBD4	0.110175	0.620913
LMX1B	-0.351453	0.221605
ELF4	0.238311	0.992235
BORCS8-MEF2B	-0.541265	0.930537
ZNF135	-1.41875	0.302797
BATF3	-0.848783	0.928061
ELF5	0.954071	0.154317
ZNF696	-0.261864	1.50726
PHTF1	-0.0273473	0.108021
NR2E3	-1.9938	2.04765
MESP2	-1.12499	0.605719
SMAD4	-0.0867647	0.595999
REST	0.0705302	0.516805
ZBTB14	-0.272042	1.17195
DMRT1	0.0481878	0.00563252
HESX1	-0.646939	0.55435
ZNF559	0.185781	0.953857
SMAD3	-0.0586714	0.351035
HOXB9	-0.816621	11.3269
ZMIZ1	0.436621	2.11247
NEUROG2	-2.31541	5.86615
ZNF215	-0.20028	0.407148
L3MBTL3	-0.444865	2.36342
FOXD4L4	0.482598	0.34899
ZNF142	0.0436981	0.0815864
HSF1	-0.000677956	0.000334922
ZBTB43	0.246735	2.55393
BCL11B	0.488395	0.183657
ZNF684	-0.203875	0.372531
ZNF286B	0.0651074	0.0996873
ZNF544	-0.0239566	0.0707185
ZNF821	-0.0595899	0.068529
HOXD11	0.228266	0.0512473
DLX1	-0.160966	1.04879
ZNF24	-0.0202706	0.0544872
AFF2	3.7312	1.62933
TAL2	0.804255	0.233725
ZNF177	-0.0324233	0.00603602
ZNF621	-0.180072	0.806219
SOX18	0.755859	3.41428
PEG3	-0.345532	0.335042
ZNF672	0.242065	3.0842
TBX18	-0.334958	1.92776
GABPB2	0.369452	2.85998
ZNF398	0.233122	1.34566
EOMES	0.253171	0.238858
TBX20	0.00924787	0.00370359
MAFA	0.792235	0.440493
ZNF85	-0.483468	4.58872
ZNF878	-0.0626936	0.0317689
TSC22D1	0.185529	3.34607
MEF2D	-0.152227	1.14644
ZNF205	-0.107746	0.259835
ZNF622	0.271515	3.19227
ZNF408	0.0628432	0.160389
ZNF501	-0.203261	0.135278
ZNF480	0.509915	4.92743
CEBPB	-0.0519564	0.178088
HELT	-0.987187	0.661797
ZNF2	0.0597977	0.0851703
ZNF446	-0.218477	1.26053
HOXC6	-0.382973	4.68932
ZNF717	-0.0684793	0.211501
SMARCC2	-0.0378402	0.104441
MYC	-0.154613	0.50734
SPI1	0.398364	0.142506
L3MBTL1	-0.379138	2.57767
OVOL2	1.8181	3.19897
ZNF628	-0.0959847	0.204421
MEF2B	-0.259699	0.23489
RFX4	1.10685	0.625721
BARHL1	2.04641	0.659557
ZNF254	-0.0187866	0.0490339
ZFP30	-0.100841	0.155067
NCOR1	-0.078503	0.523453
ZNF114	0.475813	0.397133
SP9	-1.05355	0.361372
TADA2B	0.291149	3.71196
[truncated: 24,406 more rows]

## Sheet: KO11 DT1vsDMSO
Gene Symbol	log2 fold change	neg log10 adjusted P
RPS6KA6	0.142762	0.0135849
RPS6KA1	-0.324315	7.02898
PRKCD	-0.105973	0.901783
RPS6KA5	-0.718849	8.5702
RPS6KL1	0.130582	0.339935
RPS6KA3	-0.635973	10.8505
DMPK	1.05998	41.7089
PKN3	-0.326272	3.09427
RPS6KC1	0.286257	2.96593
CIT	-1.56861	47.7019
PRKG1	1.36887	1.90107
STK32B	-1.32458	35.3677
GRK5	-0.732584	14.7739
GRK6	-0.696782	23.7295
MAST4	1.16981	17.2176
PRKACA	-0.0881017	0.512247
SGK1	0.222337	5.38364
PKN1	0.0594612	0.317131
AKT3	-0.130613	0.662471
AKT1	-0.259334	6.49456
PKN2	-0.0605176	0.267352
AKT2	-0.0589382	0.651995
RPS6KB2	-0.000628631	0
MAST2	-0.231265	2.23448
PRKCI	-0.17374	0.951239
ROCK2	-0.72207	14.2435
SGK3	0.122083	0.173116
PRKX	0.234443	1.93124
CDC42BPA	-0.686511	10.3117
ROCK1	-0.245313	3.08684
CDC42BPB	0.109275	0.383577
PRKCE	-1.45913	31.7832
RPS6KA2	-0.0653704	0.0739198
GRK2	-0.580897	23.9116
STK32A	1.84459	8.54905
PRKG2	4.43103	2.84377
STK38L	0.201407	1.79268
MASTL	-1.74273	60.9905
STK38	0.529734	14.8426
GRK3	1.10105	7.08839
STK32C	0.0403901	0.0741816
PRKCZ	0.101712	0.450924
LATS1	-0.232622	0.872446
RPS6KA4	-0.313183	6.69738
MAST3	0.477321	8.38583
PRKCA	0.630251	7.84311
SGK2	2.31443	3.04891
RPS6KB1	-0.0802614	0.328689
PRKCQ	-0.00589437	0.00794555
PRKCB	0.428137	0.172921
GRK4	0.311061	1.07914
MAST1	0.54544	0.816413
PRKCH	-0.0616406	0.219934
CDC42BPG	2.72117	59.9728
RSKR	-0.267033	0.882899
PRKACB	0.284223	1.83122
PRKCG	1.94893	2.69832
LATS2	-0.0984859	0.211014
PDPK1	-0.0268315	0.0626762
CERT1	1.28594	47.9497
PDK4	-2.09968	84.6498
TRIM28	-0.515586	16.4732
BRD4	-0.484283	27.4441
BAZ1A	-0.33449	8.21125
ALPK2	-0.715455	13.5716
TRIM24	-0.248523	1.74199
TRPM6	3.496	28.9187
RIOK1	-0.897841	23.6787
BCR	-0.0150986	0.0474788
ADCK2	-0.0401305	0.120172
PRKDC	-0.726876	7.23223
RIOK3	0.0738012	0.570329
BAZ1B	-0.605467	26.4057
ABR	0.261097	4.51512
COQ8B	1.15133	85.2766
EEF2K	0.352459	5.47673
TRIM33	-0.216986	2.79747
PDK1	-1.19014	48.0922
ALPK3	1.91623	19.5621
RIOK2	-0.322372	3.5253
STK19	0.550469	4.75051
ADCK5	0.378471	1.66295
COQ8A	0.00543514	0.0129846
BRD2	-0.224083	5.44469
PDK3	0.0167855	0.0339148
BRD3	0.342921	4.61645
BLVRA	-0.128069	0.437931
ALPK1	0.812974	19.7414
SMG1	-0.237327	0.524284
ATR	-0.142347	0.460014
MTOR	0.317794	2.95737
TRPM7	0.159612	0.924924
GTF2F1	-0.16628	2.08523
BCKDK	-0.18665	1.73996
TAF1	-0.01444	0.0358052
TRRAP	-0.076368	0.111775
TRIM66	0.842031	12.3963
FASTK	0.127929	0.619224
ATM	-0.157784	0.44251
PDK2	0.804392	15.9049
ADCK1	0.574635	3.79801
TSSK1B	2.58435	0.0802074
CAMK4	-1.41669	73.3659
MYLK	2.95429	266.901
TRIB2	-3.8311	233.55
CHEK1	-1.12973	61.3373
DCLK2	0.664968	6.72919
MAPKAPK3	-0.794633	31.9764
PRKD2	0.017368	0.0743466
PIM3	-0.528101	13.2739
NUAK1	0.524263	6.47773
PSKH1	0.652227	18.0946
TRIO	0.738998	7.48009
SPEG	0.829133	21.056
BRSK1	0.356228	3.48022
DAPK3	0.327016	3.63533
NIM1K	0.735383	2.45089
TRIB3	-1.07601	43.527
NUAK2	-0.311869	1.0955
TRIB1	-1.19977	38.4322
MKNK2	-0.140793	1.41601
MELK	-2.06635	133.408
PNCK	0.875226	3.00607
DCLK1	-1.46808	12.722
STK17A	-1.27609	110.482
MARK4	0.0846509	0.502552
PIM1	0.44128	2.53619
SIK2	-0.362124	2.91975
CAMK1D	4.43371	2.91005
KALRN	0.645045	4.51992
OBSCN	1.06992	24.1139
STK17B	-1.03899	12.5721
PRKAA1	-0.272598	1.77946
MARK3	0.00881732	0.0414087
PRKD3	-0.0438716	0.115515
BRSK2	0.280252	0.586218
PASK	-0.866564	11.4978
TSSK6	0.245176	0.551637
CAMK2D	0.203015	1.89953
PHKG1	-0.404628	0.867356
MARK1	0.0626846	0.160361
SIK3	0.571124	9.3257
DAPK2	-0.0750746	0.0498248
TTN	1.1483	0.317845
MKNK1	0.371719	6.39491
MYLK4	1.63384	3.5739
TSSK3	0.851094	2.87884
DAPK1	1.01055	8.96443
DCLK3	2.00491	0.351122
STK11	0.124293	0.674055
PRKD1	1.12184	29.8065
CASK	0.188381	1.99245
PRKAA2	0.0836466	0.246736
CAMK1G	1.44155	0.330068
SNRK	-0.114736	0.548363
MYLK2	0.347939	0.192862
CHEK2	-0.327525	1.41539
MARK2	-0.0817882	0.563453
MYLK3	1.72919	5.70053
MAPKAPK2	-0.16969	2.64648
MAPKAPK5	-0.229941	1.98683
TSSK4	0.1608	0.234276
PHKG2	-0.0298995	0.0802058
CAMKV	0.724097	0.284847
STK40	-0.453383	16.745
CAMK2G	0.212268	1.69826
CAMK2B	0.911949	1.37902
CAMK1	0.719771	2.72598
PIM2	-0.00579141	0.014866
CAMK2A	1.65329	9.18217
VRK1	-1.90171	82.0771
CSNK1D	0.227062	6.55421
CSNK1A1	0.132989	1.59532
CSNK1E	-0.493762	20.7313
VRK2	-0.0622038	0.217919
CSNK1G1	-0.0881112	0.289231
CSNK1G3	-0.275994	3.48664
VRK3	0.0458321	0.155967
TTBK2	0.282968	1.96255
CSNK1G2	-0.247618	2.33552
TTBK1	0.14405	0.0243941
CDK18	1.70756	64.3801
CDK2	-1.70778	215.159
CDK1	-2.07756	188.253
CSNK2A2	-0.229199	5.04256
CDK6	-0.760368	10.8983
SRPK1	-0.799301	34.7104
CDKL5	1.09624	9.33512
CDK14	-0.709663	17.3694
MAPK3	0.437565	9.97628
CSNK2A1	-0.548446	35.9897
MAPK6	-0.413407	7.56324
GSK3B	-0.352592	4.94295
MAPK9	-0.315073	5.38083
MAPK10	1.73921	5.33185
MAPK7	-0.201626	0.995612
HIPK3	0.539769	6.12997
HIPK2	-0.396056	2.02079
CLK3	0.273805	5.22382
CLK2	0.0142493	0.068705
PRPF4B	-0.140223	1.58853
CDK8	-0.302362	2.36345
MAPK11	0.196865	0.776364
CDK4	-0.186749	2.06672
CDK20	0.198419	0.769047
CDK7	-0.320334	3.55848
CDKL4	2.62374	0.917431
MAPK1	-0.274792	2.47523
NLK	-0.450716	8.63538
HIPK1	-0.612934	6.12997
CDK15	3.65979	1.99997
CLK1	0.077917	0.380327
CDK19	0.454449	3.60927
DYRK1A	-0.111139	0.625403
MAPK15	2.15929	3.2864
MAPK8	-0.188674	1.24827
CILK1	-0.335686	2.07215
DYRK4	0.0188864	0.0335768
CDK17	-0.338992	2.72722
DYRK1B	0.850332	29.3122
CDK3	-0.016419	0.0109702
CDK11A	0.357177	1.90457
CLK4	0.181664	0.837455
CDK9	-0.0118694	0.0571543
MOK	-0.0308711	0.0881787
CDK11B	-0.0723431	0.233099
MAK	0.261673	0.251486
MAPK13	-0.73343	2.36807
GSK3A	-0.116475	1.19319
CDK16	-0.0111216	0.0512828
CDKL3	0.29511	0.345387
CDKL2	1.47228	0.316856
CDK10	0.0650549	0.200285
DYRK3	-0.340457	1.75779
MAPK12	0.292697	3.66262
CDK12	-0.361612	2.5215
SRPK3	0.164272	0.467628
CDKL1	0.624658	1.75369
CDK13	0.0181131	0.0499698
MAPK4	-2.93164	3.84957
SRPK2	0.21662	4.38739
CDK5	0.405299	3.7052
MAPK14	-0.00192423	0.00358572
HIPK4	0.562619	0.154105
DYRK2	-0.120744	0.519501
NME2	-0.293631	3.05791
GASK1A	-2.36833	0.338159
GNE	-2.36075	335.144
CMPK2	0.719413	3.2211
GASK1B	3.02865	101.989
TOP1	-1.31072	225.098
PFKFB4	-0.332025	11.6736
ADPGK	-0.126243	1.39582
PRPS2	-1.29392	117.132
CERKL	1.49783	60.4451
TK1	-1.22392	56.9709
CKB	1.35394	50.3413
PIK3CD	-0.366017	5.39386
PI4K2B	-0.775548	15.9414
TBRG4	-0.830105	61.815
COASY	-0.224754	4.34236
PFKL	-0.0356393	0.193209
ETNK1	-0.211685	2.65649
AK3	0.814621	27.3414
PKM	-0.729036	51.78
PGK1	-0.812762	68.6978
PIK3C3	-0.0366309	0.183079
DGKD	-0.134689	0.940441
DTYMK	-1.14521	29.1453
CERK	-0.215863	2.07648
MVK	-0.100874	0.360777
PAPSS2	-0.903123	31.5448
UCK2	-1.59622	125.89
NAGK	0.343906	5.12781
RFK	-0.758912	18.3882
ADK	-0.161967	1.16095
CIITA	-1.09219	40.4458
PIP5K1C	0.164903	1.07317
SEPHS1	-0.69205	23.4168
DGKI	2.11051	10.5827
AK4	-0.957644	31.3517
PMVK	0.116353	0.387278
NME1	-0.941359	19.4841
PIK3CB	-0.435046	4.10384
PIP5KL1	1.51129	25.6468
DGKG	-1.22857	13.1235
GK	0.0519473	0.0825351
DCAF1	-0.647562	15.7074
NOL9	-0.508252	7.11378
PANK2	-0.16198	2.01157
N4BP2	-0.36911	1.91433
FGGY	1.44882	13.9926
PIK3C2B	1.25211	20.086
GLYCTK	-0.654382	5.72829
IP6K2	0.518265	17.738
DGKQ	0.239524	1.93762
XYLB	-0.948493	12.3263
FASTKD5	-0.446691	7.12567
CHKA	-0.18029	0.711313
PIK3C2G	0.600353	0.560116
NMRK1	1.51024	12.4793
NADK	-0.00991948	0.0336975
FAM20B	-0.229943	1.87267
PIP4K2B	-0.0375387	0.189533
UCK1	-0.269423	2.66832
KHK	0.72238	2.31544
PFKM	-0.103844	0.81115
CHKB	0.547277	2.65388
TKFC	0.276884	4.21762
AK1	0.983392	15.0374
PI4KB	0.149538	2.72179
DCK	-1.21787	27.3438
ITPKB	0.227886	1.22986
GK5	-0.397384	3.43278
PIP4K2C	0.3363	4.56973
PPIP5K1	0.698619	10.3834
CMPK1	-0.281513	6.66872
GUK1	-0.166015	0.947169
PANK1	0.0194043	0.0363708
PFKP	-0.880599	66.9101
AK6	-0.813352	12.3778
NME4	-0.0605981	0.223502
SPHK2	0.0936571	0.419227
FASTKD2	-0.840816	22.1258
CKMT2	0.588804	1.22937
TK2	0.0970596	0.474809
ALDH18A1	-0.257693	5.63075
ACAD10	0.436775	8.85748
ETNK2	0.245755	1.84555
SGMS2	-1.19813	6.3194
AK9	0.978425	2.55206
DGKE	0.665358	1.88791
TPK1	0.369092	0.601193
PIP4K2A	0.243664	1.45784
SGMS1	-0.3216	2.14401
IPPK	-0.66495	6.72856
NME3	1.01264	16.6944
IP6K1	-0.122724	1.28758
PAPSS1	0.13289	1.27067
FJX1	-2.30818	73.5238
FAM20A	-1.93239	22.0485
PIKFYVE	-0.16823	0.360313
FCSK	0.195187	1.12664
FASTKD3	-0.223423	1.22359
IP6K3	3.05336	2.77143
PANK3	-0.290541	2.23448
CLP1	-0.365482	4.13224
NME9	0.645481	1.27813
LRGUK	0.69561	0.795145
FN3K	0.0555393	0.0360549
PSTK	0.133166	0.284674
AK8	1.07067	1.07802
DCAKD	0.469912	5.63422
ITPKC	0.362723	3.87508
DGUOK	-0.0685585	0.227592
AK7	1.52144	5.13739
RBKS	1.17767	3.64389
HYKK	0.653255	1.7751
IPMK	-0.327978	1.8036
DGKA	0.863767	26.8659
SEPHS2	-0.174407	3.27007
PIP5K1A	-0.194059	6.23434
PI4KA	0.0608944	0.224915
MAGI3	0.287855	1.19383
PRPS1	-0.875118	45.1366
FASTKD1	-0.227719	0.887576
PIK3C2A	0.17101	0.406057
PEAK3	0.331558	0.17905
AGK	-0.087589	0.358003
PPIP5K2	0.0135946	0.0352575
ITPK1	-0.130519	1.28642
CKMT1B	2.04559	1.8375
PFKFB3	-0.376759	3.89818
FN3KRP	-0.0760878	0.339219
DGKB	0.579153	0.251658
PFKFB2	0.599747	8.64309
PI4K2A	-0.426755	9.59228
SHPK	0.108556	0.166184
GALK1	0.588087	5.50162
ITPKA	0.129017	0.0737954
GCK	1.14349	0.648213
AK5	0.16284	0.176528
UCKL1	-0.087717	0.473498
NME6	0.0764377	0.264754
IDNK	1.2667	12.2338
PIK3CA	-0.144615	0.317664
AK2	-0.648259	57.0919
DGKH	0.17111	0.576071
GALK2	-0.0173375	0.0407597
HKDC1	-0.0312984	0.0659934
NADK2	-0.0895076	0.339705
CARD11	-0.256914	0.570273
DOLK	0.0532581	0.169635
PNKP	-0.276526	3.20347
HK1	-0.816164	56.4457
SELENOO	0.0251658	0.0713468
HK2	-1.55897	70.4469
PDXK	-0.400125	6.83291
DGKZ	-0.0343787	0.19693
NME7	-0.0852368	0.392587
CSNK2A3	-1.16954	1.26281
ACAD11	0.222372	0.326919
FAM20C	-0.0341378	0.157356
PANK4	-0.510252	6.56082
SPHK1	0.622595	12.5472
CKM	0.216862	0.0853657
SBK2	4.91347	1.97407
WNK4	-1.8795	171.705
EIF2AK2	-0.0914889	0.37412
PLK1	-2.04557	311.144
AURKA	-1.89413	258.61
PBK	-2.47824	191.496
PRAG1	0.380763	2.13771
ULK1	1.31376	120.257
AURKB	-2.09867	119.629
RNASEL	0.908722	16.2675
NEK2	-1.9301	98.7232
BUB1	-1.85366	95.387
TTK	-1.97133	94.2876
NRBP2	0.924729	15.3316
PLK4	-2.24855	84.7393
TLK2	-0.0849788	0.662716
NEK9	0.783013	25.5099
PKDCC	0.224531	0.520046
PKMYT1	-2.73175	124.156
IKBKE	0.708309	18.4703
BUB1B	-1.3989	56.2594
TBCK	0.779333	14.2072
CAMKK2	0.0931342	0.428683
IKBKB	0.41328	8.12091
PINK1	1.4392	75.9565
PEAK1	0.236986	0.715714
HASPIN	-2.0881	28.4969
PDIK1L	-0.573282	5.63449
PLK3	-1.09668	14.2693
NRBP1	0.210645	4.0051
EIF2AK4	0.503699	16.837
TBK1	-0.0479629	0.222013
NEK6	-0.593603	7.31378
NEK4	-0.462185	6.22745
TLK1	-0.196282	0.897559
PLK2	0.182319	4.57249
WEE1	-1.04228	23.541
PXK	-0.062735	0.233658
STK36	0.200813	1.54227
NEK3	-0.276494	0.142396
STK35	-0.241756	1.8134
GAK	-0.199438	3.1915
WNK2	-0.0198109	0.00817267
TP53RK	-0.516369	10.0905
ULK3	0.315005	5.6697
CDC7	-0.755258	13.4944
NEK11	1.00508	3.91577
NEK5	0.744438	0.659079
ULK2	0.192565	0.376972
CHUK	-0.654822	12.599
SCYL1	-0.32803	7.8838
NEK8	0.818104	7.34139
DSTYK	0.390296	6.03118
SCYL3	0.14666	0.732429
NEK1	0.803905	19.8327
EIF2AK1	-0.0281003	0.143242
WNK1	-0.151431	0.311731
WNK3	-0.774032	0.613413
NEK7	-0.342255	6.45078
EIF2AK3	-0.377955	2.53937
NEK10	1.01235	3.74278
ERN1	0.440741	2.84303
PIK3R4	-0.294953	1.63868
STKLD1	1.79469	20.9746
SCYL2	0.0762959	0.291358
STK16	0.26863	1.53613
STK31	0.729702	1.70535
BMP2K	-0.238079	0.656658
UHMK1	-0.263852	1.01022
SBK1	1.5144	3.03981
AAK1	-0.114261	1.05547
CAMKK1	1.0552	17.1722
POMK	-0.690406	2.9902
PAN3	0.120388	0.722004
ULK4	0.110797	0.319627
AURKC	-0.862594	0.388091
TEX14	0.0897792	0.0570942
NPR2	0.705234	12.2927
NPR1	1.71924	2.32254
STK10	-0.869647	67.1935
MAP4K4	0.10341	1.29109
SLK	-0.644665	16.462
STK24	-0.667985	14.7329
PAK4	-0.412288	10.107
PAK3	-1.71917	12.384
MAP4K3	0.455433	7.39021
MAP2K6	0.0667832	0.149185
MAP3K5	-0.212838	0.674102
MAP2K3	-0.556233	16.54
MAP3K8	1.27008	4.82433
STRADB	0.105538	0.439139
MAP2K7	-0.189531	2.20001
PAK6	0.700281	1.32764
STK3	-0.238059	1.88746
MINK1	0.214036	2.11772
STK39	-0.311763	1.41619
MYO3B	4.46995	3.83508
TAOK2	0.156921	1.75961
STK26	-0.664615	9.34455
MAP4K2	0.262293	4.28419
MAP2K2	0.103986	0.418162
TAOK3	0.311815	4.25657
STRADA	0.639763	12.8651
MAP3K6	0.0937764	0.40991
MAP3K3	-0.0817695	0.371635
MAP2K5	0.335307	4.14661
TNIK	1.10233	14.512
MAP2K4	-0.0094842	0.025433
PAK1	-0.334189	5.71783
PAK2	-0.488907	7.62056
OXSR1	-0.374828	8.97069
MAP3K4	0.376841	6.21299
MAP4K1	0.872058	1.52146
MAP3K15	-0.753618	0.693796
MAP3K2	0.377853	6.65963
MAP3K1	-0.117283	0.358212
MAP4K5	0.15491	0.716692
STK25	-0.133353	1.125
STK4	-0.224869	1.56462
MAP3K14	0.175278	1.05151
TAOK1	-0.0435375	0.065246
MAP2K1	-0.941651	60.9028
ROS1	3.08876	116.241
NTRK2	2.45125	83.7391
EPHA5	3.44394	42.2033
ERBB2	0.857113	76.0561
ERBB3	0.346867	11.2877
EGFR	-1.86368	60.3496
DDR1	1.16474	106.899
TEK	1.89698	24.5753
JAK2	0.413649	3.47787
MERTK	-0.05932	0.050592
KDR	-1.06549	4.88471
ROR1	-1.92392	30.4053
FGFR4	0.613898	9.08201
FLT1	-0.539559	1.95962
PDGFRA	-0.995038	5.80259
LMTK2	-0.530634	6.80547
TYRO3	-0.324486	3.92085
DDR2	0.565883	8.46353
TNK1	1.28085	21.3633
ALK	2.34199	24.7895
EPHA4	-1.30279	17.8219
EPHB4	-0.196164	1.96485
ABL1	-0.0488333	0.159537
EPHA2	-1.72859	239.43
PTK2B	1.00758	6.11207
AXL	-0.0054137	0.0201816
ROR2	2.09587	6.75104
TXK	-1.99956	9.87063
NTRK1	-2.22646	4.90205
SRMS	1.58168	4.32292
FGFR3	0.736751	10.3639
BMX	-2.6365	3.9264
PTK7	0.125783	1.00586
ABL2	0.158465	1.03358
CSF1R	1.62759	7.25399
MET	-1.1811	32.1211
IGF1R	-0.0691821	0.281208
FRK	1.43559	2.66498
CSK	-0.365772	8.35504
YES1	-0.315749	2.87552
EPHA6	0.824922	0.432988
FER	-0.104697	0.285786
FES	0.201809	0.0954187
RYK	-0.135778	1.34348
LTK	1.57122	3.63624
EPHB1	-0.898094	5.68103
PDGFRB	1.42668	33.2792
ERBB4	1.56409	1.58738
LMTK3	2.09132	8.91629
TYK2	0.0644851	0.538313
RET	0.851989	0.166923
FGFR1	-0.0630776	0.263013
TNK2	0.337819	4.82613
EPHA1	0.229923	0.124961
FYN	0.0732536	0.327895
MST1R	-1.79093	8.47206
EPHB2	0.057892	0.195804
AATK	1.79704	17.4056
PTK2	-0.654101	18.7074
KIT	3.80917	1.64881
INSRR	1.74993	0.676691
FGFR2	0.348159	0.168209
SRC	-0.129505	1.41322
LCK	1.16147	0.888025
JAK3	0.330869	0.494883
PTK6	1.04963	3.18241
TIE1	-0.553223	1.07522
EPHA3	-0.254777	1.16737
INSR	0.214696	1.18771
TEC	-0.24776	0.454398
NTRK3	0.986599	0.324372
JAK1	0.555672	3.39358
EPHB3	0.508604	7.97653
STYK1	-0.608045	0.867268
LYN	-0.0744964	0.224502
EPHB6	1.15679	0.452746
BLK	-0.0030648	0
EPHA7	-0.552658	4.06716
MUSK	0.535607	0.0911521
FGR	3.65302	3.18545
SYK	2.00017	0.407841
AMHR2	3.81054	1.113
IRAK1	-0.691987	97.6251
KSR1	1.30592	28.123
MAP3K9	-1.73678	48.9682
MAP3K10	0.418434	6.90365
IRAK4	1.32821	43.6012
RIPK4	-0.169775	1.07462
MLKL	-0.893559	22.9263
RIPK1	0.245667	2.46873
ACVR2B	0.0416547	0.099412
ACVR1B	0.109224	0.431202
RIPK2	0.0278038	0.0915915
TESK2	0.604561	5.72729
LIMK2	0.552297	8.67914
BMPR2	0.218954	1.31395
ACVRL1	2.46936	6.49109
LIMK1	-0.146322	1.26493
TESK1	0.204092	0.849448
ANKK1	2.84021	4.25055
MAP3K21	-0.536517	3.71934
ACVR2A	-0.00988901	0.0162462
MAP3K11	0.21953	4.32553
LRRK1	0.136584	0.405793
ACVR1	-0.143536	0.6941
BMPR1A	-0.0165772	0.0448926
MAP3K13	-0.171444	0.665309
MAP3K12	1.0641	76.1864
KSR2	2.37592	32.7101
BRAF	0.106536	0.402289
TGFBR2	-1.32235	38.5215
TGFBR1	-0.996981	24.323
LRRK2	0.190327	0.368129
ARAF	-0.286392	4.85896
ILK	-0.0441518	0.156772
BMPR1B	1.01087	4.80516
ACVR1C	-0.507553	0.218273
IRAK2	-0.422137	2.63051
MAP3K7	-0.223959	2.55905
MAP3K20	-0.208714	1.66673
RAF1	-0.116415	1.63482
HSPB8	0.702196	9.986
TULP2	-1.30034	0.177101
PRDM16	0	0
DBX2	0	0
ETV4	-4.87035	336.144
JUN	3.22104	334.144
NPAS2	-3.37295	332.144
HMGA1	-1.37566	276.298
STAT2	1.2052	74.7673
SP100	0.498352	18.0748
PARP12	0.347726	5.56049
ZNFX1	0.284442	4.26142
STAT1	0.317604	3.44967
PLSCR1	0.0050973	0.0151357
MAF	2.06344	274.81
SREBF1	-0.0284631	0.23619
ATF3	2.1809	82.8877
HMGA2	-2.37234	281.046
ZNF503	1.61078	98.8
FOXD3	2.56005	178.749
SOX4	2.49643	256.988
MEF2C	2.20174	112.843
ID3	1.36141	91.0047
SSRP1	-0.800643	114.402
NFIB	-1.19194	52.6705
MSC	2.64547	148.429
SP110	0.473851	3.16196
IRF7	0.993224	9.07807
HIVEP3	-2.77437	166.157
SNAI1	0.116911	0.544779
TFAP2C	-2.03936	186.74
HMGB2	-1.78763	204.049
NFIL3	1.28278	52.4128
ETV5	-4.7198	297.484
RBCK1	0.354587	14.0287
MAFK	0.356188	6.01947
BATF2	0.25726	0.68878
PPARG	-1.0237	70.0996
ARNT2	-1.50855	45.9834
VDR	-1.81568	109.304
LEF1	-2.62269	87.282
SAMD11	2.55859	179.531
STAT6	0.769645	52.6997
IRF1	0.603216	10.7226
HMGB3	-0.939278	52.3482
ZNF536	3.75311	140.585
PKNOX2	1.04968	22.4235
TCF4	0.969568	40.5663
SFPQ	-0.766021	126.633
BLZF1	-0.133524	1.00098
RUNX2	1.31193	27.9306
MEOX2	-0.410285	16.3166
ETV1	-2.87524	198.124
KLF2	-0.130238	0.252222
SNAI2	1.99735	25.5516
MYBL2	-2.04635	236.12
KLF10	0.232588	2.83494
TFAP2A	0.551496	13.8416
STAT3	0.742424	57.6864
HMGB1	-1.02449	69.9864
TP53	0.822877	55.7737
RXRA	1.08141	66.408
MITF	1.22927	59.9047
TBX2	-1.05652	26.873
JUNB	0.987939	43.7212
PRRX1	-2.05959	94.3022
ZNF608	2.33477	110.401
ID2	2.28384	68.1879
YBX1	-0.356036	10.1743
ZEB2	1.31586	36.8255
KLF7	1.01373	21.9131
ETS2	-0.196381	0.994716
TSC22D2	0.308236	7.17614
HES4	-0.233206	0.193849
KHSRP	-0.869531	81.8111
KLF6	-1.0669	47.7264
TEAD2	1.04686	36.7596
IRF9	1.04979	9.73892
TEAD4	-1.0901	33.6668
THRB	-0.527091	5.36678
SHOX2	0.504519	5.71639
ZNF827	0.889062	50.2143
SREBF2	-0.0624333	0.332511
ZNF528	1.13569	34.0257
ARID5B	1.17692	44.94
FOXC1	0.688741	19.3002
ELK3	-1.44879	60.2766
FOXM1	-1.48466	126.925
ZFP36L2	-1.49909	124.437
RUNX1	0.599377	21.5256
EGR3	-1.94959	25.16
NFATC4	1.16162	31.4741
TCF7L2	-0.702256	31.4948
MEIS1	0.74142	7.62511
FOSL2	0.572798	8.41182
NR2F1	2.32687	174.598
ATOH8	0.177187	1.04426
PRDM1	-0.588681	3.81956
SP140L	0.439084	4.96841
ZNF513	0.638389	23.8171
ELF1	0.800007	13.8402
FOS	0.834087	19.6774
TOX2	-1.77425	25.8623
NR3C1	0.624059	15.6577
ETS1	1.19296	26.11
DMRT2	-1.97756	26.3304
CREB5	-0.574246	3.26218
MXD4	1.27716	74.3015
HHEX	-1.46168	24.7731
TSHZ2	1.26184	27.2761
SETBP1	0.724889	8.62478
ATF6B	0.424409	13.9066
ZNF83	0.7271	25.9062
ZFP36L1	0.483996	30.3797
JDP2	0.0792483	0.157509
YBX3	-0.485883	20.1353
HOXA3	-1.14373	18.6201
GATA6	0.467054	1.47882
BHLHE41	1.28707	16.8981
HOXB2	-1.10319	37.3212
TFB1M	-1.23956	25.8303
NR4A1	-1.55183	83.872
PBX3	-0.793415	18.9139
TFDP1	-1.0765	133.788
EBF1	1.6277	13.5747
E2F1	-3.27935	122.95
SATB1	1.56599	37.4529
IRF2	0.443543	7.69195
LHX1	0.703979	6.58441
ID1	0.586428	13.4055
LYAR	-1.81602	104.672
ZNF629	0.536949	16.4298
ZNF783	0.265857	2.44072
CIZ1	-0.110514	1.90803
HLX	2.44756	38.4118
POU2F1	-0.911952	50.3968
NR1H3	0.491186	7.33913
TSC22D3	0.615761	4.26291
NFE2L1	0.0474534	0.226642
MTA2	-0.50245	39.7537
ZNF467	1.98977	39.5525
DNAJC1	1.67466	44.4482
AHRR	0.967543	24.0831
KLF11	0.426601	2.36236
E2F8	-2.78721	33.5962
EBF3	-0.668527	7.30783
ELF3	3.61774	148.617
ZNF469	0.178058	0.381579
DLX5	2.99534	8.18705
NSD2	-0.821863	41.1356
TGIF2	0.762968	26.4202
E2F2	-2.28961	41.0084
MEIS3	0.606795	7.13742
FOSL1	-3.13067	303.144
GATAD2B	-0.147945	1.64474
LRRFIP1	-0.5681	22.8787
HSF4	0.91224	11.841
KLF9	-0.0338719	0.136321
RARG	0.558645	24.9834
HOXA5	0.0606894	0.229838
NFIX	1.05386	31.2419
IKZF2	0.943256	7.30877
GLIS1	2.01835	12.5829
TFAM	-0.852803	38.9119
STAT5A	0.751137	18.3479
ZNF333	0.441697	4.01755
CENPA	-2.25329	80.2969
SOX2	2.20766	216.017
ZBTB18	-0.312037	3.18289
NR1H2	-0.136903	1.40117
ZBTB7B	0.522598	13.7586
CREB3L2	-0.418627	5.26124
HOXB8	-0.904725	10.8108
ZNF404	1.01378	11.2182
FOXF1	0.0295761	0.0281964
SOX12	0.632029	18.8499
SOX9	0.715836	6.72983
SMAD1	0.805054	5.67083
ZNF160	-0.048148	0.213606
MLX	-0.617103	25.9629
ZBTB20	1.25607	9.01381
KLF12	-0.264338	0.92917
EN2	-0.663178	5.45236
PLAGL1	-0.275713	1.10434
FOXD2	-1.19199	11.409
RBPJL	2.3111	5.60277
ZNF773	0.36596	1.85232
CEBPG	-0.279575	2.77599
SMAD9	1.01937	6.09345
CREBL2	-0.110095	0.696557
GLIS3	0.199771	0.823726
MAFF	-1.7108	47.4413
FOXK1	-0.403916	7.16236
CSDE1	-0.169869	2.52216
RAG1	1.47519	5.23076
ALX4	2.43666	40.1066
MLXIP	0.943566	76.828
YY1	-0.389009	16.1877
ZBTB1	0.43052	6.99705
ARNTL2	0.102953	0.350685
CCDC88A	-0.317192	7.38168
ZNF580	0.484991	5.79386
MXI1	0.216295	1.26847
THAP5	-0.494312	8.92816
ERF	-0.0005188	0.000126141
RBPJ	-0.554202	28.073
HES2	-0.13988	0.136496
FOXO3	1.46206	53.0172
KLF15	-1.33935	5.20001
BAZ2B	0.822322	28.3324
GATAD2A	-0.799754	40.3786
CREBRF	1.01026	25.6996
SALL1	-0.827612	16.3412
BCL6	0.604461	8.72083
EGR1	-1.15348	15.6118
ZNF224	0.569571	7.53943
CDC5L	-0.563605	17.0555
ARNTL	0.589447	9.13804
ZBTB47	0.497922	5.39329
PREB	-0.440898	10.005
ARID4B	0.210732	2.60825
YEATS4	-0.887399	19.4318
ZFP41	0.416097	3.16442
EPAS1	-0.844077	6.67613
CUX1	0.514033	11.8165
GTF2IRD2	1.69788	14.2905
ZNF91	0.333418	5.75138
GTF2IRD2B	1.10748	25.3266
POU6F2	3.32019	18.6665
TFAP4	-1.17152	27.0821
ZNF326	-0.427281	9.60065
DACH1	1.58309	25.8113
TFAP2B	-4.14313	12.6345
NR2F2	-0.0954553	0.898869
ZNF853	0.179826	0.690676
IRX3	-0.0679916	0.13933
ZFX	0.594328	12.4078
NPAS3	2.78958	24.8678
ZBTB38	-1.01603	13.021
ZSCAN18	1.30175	18.894
CSDC2	4.5662	112.316
GRHL1	0.148771	0.22935
ZNF471	1.49027	23.4892
ZNF302	0.392963	7.3421
CIC	0.484833	7.24165
ZNF431	0.126358	0.737916
ZNF117	1.92903	52.615
ZBTB25	0.808929	16.6088
ZNF511	-0.782576	11.0726
ZNF107	-0.366178	1.95909
CARF	1.39151	17.9071
RORB	0.895638	9.58531
THYN1	0.0159288	0.0388366
KIAA1549	-0.150636	0.550983
EBF4	1.15128	2.35979
ZNF3	0.359037	5.71458
ZSCAN31	1.38807	12.1465
ZNF320	-0.1779	1.21386
PAXBP1	-0.241659	1.98806
GPBP1	-0.137463	1.39032
FOXA1	-0.881567	2.42082
ZNF197	0.304281	2.64217
ZNF695	-1.30185	13.012
SMARCC1	-0.332521	5.86818
FOSB	0.0194527	0.0256952
ZNF610	2.36407	7.09486
DLX4	1.29665	7.80578
MAX	-0.153154	1.53793
ZNF512B	0.385822	9.69653
SALL4	-0.053035	0.09292
DLX3	2.94878	5.99887
ZNF470	-0.20052	0.876264
PBX1	1.77848	93.7285
TEAD1	-1.29962	12.2935
GLI2	0.166635	0.557547
ZNF714	-0.79532	16.7511
HNF4G	1.68164	4.28223
RELA	0.0803515	0.864841
CC2D1A	0.492492	12.2794
RARB	1.84199	38.3689
GLMP	0.67798	33.4685
PPARD	0.109505	0.425497
ZNF846	1.61401	16.8275
ZNF350	0.776262	5.52966
ZNF334	1.74098	19.4268
LIN28B	-1.30647	18.7004
HOXA1	-0.501467	2.66588
LTF	-2.07586	0.662541
ZBTB21	0.0709252	0.214342
ZNF600	0.497084	3.17405
CNBP	-0.580863	29.7189
SIX4	-0.462205	5.03989
GLIS2	0.731301	11.3236
ZBTB4	0.436987	5.239
FOXF2	0.15325	0.424974
THAP12	-0.377845	5.60195
BNC1	1.45632	7.81785
ZIC1	-0.710166	7.01023
ZNF25	0.0905756	0.116914
TP73	-2.08947	13.2782
ZNF266	0.134145	0.942302
ZNF587	0.398506	9.73729
MTA1	-0.315522	9.83353
HES7	1.29777	6.61265
ZNF264	0.0166313	0.0412024
PKNOX1	-0.28416	2.2875
CSRNP1	-0.209341	1.16716
TOX	1.74124	6.47687
RXRB	0.79005	47.4587
MIS18BP1	-0.893421	25.2888
NR1D2	-0.231141	2.23642
BNC2	0.447925	5.48222
ZNF93	-0.457995	2.12267
ZSCAN26	0.74972	8.55997
ZNF319	0.542963	4.92118
ZNF558	0.518799	7.28208
RORA	-0.487551	1.90346
ISL1	-0.168274	0.558214
ZNF84	0.331063	4.52037
ZNF844	0.382121	2.47799
FOXO1	-0.131016	0.339206
FOXC2	-2.45056	31.7609
ZNF506	0.582435	9.22987
ARID1A	-0.142451	0.933041
WT1	-1.50609	17.9662
RFX5	0.161939	1.61593
ZNF766	0.189704	0.816581
ZFP90	0.991855	35.1257
ZNF136	-0.140325	0.533311
ZNF92	-0.609032	6.1791
MNX1	-0.874803	3.8629
ZNF367	-2.33536	70.2275
ZNF655	0.461328	10.5917
ZNF517	1.0369	15.7357
ZFP91	-0.61741	13.5668
JAZF1	0.197815	0.645426
DDIT3	0.235289	0.916203
RELB	0.58056	10.9732
LCORL	-0.505553	5.84438
ZNF665	0.623448	2.23325
ZNF687	0.400675	10.1203
AKNA	-0.73694	6.43211
ZHX3	-0.413341	5.95916
VAX2	1.15214	4.45219
MAFB	-1.26328	2.74702
ZNF561	0.0556364	0.235047
ZNF12	0.114958	0.58164
HOMEZ	1.31581	13.878
ZNF664	0.0285645	0.0812436
TAX1BP1	0.248804	7.56144
NKRF	-0.674877	15.225
CAPN15	-0.913353	46.8379
TWIST1	0.0949491	0.203012
HOXA4	-0.189674	0.484138
ZEB1	-1.61906	54.5702
GTF3A	-0.868142	20.5843
ZNF493	0.855361	25.2714
ATF6	0.104568	0.559874
CREB3L1	1.30423	6.83971
ZNF362	0.0981496	0.46219
STAT5B	0.303468	4.42453
CREM	-1.30695	41.6808
KMT2C	0.525387	5.60045
ZNF605	0.515841	7.42637
MXD3	-0.719357	5.20021
HOXA13	1.05086	9.49838
ZNF75D	0.389351	2.50205
LHX9	1.51842	14.3831
CTCF	-0.501762	9.63234
BARX2	-0.648796	0.704959
ZNF525	-0.0651431	0.113089
PURA	-0.207947	2.54099
CAMTA2	0.300239	4.48937
ZNF429	1.11925	13.3119
HMGXB3	-0.216148	3.48916
HOXB13	0.84668	21.0397
PITX2	1.08129	23.0392
ZNF385A	0.8368	57.9188
ZNF860	-0.0422392	0.0654457
THRA	0.807247	42.0877
HMGXB4	-0.448589	8.93206
TUB	0.778191	5.34076
WDHD1	-1.63027	61.2386
BHLHE40	-0.560587	15.0237
NKX2-2	0.519251	0.614132
ZNF841	0.119378	0.336736
ZNF606	0.797174	10.829
ESRRA	-0.125449	1.09316
SP8	1.89085	21.7269
ANKRD30A	0.557003	3.45907
GFI1	-0.510719	1.03436
ZNF808	0.0941345	0.178478
ZNF441	0.174385	0.466218
CEBPD	0.577566	9.83027
MTF1	-0.252188	2.49174
EN1	1.11517	2.88948
GCFC2	-0.280346	2.99471
TGIF1	-0.669289	22.4504
TOX4	0.226984	3.05885
PIAS2	-0.436327	10.3574
ZBTB42	0.405358	1.95231
NFKB1	-0.058095	0.302382
PRDM11	0.497031	3.0213
KLF13	0.971663	18.6181
TFDP2	0.505488	11.394
ZNF419	0.573714	5.78317
ZNF234	0.0151414	0.0330073
TEF	0.399699	3.0245
MKX	0.545276	0.314816
TCF12	-0.0644179	0.171995
ZNF395	-0.810005	22.7723
NCOA1	0.553963	6.59426
CEBPZ	-0.8674	66.624
ZNF682	-0.00120725	7.70592e-05
PPARA	0.265174	1.36812
USF2	-0.164967	1.33827
PRDM2	0.396735	2.95793
ZNF652	0.484679	6.90021
SP1	-0.176954	1.08204
ZNF226	0.325079	3.79948
LYL1	0.186491	0.255568
FOXP1	0.955933	22.7027
ZNF30	-0.54648	2.88727
GON4L	0.142447	1.27335
MAZ	-0.0645974	0.468252
NFXL1	-0.36992	4.75528
ZNF354A	-0.175769	0.955677
ZNF233	1.29463	6.5249
ZNF275	-0.0352456	0.0621737
ZNF112	0.257022	1.29186
ZNF432	0.174669	0.647299
HSF2	-0.359868	2.80722
ZNF516	0.444617	6.09896
ZBTB5	0.250569	2.09313
ZNF836	1.02223	6.75131
ZNF483	-0.0557734	0.0473608
ZBTB32	0.811726	2.31586
RARA	0.151177	1.56993
NFYA	-0.651627	9.84239
ZNF155	0.258255	0.852881
LCOR	-0.190681	1.40949
BCLAF1	-0.467113	9.55624
ZNF133	0.317905	2.53454
ZHX2	1.22288	23.5156
TRPS1	0.613959	9.49974
AR	-1.2402	16.1629
ZBED1	-0.0484124	0.189647
SOX13	1.47432	53.4525
ZNF440	-0.131132	0.761759
ZNF880	0.611261	4.64398
L3MBTL4	0.623382	2.57618
ZNF337	0.680541	4.45922
NR2F6	-0.218572	1.63689
ZNF763	2.37667	5.96302
ZBTB8B	-0.612846	0.96985
MSX2	0.0262436	0.0388513
HOXC11	0.539105	4.94651
NFYC	-0.115272	1.10958
ZNF775	1.47989	35.1036
HMG20B	0.392662	7.59786
ZBTB12	-0.130415	0.425149
LITAF	0.815045	49.9345
ZNF675	-0.0321749	0.0734659
ZNF771	-0.114282	0.240842
NR1D1	-0.534977	4.65596
FOXD1	-1.59351	32.3437
ZNF274	-0.196921	1.83608
SOX5	-0.297111	2.60714
FOXP4	-0.0521344	0.162882
ZNF524	0.873268	4.36601
ZNF562	-0.371186	5.03505
ZNF335	-0.200789	2.3886
ZNF250	0.1846	0.494176
ZNF44	0.329666	1.8056
ZNF888	1.31052	2.66403
TCF19	-2.02052	98.0164
TFEB	1.53744	14.0744
EHF	2.25741	15.9314
ZBTB2	-0.893213	14.7702
HDX	0.490373	1.95093
ZNF221	0.0695611	0.08058
DNAJC2	-0.691926	14.8166
RXRG	-2.44519	2.80326
HIVEP1	0.336389	1.32354
NFE2L3	-1.13466	55.4738
E2F3	-0.940072	43.2107
ZNF546	0.518605	4.39923
GABPB1	-0.304533	5.47144
ZNF707	0.150746	0.923731
TWIST2	-0.305159	0.941867
SOHLH2	-0.977063	17.3074
ZNF627	0.442295	4.85471
ZNF689	-0.29795	2.29032
GABPA	-0.255741	1.68468
MAF1	0.0591106	0.236668
CEBPA	1.22912	3.49971
CENPS	-0.888697	6.91758
PAX9	-0.133708	0.463264
ZBTB33	0.038781	0.0885883
SMAD7	-0.162513	0.658808
TERF1	-0.209771	2.49618
HEY2	-0.594898	0.543219
NFYB	0.100719	0.586564
ZNF267	-0.210136	0.66535
POU4F1	0.918049	3.04765
TMF1	-0.0319651	0.127309
ARID3A	0.111439	0.482293
AHCTF1	-0.88465	10.0041
CSRNP3	1.38033	1.77584
NR2C1	0.0382779	0.138108
HBP1	0.991373	23.406
CREB3L3	0.922105	0.726341
ZNF594	0.684631	7.88031
KLF3	0.739572	15.7727
TBX19	1.25458	9.00006
HEY1	-1.36405	17.3572
ZFP69B	-0.980385	5.36445
USF1	0.00759376	0.0215707
CSRNP2	-0.0666885	0.287793
FOXK2	-0.487282	19.5433
ZNF230	0.371369	1.27101
HIVEP2	0.252258	0.671623
FOXO6	2.01636	14.8337
TADA2A	-0.333064	2.56601
ZNF181	0.623274	7.53703
HOXB3	-0.157085	0.875846
ESR1	1.65921	1.82057
ZBTB7C	2.55916	7.06453
SUB1	-0.486907	13.3826
TEAD3	0.317744	2.24551
POU2F2	-1.07243	3.44548
SP2	-0.208944	1.53313
ZNF462	0.0345658	0.0953517
POU3F2	-1.83734	30.2875
SIX5	1.12578	21.8388
ZSCAN25	0.000280124	0
POU6F1	0.817006	2.03616
TFEC	1.72462	1.50749
SATB2	0.22574	1.27902
SP4	-0.846832	10.3558
ZNF341	-0.306229	1.03692
FOXJ3	-0.382153	9.47118
MTA3	0.298386	4.07083
ZNF358	0.724287	11.6482
ZSCAN2	0.953959	5.79086
MLXIPL	1.30029	2.22445
GATAD1	0.436445	12.0574
MEF2A	-0.00339836	0.00553423
DEAF1	0.447287	4.78633
ZNF626	0.433812	2.03309
ZNF484	-0.0894023	0.157751
ZNF564	0.392116	0.694992
ZNF646	0.11287	0.426014
ZBTB10	-0.00592924	0.0101479
ZNF461	0.27046	1.01423
ZNF232	-0.69382	8.52378
ZNF426	0.184104	1.14203
TET2	0.043004	0.0745957
ZNF425	1.4231	12.267
ZBTB45	-0.0435494	0.171346
OSR2	0.965547	4.06826
ZFP91-CNTF	-2.2907	1.34122
ZNF548	0.163374	0.604708
ZNF90	-1.59079	28.9227
ZNF563	0.342969	0.74299
LBX2	0.663485	10.4988
TFE3	0.018181	0.0949813
LHX8	-0.186308	0.120147
ZNF701	0.371382	1.85891
ZNF491	1.316	7.69166
ZBED2	-1.36192	1.13189
ZNF697	-0.932302	20.9196
ZNF70	0.329631	1.25958
POU3F1	-3.79825	3.03036
TP63	0.818897	0.30133
ZNF132	0.212387	0.399774
THAP7	-0.466545	3.71948
ZNF71	-0.112326	0.34688
HOXC13	0.0887877	0.296552
NR4A3	0.345987	0.610726
ARID2	-0.272565	1.81798
NKX3-1	0.184139	0.480218
ZNF583	0.424762	1.40106
ZNF677	0.186537	0.45166
ZNF607	-0.133584	0.481289
ZFHX3	0.53118	11.6535
ZNF433	0.267708	0.894625
ZNF699	0.468937	0.994546
RCOR1	-0.177081	1.01058
ZNF529	0.059592	0.18455
ZSCAN5A	-0.282064	1.44817
BBX	0.0423398	0.196664
DBP	1.20507	16.2668
ZNF597	-0.141923	0.274595
ZNF865	-0.123831	0.727277
IKZF5	0.0963434	0.334795
NKX6-1	0.258014	0.631393
ZXDC	-0.121244	0.820713
MBD2	-0.374958	4.95145
NPAS1	-0.436841	1.0451
FOXL1	-1.3464	1.54949
FOXH1	1.17293	1.29653
ZNF891	0.302394	1.65213
ZNF28	-0.0388081	0.0841783
NKX3-2	0.459506	0.889623
ZNF354C	0.474403	2.12673
NR6A1	0.710614	5.34793
HOXC5	-0.155783	0.122263
BARX1	-0.385079	2.72523
PAX2	5.35854	3.89382
ZNF7	-0.0305009	0.0992879
RCOR2	1.31974	3.21054
SP3	-0.291383	3.39631
JUND	0.145777	0.760425
FLI1	-0.648207	4.29231
CREB3	0.161062	1.30369
CDIP1	0.066334	0.198368
ZNF582	0.702681	2.65374
ZSCAN9	0.268484	0.863028
HNF4A	1.37875	0.867345
SCX	0.921247	2.68914
OLIG2	-3.36302	8.16964
ZNF284	0.122086	0.216074
RERE	-0.212722	1.24212
ZNF100	-0.779605	10.7073
CENPX	-0.302434	1.52905
ZNF700	-0.534381	7.74111
NRF1	-0.67017	7.9207
ZNF318	0.1191	0.400212
ZNF286A	-0.220343	1.61467
ZIC4	1.28077	3.94953
ZNF442	0.269145	0.333736
MYB	-3.58564	5.51248
ZNF263	-0.302298	4.11201
ZBTB26	0.29294	2.69996
ZNF778	-0.242666	1.12148
E4F1	0.0411054	0.13009
ZNF219	1.04648	21.3441
IRF3	0.409864	3.87187
NRL	-0.252996	0.142032
ZNF17	-0.0624294	0.103452
ZNF138	-0.683707	4.87181
ZNF444	0.267437	1.941
NFE2L2	0.236493	4.42061
SPIB	1.61541	1.86703
GATA3	-0.198835	0.425548
ZBTB39	-0.361282	2.40307
ATF1	-0.356842	6.84995
ZNF26	-0.114887	0.377583
ZNF420	-0.41388	2.84025
ZNF394	-0.0158053	0.0388366
GLI3	-0.357373	2.58515
ZNF99	0.593475	0.425149
ZXDA	0.665634	1.37271
ZNF780B	0.281411	2.76639
PBX4	-0.591388	1.34952
BACH2	-0.972159	1.23815
ZNF799	0.137425	0.196143
SMAD5	-0.363571	4.43008
ZNF730	-0.869377	3.89739
ZNF292	-0.0502969	0.172662
ZNF559-ZNF177	0.484356	0.665183
RUNX3	-1.5053	89.1798
ZNF569	-0.659432	8.21314
DMTF1	0.0595244	0.198668
ZNF268	0.157261	1.01981
ZNF225	0.259232	0.966862
ZNF154	-0.616476	0.881651
HAND2	-1.86193	12.7875
SALL2	0.603859	3.2607
TCFL5	-0.0465014	0.171602
STAT4	2.26278	13.1462
ZNF497	0.644922	4.18971
RORC	-0.158883	0.0439246
ZNF35	-0.00634998	0.0113091
ASCL5	1.66908	2.71411
ZSCAN16	0.940891	7.42247
ZNF816	0.22253	0.648943
ZNF74	0.0521979	0.158631
ZBTB40	0.133311	0.683605
ZKSCAN2	-0.173399	0.799501
ELK4	-0.137658	0.667181
ZNF143	-0.62312	10.1489
HMG20A	0.239722	1.4627
KLF17	-3.07123	1.53343
RCOR3	0.295508	4.72003
ZNF19	0.626746	1.39432
ZNF382	0.626168	0.181941
ZFP28	0.527132	4.71966
MYT1	-0.476044	0.273439
PBRM1	-0.0651532	0.229163
RFX1	-0.0687692	0.246736
USF3	-0.194481	0.575735
TERB1	-0.546132	0.130973
VAX1	-0.420253	0.563564
ZNF492	-1.65439	20.3167
TTF1	-0.794284	12.9869
JARID2	0.171399	0.972333
ZNF571	1.01999	6.01824
TCF25	0.231011	1.81248
GATA4	0.27496	1.01657
ZNF438	-0.2264	0.394401
ZNF616	0.240154	0.736192
ZNF648	-0.161785	0.0725465
REL	0.780848	5.29774
SETDB2	0.412869	3.96991
ZNF768	0.0821768	0.475066
ZBTB37	0.195599	0.647253
ZNF765	0.0818852	0.165302
ZNF322	0.175779	0.554596
ZNF101	-0.0879539	0.235894
ZNF296	-0.0771247	0.071507
ZNF180	-0.636524	11.1737
EGR2	-1.20733	1.40386
ZNF217	-0.691535	13.4024
ZNF557	-0.228667	1.04374
THAP1	-0.50892	3.52216
RFXANK	0.0338196	0.0745957
ZNF18	0.63365	4.97583
ZNF8	-0.0620117	0.147723
ZNF721	-0.414269	7.06674
ONECUT2	-1.03514	5.24108
HOXC10	0.0497819	0.202723
CENPT	-0.229946	1.63384
E2F7	-1.62736	44.6981
PLAGL2	-0.379773	2.2594
MLLT10	-0.00607174	0.0168987
SOX6	-0.174503	0.553432
ZNF688	0.861185	4.68964
ERG	0	0
ZSCAN30	1.27393	20.2268
ZNF345	0.81542	3.57201
ATF7	0.56354	8.94767
GLI1	1.00923	1.7464
FOXN2	-0.189971	0.908589
ALX1	0.0143797	0.0232264
ZFP14	0.74755	7.98987
DLX6	0.233669	0.172913
ZNF567	-0.135015	0.390898
HLF	1.1068	1.30393
IRX1	1.10456	0.193119
ZNF614	-0.339365	2.37958
ESR2	0.977731	1.54989
ZNF239	-0.732554	2.41792
ZNF468	-0.104218	0.334475
CAMTA1	-0.127034	0.405694
ZNF10	0.191828	0.454631
ZNF831	-3.20941	0.879111
ZNF48	0.29015	1.03464
ZNF761	0.0136739	0.0265582
ZNF507	-0.290325	1.63999
TERF2	-0.24019	3.26014
ZNF776	0.0909483	0.289527
ZNF552	0.302521	1.3597
GATA2	-0.00127799	0.000501603
WIZ	0.152923	1.01077
ZSCAN4	0.707929	0.229833
ZBTB17	0.150705	0.870066
FOXS1	4.10824	2.14255
THAP4	-0.370545	4.43422
THAP6	-0.328754	2.13497
HOXA11	1.01644	1.97249
UBTF	0.0388043	0.292059
BCL11A	1.5863	10.5489
ZNF251	0.191124	1.4876
ZNF131	-0.491886	10.5958
INSM2	2.48228	1.50524
ADNP2	-0.798052	17.523
ZKSCAN7	0.122707	0.0200924
MEOX1	-0.681396	0.410983
ZNF23	0.370518	0.627039
PRDM10	-0.00118124	0.000540294
SP140	-0.631196	0.727585
KLF16	-0.876494	8.24839
HES6	0.121483	0.151324
ZNF148	0.00795736	0.0243941
PAX8	0.500692	1.64517
ZNF850	-1.05853	7.67411
HIC2	-0.075774	0.161719
ZNF235	0.126159	0.238962
ZNF329	0.477481	6.30553
CREB3L4	0.97063	13.4836
HIF1A	0.129968	0.764547
REPIN1	0.599552	30.944
AFF1	0.550952	4.37615
GMEB1	-0.223507	1.34328
ZNF566	-0.320106	1.90422
ZBTB46	-0.00651315	0.0123548
TFCP2	-0.170819	1.67365
TFAP2E	-0.256606	0.257757
PRDM15	-0.366632	4.08967
PIAS3	-0.0648228	0.291424
ZNF436	0.958001	20.813
GPBP1L1	-0.0271862	0.162721
SOX11	-0.27669	1.37262
IRX5	0.46792	1.05093
MYCL	-0.691716	0.751796
ZFAT	-0.340264	2.16467
ZNF324B	-0.470713	3.86594
ZNF618	-0.0223245	0.0404901
ZNF641	0.393888	3.06947
HOXD10	0.885696	1.15811
NR0B1	1.4841	14.3139
ZKSCAN1	0.590643	18.2542
ZNF570	0.346134	1.89984
ZNF512	0.299489	2.54911
ZNF786	0.169014	0.645271
ZNF488	-0.878787	1.84258
ONECUT1	-3.17847	2.79694
ZBED5	0.120778	0.616679
ZNF572	0.851727	2.11103
ZNF134	-0.0736353	0.235633
ZNF415	0.483171	0.773423
ZNF613	0.506504	2.14536
ZNF596	0.964808	2.45028
MYRF	1.71262	90.2647
HOXB4	-0.269754	1.94099
HOXD12	0.918541	0.353803
MYCN	-3.33168	1.09926
ZNF397	0.173073	0.970048
ZSCAN21	0.756651	5.81097
ZNF680	-0.204781	0.825618
ZKSCAN8	0.432781	1.01312
THAP11	-0.447479	8.37798
ETV7	3.37902	2.19589
ZNF649	-0.798593	7.08135
KLF14	-0.209746	0.217919
HOXB6	-0.297255	2.86336
TBX3	0.0142577	0.0323853
ZNF585A	0.248073	1.37464
ZNF445	0.251798	1.98825
ZNF549	-0.0914669	0.203871
PAX5	-0.420976	0.059529
LHX4	-0.181766	0.320957
ZBED4	-0.398316	2.31292
ZNF229	-0.107649	0.307599
IRF6	2.69168	3.93714
ZNF184	0.0922568	0.222047
ZNF785	-1.71239	1.14502
SOX7	1.24896	0.374102
ZNF660	0.275059	0.386552
ZNF630	1.54442	1.72456
HINFP	0.237584	1.44078
ELK1	-0.62216	26.2991
PAX3	0.0849946	0.225109
PATZ1	-0.152943	1.26593
ID4	0.140478	0.108748
GTF2IRD1	0.342551	3.99102
NR4A2	-1.92765	25.6854
HOXD13	-0.391332	1.33233
TCF24	-0.0797029	0.0309361
ZNF140	0.20709	1.18692
ZFP1	-0.188466	0.64712
HIC1	0.0697418	0.0477745
ZNF354B	0.055897	0.134659
ZBTB11	-0.205037	1.11075
ZSCAN20	0.396789	1.33136
ZNF584	-0.589059	8.62568
ZNF521	0.479393	0.860883
ZNF587B	-0.755739	14.0284
ST18	1.13064	0.474808
ZNF619	0.363575	1.16267
MXD1	0.0424303	0.107381
ZNF547	-0.0228614	0.0181996
ZNF273	-0.259587	0.770481
ZNF417	0.319427	1.25029
SCRT1	2.82466	2.5131
BAZ2A	0.0814269	0.31711
ZNF208	-0.339242	0.729106
ZNF736	-0.272363	1.98816
ATF2	0.0364144	0.102505
ZNF611	0.154135	0.541952
ZNF189	0.41908	4.22091
FOXG1	-1.00824	1.73045
HOXA2	-1.13789	2.14173
ZNF37A	-0.230265	2.00542
HOXD9	0.63216	5.24105
ZNF708	0.265648	1.39842
MYNN	0.171944	0.61602
ZNF383	0.177283	0.766237
ZKSCAN4	0.43759	1.46991
RFX2	-0.640517	3.91973
ELF2	0.113256	0.634997
ZNF543	0.0970035	0.171708
ZNF33A	-0.0396808	0.124978
ZSCAN22	-0.0930618	0.182595
ZNF277	0.388826	3.65049
ZNF518A	0.457474	4.07778
TOX3	1.73629	0.785046
AFF3	-1.59887	5.06322
ZNF212	-0.290935	1.83412
MAFG	-0.502503	15.523
ZNF654	0.00135299	0.00103356
CLOCK	-0.184278	1.40594
ZFP62	0.0822352	0.27584
ZNF678	-0.131541	0.283774
TSHZ1	0.737207	11.1297
ZNF256	-0.396275	1.73772
NFATC1	-0.252791	0.643435
PDX1	-1.75454	2.49354
SIX1	-0.391696	2.83594
SMAD6	-0.2778	1.8531
SOX30	0.426928	0.146133
ZNF253	-0.0706786	0.153518
POU3F3	-0.00840667	0.000414196
ZNF430	-0.18603	0.595925
IRF5	1.68396	8.47499
ZNF500	0.217113	1.02107
ZNF879	0.423718	1.2861
ZXDB	-0.0307425	0.0610155
ZFP2	2.79366	3.66673
ZNF789	-0.00304969	0.00476849
NEUROD2	1.53892	1.11283
E2F4	-0.408988	21.7661
ZNF585B	0.2595	1.43744
ZFHX4	0.312778	2.70542
ZNF169	0.165775	0.296352
ZNF624	0.418902	1.24874
ZFPM2	0.22783	1.05089
THAP9	0.201537	0.384563
PURG	1.9007	3.49124
ZNF285	-0.245496	0.406489
UBP1	-0.223137	2.14738
FOXP3	1.318	0.909479
SMARCA1	0.102629	0.558697
ISL2	-0.00792919	0.00511982
TBX1	0.472037	0.143406
ZNF75A	0.1554	0.755329
ZNF532	-0.607814	8.09326
ZNF391	0.608025	2.50133
NFX1	-0.278085	4.30026
ZNF560	0.134038	0.195246
ZNF414	-0.0861901	0.208113
FOXD4	-0.0527284	0.0242044
ZNF214	0.0710314	0.0698171
HMBOX1	0.357639	3.00541
ZNF527	0.0586194	0.113108
ZNF749	-0.508204	2.64559
MYSM1	-0.0555134	0.104
GBX2	-1.35363	0.719714
MBD1	-0.162696	1.2324
SP7	2.35558	0.717679
ZNF706	0.0669249	0.428849
ZIC2	-0.632093	2.98913
ZNF343	-0.293164	3.09239
MESP1	-0.344993	0.615299
ZNF347	-0.149233	0.544104
ETV3	-0.491687	8.21228
ZNF77	-0.240148	0.324572
IKZF4	0.510768	4.80143
HOXD3	1.12466	2.25817
ZNF98	-1.25287	10.7794
THAP2	0.138228	0.2314
CBFB	-0.548944	16.4375
FOXN3	-0.00991137	0.0184246
ZNF747	0.31247	0.353257
AHR	-0.457698	13.6885
ZNF609	0.0958665	0.360331
ZNF829	-0.566308	5.42553
MYBL1	-1.92213	50.3344
ZNF576	-0.37281	1.65278
ZNF670	-0.581644	1.92947
ZGLP1	0.127166	0.109206
SMARCE1	0.247434	4.8949
TFCP2L1	-0.451631	0.11904
PROX2	1.61538	2.06858
ZNF213	0.398289	3.48622
ZNF200	-0.259456	2.41791
PIAS4	-0.091368	0.310272
MECP2	-0.0402482	0.13626
ZNF575	0.399168	0.960415
SMARCAL1	0.113083	0.457417
SP6	0.472227	0.20103
SPDEF	2.1513	0.694723
ZNF439	0.345918	0.999208
ZNF222	0.0980162	0.12738
ZNF32	0.491791	3.26309
ARX	2.94971	1.2273
ZNF165	-0.697775	0.624238
ZNF729	-1.53303	3.98542
DMRTA1	1.00197	10.0188
ZNF518B	-0.159915	0.723342
ZNF787	-0.473983	5.30545
CPEB1	0.149778	0.261032
ZNF316	-0.178962	1.42567
ZNF66	-0.132141	0.119313
ZNF223	0.27785	0.582923
ZNF496	-0.13186	1.49572
ZNF589	-0.124354	0.598986
ZNF540	0.275506	0.237188
HMX3	-0.528122	0.217351
ZNF175	-0.0319088	0.0625705
ZNF577	0.471567	2.38608
FOXI3	0.155169	0.036072
ZNF33B	0.301856	4.16703
ZFHX2	1.07824	7.77101
PURB	-0.258744	3.20963
ZNF568	0.0756047	0.213604
ZNF728	0.0371148	0.0173909
ZNF34	0.34252	0.891093
DMBX1	0.657086	0.425317
ZBTB44	0.297075	3.30624
NFKB2	0.276151	8.38861
TULP4	0.208721	0.973215
LHX6	0.261095	0.254518
ZNF443	-0.0117191	0.0117358
GBX1	0.0680942	0.0129909
TSC22D4	0.433031	8.76979
ZNF423	2.25515	7.03202
ZNF248	0.419773	2.93212
PRDM5	-0.103446	0.121604
OLIG1	-0.165612	0.0536953
ZNF732	-0.958985	0.488518
FEZF1	1.91678	1.68851
SOX21	1.4332	0.432197
ZNF510	0.301545	1.15179
TLX2	1.09336	5.94769
ZNF555	0.205003	0.339219
ZNF554	0.70599	2.624
NFIA	0.453204	0.733104
ZNF709	-0.0421731	0.020171
ZNF674	0.141844	0.300278
MYT1L	0.270656	0.0902932
ZNF514	0.601795	7.2402
ZFP64	-0.228731	2.09149
HOXD1	-0.738701	0.441972
PRDM9	-0.531316	0.12847
IKZF3	1.8135	1.30357
HOXD4	0.421176	0.393729
ZBTB48	0.234047	1.12258
ZNF592	0.0287572	0.101739
ETV6	-0.250975	3.14778
ZIK1	-0.416106	3.66564
NFATC2	-2.16315	88.6213
NHLH1	0.754865	0.764887
PRDM4	0.0191922	0.0513586
NKX1-2	-0.629621	0.120643
POU3F4	1.10456	0.159605
ZNF723	-1.61318	1.52389
PITX1	-0.0400864	0.0226348
ZNF556	0.107753	0.133173
E2F5	-0.409581	3.50118
ZBTB49	-0.400006	1.76756
TAL1	-0.846967	0.204734
ARID4A	0.226025	1.28692
AEBP2	-0.0817983	0.524321
ZFP82	-0.582708	5.5285
ZNF283	-0.0729862	0.235354
MEIS2	0.0168385	0.0651979
ZNF639	-0.462082	5.59995
MBD3	-0.233553	1.45881
FOXP2	2.04534	10.7096
ZNF790	0.413595	1.92944
SMAD2	-0.093809	0.694117
ZNF43	-0.329449	3.61289
PROX1	-0.553462	1.45273
HOXB5	-0.226701	0.728931
ZNF845	0.0389758	0.0794397
ZNF718	-0.388528	1.01028
ZNF385B	0.212348	0.0926651
ZNF716	0.368155	0.29527
ZNF195	-0.251225	1.70603
ZNF146	-0.682456	19.2412
ZHX1	-0.0936287	0.55887
ZNF460	-0.494718	0.79585
ZNF304	-0.0690831	0.171346
ZNF14	0.0546152	0.0970946
ZNF780A	0.12274	0.390722
PRDM8	-2.16352	3.61514
PBX2	0.234188	5.31644
THAP10	-0.891741	4.4984
RLF	-0.477685	6.77259
MIER3	-0.29207	2.00928
ZNF141	-0.481306	3.65715
GZF1	-0.173166	1.01705
ETV2	-0.152284	0.0873953
TBX15	0.0581123	0.0116745
NR2E1	0.942812	0.269677
HOXA6	0.12515	0.13761
ZNF121	-1.07427	38.1295
GTF2I	0.299791	1.71047
ZNF595	-0.303281	1.68453
MIER1	0.0649914	0.385437
ZSCAN12	-0.0577728	0.0633388
AFF4	-0.0402427	0.0595955
ZNF260	0.0550577	0.166413
GFI1B	0.807413	0.508705
ZNF781	0.128041	0.24542
ZNF281	0.0525124	0.236871
ZNF317	-0.311286	3.02909
GATA1	0.490293	0.186605
EVX1	-0.272626	0.042883
KLF4	-1.36657	26.705
ZNF692	-0.0359136	0.119029
ZNF418	0.128657	0.198215
ZNF669	-0.284597	1.05157
ZNF727	-0.0124471	0.00585458
ZNF565	-0.203522	0.300788
ZNF207	-0.188908	4.09335
GRHL3	-0.160021	0.0838643
ZNF211	0.359937	3.79982
PAX6	0.187356	0.174373
TBR1	0.0819871	0.0256952
ZNF823	-0.00415872	0.00397615
ZNF883	0.146027	0.376833
ZNF396	1.27648	3.17814
ZNF813	0.140925	0.316543
ZNF530	-1.24574	17.7719
ZNF41	-0.384406	2.10138
ARNT	0.576138	9.04127
ZNF280A	-0.82835	0.698749
ZNF737	0.387449	1.70955
ZNF182	0.299775	1.60594
NKX2-1	0.179304	0.0858139
ZNF625	0.463589	0.485558
ZNF814	0.0704146	0.214542
ZBTB3	0.38464	1.43457
ZNF704	-1.24318	3.1287
ZNF324	-0.0413606	0.126157
E2F6	-0.647391	14.6082
ZNF620	0.734296	0.926424
BHLHA15	0.5021	0.172721
THAP3	-0.0758869	0.176528
ZNF578	0.581377	1.02282
ZNF676	0.245169	0.447675
ASCL1	2.16312	0.590994
SOX8	-1.68454	0.324572
ZNF800	-0.061875	0.199948
TCF15	-3.72201	1.58055
ZBTB8A	-0.0949823	0.171346
NEUROD6	0.287876	0.0875114
HOXB7	0.0127413	0.0208676
HOXA7	0.132615	0.0318731
ZNF76	0.648711	12.6397
NR5A2	2.02257	9.8374
NKX2-5	-1.20494	17.44
ZNF772	0.243072	1.58113
SIM2	0.480603	0.418271
POU5F2	0.8872	1.03084
VEZF1	-0.226642	2.91586
MYRFL	2.9282	0.962697
HSFX1	1.81991	1.22447
ZNF174	-0.035009	0.0914112
ZBTB6	-0.267171	1.86129
GLI4	0.635264	9.30484
ZNF837	0.833473	4.31514
SNAI3	0.844619	0.467818
XPA	0.350443	2.40578
ZNF81	0.251243	0.244857
RREB1	-0.249554	1.23284
ZNF653	-0.0315997	0.0513586
ZNF16	0.0986529	0.19059
FOXN1	2.62617	2.63326
FOXJ2	-0.234546	1.50581
ZNF782	0.257708	0.832208
NFATC3	-0.0913078	0.28002
ZNF157	1.02274	0.68012
TSHZ3	-0.275415	0.118024
SIX2	-0.284331	0.0756234
EBF2	-2.38457	1.47076
ZNF623	0.0291759	0.0910141
ZNF750	-0.706825	0.387862
ZNF416	0.134049	0.28567
TCF7	0.470879	1.61243
ZNF454	1.01961	1.84998
HOXC4	0.285555	2.57464
ZNF79	0.253625	0.833334
ZNF658	0.258025	0.962529
POU2F3	-0.0717513	0.0321716
CASZ1	0.384882	0.768634
GMEB2	-0.294537	3.3478
ZNF746	-0.164575	1.18329
NKX2-4	-0.711181	2.13061
ZNF519	-0.984348	5.52403
ZNF599	0.252737	0.796125
ZNF835	0.506016	0.627023
ZNF724	-1.27751	10.6389
YY2	-0.582125	2.64216
ZNF300	0.0566111	0.189533
ZNF784	0.174161	0.410135
RBAK	-0.0289843	0.0881071
XBP1	-0.698537	28.6942
TBX10	-1.16731	6.54132
TCF7L1	0.46528	1.21957
MSX1	-1.18772	21.1526
ZBTB7A	0.0175015	0.0495226
NCOR2	0.0263325	0.0768297
ZNF615	0.172514	0.448869
MNT	0.153966	1.03011
CREBZF	0.124805	0.817008
ZNF69	0.384333	2.02074
SETDB1	0.125625	1.20851
ZNF740	0.170204	2.22143
ZBTB34	-0.184309	0.667408
ZNF550	-0.117072	0.409017
ZNF257	-0.915125	6.91568
BACH1	-0.352364	1.88445
CREB1	0.066967	0.218533
NFE2	2.66301	71.5009
ATMIN	0.0104809	0.031291
ZNF45	-0.372807	3.3553
MECOM	1.07941	13.5803
ZNF774	0.658039	3.16048
ZNF287	0.137649	0.352835
ZFPM1	0.0260745	0.0282232
ZNF668	-0.48349	4.29079
POU5F1B	-2.03021	1.04184
HOXD8	0.356588	1.17292
ZNF579	0.397742	3.13606
ZNF644	0.0558869	0.171456
MYEF2	0.499294	4.16724
ZFP42	-0.274716	1.53877
ZNF20	-0.360061	0.53023
ZNF410	-0.20139	0.524946
ZNF485	-0.843221	4.82394
ZBTB22	0.332145	2.60876
ARID3B	0.351566	1.70424
NR5A1	1.16103	0.402289
IRF4	1.36349	0.63793
ZNF770	-0.519238	2.41771
CARHSP1	0.101756	0.521928
DLX2	-0.699404	9.46086
ZBTB41	0.219616	0.937953
ZNF726	-1.15213	7.78159
SNAPC4	-0.338405	3.67651
FOXR2	-0.259906	0.648447
ZNF487	-0.326572	0.293208
NFIC	0.091728	1.01348
ZNF764	-0.00111553	2.64352e-07
ZNF282	0.0476495	0.2502
ZNF777	-0.257908	1.96014
ZMIZ2	0.518574	14.0574
TBX6	1.48147	6.44513
ZNF793	0.187203	0.595679
ADNP	-0.0903938	0.452958
EMX1	-0.10135	0.0180837
ZIC5	-0.981038	0.766858
ZKSCAN5	0.0725545	0.360417
ZNF502	-0.379946	0.213951
TCF3	-0.340271	3.51388
HOXC9	0.361832	1.20713
ZNF852	0.227769	0.385291
ZFP37	0.0920848	0.18502
ZBTB24	-0.0355968	0.073811
FOXO4	1.2642	51.8939
ZNF791	0.0161946	0.0581366
SRF	-0.393997	6.15878
POU5F1	-0.70952	0.414065
ZNF490	0.586885	2.76875
NHLH2	0.836381	0.851988
ZNF22	-0.291193	2.57859
ZNF581	0.682629	8.83075
FOXD4L1	0.448907	0.183042
THAP8	-0.249839	0.601765
ARID1B	0.146138	1.06431
ZNF486	-0.290326	1.94435
ZNF713	0.368155	0.932818
ZBED3	0.593226	6.9169
RFX3	0.571621	6.84467
GSC	0.031446	0.0181197
ZNF57	-0.661467	1.58738
HOXA10	0.0705521	0.17102
ATF4	-0.365657	6.47782
ZNF691	-0.000266986	0
ZSCAN29	0.138035	0.709576
ZKSCAN3	0.865713	5.131
ZNF473	-0.710556	11.6637
ZSCAN32	0.175254	0.353847
ESRRB	0.616276	0.7165
MZF1	0.246619	2.80764
ZNF792	-0.373403	0.956614
LRRFIP2	-0.420751	14.3971
MBD4	0.221413	2.19959
LMX1B	-0.0997209	0.0370253
ELF4	0.483174	4.07941
BORCS8-MEF2B	0.170767	0.172654
ZNF135	2.62607	0.932132
BATF3	-0.852656	0.909821
ELF5	2.03483	0.550865
ZNF696	-0.261227	1.47667
PHTF1	-0.0311164	0.132783
NR2E3	-1.36773	0.886847
MESP2	0.124138	0.0373311
SMAD4	-0.0585429	0.331687
REST	0.161712	2.21399
ZBTB14	-0.118942	0.345379
DMRT1	1.71745	0.506496
HESX1	-0.261292	0.149586
ZNF559	0.107616	0.426175
SMAD3	-0.415311	12.3244
HOXB9	-1.13204	18.2839
ZMIZ1	0.363233	1.53701
NEUROG2	-0.425777	0.318208
ZNF215	-1.1874	9.70247
L3MBTL3	0.173794	0.530612
FOXD4L4	0.724959	0.76683
ZNF142	-0.19525	0.65428
HSF1	-0.316889	5.87231
ZBTB43	-0.277207	3.02558
BCL11B	0.00382762	0
ZNF684	-0.602347	2.1763
ZNF286B	-0.19532	0.460101
ZNF544	-0.403273	5.66063
ZNF821	0.468139	1.38455
HOXD11	0.842029	0.416989
DLX1	-1.01588	39.1412
ZNF24	-0.204932	1.44251
AFF2	2.77589	1.93569
TAL2	1.61622	0.686968
ZNF177	0.591981	0.27363
ZNF621	0.0378517	0.0941396
SOX18	1.12958	9.0567
PEG3	0.380808	0.429989
ZNF672	-0.268034	3.91152
TBX18	-0.145908	0.485558
GABPB2	0.399943	3.69311
ZNF398	0.0565188	0.165236
EOMES	2.26847	10.5954
TBX20	-0.537275	0.619357
MAFA	0.678079	0.400942
ZNF85	-0.733588	9.99044
ZNF878	-1.10711	1.55155
TSC22D1	0.894259	76.9667
MEF2D	-0.362021	5.66964
ZNF205	0.337794	1.75368
ZNF622	-0.18165	1.49997
ZNF408	-0.0404406	0.0970946
ZNF501	0.578822	0.655052
ZNF480	-0.0783378	0.222998
CEBPB	-0.291129	3.04411
HELT	1.38314	1.28279
ZNF2	-0.0559241	0.0835984
ZNF446	0.497708	6.03695
HOXC6	0.385948	5.27376
ZNF717	0.214273	1.30769
SMARCC2	0.199629	1.20896
MYC	-2.51136	37.5456
SPI1	0.912198	0.5251
L3MBTL1	0.576983	6.06723
OVOL2	2.24441	5.93471
ZNF628	-0.256138	0.966185
MEF2B	0.710273	1.20614
RFX4	1.29777	0.700975
BARHL1	0.14601	0.0243394
ZNF254	0.16694	1.019
ZFP30	-0.109781	0.19095
NCOR1	0.00109412	0.00221707
ZNF114	1.51426	3.86463
SP9	-0.633359	0.192911
TADA2B	-0.195128	1.7542
[truncated: 24,406 more rows]

## Sheet: KO11 DT7vsDMSO
Gene Symbol	log2 fold change	neg log10 adjusted P
RPS6KA6	0.344507	#VALUE!
RPS6KA1	-0.975964	54.7404
PRKCD	-0.860682	41.0531
RPS6KA5	-1.41943	25.7482
RPS6KL1	-1.62353	21.7302
RPS6KA3	-0.862813	19.5258
DMPK	0.727394	19.2006
PKN3	-0.809562	15.9935
RPS6KC1	0.625259	13.4487
CIT	-0.756085	11.6583
PRKG1	3.04599	10.253
STK32B	-0.669256	9.9538
GRK5	-0.605591	9.90126
GRK6	-0.425373	8.99431
MAST4	0.860033	8.78668
PRKACA	-0.431222	8.57236
SGK1	0.240016	6.05845
PKN1	-0.333929	5.91487
AKT3	-0.417612	5.17082
AKT1	0.227177	5.05896
PKN2	-0.315888	4.07535
AKT2	0.164965	4.00501
RPS6KB2	-0.373632	3.43775
MAST2	0.276033	3.12134
PRKCI	-0.315443	2.66635
ROCK2	-0.304127	2.64091
SGK3	-0.757574	2.57745
PRKX	0.277437	2.53122
CDC42BPA	-0.311447	2.23318
ROCK1	-0.202458	2.09138
CDC42BPB	0.29395	1.9279
PRKCE	0.282304	1.75484
RPS6KA2	-0.622507	1.6822
GRK2	-0.137379	1.51244
STK32A	0.807187	1.48954
PRKG2	3.24208	1.43435
STK38L	0.181569	1.41371
MASTL	0.196535	1.1392
STK38	0.136398	1.03475
GRK3	0.407615	1.01869
STK32C	-0.274815	0.980478
PRKCZ	-0.15965	0.845212
LATS1	-0.224164	0.787112
RPS6KA4	0.0875945	0.656399
MAST3	0.123363	0.64926
PRKCA	0.125918	0.42406
SGK2	0.774961	0.400324
RPS6KB1	-0.0753641	0.281077
PRKCQ	-0.11292	0.241907
PRKCB	-0.460678	0.154149
GRK4	0.0851104	0.143268
MAST1	0.178147	0.140914
PRKCH	-0.0402826	0.117847
CDC42BPG	0.0831973	0.102693
RSKR	0.0582851	0.0967869
PRKACB	0.0402584	0.0922627
PRKCG	0.153391	0.0524495
LATS2	-0.0278285	0.043278
PDPK1	-0.0198662	0.0424448
CERT1	1.6557	79.5627
PDK4	-1.51368	46.395
TRIM28	-0.769871	36.0787
BRD4	-0.3566	14.7399
BAZ1A	0.425199	14.0854
ALPK2	0.60796	10.6614
TRIM24	-0.615166	9.11437
TRPM6	1.78697	6.60283
RIOK1	-0.443522	6.07709
BCR	-0.391802	6.01966
ADCK2	-0.483506	5.8871
PRKDC	-0.61961	5.23496
RIOK3	0.256898	5.17434
BAZ1B	-0.22985	3.94849
ABR	0.193466	2.48765
COQ8B	0.202443	2.37836
EEF2K	0.230297	2.3413
TRIM33	-0.190316	2.11666
PDK1	0.223427	2.09386
ALPK3	0.647184	2.01499
RIOK2	-0.224863	1.74235
STK19	0.330154	1.6866
ADCK5	0.333833	1.25911
COQ8A	0.165657	0.974606
BRD2	-0.0830209	0.856263
PDK3	-0.192979	0.813998
BRD3	0.105194	0.531265
BLVRA	0.142487	0.497542
ALPK1	0.112714	0.465381
SMG1	0.221044	0.451209
ATR	0.123716	0.357584
MTOR	0.0885255	0.327496
TRPM7	-0.0699439	0.24552
GTF2F1	-0.038733	0.197066
BCKDK	0.0463858	0.1893
TAF1	0.0525035	0.163909
TRRAP	-0.103511	0.155295
TRIM66	0.0670882	0.154149
FASTK	-0.0444077	0.130608
ATM	-0.0645178	0.123018
PDK2	0.0427974	0.104859
ADCK1	-0.0247348	0.0359408
TSSK1B	1.30626	#VALUE!
CAMK4	-1.89143	115.73
MYLK	1.4356	57.427
TRIB2	-1.3791	47.4213
CHEK1	-0.959309	43.9057
DCLK2	1.50612	36.541
MAPKAPK3	-0.85784	35.2916
PRKD2	0.700066	33.7821
PIM3	-0.835539	29.7763
NUAK1	1.0171	24.4889
PSKH1	0.75448	23.7456
TRIO	1.3066	22.8681
SPEG	0.762336	17.3501
BRSK1	0.780214	16.308
DAPK3	0.666813	14.4838
NIM1K	1.79588	14.2309
TRIB3	-0.567671	12.7901
NUAK2	1.02893	12.7761
TRIB1	-0.601495	10.5623
MKNK2	-0.419129	10.545
MELK	-0.513907	10.2821
PNCK	1.58804	10.095
DCLK1	-1.24722	9.18709
STK17A	-0.326299	8.11131
MARK4	0.355108	6.4085
PIM1	0.700652	6.07499
SIK2	-0.525144	5.78489
CAMK1D	5.63243	4.66444
KALRN	0.601422	3.78506
OBSCN	0.40791	3.37744
STK17B	-0.504771	3.2265
PRKAA1	-0.37387	3.11919
MARK3	0.172213	3.01552
PRKD3	0.342183	2.66042
BRSK2	0.580533	2.01941
PASK	-0.333171	1.91056
TSSK6	0.510939	1.89709
CAMK2D	0.187966	1.58511
PHKG1	-0.549875	1.3493
MARK1	0.258508	1.31295
SIK3	0.197452	1.19591
DAPK2	0.620564	0.895591
TTN	2.08866	0.830714
MKNK1	-0.118873	0.711011
MYLK4	0.692155	0.660761
TSSK3	0.378141	0.614157
DAPK1	-0.247941	0.611147
DCLK3	2.78383	0.594501
STK11	0.114395	0.560021
PRKD1	0.131387	0.484541
CASK	0.0832422	0.460637
PRKAA2	0.128452	0.432779
CAMK1G	-1.53004	0.262656
SNRK	-0.0689139	0.242664
MYLK2	0.362716	0.190931
CHEK2	-0.087288	0.177946
MARK2	0.0316695	0.139686
MYLK3	-0.223431	0.139591
MAPKAPK2	0.0235096	0.118138
MAPKAPK5	0.0346305	0.108511
TSSK4	0.0916591	0.103769
PHKG2	-0.0337474	0.0844129
CAMKV	-0.3421	0.0827959
STK40	0.0154988	0.070347
CAMK2G	-0.0212978	0.0589134
CAMK2B	0.100279	0.0539732
CAMK1	0.0542363	0.0537506
PIM2	-0.0134729	0.0368183
CAMK2A	0.000252362	0
VRK1	-0.675413	13.0479
CSNK1D	0.247916	7.60324
CSNK1A1	0.301898	7.39484
CSNK1E	-0.152989	2.14319
VRK2	-0.216979	1.4101
CSNK1G1	0.184778	0.874833
CSNK1G3	-0.117536	0.732693
VRK3	0.0961352	0.407325
TTBK2	0.0937274	0.301762
CSNK1G2	-0.0256911	0.0753946
TTBK1	0.344901	0.0637262
CDK18	1.92016	81.3473
CDK2	-0.980385	77.3473
CDK1	-0.516919	14.6606
CSNK2A2	-0.384394	13.2073
CDK6	-0.824017	12.6181
SRPK1	-0.473877	12.4057
CDKL5	1.23829	11.7414
CDK14	-0.580616	11.4653
MAPK3	-0.494534	10.7301
CSNK2A1	-0.284615	9.79432
MAPK6	-0.393943	6.73568
GSK3B	-0.386494	5.75721
MAPK9	-0.331152	5.6874
MAPK10	1.73438	5.1151
MAPK7	0.47922	5.02192
HIPK3	0.491162	5.00162
HIPK2	-0.602696	4.37187
CLK3	0.253979	4.35069
CLK2	-0.228343	4.32558
PRPF4B	-0.227848	3.7627
CDK8	-0.384477	3.52204
MAPK11	0.452554	3.38723
CDK4	-0.232814	3.03357
CDK20	0.402226	2.62313
CDK7	-0.268313	2.47298
CDKL4	4.04908	2.12031
MAPK1	-0.252273	2.05574
NLK	-0.209575	1.98099
HIPK1	-0.333975	1.90701
CDK15	3.42234	1.69907
CLK1	-0.202029	1.66744
CDK19	0.286005	1.46318
DYRK1A	0.1736	1.29775
MAPK15	1.32266	1.20802
MAPK8	-0.190701	1.19862
CILK1	-0.227204	0.995433
DYRK4	0.222628	0.879645
CDK17	0.17781	0.856461
DYRK1B	0.140879	0.84266
CDK3	-0.481796	0.63656
CDK11A	0.178261	0.544555
CLK4	0.143158	0.536856
CDK9	0.065737	0.514027
MOK	-0.119601	0.513731
CDK11B	0.127384	0.508714
MAK	0.392285	0.42895
MAPK13	-0.252278	0.39517
GSK3A	-0.058967	0.376789
CDK16	0.0433673	0.267864
CDKL3	0.254074	0.257035
CDKL2	1.34208	0.255149
CDK10	-0.0759873	0.230055
DYRK3	-0.0960766	0.225581
MAPK12	0.0442215	0.161725
CDK12	0.0592601	0.142788
SRPK3	0.0741481	0.14259
CDKL1	0.0791149	0.0744641
CDK13	-0.0243371	0.0666817
MAPK4	0.0775807	0.0441851
SRPK2	0.0100849	0.0441079
CDK5	0.0165866	0.0352016
MAPK14	0.0119042	0.0331329
HIPK4	0.0823496	0.0146436
DYRK2	-0.0022128	0.00385469
NME2	-0.403337	5.49948
GASK1A	-3.12838	#VALUE!
GNE	-2.17385	360.011
CMPK2	5.81618	297.834
GASK1B	3.01168	100.313
TOP1	-0.842351	94.9341
PFKFB4	0.819183	74.9622
ADPGK	0.851153	60.7974
PRPS2	-0.898908	58.9179
CERKL	1.29168	43.9857
TK1	-1.05573	42.1985
CKB	1.20375	39.4786
PIK3CD	-0.920064	28.1955
PI4K2B	0.851369	24.7162
TBRG4	-0.512168	23.9563
COASY	-0.548438	23.6776
PFKL	0.530981	21.014
ETNK1	-0.633905	20.7897
AK3	0.698775	19.6498
PKM	-0.422675	17.4198
PGK1	0.406392	17.4124
PIK3C3	0.496481	16.2785
DGKD	0.58524	15.2909
DTYMK	-0.782084	13.8053
CERK	-0.595231	13.4205
MVK	-0.829748	12.9111
PAPSS2	-0.557749	12.2016
UCK2	-0.446684	11.8161
NAGK	0.5077	10.7908
RFK	-0.578534	10.6356
ADK	-0.533873	9.9302
CIITA	0.50871	9.63546
PIP5K1C	0.530696	9.49791
SEPHS1	-0.423166	8.86696
DGKI	1.93026	8.46796
AK4	0.466724	7.9669
PMVK	-0.692323	7.93539
NME1	-0.562187	7.04372
PIK3CB	-0.580638	6.96136
PIP5KL1	0.813728	6.65578
DGKG	-0.847652	6.43086
GK	-0.968198	6.24285
DCAF1	-0.406182	6.2422
NOL9	-0.474239	5.97082
PANK2	-0.290164	5.71456
N4BP2	-0.65794	5.52444
FGGY	0.934775	5.42115
PIK3C2B	0.65465	5.32911
GLYCTK	-0.629966	5.08478
IP6K2	0.280017	5.06731
DGKQ	0.402394	5.06084
XYLB	-0.584553	4.81755
FASTKD5	-0.366323	4.71983
CHKA	-0.531124	4.60975
PIK3C2G	1.76033	4.28841
NMRK1	0.907636	4.15331
NADK	0.266629	4.04994
FAM20B	-0.343906	3.84783
PIP4K2B	0.240864	3.84594
UCK1	0.323557	3.83501
KHK	-1.17444	3.71905
PFKM	-0.246171	3.65241
CHKB	0.650817	3.5707
TKFC	-0.266162	3.54112
AK1	0.476007	3.39252
PI4KB	0.164023	3.12643
DCK	-0.381262	3.03784
ITPKB	0.375562	2.98219
GK5	-0.371532	2.91428
PIP4K2C	0.268941	2.87127
PPIP5K1	-0.397841	2.82076
CMPK1	-0.180787	2.78904
GUK1	0.295209	2.61204
PANK1	-0.410738	2.57033
PFKP	0.163028	2.52459
AK6	-0.350145	2.47864
NME4	0.272284	2.46445
SPHK2	-0.277139	2.44774
FASTKD2	-0.26243	2.38756
CKMT2	0.840032	2.29308
TK2	0.24167	2.16686
ALDH18A1	0.154514	2.12224
ACAD10	0.214895	2.09805
ETNK2	-0.278652	2.05493
SGMS2	0.52291	1.84437
AK9	0.846376	1.83294
DGKE	0.660278	1.78021
TPK1	0.695433	1.77449
PIP4K2A	0.274548	1.7413
SGMS1	-0.293605	1.72639
IPPK	-0.324087	1.72036
NME3	0.310234	1.65044
IP6K1	-0.142959	1.61087
PAPSS1	-0.156808	1.59163
FJX1	-0.237138	1.51904
FAM20A	0.40242	1.49868
PIKFYVE	-0.402006	1.42647
FCSK	-0.232729	1.37225
FASTKD3	-0.227952	1.19219
IP6K3	2.00976	1.16122
PANK3	-0.202324	1.13086
CLP1	-0.183143	1.12697
NME9	0.620599	1.12152
LRGUK	0.865688	1.10862
FN3K	0.67504	1.0791
PSTK	-0.333896	1.05955
AK8	1.09514	1.05924
DCAKD	0.193616	1.00965
ITPKC	0.180542	0.993534
DGUOK	-0.181089	0.944602
AK7	0.655822	0.929661
RBKS	0.584399	0.907176
HYKK	0.435472	0.8019
IPMK	0.204639	0.793475
DGKA	0.135887	0.758988
SEPHS2	-0.0750739	0.701695
PIP5K1A	0.0590595	0.698643
PI4KA	-0.132768	0.675376
MAGI3	0.211244	0.67078
PRPS1	0.0886582	0.667974
FASTKD1	-0.180319	0.572292
PIK3C2A	0.218901	0.570042
PEAK3	0.726769	0.534315
AGK	-0.110813	0.479934
PPIP5K2	-0.100596	0.435226
ITPK1	0.0688261	0.433063
CKMT1B	-1.26272	0.415164
PFKFB3	-0.105295	0.414198
FN3KRP	0.0834741	0.368535
DGKB	0.728145	0.330422
PFKFB2	0.0934972	0.301412
PI4K2A	-0.0596037	0.299068
SHPK	0.172936	0.288992
GALK1	0.107908	0.277209
ITPKA	-0.393581	0.265296
GCK	-0.822286	0.253073
AK5	0.184407	0.193443
UCKL1	0.0445944	0.172345
NME6	0.0574175	0.166427
IDNK	-0.114885	0.163844
PIK3CA	0.0913158	0.161016
AK2	0.0212402	0.143487
DGKH	0.0638283	0.13543
GALK2	0.0460083	0.124178
HKDC1	0.0562242	0.123873
NADK2	-0.0432441	0.119244
CARD11	0.0777926	0.104915
DOLK	0.0356567	0.0935942
PNKP	-0.0277561	0.0892945
HK1	-0.0175115	0.0827074
SELENOO	0.0258043	0.0675188
HK2	0.0231652	0.0622099
PDXK	-0.0172537	0.0541302
DGKZ	-0.0109672	0.0462116
NME7	-0.0145083	0.0404264
CSNK2A3	0.0732332	0.0350977
ACAD11	0.0342396	0.030885
FAM20C	-0.00604108	0.0195816
PANK4	-0.00682449	0.0146943
SPHK1	-0.00543971	0.0123932
CKM	0.00316273	0
SBK2	2.7912	#VALUE!
WNK4	-1.99592	185.162
EIF2AK2	2.14468	135.581
PLK1	-1.22058	121.148
AURKA	-1.00585	79.2376
PBK	-1.20332	57.8889
PRAG1	1.51796	32.9652
ULK1	0.70124	32.1443
AURKB	-0.955837	28.3386
RNASEL	1.19642	28.184
NEK2	-0.863309	24.1156
BUB1	-0.839169	21.4011
TTK	-0.836276	20.1532
NRBP2	0.986884	17.1556
PLK4	-0.896529	17.146
TLK2	0.467607	15.9041
NEK9	0.626556	15.8366
PKDCC	1.35551	15.6582
PKMYT1	-0.744249	15.2134
IKBKE	0.653418	15.2014
BUB1B	-0.635128	12.1563
TBCK	0.661917	9.84589
CAMKK2	0.523011	9.43208
IKBKB	0.44126	8.94293
PINK1	0.46248	6.88417
PEAK1	0.744741	5.61021
HASPIN	-0.837231	5.51608
PDIK1L	-0.57701	5.42787
PLK3	-0.615202	4.89513
NRBP1	0.236859	4.88759
EIF2AK4	0.248173	4.07629
TBK1	0.277256	3.97023
NEK6	0.395023	3.44525
NEK4	-0.343187	3.43172
TLK1	-0.393067	2.94271
PLK2	0.147086	2.93974
WEE1	-0.330778	2.68523
PXK	0.278434	2.60229
STK36	0.25728	2.34235
NEK3	1.48714	2.27997
STK35	-0.278855	2.264
GAK	-0.167433	2.23211
WNK2	-1.89984	2.21109
TP53RK	0.217916	2.03655
ULK3	0.183882	1.93368
CDC7	-0.268969	1.90955
NEK11	0.643181	1.56922
NEK5	0.982327	1.01371
ULK2	0.360439	0.978759
CHUK	-0.165965	0.951496
SCYL1	-0.096106	0.800914
NEK8	0.258664	0.778314
DSTYK	0.118723	0.643192
SCYL3	0.139534	0.63374
NEK1	-0.128001	0.583252
EIF2AK1	0.0734042	0.521183
WNK1	-0.220227	0.520958
WNK3	-0.71482	0.510244
NEK7	-0.0827503	0.496238
EIF2AK3	0.146264	0.495929
NEK10	0.335211	0.472166
ERN1	0.163283	0.460637
PIK3R4	-0.131646	0.413495
STKLD1	0.240616	0.395851
SCYL2	-0.0975968	0.393577
STK16	0.114379	0.354723
STK31	0.254038	0.273697
BMP2K	0.11548	0.217153
UHMK1	0.0896491	0.189686
SBK1	-0.269618	0.145764
AAK1	0.0217177	0.0913095
CAMKK1	-0.0395024	0.0694745
POMK	0.0514395	0.0641758
PAN3	-0.0178951	0.0525949
ULK4	0.0278714	0.0518332
AURKC	0.145678	0.0441732
TEX14	-0.0489599	0.027332
NPR2	0.872941	18.5487
NPR1	-0.820164	0.416346
STK10	-0.864108	64.5626
MAP4K4	-0.463157	21.4011
SLK	-0.611136	14.5846
STK24	-0.636757	13.1615
PAK4	-0.471889	12.6592
PAK3	-1.68659	11.4752
MAP4K3	0.523798	9.53115
MAP2K6	-0.871452	8.71388
MAP3K5	-0.876201	8.08511
MAP2K3	-0.379201	7.67556
MAP3K8	1.54604	7.02667
STRADB	-0.528571	6.4604
MAP2K7	-0.308004	5.24389
PAK6	-1.9707	4.94884
STK3	-0.403285	4.75451
MINK1	0.320563	4.45097
STK39	-0.573216	3.97539
MYO3B	4.34808	3.54537
TAOK2	0.217114	3.13202
STK26	-0.36655	2.98115
MAP4K2	-0.220479	2.72269
MAP2K2	-0.316402	2.64876
TAOK3	0.203555	1.80567
STRADA	0.235406	1.72904
MAP3K6	-0.210967	1.41306
MAP3K3	-0.176244	1.20078
MAP2K5	-0.164464	0.981458
TNIK	0.268186	0.957812
MAP2K4	0.138974	0.816152
PAK1	-0.109524	0.732251
PAK2	-0.124547	0.619295
OXSR1	0.0776754	0.512375
MAP3K4	0.0914965	0.464514
MAP4K1	-0.41916	0.348287
MAP3K15	-0.41246	0.268605
MAP3K2	0.0607981	0.266415
MAP3K1	-0.08942	0.228958
MAP4K5	0.0683538	0.20253
STK25	-0.0431436	0.191799
STK4	0.0498993	0.150446
MAP3K14	0.0460262	0.134502
TAOK1	-0.0415351	0.0584459
MAP2K1	0.0131816	0.0549349
ROS1	3.60985	159.907
NTRK2	2.28876	71.3377
EPHA5	3.77848	50.8659
ERBB2	0.633358	39.5521
ERBB3	-0.652523	38.2604
EGFR	-1.46119	37.6503
DDR1	0.657342	32.9624
TEK	2.1788	32.3508
JAK2	1.23019	30.7237
MERTK	2.39603	24.8561
KDR	-3.33365	20.4056
ROR1	-1.53529	20.3469
FGFR4	0.888183	18.8719
FLT1	-1.8315	15.8007
PDGFRA	-1.86022	15.1056
LMTK2	-0.657118	9.97794
TYRO3	-0.500023	8.45249
DDR2	0.560508	8.20076
TNK1	0.802801	7.6897
ALK	1.34459	7.5867
EPHA4	-0.812758	7.20139
EPHB4	-0.395367	7.03089
ABL1	0.451494	5.99855
EPHA2	0.239338	5.82977
PTK2B	0.987123	5.61451
AXL	0.270362	5.25828
ROR2	1.87668	5.21771
TXK	-1.36376	5.01482
NTRK1	-2.28084	4.74123
SRMS	1.65409	4.58388
FGFR3	-0.530311	4.38534
BMX	-4.7544	4.08519
PTK7	0.244218	3.2533
ABL2	0.28725	2.95889
CSF1R	1.00671	2.62412
MET	-0.316638	2.4802
IGF1R	-0.264105	2.44963
FRK	1.37462	2.34504
CSK	-0.19019	2.34154
YES1	-0.276707	2.1862
EPHA6	2.0232	2.15371
FER	-0.369875	2.14689
FES	-2.82134	2.02392
RYK	-0.174507	2.01839
LTK	1.16122	1.88821
EPHB1	0.453303	1.88387
PDGFRB	0.319931	1.70418
ERBB4	1.64257	1.67166
LMTK3	0.922159	1.55911
TYK2	0.122044	1.51337
RET	3.31761	1.45808
FGFR1	-0.187445	1.36856
TNK2	-0.172224	1.27218
EPHA1	1.01776	1.13568
FYN	-0.168197	1.10583
MST1R	-0.48537	0.987453
EPHB2	0.170965	0.952389
AATK	0.431336	0.929732
PTK2	-0.129746	0.880388
KIT	2.78708	0.800794
INSRR	1.95503	0.783045
FGFR2	0.964224	0.77038
SRC	0.0902685	0.738246
LCK	-1.30864	0.729494
JAK3	0.431099	0.717495
PTK6	0.456542	0.640022
TIE1	-0.412709	0.630706
EPHA3	0.173605	0.595483
INSR	0.137133	0.524768
TEC	-0.265537	0.474282
NTRK3	-1.87997	0.468437
JAK1	0.173811	0.436755
EPHB3	-0.0857279	0.314757
STYK1	0.284959	0.278274
LYN	0.0744334	0.211694
EPHB6	0.673801	0.179789
BLK	-0.394171	0.10096
EPHA7	0.0337372	0.0598525
MUSK	0.322021	0.0458122
FGR	-0.231879	0.0362025
SYK	0	0
AMHR2	0	#VALUE!
IRAK1	-0.394239	31.8784
KSR1	1.33464	28.7591
MAP3K9	-1.27867	27.516
MAP3K10	0.675301	17.6907
IRAK4	0.70436	11.1838
RIPK4	0.557551	10.4056
MLKL	0.528145	9.92876
RIPK1	0.477025	8.72681
ACVR2B	-0.640473	7.05611
ACVR1B	0.435599	4.78247
RIPK2	-0.344014	4.04461
TESK2	-0.547685	3.66265
LIMK2	0.360389	3.52122
BMPR2	0.369076	3.36027
ACVRL1	1.83015	3.32913
LIMK1	0.24115	3.13766
TESK1	0.414455	2.95198
ANKK1	2.34718	2.75821
MAP3K21	-0.414236	2.20213
ACVR2A	0.3182	1.6132
MAP3K11	0.115856	1.26487
LRRK1	0.270249	1.18201
ACVR1	0.194575	1.14116
BMPR1A	0.166783	1.00965
MAP3K13	-0.212183	0.88681
MAP3K12	0.111528	0.882535
KSR2	-0.420806	0.871858
BRAF	0.169717	0.803039
TGFBR2	-0.155445	0.692174
TGFBR1	-0.145099	0.681095
LRRK2	0.191345	0.34623
ARAF	0.0605236	0.32659
ILK	-0.0577895	0.206141
BMPR1B	0.168856	0.199628
ACVR1C	-0.398069	0.148552
IRAK2	-0.0616233	0.128121
MAP3K7	-0.0145416	0.0478624
MAP3K20	-0.0123181	0.0334531
RAF1	0.00621592	0.0297147
HSPB8	1.50239	48.6386
TULP2	-2.06039	#VALUE!
PRDM16	2.79208	#VALUE!
DBX2	0	#VALUE!
ETV4	-3.60262	361.011
JUN	3.88949	359.011
NPAS2	-3.40604	357.011
HMGA1	-2.90091	350.011
STAT2	3.17117	338.011
SP100	2.3497	325.011
PARP12	2.43952	311.011
ZNFX1	2.48846	309.011
STAT1	3.52038	308.011
PLSCR1	3.14238	300.011
MAF	2.00698	255.663
SREBF1	-1.27725	222.38
ATF3	3.35802	213.088
HMGA2	-2.03831	209.951
ZNF503	2.23453	196.489
FOXD3	2.67407	194.041
SOX4	2.08578	175.266
MEF2C	2.69734	172.015
ID3	1.69339	141.155
SSRP1	-0.896639	139.938
NFIB	-2.21436	137.363
MSC	2.48386	127.898
SP110	2.7097	123.591
IRF7	3.41483	122.559
HIVEP3	-2.27011	117.389
SNAI1	1.81518	116.351
TFAP2C	-1.55262	112.544
HMGB2	-1.28713	110.235
NFIL3	1.82985	109.557
ETV5	-2.01569	109.286
RBCK1	0.962934	106.38
MAFK	1.44771	104.607
BATF2	3.01418	95.7657
PPARG	-1.24426	94.3105
ARNT2	-2.33698	92.1414
VDR	-1.66884	90.9971
LEF1	-2.73663	87.9115
SAMD11	1.81408	86.8767
STAT6	0.981711	85.653
IRF1	1.65807	85.6317
HMGB3	-1.24371	82.8448
ZNF536	2.92307	80.5921
PKNOX2	1.94702	80.5399
TCF4	1.31542	75.7591
SFPQ	-0.579339	72.2308
BLZF1	1.19375	71.9938
RUNX2	2.06098	71.971
MEOX2	-0.887332	71.1324
ETV1	-1.5071	68.8441
KLF2	2.51436	66.5633
SNAI2	3.09602	66.0655
MYBL2	-1.03538	65.2587
KLF10	1.12229	65.0364
TFAP2A	1.16483	63.5096
STAT3	0.777069	62.6639
HMGB1	-0.945862	59.2818
TP53	0.852099	58.6954
RXRA	1.01575	57.4512
MITF	1.20871	57.0684
TBX2	-1.71135	56.1877
JUNB	1.11487	55.3837
PRRX1	-1.5197	54.2767
ZNF608	1.61432	51.9111
ID2	2.02637	51.3773
YBX1	-0.78542	48.339
ZEB2	1.48617	46.7745
KLF7	1.4669	46.7164
ETS2	1.33763	44.7469
TSC22D2	0.762629	44.2293
HES4	3.8185	43.4356
KHSRP	-0.630184	42.971
KLF6	0.876712	42.8349
TEAD2	1.13645	42.4173
IRF9	2.11194	42.1496
TEAD4	-1.25533	41.4332
THRB	-1.64104	41.2057
SHOX2	1.31795	40.3214
ZNF827	0.803782	39.7259
SREBF2	-0.902713	39.2794
ZNF528	1.21605	38.3178
ARID5B	1.07414	36.9051
FOXC1	0.9529	36.8505
ELK3	-1.125	36.6148
FOXM1	-0.773403	36.2649
ZFP36L2	-0.765793	34.5444
RUNX1	0.753033	33.6431
EGR3	-3.05627	33.0605
NFATC4	1.1993	32.8397
TCF7L2	-0.727245	32.5095
MEIS1	1.49863	32.3784
FOSL2	1.13023	32.2096
NR2F1	1.04701	32.1194
ATOH8	1.0376	31.6915
PRDM1	1.55905	31.0545
SP140L	1.07644	29.7239
ZNF513	0.719672	29.6926
ELF1	1.17494	29.6492
FOS	1.02684	29.5848
TOX2	-2.05549	29.3236
NR3C1	0.856521	29.2245
ETS1	1.26416	29.1443
DMRT2	-2.23801	28.8731
CREB5	1.46037	28.5166
MXD4	0.803169	28.1747
HHEX	-1.6489	28.1571
TSHZ2	1.28559	27.5257
SETBP1	1.27478	26.8567
ATF6B	0.59392	26.7998
ZNF83	0.747345	26.558
ZFP36L1	0.455979	26.5318
JDP2	1.44062	26.5165
YBX3	-0.555443	25.6244
HOXA3	-1.41207	25.4304
GATA6	1.85804	24.372
BHLHE41	1.54778	24.3181
HOXB2	-0.889762	24.251
TFB1M	-1.22476	24.2046
NR4A1	-0.79315	23.9554
PBX3	-0.91593	23.7861
TFDP1	-0.445541	23.7615
EBF1	2.12389	23.4272
E2F1	-1.16715	23.3929
SATB1	1.25285	23.1199
IRF2	0.772071	23.0666
LHX1	-1.66986	22.9658
ID1	0.766832	22.6411
LYAR	-0.781134	22.1544
ZNF629	0.622609	21.679
ZNF783	0.808829	21.6575
CIZ1	-0.40349	21.6567
HLX	1.8802	21.3215
POU2F1	-0.587736	21.3197
NR1H3	-0.921528	21.2542
TSC22D3	1.34659	20.8941
NFE2L1	0.62975	20.8244
MTA2	-0.365279	20.8162
ZNF467	1.48803	20.6763
DNAJC1	1.1578	20.6213
AHRR	0.901212	20.5669
KLF11	1.24114	20.5416
E2F8	-1.95237	20.0665
EBF3	-1.1656	19.5813
ELF3	1.4508	19.4899
ZNF469	1.49215	19.1104
DLX5	4.48783	18.9734
NSD2	-0.555551	18.8385
TGIF2	0.650368	18.5175
E2F2	-1.35811	18.5076
MEIS3	0.980818	18.475
FOSL1	-0.506548	18.2559
GATAD2B	-0.530939	17.9112
LRRFIP1	-0.508196	17.8841
HSF4	1.12302	17.7417
KLF9	0.608414	17.5919
RARG	0.476271	17.5171
HOXA5	-0.794643	17.503
NFIX	0.781566	17.0784
IKZF2	1.44108	17.0484
GLIS1	2.34436	16.9602
TFAM	-0.559388	16.9299
STAT5A	0.718962	16.2965
ZNF333	0.88484	15.9257
CENPA	-0.86092	15.8586
SOX2	0.639997	15.5569
ZBTB18	-0.732472	15.4684
NR1H2	0.469067	15.0431
ZBTB7B	0.552707	15.0378
CREB3L2	-0.728347	14.868
HOXB8	-1.08514	14.6519
ZNF404	1.1678	14.624
FOXF1	1.65431	14.5284
SOX12	0.554835	14.2567
SOX9	1.04318	14.1108
SMAD1	1.26512	13.994
ZNF160	0.527721	13.5075
MLX	-0.444244	13.3886
ZBTB20	1.53801	13.3439
KLF12	-1.14415	13.3294
EN2	-1.15251	13.3289
PLAGL1	0.991229	13.3268
FOXD2	-1.34471	13.1788
RBPJL	3.45317	13.1264
ZNF773	0.997339	13.0511
CEBPG	0.586696	13.0047
SMAD9	1.48733	12.9564
CREBL2	-0.563239	12.9525
GLIS3	0.872475	12.7722
MAFF	-0.821916	12.7246
FOXK1	-0.552855	12.6161
CSDE1	-0.393452	12.5331
RAG1	2.26332	12.5302
ALX4	1.43894	12.4864
MLXIP	0.389108	12.3178
YY1	-0.34224	12.2883
ZBTB1	0.575488	12.1881
ARNTL2	0.746133	12.1555
CCDC88A	-0.417246	12.128
ZNF580	0.704798	11.9202
MXI1	0.695901	11.7247
THAP5	-0.579882	11.626
ERF	0.382385	11.6015
RBPJ	-0.353893	11.4633
HES2	-2.71586	11.4316
FOXO3	0.69052	11.419
KLF15	-3.59743	11.3535
BAZ2B	0.533913	11.279
GATAD2A	-0.415378	11.1413
CREBRF	0.679829	11.1045
SALL1	-0.684469	11.0792
BCL6	0.689079	11.0514
EGR1	0.805969	10.9514
ZNF224	0.693537	10.9059
CDC5L	-0.448868	10.6814
ARNTL	0.646799	10.6438
ZBTB47	0.707672	10.6017
PREB	-0.461176	10.5955
ARID4B	0.43802	10.5684
YEATS4	-0.650894	10.5123
ZFP41	0.770644	10.5027
EPAS1	0.991774	10.5023
CUX1	0.486199	10.4082
GTF2IRD2	1.47599	10.3416
ZNF91	0.454367	10.3187
GTF2IRD2B	0.729033	10.2723
POU6F2	2.51689	10.072
TFAP4	-0.692489	9.99669
ZNF326	-0.44022	9.84878
DACH1	1.00534	9.60519
TFAP2B	-4.94193	9.53855
NR2F2	-0.351238	9.51704
ZNF853	0.744058	9.48474
IRX3	-0.987723	9.47621
ZFX	0.524191	9.47471
NPAS3	1.82333	9.43523
ZBTB38	-0.865315	9.40068
ZSCAN18	0.943335	9.32265
CSDC2	1.46035	9.31323
GRHL1	-1.72108	9.31185
ZNF471	0.973482	9.27076
ZNF302	0.446594	9.16588
CIC	0.544169	8.95367
ZNF431	0.489763	8.88307
ZNF117	0.819131	8.86068
ZBTB25	0.599651	8.80614
ZNF511	-0.705242	8.79954
ZNF107	0.776248	8.6084
CARF	0.982479	8.38029
RORB	0.842894	8.26616
THYN1	-0.572614	8.19759
KIAA1549	-0.692064	8.16074
EBF4	2.15342	8.13769
ZNF3	0.436103	8.13619
ZSCAN31	1.16816	8.12742
ZNF320	0.479433	8.06908
PAXBP1	-0.517738	8.05517
GPBP1	0.346788	8.03448
FOXA1	-2.02247	7.97283
ZNF197	0.542365	7.9311
ZNF695	-1.00308	7.90292
SMARCC1	-0.390845	7.8777
FOSB	-1.0747	7.87184
ZNF610	2.50208	7.79965
DLX4	1.31384	7.74884
MAX	0.356699	7.73729
ZNF512B	0.347302	7.73409
SALL4	-0.955024	7.72898
DLX3	3.34592	7.67815
ZNF470	0.634607	7.67352
PBX1	0.517486	7.62425
TEAD1	-1.01971	7.56622
GLI2	-0.762907	7.55511
ZNF714	-0.527795	7.4976
HNF4G	2.21416	7.46366
RELA	0.261402	7.46109
CC2D1A	0.387922	7.41738
RARB	0.844729	7.38804
GLMP	0.327042	7.38575
PPARD	0.544839	7.36086
ZNF846	1.10476	7.29847
ZNF350	0.899967	7.21816
ZNF334	1.12668	7.20535
LIN28B	-0.782367	7.12896
HOXA1	-0.891144	7.05954
LTF	3.97548	7.02629
ZBTB21	0.561869	7.02479
ZNF600	0.748503	6.93848
CNBP	-0.278026	6.91929
SIX4	-0.558203	6.87218
GLIS2	0.579875	6.86171
ZBTB4	0.503728	6.79218
FOXF2	0.718615	6.69228
THAP12	-0.419254	6.64907
BNC1	1.3738	6.64722
ZIC1	-0.705174	6.62255
ZNF25	1.06949	6.60568
TP73	-1.3361	6.56643
ZNF266	0.384647	6.50463
ZNF587	0.331721	6.48141
MTA1	-0.257801	6.45069
HES7	-2.23286	6.44547
ZNF264	0.473571	6.43259
PKNOX1	-0.514926	6.42403
CSRNP1	0.509681	6.3905
TOX	1.75599	6.34124
RXRB	0.299152	6.32028
MIS18BP1	-0.435507	6.31498
NR1D2	0.394606	6.28077
BNC2	0.485687	6.25989
ZNF93	0.76667	6.24979
ZSCAN26	0.657682	6.23494
ZNF319	0.620358	6.19639
ZNF558	0.486263	6.1401
RORA	0.875126	6.12584
ISL1	-0.698588	6.11959
ZNF84	0.392825	6.11831
ZNF844	0.617381	6.1181
FOXO1	0.680619	6.09998
FOXC2	-0.84193	6.09781
ZNF506	0.480585	6.0779
ARID1A	-0.399909	6.0632
WT1	-0.82028	6.03762
RFX5	0.32837	6.01096
ZNF766	0.561099	5.93661
ZFP90	0.422819	5.89728
ZNF136	0.523043	5.86157
ZNF92	-0.604001	5.85975
MNX1	-1.14387	5.85029
ZNF367	-0.541153	5.84334
ZNF655	0.344892	5.84296
ZNF517	0.653973	5.84039
ZFP91	-0.401914	5.79236
JAZF1	0.66185	5.78682
DDIT3	0.637116	5.72311
RELB	0.427924	5.68381
LCORL	-0.510037	5.68381
ZNF665	1.0136	5.65755
ZNF687	0.303166	5.6464
AKNA	-0.705799	5.61617
ZHX3	-0.405699	5.60526
VAX2	1.30948	5.597
MAFB	1.369	5.58595
ZNF561	0.365861	5.55211
ZNF12	0.407518	5.54231
HOMEZ	0.865418	5.53355
ZNF664	-0.443009	5.51436
TAX1BP1	0.214594	5.51202
NKRF	-0.401745	5.50559
CAPN15	-0.304593	5.50473
TWIST1	0.679863	5.42122
HOXA4	-0.803656	5.41049
ZEB1	-0.472874	5.40948
GTF3A	-0.437859	5.39796
ZNF493	0.408666	5.35401
ATF6	0.372739	5.32213
CREB3L1	1.17018	5.31253
ZNF362	0.392653	5.27255
STAT5B	0.337052	5.25925
CREM	-0.430351	5.20458
KMT2C	0.509585	5.19787
ZNF605	0.436959	5.19762
MXD3	-0.732878	5.19443
HOXA13	0.797036	5.19304
ZNF75D	0.576756	5.19198
LHX9	0.941059	5.12865
CTCF	-0.364863	5.10201
BARX2	-3.0947	5.07982
ZNF525	0.706681	5.07166
PURA	-0.306683	5.0601
CAMTA2	0.322837	5.01102
ZNF429	0.705519	5.00306
HMGXB3	0.259257	4.99609
HOXB13	0.425899	4.97467
PITX2	0.515318	4.9168
ZNF385A	0.2486	4.86244
ZNF860	-0.769402	4.8387
THRA	0.282204	4.83254
HMGXB4	-0.330847	4.82337
TUB	0.751477	4.82068
WDHD1	-0.413526	4.81115
BHLHE40	0.308301	4.80144
NKX2-2	1.58876	4.79664
ZNF841	0.563185	4.79538
ZNF606	0.541211	4.78945
ESRRA	-0.289195	4.77782
SP8	0.923824	4.77545
ANKRD30A	0.66845	4.77112
GFI1	-1.36428	4.76901
ZNF808	0.692664	4.75096
ZNF441	0.647237	4.71889
CEBPD	0.403803	4.69302
MTF1	0.348187	4.69177
EN1	1.43862	4.68023
GCFC2	-0.365467	4.65434
TGIF1	-0.296392	4.64981
TOX4	0.286246	4.63294
PIAS2	0.278156	4.62677
ZBTB42	0.644853	4.62521
NFKB1	-0.297331	4.62042
PRDM11	0.626567	4.60399
KLF13	0.487635	4.59998
TFDP2	0.328525	4.58325
ZNF419	0.519777	4.57936
ZNF234	0.437551	4.53409
TEF	0.500279	4.51723
MKX	2.40398	4.49819
TCF12	-0.487196	4.49149
ZNF395	-0.348007	4.47078
NCOA1	0.459349	4.46128
CEBPZ	-0.214985	4.4375
ZNF682	0.552385	4.43513
PPARA	-0.533285	4.43205
USF2	-0.320247	4.42528
PRDM2	0.495432	4.42162
ZNF652	0.393624	4.39723
SP1	-0.385305	4.38382
ZNF226	0.356118	4.38203
LYL1	-1.27587	4.34703
FOXP1	0.431975	4.31469
ZNF30	-0.708419	4.30175
GON4L	0.278021	4.29042
MAZ	-0.23446	4.28101
NFXL1	-0.357612	4.26314
ZNF354A	-0.41825	4.21599
ZNF233	1.05735	4.18103
ZNF275	0.577142	4.15627
ZNF112	0.485214	4.12347
ZNF432	0.495875	4.12191
HSF2	-0.459042	4.10921
ZNF516	0.369709	4.08742
ZBTB5	0.36153	4.0718
ZNF836	0.812964	4.07047
ZNF483	-1.36139	4.05676
ZBTB32	1.09433	4.0516
RARA	0.255147	4.04091
NFYA	-0.413903	4.03907
ZNF155	0.609717	4.03299
LCOR	-0.342615	4.02984
BCLAF1	-0.301013	4.01873
ZNF133	0.407822	3.94713
ZHX2	0.523971	3.94658
TRPS1	0.396547	3.94253
AR	-0.574636	3.94219
ZBED1	0.31116	3.92521
SOX13	0.419086	3.91839
ZNF440	-0.34276	3.90571
ZNF880	0.569342	3.88976
L3MBTL4	0.782053	3.86715
ZNF337	0.645277	3.86217
NR2F6	-0.35055	3.83301
ZNF763	1.95911	3.83272
ZBTB8B	-1.44727	3.82749
MSX2	0.60149	3.82568
HOXC11	0.481602	3.75154
NFYC	-0.231538	3.71777
ZNF775	0.513676	3.68764
HMG20B	0.272218	3.66554
ZBTB12	-0.480469	3.62928
LITAF	0.225579	3.62905
ZNF675	0.422853	3.56707
ZNF771	-0.628683	3.56166
NR1D1	0.433706	3.55763
FOXD1	-0.492646	3.54543
ZNF274	0.277562	3.5428
SOX5	-0.350494	3.48225
FOXP4	-0.37021	3.47089
ZNF524	0.792182	3.45716
ZNF562	0.300579	3.45487
ZNF335	-0.249503	3.44107
ZNF250	0.56037	3.43231
ZNF44	0.470123	3.41494
ZNF888	1.50762	3.4114
TCF19	-0.315981	3.38287
TFEB	0.781994	3.37854
EHF	1.10442	3.37849
ZBTB2	-0.41041	3.37111
HDX	0.662369	3.35227
ZNF221	0.807088	3.29456
DNAJC2	-0.318093	3.27628
RXRG	-4.72271	3.27232
HIVEP1	0.555905	3.2701
NFE2L3	-0.250107	3.22289
E2F3	-0.24287	3.20686
ZNF546	0.450453	3.20347
GABPB1	-0.23438	3.18056
ZNF707	0.303877	3.18032
TWIST2	0.573407	3.16585
SOHLH2	-0.399077	3.15469
ZNF627	0.3636	3.14511
ZNF689	-0.365246	3.14497
GABPA	-0.365124	3.14481
MAF1	-0.293443	3.14435
CEBPA	-1.49631	3.13973
CENPS	-0.586657	3.12906
PAX9	0.397637	3.12675
ZBTB33	0.409662	3.11969
SMAD7	0.38499	3.09512
TERF1	-0.243175	3.08422
HEY2	-2.15965	3.08087
NFYB	-0.276381	3.07534
ZNF267	0.490472	3.05389
POU4F1	-1.21819	3.04733
TMF1	0.247713	3.03784
ARID3A	0.32645	3.03321
AHCTF1	-0.479313	3.02532
CSRNP3	1.8225	3.02532
NR2C1	-0.287746	3.02503
HBP1	0.355413	3.02036
CREB3L3	-4.68992	3.01915
ZNF594	0.425897	3.01285
KLF3	0.320613	2.95838
TBX19	0.745456	2.95213
HEY1	-0.506178	2.9471
ZFP69B	-0.718428	2.94078
USF1	0.260103	2.92888
CSRNP2	0.27065	2.90006
FOXK2	-0.182354	2.89563
ZNF230	0.588255	2.88825
HIVEP2	0.582794	2.87707
FOXO6	0.917594	2.87497
TADA2A	-0.362802	2.87455
ZNF181	0.391724	2.85736
HOXB3	-0.312151	2.84227
ESR1	2.10534	2.83652
ZBTB7C	1.70264	2.78961
SUB1	-0.217689	2.78644
TEAD3	0.362174	2.75224
POU2F2	-0.963453	2.72539
SP2	-0.294359	2.72339
ZNF462	0.318987	2.69991
POU3F2	-0.491788	2.68562
SIX5	0.397252	2.67733
ZSCAN25	0.290048	2.66975
POU6F1	0.958652	2.66972
TFEC	2.33292	2.66824
SATB2	-0.35457	2.65933
SP4	-0.410957	2.63386
ZNF341	-0.538238	2.63286
FOXJ3	-0.198081	2.62859
MTA3	0.241855	2.62796
ZNF358	0.343387	2.60787
ZSCAN2	0.647136	2.60787
MLXIPL	-2.0047	2.60521
GATAD1	0.202675	2.59954
MEF2A	0.343968	2.57753
DEAF1	0.32897	2.56491
ZNF626	0.49415	2.50155
ZNF484	0.516578	2.49885
ZNF564	0.804686	2.45825
ZNF646	0.321784	2.45743
ZBTB10	-0.377404	2.44297
ZNF461	0.447718	2.43577
ZNF232	-0.357038	2.41614
ZNF426	0.284033	2.4091
TET2	0.457998	2.39661
ZNF425	0.658864	2.3951
ZBTB45	-0.243077	2.38277
OSR2	-0.904028	2.37716
ZFP91-CNTF	-4.56495	2.3724
ZNF548	0.364156	2.37212
ZNF90	-0.388932	2.36694
ZNF563	0.665734	2.36176
LBX2	0.321338	2.36099
TFE3	0.157378	2.35837
LHX8	1.16809	2.35049
ZNF701	0.430937	2.3463
ZNF491	0.752716	2.34589
ZBED2	-2.64091	2.33706
ZNF697	-0.296684	2.33612
ZNF70	0.470514	2.32404
POU3F1	-2.85235	2.29253
TP63	2.54544	2.28832
ZNF132	0.599668	2.28513
THAP7	-0.364103	2.26605
ZNF71	0.344215	2.2541
HOXC13	-0.323097	2.23344
NR4A3	0.730734	2.22818
ARID2	-0.30948	2.22046
NKX3-1	0.456996	2.2204
ZNF583	0.555453	2.21256
ZNF677	0.479865	2.19986
ZNF607	-0.345253	2.19108
ZFHX3	0.228084	2.18894
ZNF433	0.449844	2.18451
ZNF699	0.736531	2.18148
RCOR1	-0.278219	2.18077
ZNF529	0.289298	2.17972
ZSCAN5A	-0.36532	2.17843
BBX	0.196052	2.17058
DBP	0.446164	2.1606
ZNF597	0.493505	2.15848
ZNF865	0.231685	2.15375
IKZF5	-0.313368	2.13373
NKX6-1	0.526984	2.13281
ZXDC	-0.215529	2.12154
MBD2	-0.242945	2.11983
NPAS1	-0.679196	2.11708
FOXL1	-1.76369	2.10658
FOXH1	1.53104	2.08368
ZNF891	-0.367931	2.06585
ZNF28	0.34175	2.05968
NKX3-2	0.741161	2.04158
ZNF354C	0.473468	2.03667
NR6A1	0.444723	2.03299
HOXC5	-1.13998	2.03184
BARX1	0.325746	2.02539
PAX2	3.93346	2.01487
ZNF7	0.231587	2.00951
RCOR2	-1.39429	2.0091
SP3	-0.221952	1.98848
JUND	0.256614	1.97976
FLI1	0.404028	1.97703
CREB3	0.206778	1.9746
CDIP1	-0.301173	1.97443
ZNF582	0.617061	1.97319
ZSCAN9	0.436687	1.97128
HNF4A	-3.97647	1.9406
SCX	0.795991	1.93475
OLIG2	-1.16615	1.92713
ZNF284	0.488295	1.92623
RERE	-0.276138	1.91615
ZNF100	-0.312706	1.89766
CENPX	-0.346622	1.88272
ZNF700	-0.253477	1.86732
NRF1	-0.312918	1.86005
ZNF318	-0.310387	1.85899
ZNF286A	-0.246543	1.85546
ZIC4	0.892732	1.85517
ZNF442	0.763638	1.85444
MYB	-1.45253	1.85437
ZNF263	0.194546	1.83613
ZBTB26	0.243862	1.81713
ZNF778	-0.329723	1.81392
E4F1	-0.243296	1.81064
ZNF219	0.313697	1.80565
IRF3	0.276951	1.80401
NRL	-1.57562	1.80295
ZNF17	0.424807	1.80241
ZNF138	-0.403141	1.79809
ZNF444	0.261526	1.79266
NFE2L2	0.149844	1.79102
SPIB	1.61715	1.79093
GATA3	-0.48866	1.78558
ZBTB39	-0.31375	1.78523
ATF1	-0.177222	1.77654
ZNF26	0.295951	1.77612
ZNF420	-0.328755	1.77454
ZNF394	0.244003	1.76824
GLI3	0.288432	1.7534
ZNF99	1.37868	1.7534
ZXDA	0.776896	1.74899
ZNF780B	0.22432	1.7439
PBX4	-0.708107	1.72622
BACH2	1.06061	1.71974
ZNF799	0.552466	1.71745
SMAD5	-0.221508	1.71086
ZNF730	-0.56007	1.70575
ZNF292	0.224798	1.7013
ZNF559-ZNF177	0.843359	1.70033
RUNX3	-0.183408	1.68226
ZNF569	-0.284126	1.67828
DMTF1	0.234573	1.6365
ZNF268	0.210812	1.6342
ZNF225	0.354354	1.61159
ZNF154	0.798554	1.60806
HAND2	-0.549611	1.60698
SALL2	-0.464622	1.60445
TCFL5	-0.206765	1.60323
STAT4	0.815145	1.5984
ZNF497	0.404371	1.59012
RORC	-3.55536	1.5877
ZNF35	0.281956	1.57586
ASCL5	1.29618	1.57342
ZSCAN16	0.443115	1.56691
ZNF816	0.380424	1.5662
ZNF74	-0.24975	1.56233
ZBTB40	-0.222869	1.55483
ZKSCAN2	-0.262249	1.54161
ELK4	0.227865	1.54049
ZNF143	-0.228157	1.5354
HMG20A	0.25075	1.53476
KLF17	-3.45233	1.53342
RCOR3	0.166966	1.53092
ZNF19	0.676795	1.53058
ZNF382	2.26872	1.50063
ZFP28	0.297606	1.49901
MYT1	-1.74071	1.49227
PBRM1	-0.219832	1.48301
RFX1	-0.223185	1.48137
USF3	-0.349067	1.47928
TERB1	-3.78373	1.47343
VAX1	-0.796047	1.46242
ZNF492	-0.375167	1.45923
TTF1	-0.251436	1.45879
JARID2	0.220719	1.45605
ZNF571	0.509314	1.45467
TCF25	0.208144	1.44821
GATA4	0.344041	1.44583
ZNF438	-0.538499	1.44327
ZNF616	0.362859	1.4423
ZNF648	-2.04979	1.44035
REL	0.399099	1.43795
SETDB2	-0.262018	1.43528
ZNF768	-0.166528	1.4264
ZBTB37	0.31715	1.42125
ZNF765	0.342733	1.41451
ZNF322	0.312806	1.40741
ZNF101	0.276909	1.39553
ZNF296	0.612994	1.39317
ZNF180	-0.208778	1.38756
EGR2	-1.27003	1.38494
ZNF217	-0.210026	1.37244
ZNF557	0.265674	1.36822
THAP1	-0.307907	1.36123
RFXANK	-0.268151	1.36007
ZNF18	0.331766	1.35468
ZNF8	0.273693	1.3473
ZNF721	-0.171535	1.32764
ONECUT2	-0.485413	1.31584
HOXC10	-0.174642	1.30515
CENPT	0.203585	1.302
E2F7	-0.251272	1.29723
PLAGL2	-0.284453	1.29697
MLLT10	-0.172346	1.29485
SOX6	-0.305143	1.29476
ZNF688	0.447391	1.29419
ERG	3.79188	1.29281
ZSCAN30	0.321697	1.28982
ZNF345	0.488091	1.28173
ATF7	0.208367	1.2816
GLI1	-1.17241	1.27828
FOXN2	-0.23796	1.27823
ALX1	-0.309844	1.27612
ZFP14	0.295839	1.27434
DLX6	0.865484	1.27428
ZNF567	0.279967	1.26781
HLF	1.12308	1.26777
IRX1	3.20258	1.25623
ZNF614	-0.242927	1.24918
ESR2	-1.12677	1.24404
ZNF239	0.464944	1.24339
ZNF468	0.239028	1.2398
CAMTA1	-0.263212	1.23312
ZNF10	0.360016	1.23102
ZNF831	-3.96946	1.22778
ZNF48	0.328209	1.21677
ZNF761	0.241731	1.21619
ZNF507	-0.248798	1.20348
TERF2	-0.141863	1.19566
ZNF776	0.228888	1.19286
ZNF552	-0.302498	1.19065
GATA2	0.24555	1.18912
WIZ	0.170892	1.17638
ZSCAN4	-3.23689	1.17624
ZBTB17	0.184467	1.16569
FOXS1	3.04466	1.16424
THAP4	-0.181197	1.15306
THAP6	-0.238214	1.14748
HOXA11	0.788003	1.14484
UBTF	-0.095922	1.14315
BCL11A	0.532744	1.13803
ZNF251	0.16887	1.13605
ZNF131	-0.149467	1.11916
INSM2	2.17819	1.11808
ADNP2	-0.183932	1.11682
ZKSCAN7	2.33392	1.11668
MEOX1	-1.47941	1.1161
ZNF23	0.534248	1.11278
PRDM10	-0.215674	1.10801
SP140	-0.854793	1.10639
KLF16	-0.294522	1.10192
HES6	-0.5048	1.1019
ZNF148	0.144295	1.1007
PAX8	-0.462516	1.10063
ZNF850	-0.363018	1.09393
HIC2	-0.287039	1.09386
ZNF235	0.344399	1.09022
ZNF329	0.194506	1.08866
CREB3L4	-0.282529	1.08806
HIF1A	0.161715	1.06729
REPIN1	0.105959	1.05765
AFF1	0.260002	1.05677
GMEB1	-0.201319	1.05418
ZNF566	-0.234966	1.04708
ZBTB46	-0.219703	1.0467
TFCP2	-0.134385	1.04542
TFAP2E	-0.694892	1.04357
PRDM15	-0.176731	1.04352
PIAS3	-0.151648	1.04056
ZNF436	-0.208289	1.03487
GPBP1L1	0.0969451	1.0273
SOX11	-0.241739	1.02181
IRX5	-0.535029	1.02153
MYCL	-0.87742	1.02095
ZFAT	-0.2285	1.02077
ZNF324B	0.2212	1.01869
ZNF618	0.24458	1.01498
ZNF641	0.219695	0.997889
HOXD10	0.840922	0.993444
NR0B1	0.394595	0.990102
ZKSCAN1	0.129411	0.987332
ZNF570	0.248338	0.985778
ZNF512	0.183956	0.985384
ZNF786	-0.233192	0.982355
ZNF488	-0.621233	0.977162
ONECUT1	-1.4821	0.975373
ZBED5	0.163805	0.973788
ZNF572	0.582317	0.971708
ZNF134	0.189516	0.966604
ZNF415	0.566347	0.96562
ZNF613	0.337755	0.962849
ZNF596	0.60373	0.959578
MYRF	-0.177534	0.957478
HOXB4	-0.185787	0.957184
HOXD12	1.7047	0.957184
MYCN	-3.12994	0.954513
ZNF397	-0.18194	0.951761
ZSCAN21	0.298204	0.944202
ZNF680	0.222783	0.943785
ZKSCAN8	0.42371	0.942185
THAP11	-0.138835	0.937219
ETV7	2.2276	0.937074
ZNF649	0.252442	0.934404
KLF14	-0.593998	0.927509
HOXB6	-0.161699	0.922327
TBX3	0.178849	0.918909
ZNF585A	0.203103	0.913508
ZNF445	0.165823	0.904178
ZNF549	0.250325	0.900451
PAX5	2.5861	0.897467
LHX4	-0.367544	0.895218
ZBED4	-0.237597	0.894062
ZNF229	0.21854	0.89383
IRF6	1.34089	0.89186
ZNF184	0.238358	0.888755
ZNF785	-1.50271	0.887687
SOX7	2.1522	0.885531
ZNF660	0.475336	0.884612
ZNF630	1.11255	0.882426
HINFP	0.184383	0.879397
ELK1	-0.102038	0.876802
PAX3	-0.221316	0.872783
PATZ1	-0.126726	0.871598
ID4	-0.704157	0.870406
GTF2IRD1	0.153656	0.867724
NR4A2	-0.280295	0.863928
HOXD13	0.293103	0.857132
TCF24	-1.17078	0.854812
ZNF140	0.176661	0.846984
ZFP1	-0.229263	0.839237
HIC1	-0.644803	0.839237
ZNF354B	0.204717	0.835044
ZBTB11	-0.177314	0.831999
ZSCAN20	0.310221	0.82557
ZNF584	-0.164844	0.825178
ZNF521	0.48216	0.824963
ZNF587B	-0.162419	0.818517
ST18	1.60464	0.816484
ZNF619	0.307272	0.816427
MXD1	0.183153	0.813256
ZNF547	0.444753	0.809774
ZNF273	0.263418	0.804322
ZNF417	0.253644	0.802999
SCRT1	1.61374	0.800482
BAZ2A	0.15131	0.791018
ZNF208	0.359002	0.789295
ZNF736	0.15968	0.784854
ATF2	0.158873	0.780414
ZNF611	0.200103	0.780361
ZNF189	0.170779	0.780166
FOXG1	-0.637946	0.779949
HOXA2	-0.631498	0.779432
ZNF37A	-0.137469	0.779115
HOXD9	0.23439	0.776829
ZNF708	0.194161	0.769358
MYNN	0.203042	0.768237
ZNF383	0.184235	0.767861
ZKSCAN4	0.31141	0.767355
RFX2	-0.258576	0.765145
ELF2	-0.133247	0.757888
ZNF543	0.27548	0.755607
ZNF33A	-0.146015	0.753228
ZSCAN22	-0.255938	0.747629
ZNF277	-0.17222	0.744676
ZNF518A	0.182953	0.743544
TOX3	-2.50453	0.734433
AFF3	-0.512412	0.733853
ZNF212	-0.175369	0.729605
MAFG	-0.0966356	0.720355
ZNF654	0.162136	0.718994
CLOCK	-0.127485	0.717678
ZFP62	0.159822	0.716962
ZNF678	0.246148	0.714654
TSHZ1	-0.171883	0.71264
ZNF256	0.231341	0.710979
NFATC1	-0.278994	0.709876
PDX1	-0.802153	0.705975
SIX1	0.176002	0.702706
SMAD6	0.159595	0.700489
SOX30	-1.78587	0.698354
ZNF253	-0.212614	0.697278
POU3F3	1.11624	0.696517
ZNF430	0.207677	0.695979
IRF5	0.473014	0.695632
ZNF500	0.178856	0.694432
ZNF879	-0.326177	0.692174
ZXDB	-0.197512	0.691379
ZFP2	1.23652	0.688626
ZNF789	0.163722	0.685885
NEUROD2	-1.95722	0.685637
E2F4	-0.0643867	0.680739
ZNF585B	0.173254	0.677366
ZFHX4	0.146517	0.676234
ZNF169	0.293575	0.669967
ZNF624	0.30339	0.66711
ZFPM2	0.178805	0.665329
THAP9	-0.308226	0.65685
PURG	0.805502	0.654802
ZNF285	0.329199	0.652804
UBP1	-0.114584	0.651118
FOXP3	1.12165	0.644756
SMARCA1	0.115585	0.644633
ISL2	-0.412366	0.643805
TBX1	-1.65759	0.642996
ZNF75A	-0.148282	0.638138
ZNF532	-0.152474	0.637119
ZNF391	0.294233	0.635105
NFX1	0.0962222	0.635053
ZNF560	0.309575	0.633793
ZNF414	-0.193204	0.632798
FOXD4	0.666394	0.632798
ZNF214	-0.403587	0.621822
HMBOX1	0.153035	0.620938
ZNF527	-0.212836	0.620382
ZNF749	-0.22409	0.618883
MYSM1	0.207023	0.617988
GBX2	-1.27063	0.616192
MBD1	0.109546	0.615518
SP7	2.24358	0.614867
ZNF706	-0.0883968	0.614189
ZIC2	-0.25831	0.613452
ZNF343	0.116385	0.611542
MESP1	-0.355633	0.609033
ZNF347	0.162714	0.606506
ETV3	-0.118364	0.602664
ZNF77	-0.38488	0.599708
IKZF4	0.168615	0.596945
HOXD3	0.563687	0.596875
ZNF98	-0.242648	0.596838
THAP2	0.272178	0.59657
CBFB	-0.0913111	0.594501
FOXN3	0.161277	0.593428
ZNF747	-0.496116	0.592358
AHR	0.0831415	0.586009
ZNF609	-0.134213	0.572264
ZNF829	-0.161236	0.571409
MYBL1	-0.157389	0.571025
ZNF576	-0.20388	0.57094
ZNF670	-0.287834	0.566729
ZGLP1	0.427635	0.564405
SMARCE1	0.0767272	0.563642
TFCP2L1	-1.84094	0.558479
PROX2	0.814846	0.558166
ZNF213	0.147228	0.557458
ZNF200	0.111177	0.550116
PIAS4	-0.141211	0.54636
MECP2	-0.112728	0.544869
ZNF575	0.297124	0.544719
SMARCAL1	-0.133952	0.544555
SP6	0.943939	0.54332
SPDEF	1.93337	0.542692
ZNF439	0.250219	0.541622
ZNF222	0.286351	0.541263
ZNF32	0.183301	0.538535
ARX	1.93384	0.537303
ZNF165	-0.663108	0.53681
ZNF729	-0.467546	0.535692
DMRTA1	0.21506	0.534981
ZNF518B	-0.136439	0.534671
ZNF787	0.130395	0.53368
CPEB1	-0.2657	0.533008
ZNF316	0.101182	0.532684
ZNF66	0.392916	0.528658
ZNF223	0.271778	0.52826
ZNF496	0.0723031	0.526368
ZNF589	-0.119373	0.526236
ZNF540	-0.540616	0.525886
HMX3	-1.10942	0.525883
ZNF175	0.163886	0.51772
ZNF577	0.203043	0.512186
FOXI3	-1.46663	0.503188
ZNF33B	-0.097525	0.500173
ZFHX2	-0.261679	0.498743
PURB	-0.090343	0.496399
ZNF568	0.141796	0.496238
ZNF728	0.555122	0.495845
ZNF34	-0.260335	0.490342
DMBX1	0.748017	0.490172
ZBTB44	0.101729	0.485732
NFKB2	0.0588742	0.48483
TULP4	0.13969	0.480811
LHX6	-0.441299	0.477761
ZNF443	0.247752	0.47624
GBX1	-1.49779	0.474146
TSC22D4	0.0889645	0.470854
ZNF423	0.567931	0.470445
ZNF248	0.152302	0.468451
PRDM5	0.281507	0.467693
OLIG1	-0.971783	0.465888
ZNF732	-0.968262	0.462132
FEZF1	0.987055	0.460714
SOX21	-2.06701	0.460197
ZNF510	0.177677	0.459888
TLX2	-0.306667	0.455301
ZNF555	0.260078	0.454803
ZNF554	0.268309	0.454312
NFIA	0.352172	0.453336
ZNF709	0.512416	0.450337
ZNF674	0.194793	0.44961
MYT1L	0.890036	0.445082
ZNF514	0.13396	0.440922
ZFP64	-0.0928622	0.436935
HOXD1	-0.770717	0.436697
PRDM9	-1.53952	0.436566
IKZF3	1.0056	0.433989
HOXD4	0.467556	0.433888
ZBTB48	-0.139237	0.433447
ZNF592	0.0870946	0.428853
ETV6	-0.0806891	0.428737
ZIK1	0.119439	0.428392
NFATC2	-0.117331	0.42823
NHLH1	0.55163	0.427485
PRDM4	0.10216	0.425927
NKX1-2	-1.90099	0.421618
POU3F4	2.19752	0.42107
ZNF723	-0.724783	0.419527
PITX1	-0.44912	0.412418
ZNF556	0.255847	0.41214
E2F5	-0.119637	0.410602
ZBTB49	-0.169614	0.410478
TAL1	-1.6532	0.410053
ARID4A	0.116221	0.409658
AEBP2	-0.0721579	0.407485
ZFP82	0.129258	0.40744
ZNF283	0.110241	0.406083
MEIS2	0.0720168	0.405725
ZNF639	0.102376	0.404497
MBD3	-0.109415	0.40363
FOXP2	0.368294	0.396658
ZNF790	0.167303	0.394683
SMAD2	-0.0674284	0.393428
ZNF43	0.0908794	0.389657
PROX1	0.236667	0.387079
HOXB5	-0.156274	0.384161
ZNF845	0.13569	0.383059
ZNF718	-0.217432	0.382448
ZNF385B	0.630222	0.381649
ZNF716	0.456472	0.380164
ZNF195	-0.103341	0.376789
ZNF146	-0.077845	0.374728
ZHX1	-0.0745204	0.373675
ZNF460	0.307309	0.37238
ZNF304	0.125126	0.371467
ZNF14	0.156306	0.369988
ZNF780A	0.122425	0.368692
PRDM8	-0.478817	0.367852
PBX2	-0.0529424	0.367054
THAP10	0.194701	0.364086
RLF	0.0906727	0.361228
MIER3	0.103925	0.35234
ZNF141	-0.122054	0.344098
GZF1	0.0891049	0.341492
ETV2	-0.466929	0.338169
TBX15	-1.11248	0.337223
NR2E1	-1.55459	0.336929
HOXA6	-0.259667	0.333906
ZNF121	0.0768408	0.332937
GTF2I	-0.11278	0.329866
ZNF595	0.112934	0.328971
MIER1	0.0605963	0.327659
ZSCAN12	0.214745	0.323899
AFF4	0.15665	0.321754
ZNF260	-0.0940812	0.32066
GFI1B	-0.725943	0.319921
ZNF781	-0.164762	0.312404
ZNF281	0.0668462	0.312041
ZNF317	0.0813919	0.309907
GATA1	-0.829453	0.307432
EVX1	-1.55696	0.305588
KLF4	-0.103234	0.305367
ZNF692	-0.0763043	0.303576
ZNF418	0.182379	0.300277
ZNF669	0.129621	0.299874
ZNF727	-0.349521	0.299304
ZNF565	-0.211988	0.294146
ZNF207	-0.0408004	0.291651
GRHL3	-0.462403	0.290417
ZNF211	0.082546	0.282424
PAX6	-0.291223	0.282085
TBR1	0.588178	0.281934
ZNF823	-0.145887	0.281633
ZNF883	0.125544	0.281077
ZNF396	0.33753	0.280148
ZNF813	0.135885	0.277072
ZNF530	-0.109385	0.27661
ZNF41	0.112462	0.275393
ARNT	0.0804203	0.274576
ZNF280A	-0.45129	0.272515
ZNF737	0.130153	0.270212
ZNF182	0.104128	0.2682
NKX2-1	0.453039	0.268037
ZNF625	0.327046	0.267242
ZNF814	0.0865564	0.266415
ZBTB3	-0.146831	0.265673
ZNF704	-0.26364	0.265296
ZNF324	0.0760517	0.264646
E2F6	-0.0655068	0.263276
ZNF620	-0.387799	0.263171
BHLHA15	0.706229	0.258642
THAP3	0.105141	0.258591
ZNF578	0.255501	0.258235
ZNF676	0.174912	0.25724
ASCL1	1.34911	0.257158
SOX8	-1.4828	0.25592
ZNF800	0.0770074	0.254582
TCF15	0.803397	0.253395
ZBTB8A	-0.135564	0.253301
NEUROD6	-0.831067	0.253301
HOXB7	-0.106015	0.253199
HOXA7	-0.780043	0.252533
ZNF76	0.0741395	0.250522
NR5A2	-0.319201	0.249212
NKX2-5	0.100422	0.248063
ZNF772	-0.0801928	0.24717
SIM2	0.350271	0.246024
POU5F2	0.382473	0.245633
VEZF1	0.0516061	0.244806
MYRFL	-1.53189	0.244267
HSFX1	0.732424	0.244138
ZNF174	-0.0801317	0.242401
ZBTB6	0.0764898	0.241907
GLI4	0.0805649	0.241587
ZNF837	0.162241	0.238801
SNAI3	0.56574	0.238294
XPA	-0.0911694	0.236863
ZNF81	0.254517	0.235955
RREB1	-0.0891137	0.235594
ZNF653	0.111991	0.235248
ZNF16	0.120329	0.232271
FOXN1	-0.978495	0.23141
FOXJ2	0.0728593	0.22949
ZNF782	-0.118767	0.229359
NFATC3	-0.0828351	0.229359
ZNF157	0.527117	0.227917
TSHZ3	0.451308	0.227767
SIX2	0.655282	0.227536
EBF2	-0.59272	0.225593
ZNF623	0.0625733	0.225123
ZNF750	-0.49986	0.225014
ZNF416	0.119241	0.225014
TCF7	-0.150221	0.22129
ZNF454	0.293764	0.219172
HOXC4	-0.0663466	0.215394
ZNF79	0.109298	0.215177
ZNF658	-0.104828	0.214906
POU2F3	-0.363843	0.214511
CASZ1	0.175212	0.213308
GMEB2	-0.0558419	0.21123
ZNF746	0.0550037	0.209939
NKX2-4	-0.164391	0.208056
ZNF519	-0.134854	0.206749
ZNF599	-0.110955	0.206404
ZNF835	0.25199	0.20521
ZNF724	-0.11757	0.204013
YY2	-0.117522	0.200969
ZNF300	-0.0624028	0.200185
ZNF784	-0.111507	0.199132
RBAK	-0.0582395	0.198842
XBP1	-0.0406451	0.198827
TBX10	-0.138063	0.19376
TCF7L1	0.14925	0.192956
MSX1	-0.0753875	0.190745
ZBTB7A	0.0546582	0.189797
NCOR2	-0.0555584	0.182969
ZNF615	0.0959473	0.18247
MNT	0.0510482	0.181543
CREBZF	0.046453	0.178705
ZNF69	0.087873	0.178552
SETDB1	0.0373837	0.178552
ZNF740	0.0359869	0.177909
ZBTB34	-0.0772577	0.177679
ZNF550	0.0666965	0.176951
ZNF257	-0.100246	0.176304
BACH1	0.0781614	0.172557
CREB1	0.0582972	0.170869
NFE2	0.103513	0.170756
ATMIN	0.0444652	0.170663
ZNF45	0.0596932	0.170141
MECOM	-0.091363	0.169344
ZNF774	-0.117242	0.168719
ZNF287	0.0845753	0.166881
ZFPM1	0.11721	0.163233
ZNF668	-0.0650057	0.162027
POU5F1B	-0.499178	0.161068
HOXD8	0.101444	0.160603
ZNF579	0.0650383	0.160276
ZNF644	-0.0553541	0.15863
MYEF2	-0.0716335	0.156061
ZFP42	-0.063178	0.155754
ZNF20	0.151554	0.154265
ZNF410	-0.0877438	0.153548
ZNF485	0.0964598	0.153215
ZBTB22	-0.05884	0.152363
ARID3B	-0.0786761	0.152294
NR5A1	0.631507	0.152201
IRF4	-0.66377	0.151203
ZNF770	-0.0908482	0.15084
CARHSP1	-0.0440904	0.150479
DLX2	0.0577904	0.150099
ZBTB41	0.066133	0.149645
ZNF726	-0.100844	0.148013
SNAPC4	0.0457344	0.144997
FOXR2	0.0937751	0.144932
ZNF487	-0.201195	0.143748
NFIC	0.0251539	0.140494
ZNF764	-0.0660697	0.140086
ZNF282	0.0323751	0.139976
ZNF777	-0.04777	0.139908
ZMIZ2	0.0352301	0.139761
TBX6	0.161938	0.139005
ZNF793	0.0687853	0.134025
ADNP	-0.0385641	0.132809
EMX1	-0.645956	0.132563
ZIC5	-0.284746	0.131024
ZKSCAN5	0.0362105	0.130484
ZNF502	-0.272867	0.128847
TCF3	0.0421711	0.126183
HOXC9	0.0832558	0.125971
ZNF852	-0.10806	0.125699
ZFP37	-0.0730299	0.125574
ZBTB24	0.0584175	0.125318
FOXO4	0.0443842	0.124171
ZNF791	0.031851	0.122222
SRF	0.0354027	0.121988
POU5F1	0.280654	0.121169
ZNF490	-0.0862306	0.119464
NHLH2	-0.243106	0.117233
ZNF22	-0.0394932	0.113663
ZNF581	-0.0505891	0.112914
FOXD4L1	0.328732	0.111081
THAP8	-0.0760985	0.108511
ARID1B	0.031243	0.106458
ZNF486	-0.0431212	0.104938
ZNF713	-0.0868169	0.10415
ZBED3	-0.0467087	0.103997
RFX3	0.0455009	0.103477
GSC	0.149486	0.102356
ZNF57	0.101059	0.100026
HOXA10	0.0484303	0.0975167
ATF4	0.026858	0.0957863
ZNF691	0.0451174	0.0950776
ZSCAN29	0.0341034	0.092991
ZKSCAN3	-0.0765596	0.0918403
ZNF473	0.0352481	0.0908691
ZSCAN32	-0.0676788	0.0904028
ESRRB	0.148969	0.0878566
MZF1	0.0265114	0.0870187
ZNF792	0.0697535	0.0854968
LRRFIP2	-0.0184865	0.0852698
MBD4	-0.0268151	0.0848453
LMX1B	-0.219939	0.0841264
ELF4	0.0419256	0.0837126
BORCS8-MEF2B	-0.104996	0.0837028
ZNF135	-0.617288	0.0837021
BATF3	0.148368	0.0821783
ELF5	-0.617288	0.0820818
ZNF696	-0.0367513	0.0806091
PHTF1	-0.0223051	0.0804974
NR2E3	-0.23459	0.0804061
MESP2	-0.262445	0.0803568
SMAD4	-0.0209253	0.079317
REST	-0.0184778	0.0792614
ZBTB14	-0.0406965	0.0779708
DMRT1	-0.559277	0.0769542
HESX1	0.15809	0.0764985
ZNF559	-0.0318578	0.0763122
SMAD3	-0.0180502	0.0754906
HOXB9	0.0372832	0.0739903
ZMIZ1	0.0464778	0.0737086
NEUROG2	0.139876	0.0734445
ZNF215	0.0509493	0.0715311
L3MBTL3	-0.0419903	0.0713851
FOXD4L4	0.14397	0.0713171
ZNF142	-0.0399721	0.0712563
HSF1	0.0186284	0.0698483
ZBTB43	0.0230133	0.0698449
BCL11B	0.203693	0.0688234
ZNF684	0.0568884	0.0685613
ZNF286B	0.0476222	0.0677918
ZNF544	-0.0234726	0.0677448
ZNF821	0.0599696	0.0665038
HOXD11	-0.22701	0.0661168
DLX1	-0.0205838	0.0660375
ZNF24	-0.0243774	0.0657713
AFF2	0.336652	0.065322
TAL2	0.329651	0.0651152
ZNF177	-0.208034	0.0632852
ZNF621	-0.0282498	0.0622033
SOX18	0.050903	0.0621165
PEG3	-0.0924018	0.061281
ZNF672	0.0170425	0.0603418
TBX18	-0.0307543	0.0597961
GABPB2	-0.0272645	0.0596792
ZNF398	0.0252482	0.0579543
EOMES	0.0969011	0.0548486
TBX20	0.0856685	0.0544659
MAFA	-0.160842	0.0539732
ZNF85	-0.0246354	0.0538628
ZNF878	0.0936181	0.0530816
TSC22D1	0.0113139	0.0521793
MEF2D	0.0158958	0.0497406
ZNF205	-0.0285253	0.0492671
ZNF622	-0.0161035	0.0488044
ZNF408	-0.0234332	0.0481608
ZNF501	0.0858907	0.047329
ZNF480	-0.0226258	0.0460752
CEBPB	-0.0164724	0.0454302
HELT	-0.143553	0.0454006
ZNF2	-0.0350895	0.0453228
ZNF446	0.0201092	0.0444398
HOXC6	-0.0168324	0.0444334
ZNF717	0.0185971	0.0420082
SMARCC2	0.0173455	0.0416138
MYC	0.023067	0.041062
SPI1	-0.14108	0.041062
L3MBTL1	-0.0214979	0.0406781
OVOL2	-0.0915707	0.0401998
ZNF628	0.0240054	0.0397168
MEF2B	-0.063026	0.0394068
RFX4	0.162597	0.039239
BARHL1	-0.2329	0.0387839
ZNF254	0.0150816	0.0384189
ZFP30	-0.0296703	0.0381898
NCOR1	-0.00997544	0.0370537
ZNF114	0.0672974	0.0365841
SP9	0.156309	0.036566
TADA2B	-0.0121048	0.0364619
[truncated: 24,406 more rows]

## Sheet: KO5vsWT-DT7
	Gene Symbol	log2 fold change	neg log10 adjusted P
	LAP3	-1.57396	365.897
	GAS7	-1.83915	364.897
	BIRC3	-3.52608	363.897
	EIF2AK2	-1.25405	362.897
	OAS1	-2.15205	361.897
	ICAM1	-1.63245	360.897
	SCD	1.65177	359.897
	HIF1A	1.18492	358.897
	EEF1A2	2.26971	357.897
	SAMHD1	-1.82283	356.897
	MMP15	-1.54541	355.897
	ITGB8	-1.54584	354.897
	DDX58	-2.21623	353.897
	KIAA1549L	-2.18716	352.897
	KRT18	2.16983	351.897
	OAS3	-1.85485	350.897
	OAS2	-2.20855	349.897
	MGP	3.17222	348.897
	SOD2	-1.95241	347.897
	ITGA4	2.09683	346.897
	STAT1	-1.40844	345.897
	IGFBP5	-1.5943	344.897
	IFIT3	-2.34655	343.897
	IFIT2	-2.5413	342.897
	SRGN	-4.07947	341.897
	PMEPA1	-1.41962	340.897
	C3	-1.80019	339.897
	IFI6	-2.52982	338.897
	TNFRSF19	-1.74161	337.897
	HELZ2	-1.5382	336.897
	TRIM22	-2.83788	335.897
	XAF1	-4.73382	334.897
	RSAD2	-3.70739	333.897
	CMPK2	-3.19902	332.897
	OASL	-2.60962	331.897
	FLNB	1.1939	330.897
	PI15	-2.16701	329.897
	SULF1	-2.95597	328.897
	THBS1	-1.66569	327.897
	PARP9	-1.42819	326.897
	ECM1	-2.68654	325.897
	FZD1	-1.87677	324.897
	MX1	-2.41613	323.897
	MPZ	4.38374	322.897
	CTSS	-2.92601	321.897
	CXCL1	-3.1465	320.897
	ITGA2	-1.48601	319.897
	FAT3	-4.42905	318.897
	B2M	-1.2728	317.897
	TRANK1	-1.93315	316.897
	CXCL8	-4.27563	315.897
	COL22A1	-7.21643	314.897
	STAT2	-1.33399	313.897
	SAMD9L	-1.71269	312.897
	FDCSP	-7.06872	311.897
	C1S	-2.11841	310.897
	BGN	2.99281	309.897
	IFIT1	-2.32531	308.897
	IFITM1	-2.57994	307.897
	ISG15	-2.54421	306.897
	AGRN	-1.12981	305.897
	PLSCR1	-1.78266	304.897
	UBD	-2.82528	303.897
	OR2I1P	-3.15493	302.897
	CD24	2.35772	301.897
	CADM1	-1.47476	300.897
	HLA-B	-1.09904	299.811
	IFI44L	-1.46912	297.181
	LGALS3BP	-0.860177	296.155
	LOXL3	-1.15671	295.031
	PRUNE2	1.52759	294.947
	IFI44	-1.62998	294.857
	MMP8	-3.68654	292.821
	PTGS2	-3.75993	291.907
	PARP14	-1.27743	283.859
	COL5A3	-2.64111	283.344
	ADAM19	-2.70648	281.43
	TMEM132A	-1.66644	277.449
	CDH13	-2.10392	276.67
	COL1A1	-2.00324	276.519
	ITGA1	-1.64198	273.298
	ROBO1	-1.26187	265.327
	IFIH1	-2.19464	265.084
	TNC	-1.08892	261.288
	NES	-2.03187	261.223
	GBP1	-1.78198	257.753
	HLA-A	-0.956802	255.745
	ZFP36L1	1.4396	253.558
	HLA-C	-0.837582	252.348
	PABPC1	0.761381	245.569
	IRF7	-2.58906	243.63
	C1orf198	-1.2214	241.505
	SAMD9	-1.25613	241.098
	USP18	-2.35582	238.507
	AHNAK2	2.20253	231.27
	PTX3	-1.60448	230.511
	HERC6	-1.46456	227.96
	S100A1	-3.22729	227.822
	CD9	-1.40224	225.006
	CCL2	-2.67084	222.138
	DHX58	-1.95626	221.593
	CTSK	-2.66056	217.234
	LDHA	0.97368	216.421
	UBA7	-1.93219	215.925
	DTX3L	-1.14296	215.722
	EHD2	1.52579	213.824
	RPL7	0.775625	213.363
	DDX60L	-1.64504	212.934
	PTPRF	1.34067	212.373
	ALPP	3.82182	211.799
	GALNT2	-0.844474	210.714
	AK4	2.30288	207.62
	UBE2L6	-1.27982	203.708
	TMEM123	-1.0785	202.318
	NFATC2	-1.65169	201.747
	SNHG14	1.32565	201.586
	TPT1	0.900551	200.858
	PNPT1	-1.21466	200.663
	MMP13	-3.33972	197.923
	DDX60	-1.43634	197.315
	CLSTN1	-1.08474	196.04
	CCL5	-5.03963	196.005
	PHLDA1	-0.985101	193.565
	RPL13A	0.648201	192.523
	IL24	-2.88507	192.12
	NAMPT	-1.12846	191.056
	PARP10	-1.20935	191.053
	ADGRL2	-3.08872	190.872
	PARP12	-1.52991	190.388
	CERKL	2.08117	190.343
	SLC23A2	-1.10898	190.255
	SPATA13	-2.11477	189.033
	AC141557.1	-1.48439	188.508
	AC092821.1	-1.51553	188.291
	SVIL	-1.24017	187.294
	RPS21	1.03775	185.489
	FMNL2	1.23743	184.361
	RPS27A	0.845551	178.577
	TRAF1	-1.77467	178.258
	RPS2	0.765523	176.731
	ACTN1	1.22954	176.588
	VAT1	1.14334	176.577
	PLEKHA4	-1.56406	175.289
	CTSF	-1.5565	174.786
	SPARC	-0.704258	174.547
	LRRC75A-AS1	0.848008	173.871
	LSAMP	-1.19417	173.752
	CPA4	1.29341	173.686
	C1R	-1.43278	172.225
	TRIM14	-1.32379	171.186
	BNIP3	1.26236	170.764
	ANK3	-0.791712	169.121
	PRELP	-1.82133	168.301
	ISG20	-1.84307	167.795
	AC138761.1	2.00221	167.609
	COL16A1	-1.30799	167.052
	MMP1	-3.45721	166.726
	LAMA5	1.05643	163.532
	ASS1	4.28432	161.545
	CDH19	-0.990631	160.381
	BIRC2	-1.1394	160.043
	FLNA	0.854625	160.011
	PTPRN	2.46511	159.453
	GPRC5A	1.37863	159.351
	YWHAB	0.676814	159.302
	LCTL	-1.07406	158.343
	IFI35	-1.19126	157.72
	CHN1	-2.08834	157.579
	KTN1	0.941197	156.304
	SLFN5	-0.854456	155.242
	PYGL	0.976705	153.907
	CDC42EP1	2.76358	153.86
	FTH1	0.576616	152.673
	COL27A1	-1.34652	152.249
	SYNE3	-2.87366	151.921
	COL5A2	-0.629288	151.75
	GNAS	0.621978	151.657
	ACTG1	0.565733	150.733
	TAP1	-1.30189	150.488
	ADAR	-0.685593	148.945
	MT-CO3	0.81365	148.515
	NEGR1	-3.17439	147.763
	AEBP1	0.918369	147.568
	FCAMR	-6.02551	146.718
	CXCL2	-2.24504	146.502
	HLA-E	-0.812698	145.889
	C1QTNF1	-2.17467	144.568
	F2R	1.45436	144.351
	NFKB2	-1.11904	143.513
	CFH	-2.70264	143.462
	MSC	-1.9006	143.149
	RHOB	0.951979	142.379
	VAV3	2.69358	141.159
	PML	-1.06091	140.961
	DDIT4	1.01835	140.721
	EEF1A1	0.651899	140.561
	MT-CYB	0.641224	137.852
	RPL22L1	1.50914	136.607
	ZEB2	-1.01216	134.991
	RPL3	0.637549	134.759
	SCUBE3	-0.796096	134.681
	SELE	-2.96361	134.51
	C19orf66	-1.20852	133.441
	SLC38A1	1.12957	132.264
	TXNRD1	-0.8355	132.262
	LRRC15	1.25304	131.785
	ACSBG1	-1.6678	131.477
	TNFAIP2	-0.761524	130.312
	HK2	1.13037	130.241
	ZNFX1	-0.716985	130.157
	MOXD1	-0.937401	130.06
	SORBS1	-1.91125	129.538
	NFKBIA	-1.39563	128.267
	FRMD6	0.894555	128.162
	IFIT5	-1.21732	127.588
	TMEM2	-0.959947	126.536
	SDC4	-0.661227	125.013
	FBLN5	-2.58771	124.594
	FERMT2	1.16894	124.268
	PLEKHG4	0.778156	122.904
	KRT8	1.9317	122.87
	ITGA3	0.80724	122.225
	ATP10A	-3.459	121.983
	LAMB3	-1.59753	121.688
	SESN2	1.57812	121.655
	SLC25A37	-1.20736	120.315
	ALDOC	1.37116	120.263
	ANXA2	0.525885	119.134
	DKK3	-0.879387	118.161
	INHBA	-1.04682	118.039
	IFI27	-2.50255	117.888
	DDR2	0.88126	116.385
	LOXL2	0.866752	116.246
	PIEZO1	-0.901164	115.465
	IFITM3	-0.764799	115.368
	C3orf58	-1.7671	114.993
	LDLR	2.19983	114.889
	SP100	-0.987379	114.783
	BAMBI	-1.47947	114.292
	EIF4B	0.596198	113.793
	SESN3	1.17506	113.718
	PPP1R15B	-0.905667	112.828
	LAMA2	-3.59602	112.586
	RPL12	0.614012	112.281
	ADAMTS1	-6.90661	111.282
	RPL10	0.598644	111.252
	MGAM2	-1.59983	110.879
	RPS23	0.727026	110.765
	KYNU	-1.23497	110.693
	PGK1	0.694939	110.389
	JADE2	-1.14543	109.959
	ACTB	0.491109	109.918
	FEZ1	-2.30859	109.808
	RPS4X	0.58346	109.177
	USP11	-0.740436	109.077
	MFAP2	-2.2951	108.297
	HLA-F	-1.50877	108.093
	IKBKE	-1.63584	107.617
	RPLP0	0.684683	107.251
	PABPC4	0.768972	107.148
	ESYT1	0.90312	106.934
	RPS12	0.697348	106.879
	FNIP2	1.52583	106.79
	WARS	0.579515	106.265
	EBI3	-2.70579	104.155
	TNFAIP3	-1.66679	103.468
	ERO1A	1.14075	103.462
	PRNP	-0.762752	103.308
	MUC5AC	-4.85203	102.711
	CAV1	1.16197	102.686
	EEF2	-0.498043	102.591
	TRIM69	-1.20625	101.766
	TMEM47	-1.21357	101.316
	CNP	-0.593331	100.963
	PARP4	-0.919775	100.056
	SCARB2	-0.708451	99.9142
	FOS	1.43195	99.5613
	OLFML2A	-0.620946	99.5058
	RPS16	0.60559	98.8507
	TENM3	-0.671515	98.2807
	RPS29	1.14491	97.9368
	HSBP1	-0.887343	97.7193
	RASGRP3	-2.43701	97.5679
	TNFAIP6	-3.96693	97.3786
	MATN4	1.41906	97.1243
	MME	-8.27248	96.9337
	SEC14L5	-3.36436	96.9144
	MMP17	-1.6422	96.6162
	LINC02367	-1.2144	95.5658
	GRIN2A	1.81557	94.9897
	RPS8	0.60697	94.9509
	CXCL11	-4.31733	94.4865
	NFKB1	-0.97185	94.0167
	SERTAD4	-3.84317	93.9654
	GAA	-0.772327	93.9143
	SNX5	0.805815	93.7216
	LY6E	-0.895247	93.232
	MT2A	-1.21573	93.1264
	CMBL	1.28766	92.9523
	SREBF1	0.821928	92.6222
	SLC38A2	0.836247	92.3756
	ADAM12	1.15289	92.2
	LRRK2	-2.73449	92.0994
	NDN	-5.43561	91.212
	NLRC5	-1.11717	91.0266
	NFE2L3	-1.52246	91.0225
	TRIM9	1.23796	90.641
	SLC12A8	2.20892	90.3721
	HNRNPA1	0.460768	90.2212
	GALNT5	-2.71307	90.1959
	UNC13D	2.86945	90.1523
	COL8A1	-1.35285	89.9796
	SRGAP2	-0.784869	89.9436
	RPL7A	0.538487	89.8663
	MYL6	0.771715	89.7786
	IRF1	-1.35901	89.3647
	ENC1	-0.8043	89.2592
	TAPBP	-0.791316	89.2494
	EEF1B2	0.850323	89.1812
	RPL14	0.580553	88.4319
	MAN2A2	-0.836353	87.6878
	SLC2A1	0.672671	87.5455
	SLC37A2	-0.987039	87.4794
	MMP2	-0.497855	87.1675
	RTN4	0.646158	86.742
	ARHGAP24	-1.48742	86.6649
	IFI16	-0.708645	86.5507
	ASPM	-1.13144	86.3014
	OTOGL	1.35508	86.2523
	TES	1.29455	86.133
	CFB	-3.64915	86.1201
	PTPRZ1	-1.53831	85.9584
	EDNRB	-1.43641	85.8834
	IGFBP7	-1.72784	85.8561
	GLIS3	-0.888103	85.6977
	TRIM56	-0.81473	85.2709
	PDE5A	1.0685	85.0373
	LASP1	0.740538	84.8961
	ARHGEF2	0.724386	84.8536
	RNF213	-0.760802	84.3236
	SMG7	-0.692855	84.3088
	TEK	3.15254	84.1409
	MIR3142HG	-4.04834	83.7793
	STARD13	-0.796043	83.6049
	ALDH1A3	0.900325	83.2491
	DYNC1H1	0.643627	83.0944
	DEPDC7	-1.59666	82.9665
	PREX1	-1.43166	82.937
	C15orf54	-2.7926	82.9348
	RPL41	0.685037	82.7005
	MEGF6	1.65452	82.5928
	TRIO	0.652188	82.5409
	TPM4	0.528687	82.288
	HSPG2	-1.181	82.0783
	PCSK1	2.00533	82.0198
	OPTN	-0.909678	81.6991
	COL5A1	0.644607	81.692
	KRT80	0.917151	81.6742
	CHL1	-4.06062	81.5217
	GNB1	-0.673901	81.1986
	FMNL3	-0.951244	80.9957
	TFRC	0.57727	80.9623
	RTP4	-2.58269	80.9445
	TNIP1	-0.813103	80.1677
	ODF3B	-2.60766	79.865
	ARF1	-0.623641	79.8622
	SORCS1	-2.91321	79.7576
	MAGEA1	3.00814	79.6909
	NID1	-0.508612	79.4516
	CD47	-0.818691	79.3903
	APOL6	-0.971731	79.2202
	CDC42BPB	0.844246	79.0155
	NA	-0.727816	78.9196
	SDF4	-0.711059	78.9123
	RPLP1	0.675998	78.8228
	RPS19	0.610344	78.5504
	WNT5A	-0.874432	77.6114
	RPL8	0.51593	77.5643
	PSAT1	0.891675	77.5136
	AP000924.1	-1.59367	77.1275
	THEMIS2	-1.96035	76.9925
	RCC2	-0.710783	76.5523
	NNMT	0.858683	76.5006
	CXCL10	-5.32619	76.4306
	GAPDH	0.441004	76.1978
	COL9A2	-0.860165	76.0134
	LAMC1	-0.556652	76.0132
	ADGRG1	0.640833	75.7702
	BST2	-1.45154	75.5272
	IMPDH2	0.606497	75.5223
	NRIP1	0.883323	75.4001
	DHCR24	0.976644	75.3676
	CTSC	-0.688544	75.2755
	GPC1	0.721004	75.0068
	SERINC5	1.37711	74.8802
	ZYX	0.824469	74.6859
	OLFML2B	1.84675	74.3655
	DCBLD2	0.648692	74.2561
	QSOX1	-0.600878	74.1694
	COL12A1	0.612042	73.5785
	DCN	-1.61881	73.5209
	DYSF	1.69611	73.3815
	CSRP1	-0.72528	73.3799
	STC2	1.57175	73.3486
	SLC1A4	-0.848779	73.2278
	CDC42EP3	-0.842931	72.9693
	NLRP2	1.96616	72.9327
	PPP1R12B	-1.30417	72.9228
	HERC5	-1.85044	72.8681
	PRSS23	0.704054	72.6536
	MAPK1IP1L	0.879501	72.6044
	TNFSF13B	-2.52875	72.5635
	CXCL3	-2.52059	72.2917
	S100A10	0.609618	72.0304
	SYBU	2.0984	71.5993
	IL4I1	-2.84806	71.5447
	CDK18	-1.49824	71.4556
	BATF2	-2.18359	71.3232
	BHLHE40	1.13199	71.2684
	RNF128	-4.53636	71.0919
	EMILIN1	-0.812451	70.595
	OSBPL10	0.982806	70.4569
	RNF144A	0.860855	70.3075
	CYR61	0.796933	70.0697
	EPSTI1	-1.63555	69.8723
	FGFR2	-2.16882	69.8552
	RPL4	0.554705	69.8316
	MMP14	-0.549179	69.7013
	BTBD3	0.633163	69.6678
	ARMC9	-0.817304	69.6199
	NEFL	-1.14537	69.3006
	ABCA2	-1.06193	68.7057
	BCL2A1	-3.05734	68.671
	BNIP3L	0.943591	68.1262
	RPS15A	0.583913	68.0587
	ACLY	0.591785	68.048
	TLR3	-1.36661	67.9743
	RPS9	0.499505	67.9319
	RPS20	0.532913	67.6731
	CCDC85C	1.51604	67.659
	FNDC3B	-0.614938	67.5258
	IRS1	0.989567	66.9338
	TMEM140	-1.32252	66.7925
	SULF2	0.559435	66.7092
	MT-ND3	0.690906	66.6855
	L1CAM	0.575679	66.6556
	IPO5	0.568161	66.6394
	MMP19	-1.17347	66.5061
	RAB7B	-1.7769	66.4977
	ZNF512B	0.755597	66.2773
	BASP1	-2.36517	66.2062
	TYMP	-2.23718	66.0282
	UNC93B1	-1.06799	65.9936
	RPL27A	0.658286	65.9673
	DDOST	-0.489378	65.4373
	AP2M1	0.503753	65.1924
	NPM1	0.425564	65.1314
	TCN1	1.53592	65.1277
	SLC9A9	-3.23964	65.0366
	GBE1	0.996975	64.252
	TTPAL	0.90542	63.9906
	SCCPDH	-0.955048	63.8022
	AIM2	-1.31132	63.7932
	RPL6	0.431343	63.7376
	RPL5	0.628281	63.7018
	N4BP1	-0.890907	63.6897
	IDO1	-3.12047	63.6137
	ATP9A	1.22523	63.613
	MPP5	0.906319	63.4819
	PITPNC1	-1.4234	63.1737
	PLAT	-0.899087	63.1732
	HSP90AA1	0.49731	63.1648
	TNN	-4.64015	62.9689
	ERBIN	0.63039	62.7135
	RDX	-0.5479	62.6926
	TRIB3	1.4744	61.9366
	AKR1B1	-0.632493	61.8751
	MAPT	-2.52839	61.7816
	F2RL2	1.30557	61.7589
	KLHL21	-0.676195	61.56
	IDS	-0.7837	61.1926
	PBX1	1.00654	61.1173
	ABHD2	-0.690846	61.0753
	HSPH1	-0.67702	60.8133
	RBM3	0.688212	60.7738
	CARD10	1.42188	60.7517
	FLII	0.595978	60.6664
	SOAT1	-0.862954	60.661
	EIF1	0.54078	60.6233
	HPRT1	1.01535	60.6025
	IL1B	-4.21901	60.489
	PLOD1	-0.609363	59.9103
	RNF19B	-1.12486	59.6884
	PCSK2	1.48637	59.6212
	RPS2P5	0.701579	59.5977
	RASSF4	-1.46929	59.5312
	FCRLA	-2.09124	59.1658
	AJUBA	0.845317	58.9556
	MT-ATP6	0.535477	58.8923
	TRIM5	-1.12907	58.8255
	PHF2P2	-2.26992	58.6219
	GPNMB	0.508948	58.5681
	GYS1	0.773728	58.4943
	SLC2A13	-0.946321	58.4371
	ELL2	0.772381	58.2837
	SPEN	-0.801239	58.2711
	TRIM38	-0.955913	58.2225
	ALCAM	-0.474605	58.0408
	FADS3	1.19909	57.9648
	CD99	1.17213	57.8951
	IRAK1	0.499971	57.8824
	TMCC2	-2.54155	57.777
	CTSO	-1.73177	57.4434
	PSME2	-0.820052	57.4213
	H6PD	-0.648757	57.3662
	SERPINB7	-2.8189	57.307
	DSP	1.55494	57.213
	RPS3	0.463226	57.0767
	WTAP	-0.782562	57.0752
	HP1BP3	-0.647531	57.0593
	RPS6KC1	-0.817334	57.0192
	SYNE2	1.01717	56.9444
	PA2G4	0.571156	56.5641
	TPD52L2	0.576825	56.5615
	AHRR	-0.818529	56.4107
	TFPI2	-1.78034	56.3819
	NR4A1	-1.27757	56.3059
	MT-ND1	0.464747	56.2941
	EGFR	-1.65952	56.1326
	RPSA	0.475293	56.1187
	GBP4	-2.19125	56.0039
	SLC26A2	1.16556	55.8999
	ROBO2	-2.76362	55.7475
	TSC22D2	0.969219	55.7266
	ZC3H12A	-1.32094	55.6953
	KRT6B	-0.749699	55.6088
	ANKRD50	0.753938	55.5429
	MAN2A1	-0.867407	55.521
	DDX24	0.635885	55.4129
	PDP1	0.666731	55.3959
	ICMT	-0.771034	55.1862
	TAP2	-1.06046	55.1786
	EDIL3	1.16715	55.1419
	TMED10	0.555573	55.0463
	LTF	-5.54734	55.0441
	RPL27	0.533474	55.0327
	SYTL2	0.83642	55.0161
	CAPN5	-0.944707	55.0024
	RPL36AL	0.836728	54.8449
	TPI1	0.537898	54.7047
	AHSA1	0.719403	54.6746
	MMP3	-1.64591	54.6223
	RACK1	0.412644	54.5437
	MT-ND6	0.497175	54.4469
	MT-TP	-0.76732	54.3699
	CASP4	-1.16064	54.2575
	RPL23	0.462933	54.1606
	AL445490.1	-2.07937	54.1271
	ANKRD30A	2.23117	53.8241
	EIF2S1	0.702688	53.3044
	TLN2	0.982033	53.277
	ITPR3	-0.833329	52.9255
	PLSCR4	-2.34593	52.7364
	CCNL2	-0.727429	52.6527
	PGM1	0.826281	52.5663
	SERPINE2	0.383007	52.5186
	CACYBP	-0.781887	52.4949
	PLA2G4A	-1.39035	52.3598
	RNF150	1.02475	52.3525
	EDEM3	-0.654172	52.2562
	FAM111A	-0.94953	52.0337
	NTM	-4.90394	51.8687
	FGFRL1	1.2671	51.8062
	RPS27	0.589331	51.6796
	ARHGEF11	-0.673512	51.6098
	AGPS	0.573076	51.51
	ICAM5	-1.67843	51.4515
	RPS17	0.499048	51.3622
	CD274	-2.5105	51.2818
	MT-ND4	0.455551	51.1578
	APOL3	-1.99881	51.1075
	IGFN1	2.4481	51.031
	GNPNAT1	0.945735	50.9186
	CNN2	0.865023	50.9155
	GTPBP1	-1.04783	50.9035
	CSF1	-0.95322	50.8315
	ABLIM1	1.44202	50.7686
	CRTAC1	-6.40585	50.7364
	N4BP2L2	-0.720227	50.6823
	EFEMP1	0.959821	50.5877
	RPL30	0.505951	50.4761
	ADAM9	0.741149	50.4538
	PSMB9	-0.979988	50.3269
	RPL23A	0.464214	50.3217
	SLC2A4RG	0.927858	50.3158
	RPL37A	0.524091	50.2685
	C5orf30	-1.17624	50.2495
	SETBP1	1.40808	50.2097
	RPL18A	0.465156	50.1369
	PPIF	-0.498759	50.0979
	INAVA	-2.37351	49.9291
	WWC3	-1.28239	49.7593
	IQGAP1	0.508742	49.7462
	CYP2J2	-3.8549	49.6459
	GSAP	-1.39963	49.4389
	HAPLN3	-2.14493	49.3738
	PSMB8	-0.811749	49.3654
	MYH10	0.762583	49.3255
	PRDM2	-0.902014	49.2916
	RPL29	0.433745	49.2239
	CHPF	-0.486959	49.0671
	CYP4V2	-1.30128	48.9394
	PTPRM	0.997934	48.9059
	ARFGEF3	1.61095	48.8263
	CRISPLD1	-0.729646	48.7934
	ABCC2	-0.572797	48.6135
	TCF4	-1.01246	48.6122
	ATP10B	-4.863	48.3232
	FOXD3	-0.73763	48.3104
	MT-ND5	0.428266	48.2632
	YY1	0.66504	48.2189
	RPS25	0.524906	48.2054
	LYPD1	-1.07817	48.0118
	ITGA6	0.42097	48.0094
	SLC16A3	-1.50061	48.0048
	CEP250	0.806196	47.8998
	RPL9	0.606479	47.8657
	TMSB4X	0.925541	47.861
	SP110	-1.33748	47.6044
	GNG2	-0.879294	47.548
	BCAT1	0.692215	47.4896
	RPLP2	0.580652	47.4471
	ANPEP	-0.540213	47.1081
	PCDH15	-3.99605	47.0287
	MT-ATP8	0.534778	46.9799
	S100A16	0.782037	46.8137
	ARHGEF40	-0.780118	46.7523
	SLC13A3	-1.97394	46.7165
	NLRP1	-1.42395	46.7109
	CADM4	-0.660528	46.6732
	BLZF1	-0.655579	46.6411
	TSPAN11	-1.33382	46.6197
	ERAP1	-0.504335	46.5619
	FAM102A	-0.870177	46.5283
	ADIPOR1	-0.671136	46.5149
	PRSS12	-1.15448	46.509
	DOCK2	1.81999	46.4774
	EXOC5	0.755231	46.2474
	SREBF2	0.786202	46.1482
	SPCS3	0.562189	46.0633
	YWHAZ	0.416365	46.0141
	CNTN1	-4.59091	45.9432
	FBN1	0.495397	45.9177
	VTI1B	0.838649	45.9096
	TMPRSS5	-0.631617	45.8016
	SET	0.421457	45.7787
	PLCG1	0.632627	45.7531
	PLD3	-0.609945	45.7331
	MEOX2	1.03496	45.6381
	TDRD7	-1.0344	45.62
	MARK3	0.661257	45.4964
	VLDLR	1.3037	45.4657
	SLC2A6	-1.06514	45.4385
	MYO1B	-0.604	45.3651
	ABR	-0.484247	45.3235
	GRIK2	-0.585866	45.3148
	PTPN12	-0.708282	45.2953
	UBR4	-0.589706	45.2632
	RPL28	0.405041	45.1607
	HCP5	-1.12212	45.1585
	RCOR1	1.02763	45.1528
	KCNAB2	-1.70603	45.1359
	ARID4B	-0.652757	45.1248
	PLIN4	2.8091	45.1248
	LAMA4	-0.834481	45.0845
	ENAH	0.455114	45.0842
	AXL	0.511468	45.0146
	SLC25A6	0.554179	44.9761
	GLI3	-1.15811	44.8643
	DANCR	1.5409	44.7629
	PAPOLA	0.584757	44.723
	SLC25A1	0.770502	44.7223
	IL32	-1.50305	44.6691
	UBC	-0.36432	44.5587
	TRIM21	-1.27439	44.4407
	GNPDA1	0.714699	44.3028
	ENGASE	-0.856718	44.1727
	ADAMTS9	-1.9827	44.0773
	RNASEL	-0.987078	43.96
	CYTH1	-1.03976	43.7912
	MTHFD2	0.737796	43.714
	ZNRF2	-1.29636	43.5886
	BX255923.2	-4.60745	43.5706
	DMKN	2.1424	43.5541
	SNHG5	0.903596	43.5167
	PSMA7	0.489598	43.5029
	GARS	0.555355	43.4818
	PLCD3	0.741276	43.4145
	FHDC1	-0.886973	43.375
	GPATCH2L	0.756244	43.3435
	CROCC	-1.38661	43.3028
	BST1	-2.73796	43.2539
	SLC25A29	0.789883	43.2411
	ASNS	0.921253	43.2386
	SLC35F1	-0.850765	43.104
	LARP6	1.04556	42.7832
	SNRPN	0.739553	42.7768
	LINC00963	-0.541203	42.5233
	FADS1	0.65989	42.4804
	RPL26	0.498233	42.4318
	HNRNPK	0.36643	42.3622
	PNMA2	3.5795	42.3234
	DUSP4	-1.16815	42.2208
	FSTL3	-0.477826	42.1617
	KATNAL1	-1.25608	42.0391
	CBX5	0.560404	41.989
	YBX1	0.410752	41.9446
	RDH11	0.769325	41.7074
	TMEM171	-1.08168	41.6608
	SIPA1L2	-0.501428	41.613
	RHOA	0.382017	41.528
	MBTPS1	-0.496168	41.4743
	SH3BGRL3	0.540888	41.3922
	GPC6	0.613838	41.3725
	SSUH2	-1.5058	41.1496
	LINC01419	-2.45669	41.0998
	QPRT	2.2413	41.0913
	MAML2	-0.731704	41.0482
	PIK3CD	-1.58412	41.0109
	CX3CL1	-3.84177	41.0099
	PIK3R3	0.99132	40.9293
	TOMM34	0.579947	40.8725
	CSE1L	0.527259	40.8412
	CAPNS1	0.553527	40.8091
	PLIN2	0.543491	40.789
	ZCCHC2	-1.34163	40.7434
	PDLIM7	0.763445	40.7338
	OTUD7B	0.575756	40.7256
	EXT1	0.674489	40.6404
	PLEKHM2	-0.651928	40.6284
	SZRD1	-0.591627	40.5606
	CD109	0.422676	40.4214
	UAP1	0.678855	40.3973
	PXN	0.647758	40.3823
	VCL	0.583739	40.3723
	EHF	-3.73811	40.2564
	TUBB	0.35158	40.1838
	LACC1	-1.16372	40.112
	CFL1	0.363078	40.0625
	EIF3E	0.471984	40.0553
	NAP1L1	0.380332	40.024
	SECTM1	-0.927906	39.9373
	DSTN	0.564855	39.9077
	NOP53	0.507943	39.9037
	EPHA2	-0.609842	39.8799
	TGFB2	1.11933	39.8593
	TRHDE	1.01824	39.7262
	RHOQ	0.585095	39.5915
	AHNAK	0.973454	39.5245
	TMEM63A	-0.698685	39.5152
	PRKDC	0.430191	39.5078
	PPP1R12A	0.490032	39.4813
[truncated: 17,432 more rows]

## Sheet: KO11vsWT-DT7
Gene Symbol	log2 fold change	neg log10 adjusted P
[truncated: 17,936 more rows]
