# Supplementary material for: Neratinib, a pan ERBB/HER inhibitor, restores sensitivity of PTEN-null, BRAFV600E melanoma to BRAF/MEK inhibition
Source: Front Oncol. 2024 May 16;14:1191217. doi: 10.3389/fonc.2024.1191217 (PMC11159048; doi:10.3389/fonc.2024.1191217)
Supplement: Supplementary file 6 [file Table_5.xlsx]

## Sheet: Bliss scores
	Matrix Mean			PTEN KO		Max Column Mean			PTEN KO
Library Compound	WT	KO5	KO11	sum	average	WT	KO5	KO11	sum	average
17-AAG	-0.955262	-1.30897	0.347114	-0.961856	-0.480928	9.70909	3.9066	8.89232	12.7989	6.39946
5-azacytidine	4.45253	-1.68052	3.47557	1.79504	0.89752	12.7008	2.33061	6.33206	8.66267	4.33134
A-366	-2.79027	1.66051	-0.926432	0.734074	0.367037	1.40039	4.86334	2.00775	6.87109	3.43554
Abexinostat	2.14982	-1.34313	-1.35875	-2.70188	-1.35094	12.9904	4.09975	5.31442	9.41416	4.70708
ABT-263	4.79925	-1.6111	3.49944	1.88833	0.944166	10.8166	4.83342	8.40001	13.2334	6.61671
Afatinib	7.13068	3.34585	7.99461	11.3405	5.67023	10.7598	7.55206	13.811	21.3631	10.6815
Alisertib	-2.76515	-3.65953	-4.18428	-7.84381	-3.9219	4.22445	0.146922	2.06521	2.21213	1.10607
AP26113	3.70152	2.65399	4.00123	6.65523	3.32761	12.3932	7.70259	11.2528	18.9554	9.47771
AR-42	-0.280513	0.0658772	-1.67511	-1.60923	-0.804616	11.3089	6.47181	3.84297	10.3148	5.15739
AT7519	3.23938	2.6903	4.20728	6.89758	3.44879	9.44255	6.92803	9.61078	16.5388	8.2694
Axitinib	2.80228	1.97682	-1.48522	0.491599	0.2458	6.23353	6.26356	1.39682	7.66038	3.83019
AZ191	4.94681	0.878589	6.87598	7.75457	3.87728	11.51	4.82293	13.1563	17.9792	8.98961
AZ505	5.14339	1.56914	9.59114	11.1603	5.58014	9.02056	3.02508	13.8338	16.8588	8.42942
AZ-960	7.4903	-1.00343	1.32951	0.326081	0.163041	12.9516	4.6454	3.10895	7.75435	3.87717
AZD1208	4.2467	0.0415057	3.50581	3.54732	1.77366	10.5677	4.7624	9.55246	14.3149	7.15743
AZD2014	-0.84957	-2.1128	-0.429695	-2.54249	-1.27125	4.61754	4.76032	4.59357	9.35389	4.67694
Barasertib	-1.92839	-3.58214	-5.21439	-8.79653	-4.39827	3.76758	3.29463	0.4473	3.74193	1.87097
Bardoxolone-Methyl	0.22958	1.71092	0.799546	2.51046	1.25523	8.7099	7.95165	5.91711	13.8688	6.93438
Belinostat	-1.75083	-2.6891	0.00976089	-2.67934	-1.33967	5.52363	3.14348	9.07769	12.2212	6.11058
BGJ398	0.332584	-0.412398	1.65675	1.24435	0.622176	4.05	2.43929	6.43699	8.87627	4.43814
BI-2536	-2.70439	-1.27134	-1.71708	-2.98842	-1.49421	2.45241	3.19089	0.876046	4.06693	2.03347
BI-D1870	6.03108	1.86424	3.35245	5.21669	2.60835	11.1287	6.29872	9.74587	16.0446	8.0223
BKM120	6.1485	-1.33103	5.82072	4.48968	2.24484	11.0656	4.29526	12.7833	17.0786	8.53928
BMS-754807	6.85657	1.88695	6.51778	8.40474	4.20237	10.6652	5.25352	9.91112	15.1646	7.58232
BMS-777607	3.22701	-0.573801	1.25799	0.684185	0.342092	6.04542	5.62306	5.9062	11.5293	5.76463
Bortezomib	1.22718	-2.96842	-0.741991	-3.71041	-1.85521	8.09943	4.85111	2.92477	7.77588	3.88794
Bromosporine	3.42495	-0.949867	2.84752	1.89766	0.948828	7.49523	3.36613	6.76982	10.136	5.06798
BYL719	8.45393	5.19796	4.4556	9.65356	4.82678	12.1146	10.6664	9.65155	20.318	10.159
C646	5.76493	-1.49264	3.45171	1.95906	0.979532	11.8107	3.91691	10.4471	14.3641	7.18203
Cabozantinib	6.69691	3.95455	5.7533	9.70785	4.85392	10.0498	8.09776	11.8015	19.8992	9.94961
CAL-101	7.15811	5.8793	5.85499	11.7343	5.86714	13.9855	11.4156	9.00564	20.4213	10.2106
CAY10603	-3.25085	-0.538468	-2.59128	-3.12975	-1.56487	3.67143	10.1942	4.48295	14.6771	7.33857
CCT128930	6.26241	0.157161	5.56695	5.72411	2.86206	11.906	4.43805	11.1579	15.596	7.79799
CDK9-inhibitor-2	-1.15582	2.75794	-0.317468	2.44047	1.22023	8.60495	8.69546	6.33732	15.0328	7.51639
CHIR-99021	0.94549	1.6638	-0.901033	0.762765	0.381383	7.86059	6.05873	1.53103	7.58976	3.79488
CI994	1.99319	-2.92274	3.92291	1.00018	0.500089	11.2885	3.32829	12.1329	15.4612	7.73062
CPI-360	6.22074	-0.831758	7.70262	6.87086	3.43543	9.39006	5.14253	10.6566	15.7991	7.89956
Crizotinib	5.76487	0.00619343	3.12324	3.12944	1.56472	12.5225	4.17828	10.2095	14.3878	7.19388
CUCD-907	-7.5792	-5.1231	-5.80403	-10.9271	-5.46357	-0.595978	3.76425	-0.449749	3.3145	1.65725
CUDC-101	-0.742019	-0.529333	-1.35757	-1.8869	-0.943451	5.7953	6.55217	4.88159	11.4338	5.71688
CX-4945	-0.374657	-0.875572	0.142199	-0.733373	-0.366686	6.3266	5.56007	3.00476	8.56483	4.28241
Dabrafenib	-4.25687	-2.55647	-3.69895	-6.25542	-3.12771	3.6314	4.5219	6.58416	11.1061	5.55303
Dacinostat	0.0653413	-4.00188	-1.05658	-5.05847	-2.52923	7.65207	3.6472	5.48418	9.13138	4.56569
Danusertib	1.60028	2.51647	-0.881223	1.63525	0.817623	5.24214	10.2268	3.25463	13.4814	6.74071
Dasatinib	11.2805	3.81148	6.58961	10.4011	5.20054	18.9276	14.8823	11.2185	26.1008	13.0504
Decitabine	1.64397	1.01092	1.21101	2.22193	1.11097	11.4168	6.96132	8.25685	15.2182	7.60908
Defactinib	4.27159	-1.06692	3.87846	2.81154	1.40577	11.7428	3.909	12.1159	16.0249	8.01246
Dinaciclib	-0.515658	-0.371049	0.279084	-0.091965	-0.0459825	1.79479	6.5346	2.08078	8.61538	4.30769
Dovitinib	1.93035	2.90045	0.0938704	2.99432	1.49716	9.26474	12.1638	6.60443	18.7682	9.38412
Droxinostat	5.05881	-2.57752	3.96092	1.3834	0.6917	9.54431	1.78084	8.57481	10.3556	5.17782
Entinostat	-0.952417	-2.87501	-0.597896	-3.4729	-1.73645	3.01239	8.576	1.97811	10.5541	5.27705
EPZ015666	6.56964	-1.5287	3.79507	2.26637	1.13318	8.27656	3.58683	6.18492	9.77175	4.88587
Erlotinib-HCl	2.42085	1.75096	3.37802	5.12898	2.56449	10.4211	6.46316	8.87627	15.3394	7.66972
Everolimus	0.0839926	3.09679	2.39347	5.49026	2.74513	7.1945	5.97219	5.82818	11.8004	5.90019
EW-7197	5.4546	4.00485	5.79425	9.7991	4.89955	10.3419	8.47976	10.5822	19.0619	9.53097
Ex527	3.00061	4.5976	4.25862	8.85623	4.42811	5.61147	9.7989	7.27354	17.0724	8.53622
Fasudil	1.9501	3.17842	-0.333505	2.84491	1.42246	5.47345	7.12572	2.61697	9.74269	4.87135
Fedratinib	6.87127	1.46956	7.11519	8.58476	4.29238	13.4665	6.95411	15.3291	22.2832	11.1416
Flavopiridol-HCl	1.57357	-0.780141	0.500163	-0.279978	-0.139989	6.92707	6.82763	3.48548	10.3131	5.15656
FRAX-1036	4.94883	0.59092	6.75242	7.34334	3.67167	7.99819	3.17817	13.2228	16.4009	8.20047
GDC-0941	3.57334	4.15998	2.22446	6.38444	3.19222	13.1017	6.71348	4.83163	11.5451	5.77256
Gefitinib	3.92845	2.01787	3.65278	5.67065	2.83532	8.20089	6.19846	9.19956	15.398	7.69901
Givinostat	-0.50033	-3.81246	-0.789494	-4.60195	-2.30098	6.07898	2.7788	4.50819	7.28699	3.6435
GSK126	6.12117	-1.02045	4.37719	3.35673	1.67837	11.4271	6.12474	8.19723	14.322	7.16099
GSK1838705A	5.20769	0.785715	4.09136	4.87708	2.43854	11.7103	4.35106	11.2556	15.6067	7.80333
GSK2801	4.03891	4.09304	1.60934	5.70238	2.85119	10.6097	10.3198	6.96211	17.2819	8.64094
GSK343	4.68169	0.166305	N/A	0.166305	0.166305	11.3095	3.51404	N/A	3.51404	3.51404
GSK650394	4.11623	0.692935	2.32143	3.01436	1.50718	7.74178	5.35356	8.09745	13.451	6.72551
GSK690693	4.47511	4.9667	1.27078	6.23748	3.11874	8.74126	7.4768	5.47965	12.9564	6.47822
GSK-J4	1.92474	-1.66194	7.69907	6.03713	3.01856	5.42765	4.41019	14.6201	19.0303	9.51516
GSK-LSD1	-0.794389	5.3499	1.76168	7.11158	3.55579	3.70302	10.1458	5.85905	16.0048	8.00242
I-BET151	4.78619	-2.16417	3.38832	1.22415	0.612076	11.3332	3.49032	6.75886	10.2492	5.12459
Ibrutinib	3.35847	7.67961	8.22216	15.9018	7.95088	10.7817	10.6472	13.8335	24.4807	12.2403
I-CBP112	7.15589	-4.4234	4.11766	-0.30574	-0.15287	13.7041	3.6512	8.80117	12.4524	6.22618
iCRT-14	0.708532	2.83903	4.98088	7.81991	3.90995	6.94639	5.67161	12.476	18.1476	9.07379
Idarubicin-HCl	1.09459	-2.70751	0.349433	-2.35808	-1.17904	8.78717	2.34456	8.33946	10.684	5.34201
Imatinib	1.33455	4.75548	1.20478	5.96026	2.98013	4.53304	7.97476	4.99255	12.9673	6.48365
Imatinib-Mesylate	-0.0320252	1.73255	0.747088	2.47964	1.23982	6.23928	3.66792	5.00311	8.67103	4.33551
IOX1	6.1855	-0.0119599	8.13581	8.12385	4.06192	8.78415	3.97519	13.3554	17.3305	8.66527
IOX2	3.37918	3.9477	5.13676	9.08446	4.54223	7.85278	11.1655	10.5483	21.7138	10.8569
JIB-04	2.77052	2.25402	-0.311626	1.94239	0.971197	7.08773	6.50834	3.55843	10.0668	5.03339
JNK-IN-8	1.54468	4.56223	2.25509	6.81732	3.40866	6.10576	11.0295	9.09514	20.1246	10.0623
JQ1-neg	6.42817	0.298127	5.49022	5.78835	2.89417	10.2381	3.19596	8.98247	12.1784	6.08922
JQ1-pos	3.11634	-1.40259	1.4523	0.0497142	0.0248571	9.61597	3.61041	5.34348	8.95389	4.47695
K02288	-2.50298	2.58239	-2.59778	-0.0153918	-0.00769591	2.45765	7.08433	-0.798279	6.28605	3.14303
KH-CB19	4.54711	0.661368	6.63068	7.29205	3.64602	8.22278	4.67319	11.3376	16.0108	8.00539
KU-55933	3.05921	1.7234	3.21037	4.93377	2.46688	7.12343	4.59522	5.50469	10.0999	5.04996
Lactam-E-ring	1.09662	-4.67014	-0.387153	-5.05729	-2.52865	9.29968	4.40617	9.05224	13.4584	6.7292
Lapatinib	3.18824	5.34043	2.64375	7.98417	3.99209	11.1757	10.3402	4.50198	14.8422	7.42108
LBH-589	-1.48827	-4.20467	-1.77595	-5.98062	-2.99031	5.25044	0.166112	3.39871	3.56482	1.78241
LDN-212854	1.62376	-0.562822	1.8834	1.32058	0.66029	7.18355	4.79112	4.50707	9.29819	4.64909
LGK-974	-1.9276	4.46661	2.13136	6.59797	3.29898	0.419037	8.74076	4.92531	13.6661	6.83303
LLY-507	6.47276	-0.76612	4.68324	3.91712	1.95856	10.2631	4.27517	11.7123	15.9874	7.99371
Losmapimod	1.45933	1.6822	0.346938	2.02913	1.01457	4.5944	7.99043	3.52572	11.5161	5.75807
Luminespib	-0.538324	-3.7358	-0.68986	-4.42566	-2.21283	8.68549	4.61467	3.62075	8.23542	4.11771
LY2584702-Tosylate	6.51115	0.629611	5.37527	6.00488	3.00244	10.1843	3.26249	10.9441	14.2065	7.10327
M344	0.839045	-3.10991	-2.16751	-5.27742	-2.63871	6.11339	3.26136	5.87723	9.13858	4.56929
MC1568	1.47325	-0.418363	6.32386	5.9055	2.95275	6.11802	2.85226	10.772	13.6243	6.81215
Methylstat	5.49327	-0.946666	6.08094	5.13427	2.56714	9.37719	2.26768	11.0036	13.2713	6.63564
Midostaurin	1.48265	1.58865	1.33946	2.92811	1.46406	8.14666	9.77399	6.02325	15.7972	7.89862
MK-1775	0.254433	-3.07134	-1.20336	-4.2747	-2.13735	2.85873	2.39229	3.21301	5.6053	2.80265
MK-2206-2HCl	3.90924	0.859663	3.24227	4.10193	2.05097	8.58474	3.51293	6.55869	10.0716	5.03581
MK-8776	-1.22379	2.62576	-1.0658	1.55997	0.779984	4.07603	6.27377	2.09972	8.3735	4.18675
Mocetinostat	-0.115614	-0.196387	2.32801	2.13162	1.06581	9.43465	5.97847	8.96272	14.9412	7.4706
Neratinib	3.30948	0.0439933	6.26584	6.30983	3.15491	7.53678	3.42378	12.6836	16.1074	8.0537
Nintedanib	4.26775	6.53119	4.05538	10.5866	5.29328	12.2082	9.02924	12.1268	21.1561	10.578
NVP-AEW541	5.8011	3.55521	4.4165	7.97171	3.98586	12.8341	7.82777	10.1827	18.0104	9.00522
NVP-BHG712	-0.0894983	3.52703	-1.40013	2.1269	1.06345	4.29585	8.01771	1.44036	9.45808	4.72904
Olaparib	2.23728	5.24486	-1.23613	4.00872	2.00436	4.70305	8.28917	2.55487	10.844	5.42202
Omipalisib	0.913185	-0.223704	2.10761	1.88391	0.941955	2.812	5.00582	7.31564	12.3215	6.16073
OTX015	5.32349	-0.110815	6.22468	6.11386	3.05693	10.323	5.03864	13.8098	18.8485	9.42424
Palbociclib	1.26495	0.491031	1.67222	2.16325	1.08163	8.75228	6.46736	4.93985	11.4072	5.70361
PCI-34051	0.251131	4.36419	1.33948	5.70367	2.85184	6.51678	8.74695	4.31276	13.0597	6.52986
PF-06463922	6.50168	5.00712	5.60962	10.6167	5.30837	10.2012	6.95475	10.6782	17.633	8.81649
PF-3758309	1.3433	-5.36773	-3.16741	-8.53514	-4.26757	9.58592	2.7891	8.25494	11.044	5.52202
PF-4708671	5.88538	3.27132	3.837	7.10831	3.55416	10.8071	6.54192	6.82575	13.3677	6.68384
PF-573228	8.94729	5.70907	6.62671	12.3358	6.16789	16.643	8.5422	15.6958	24.238	12.119
PFI-2	6.54816	-0.415009	6.44812	6.03311	3.01655	11.2734	4.84529	10.2754	15.1207	7.56033
PFI-3	4.76406	-0.805541	6.44181	5.63627	2.81814	7.66207	3.43992	9.28406	12.724	6.36199
PFI-4	3.61118	-3.71248	9.93788	6.2254	3.1127	8.77186	1.22473	14.2918	15.5165	7.75825
PH-797804	3.04044	1.15503	2.88413	4.03916	2.01958	4.47718	6.5617	6.6033	13.165	6.5825
PLX-4720	-2.06228	-2.05161	-2.33506	-4.38667	-2.19333	2.3391	4.20605	2.26583	6.47188	3.23594
PLX7904	-0.0551254	0.226844	-0.150359	0.0764848	0.0382424	7.88999	4.85815	10.0963	14.9545	7.47723
Pracinostat	-2.94007	-1.1092	-2.49034	-3.59954	-1.79977	6.15274	4.2597	4.5158	8.7755	4.38775
Quisinostat	-1.29301	-6.07749	-3.05454	-9.13203	-4.56602	5.54714	-0.118506	3.1818	3.0633	1.53165
R406	4.29786	3.95907	3.13797	7.09704	3.54852	10.6581	6.16356	6.80695	12.9705	6.48525
Rapamycin	1.71528	3.14398	5.65418	8.79817	4.39908	7.67081	6.43708	8.67016	15.1072	7.55362
RG108	4.47442	0.128164	10.375	10.5032	5.25161	9.95091	2.50325	13.4605	15.9637	7.98185
RGFP966	0.790587	-0.225135	3.93463	3.70949	1.85475	5.25783	4.29578	8.2858	12.5816	6.29079
Romidepsin	-3.61649	-5.89247	-4.12113	-10.0136	-5.0068	-0.981987	2.103	-0.459174	1.64383	0.821914
Ruxolitinib	0.7429	0.961298	-1.73645	-0.775151	-0.387576	4.82819	7.00121	1.36333	8.36454	4.18227
Saracatinib	2.34792	1.52493	2.79469	4.31963	2.15981	9.24398	4.42218	6.19847	10.6207	5.31033
SB525334	3.76259	4.83599	3.27508	8.11107	4.05553	10.8531	11.6291	11.5592	23.1883	11.5941
SCH772984	-1.91044	0.82119	-2.25357	-1.43238	-0.716192	3.72071	8.90409	1.88727	10.7914	5.39568
Selumetinib	-2.52855	1.22803	-4.19557	-2.96754	-1.48377	4.34509	9.17708	2.36759	11.5447	5.77233
Semagacestat	3.09154	3.40041	2.51204	5.91246	2.95623	6.26677	8.12131	5.52552	13.6468	6.82341
SGC0946	-1.06623	1.51614	9.19629	10.7124	5.35621	5.21722	9.86124	16.905	26.7662	13.3831
SGC707	7.63135	-0.108243	8.19542	8.08717	4.04359	10.8359	5.3133	9.64504	14.9583	7.47917
SGC-CBP30	5.45914	-2.16185	-0.327682	-2.48953	-1.24477	7.08994	7.34537	8.55321	15.8986	7.94929
SGI-1027	7.35672	-2.98965	5.44679	2.45714	1.22857	10.3327	1.74082	9.29504	11.0359	5.51793
SGI-1776-free-base	2.22	1.23542	1.71076	2.94618	1.47309	7.53613	4.04294	5.05468	9.09762	4.54881
SMI-4a	8.93719	-1.65033	9.77699	8.12667	4.06333	11.4106	1.69046	16.3458	18.0362	9.01812
Sorafenib-Tosylate	3.73301	2.44416	1.262	3.70616	1.85308	10.2855	6.15606	3.58811	9.74418	4.87209
SP600125	7.47726	-1.26667	6.40918	5.14251	2.57125	12.1924	3.51241	11.031	14.5434	7.27171
SRPIN340	-0.848673	1.86657	-0.442048	1.42452	0.712259	4.43499	4.37156	2.67382	7.04538	3.52269
Sunitinib-Malate	4.54976	-0.0609455	4.5103	4.44936	2.22468	9.47056	5.37729	7.47823	12.8555	6.42776
TAE226	4.40924	-0.144001	2.6038	2.4598	1.2299	7.20609	4.32504	11.4919	15.8169	7.90846
TG003	3.08638	1.0649	-0.363351	0.701547	0.350773	6.09952	5.30196	1.76792	7.06988	3.53494
TGX-221	5.41725	2.2676	1.7286	3.9962	1.9981	9.30738	3.79769	4.6769	8.47458	4.23729
THZ1	0.263069	-1.45841	0.322189	-1.13622	-0.568111	8.05079	9.57571	2.55332	12.129	6.06452
Tofacitinib	1.46917	2.55199	0.327647	2.87964	1.43982	2.80008	6.53735	4.55532	11.0927	5.54634
Topotecan	1.7998	0.115505	1.73459	1.8501	0.925048	8.85901	4.71185	5.36008	10.0719	5.03597
Trametinib	-6.59128	-1.7578	-5.89566	-7.65347	-3.82673	4.47597	6.39463	3.91798	10.3126	5.15631
Trichostatin-A	0.00877321	1.97975	-2.44804	-0.468286	-0.234143	6.34642	6.79692	4.71627	11.5132	5.7566
Tubastatin	0.427891	-0.633262	1.48334	0.850082	0.425041	4.36176	4.0158	9.50769	13.5235	6.76175
Ulixertinib	0.113533	2.88471	-1.43438	1.45033	0.725163	7.39378	6.721	7.90845	14.6294	7.31472
UMI-77	2.59861	0.715753	1.69014	2.40589	1.20295	9.08057	6.10677	4.71967	10.8264	5.41322
UNC0379	3.65458	0.821832	3.4223	4.24413	2.12207	9.83689	5.53869	6.19959	11.7383	5.86914
UNC0631	4.59501	-1.98014	3.7364	1.75626	0.878128	8.42403	2.85633	9.1308	11.9871	5.99356
UNC0638	7.05143	1.4943	4.7006	6.1949	3.09745	10.4389	3.5065	8.33375	11.8402	5.92012
UNC0642	5.92739	-0.867334	7.65587	6.78853	3.39427	11.0331	3.67593	11.6433	15.3192	7.65962
UNC1215	4.79286	-1.89873	6.79094	4.89222	2.44611	8.07122	5.87362	12.2544	18.1281	9.06403
UNC1999	5.06568	-1.94204	7.65239	5.71035	2.85518	10.2461	2.81459	12.1716	14.9862	7.49308
UNC2327	7.18447	2.57632	7.14549	9.72181	4.86091	10.3724	8.53154	9.452	17.9835	8.99177
UNC2400	2.837	2.40237	1.64029	4.04267	2.02133	6.98337	11.0868	6.38498	17.4717	8.73587
Vandetanib	2.56055	2.53179	2.8416	5.3734	2.6867	11.3537	6.31839	10.7827	17.1011	8.55056
Vatalanib	2.82375	3.07488	2.2942	5.36908	2.68454	11.1421	13.449	10.7372	24.1862	12.0931
Veliparib	1.76356	-1.23024	1.00851	-0.221733	-0.110867	5.06226	3.50287	5.08656	8.58944	4.29472
Vemurafenib	0.254193	-0.224901	-0.0981776	-0.323078	-0.161539	7.55762	7.03315	4.27553	11.3087	5.65434
Vismodegib	2.66711	5.52521	2.31799	7.8432	3.9216	6.10142	9.31519	3.69533	13.0105	6.50526
Volasertib	-0.0434043	-1.1118	-0.794289	-1.90609	-0.953045	5.34541	4.52746	2.147	6.67446	3.33723
Vorinostat	-2.71901	2.03033	-3.24063	-1.2103	-0.605148	4.85424	7.95682	4.07334	12.0302	6.01508
VX-680	-0.514987	-1.26219	-2.08178	-3.34397	-1.67198	5.3691	6.78955	4.18273	10.9723	5.48614
XAV-939	0.883004	2.18914	1.26754	3.45668	1.72834	4.06563	6.48924	5.99478	12.484	6.24201
Y-27632-2HCl	2.43598	1.15047	0.253008	1.40348	0.701741	4.97591	4.34554	4.02406	8.36961	4.1848
Zebularine	N/A	1.47666	4.26985	5.74651	2.87325	N/A	5.6392	8.24463	13.8838	6.94191
