# Supplementary material for: Neratinib, a pan ERBB/HER inhibitor, restores sensitivity of PTEN-null, BRAFV600E melanoma to BRAF/MEK inhibition
Source: Front Oncol. 2024 May 16;14:1191217. doi: 10.3389/fonc.2024.1191217 (PMC11159048; doi:10.3389/fonc.2024.1191217)
Supplement: Supplementary file 7 [file Table_6.xlsx]

## Sheet: Run1
Gene	Family	Parental DMSO	Parental 1d	Parental 7d	KO5 DMSO	KO5 1d	KO5 7d	KO11 DMSO	KO11 1d	KO11 7d				Kinase	Family	Parental	Parental	Parental	KO5	KO5	KO5	KO11	KO11	KO11
AKT1	AGC	24.9017	23.896	23.485	25.2545	25.1119	26.6645	24.8317	24.102	26.8412				Duration		1d	1d	7d	1d	1d	7d	1d	1d	7d
AKT3	AGC	24.752	24.7829	24.9295	25.8411	25.2592	27.3171	25.7649	24.0633	26.3649				Treatment		DMSO	Dab/Tram	Dab/Tram	DMSO	Dab/Tram	Dab/Tram	DMSO	Dab/Tram	Dab/Tram
CDC42BPB	AGC	30.5971	31.1199	32.041	31.8024	32.1917	32.6436	31.5497	32.1882	32.2734				ERBB3	TK	22.9824	24.0347	24.9845	27.1815	28.8013	28.0895	26.869	28.5017	27.5826
CIT	AGC	25.3693	25.6032	24.6408	26.9062	24.0228	24.2917	25.1678	25.0558	25.3368				AKT1	AGC	24.9017	23.896	23.485	25.2545	25.1119	26.6645	24.8317	24.102	26.8412
DMPK	AGC	25.6099	27.6617	27.8166	25.7905	29.4473	30.2556	24.2906	29.6456	29.7287				AKT3	AGC	24.752	24.7829	24.9295	25.8411	25.2592	27.3171	25.7649	24.0633	26.3649
LATS1	AGC	27.4429	28.1041	28.6782	28.8342	28.4374	28.7298	29.0218	28.617	28.3337				BRAF	TKL	26.5441	25.4239	24.5999	26.8504	23.8226	24.7617	27.0406	24.3662	25.1059
PKN1	AGC	27.3368	27.7387	27.3597	27.0643	27.4139	27.1606	27.2807	25.6547	26.8353				MAP2K1	STE	32.3995	27.1946	27.9132	33.1914	26.9422	27.3193	32.7764	27.1939	26.9892
PKN2	AGC	28.936	29.3649	29.3785	29.4142	29.5007	29.5091	29.5468	29.318	29.0562				MAP2K2	STE	31.8625	27.8209	28.6878	31.3136	26.8582	26.0364	31.0935	25.8509	25.9209
PKN3	AGC	27.7562	28.3608	24.6553	28.9145	28.1691	25.4909	28.7948	27.9966	25.8562
PRKACA	AGC	31.5039	31.9188	31.4532	31.5982	32.0489	32.3541	32.1028	32.7846	31.9596
PRKACB	AGC	28.5972	29.4101	29.0354	28.7089	29.5975	29.7732	29.1127	29.8926	29.6846
PRKACG	AGC	28.6492	29.4594	29.4055	29.0662	29.9632	28.787	30.5995	30.7316	30.0707
PRKCA	AGC	27.6913	28.6529	29.3234	27.8059	28.1991	29.4359	27.8272	27.9887	28.8051
PRKCD	AGC	28.591	28.5268	28.0922	29.6289	29.5506	29.3007	29.6922	29.4148	28.4881
PRKCQ	AGC	24.4853	26.4625	26.5843	27.1894	27.4319	27.3723	27.481	28.0476	26.7996
ROCK1	AGC	28.7928	29.6028	29.069	28.6968	28.8932	28.8178	28.5847	28.9669	28.4214
ROCK2	AGC	30.5901	31.0317	31.1602	31.6198	31.4331	31.5797	31.5402	31.5822	31.2459
RPS6KA1	AGC	33.4961	34.1635	33.6008	34.2474	34.1161	33.1222	34.0875	34.3124	32.6932
RPS6KA3	AGC	33.3651	33.7952	33.4712	34.7349	34.7242	34.1668	34.6436	34.9794	33.9221
RPS6KA4	AGC	29.9798	31.1208	29.5518	30.962	31.3306	30.6399	30.6872	31.3337	30.8095
RPS6KA5	AGC	27.11	27.6518	27.5275	28.2635	29.2618	29.6365	28.1014	28.9233	29.4645
RPS6KB1	AGC	28.2689	27.5818	27.8654	29.0433	27.1101	28.357	29.1909	27.3106	28.3306
ADCK1	Atypical	25.5198	25.8248	26.4384	23.6459	26.6414	27.971	24.6334	26.4493	27.3617
ATM	Atypical	26.7268	26.7629	29.689	28.3762	29.2066	29.558	27.3908	28.8498	29.2592
ATR	Atypical	25.955	26.0572	25.3375	26.1035	25.5249	25.5399	25.6673	24.9237	24.5175
BCKDK	Atypical	27.4619	28.3559	28.7627	28.2316	28.2085	28.8513	27.8523	27.9624	28.3124
MTOR	Atypical	31.105	31.5394	32.1637	30.9278	31.5094	31.7539	30.7785	31.4925	31.4901
PI4K2B	Atypical	25.5352	26.6182	25.5778	25.4804	25.5705	25.6259	25.373	25.828	23.7801
PI4KA	Atypical	25.6169	25.5564	27.2002	26.4593	26.2877	26.5931	26.3456	26.6763	26.4906
PIK3CA	Atypical	29.7084	29.9034	30.2076	30.1367	30.4287	30.2273	30.015	30.4717	29.9687
PIK3CB	Atypical	26.1476	25.6202	26.3293	25.5974	25.7853	25.4635	25.4548	25.0115	25.0387
PIK3CD	Atypical	27.1685	27.5613	28.0145	27.0301	26.4981	26.3318	26.9936	25.3027	26.7534
PRKDC	Atypical	34.7011	35.1657	35.3338	34.8874	35.4258	35.5681	34.5892	35.1772	35.1739
RIOK2	Atypical	30.5554	30.5194	29.8465	30.5506	30.2823	29.5317	30.5887	30.0538	29.341
TRIM28	Atypical	29.4903	27.706	27.6426	28.3895	27.7009	27.4602	28.2943	27.8707	28.8392
CAMK2A	CAMK	25.4584	24.2105	24.8184	25.3369	26.0836	24.5712	23.8701	25.8109	25.6266
CAMK2D	CAMK	32.7975	34.2268	35.0897	33.7068	34.6146	35.0875	33.7514	34.5154	34.7544
CAMK2G	CAMK	32.3678	32.8934	33.2148	32.2196	32.4021	32.801	32.134	32.4768	32.6229
CAMK4	CAMK	29.1054	29.7462	27.6887	29.075	29.1281	24.8043	29.4669	28.9327	25.2045
CHEK1	CAMK	26.648	24.6139	25.3192	27.6484	25.6645	26.8244	27.808	25.1858	23.7572
DAPK3	CAMK	28.6684	29.21	28.7296	29.1486	28.5931	29.0847	29.2831	28.6888	28.6796
MARK1	CAMK	26.943	27.2001	27.4968	27.1062	27.1086	27.9964	27.2981	27.4752	27.4175
MARK2	CAMK	30.2392	30.8211	30.9401	30.7444	30.9051	31.5649	30.792	30.9286	30.8272
MARK3	CAMK	28.246	28.7698	28.5554	29.2953	29.4554	30.0561	29.5593	29.545	29.6282
MELK	CAMK	28.4274	25.9193	25.7444	29.3216	26.6968	23.914	28.8555	25.3954	25.314
MYLK	CAMK	30.4592	26.0083	24.7804	31.3027	31.3851	31.2399	31.1378	31.2989	30.8022
NUAK1	CAMK	25.1266	25.12	24.2251	23.6691	24.0685	26.4309	25.1254	25.2566	25.0892
PHKG2	CAMK	27.8492	28.9644	28.4293	28.715	29.0479	28.9059	28.6567	29.1293	28.4706
PRKAA1	CAMK	32.5986	33.1683	33.1401	32.631	33.088	33.3447	32.6998	32.9597	32.9068
PRKAA2	CAMK	26.4206	27.8659	27.7374	28.1364	28.5644	28.8052	28.1905	28.4488	28.3918
PRKD1	CAMK	29.3953	30.2952	31.5653	30.6468	32.403	32.4723	30.5356	32.2732	32.054
PRKD2	CAMK	31.5837	32.2041	32.1537	32.0453	32.1748	32.0437	31.9278	32.2287	31.5865
PRKD3	CAMK	30.5997	30.658	31.2732	31.0585	31.2123	31.5742	31.0448	31.294	31.0165
SIK2	CAMK	29.3049	29.542	29.7296	29.9977	29.7285	29.4364	30.1075	29.8011	29.2073
SIK3	CAMK	27.5089	28.5488	27.9429	27.9127	28.5049	28.7196	26.7854	28.5892	28.3262
STK11	CAMK	26.7005	27.6275	27.2235	26.4269	27.1427	27.568	26.4098	27.5777	27.39
STK17A	CAMK	25.0239	25.447	24.7539	26.1527	24.6768	24.6074	25.7214	25.4825	24.4304
CSNK1A1	CK1	33.0876	33.3228	32.9868	33.503	33.8965	33.7983	33.4556	33.2579	33.0749
CSNK1D	CK1	30.8033	31.2374	30.4759	30.7877	30.9202	31.1613	30.8985	30.7731	30.4668
CSNK1E	CK1	28.5279	28.3607	28.108	28.8669	28.5587	28.9838	29.3058	28.3203	28.2578
CSNK1G1	CK1	27.3657	28.3676	28.5488	28.4042	28.5003	28.892	28.0463	28.0888	28.4231
CSNK1G2	CK1	25.2628	26.1171	25.7935	25.741	26.0163	25.9917	25.1641	23.8642	23.8807
CSNK1G3	CK1	29.1737	29.7845	29.3955	29.9078	30.0293	30.0287	29.8253	29.7339	29.6512
VRK2	CK1	27.5878	28.1479	27.447	27.8371	27.6225	27.2606	27.851	27.7068	26.9102
CDK1	CMGC	34.3831	34.0378	32.0301	34.5106	33.6696	30.0972	34.4634	33.588	30.6585
CDK10	CMGC	25.6196	26.2106	25.7308	26.017	26.4658	25.8961	26.0748	26.0664	25.627
CDK14	CMGC	27.7391	28.3189	28.3649	28.0004	27.2353	27.1439	28.1853	27.4364	26.8365
CDK16	CMGC	30.345	29.2963	29.1297	30.848	29.186	29.4538	30.8232	29.3844	29.1383
CDK17	CMGC	29.8586	28.3794	28.1665	30.1169	28.5831	27.8544	30.1661	28.5995	27.2699
CDK18	CMGC	23.8704	27.437	28.2192	26.0337	26.2501	24.7207	25.4187	26.1522	24.848
CDK2	CMGC	33.9212	32.3227	31.2409	34.5477	32.4865	30.7828	34.6213	32.5685	30.5541
CDK3	CMGC	23.8361	24.3993	24.9308	30.2019	29.855	30.2805	23.7241	29.1944	29.6249
CDK4	CMGC	33.243	33.4636	33.3203	34.1224	33.757	33.9197	33.8125	33.7278	33.4354
CDK5	CMGC	33.2584	34.4168	34.7981	34.245	35.0196	35.2329	33.9513	34.9278	34.6008
CDK6	CMGC	34.5037	33.2784	32.7091	34.7832	32.0924	31.0773	35.1208	32.2181	31.2977
CDK7	CMGC	32.1118	31.8899	31.506	32.6782	32.0288	31.7499	32.7833	31.9498	31.4625
CDK9	CMGC	31.9385	32.3555	32.0928	32.5881	32.9003	32.9226	32.8618	33.0417	32.6087
CLK1	CMGC	27.0045	26.3044	25.9229	27.2958	26.6126	26.7348	27.7411	26.2728	26.5143
CLK2	CMGC	29.7985	29.3996	28.821	30.327	29.8834	29.7902	30.5289	29.5204	29.5238
CLK3	CMGC	27.8123	27.1725	26.9673	27.7494	27.3918	27.0781	28.1955	27.2607	27.0912
CLK4	CMGC	25.0023	24.3393	25.4871	25.3048	25.3838	25.8288	25.3917	25.22	25.4769
GSK3A	CMGC	31.6503	31.8883	32.0447	32.3119	32.5253	32.7949	32.2161	32.3846	32.1222
GSK3B	CMGC	32.8986	32.9074	33.0676	33.8099	33.5191	33.7839	33.2651	33.1961	33.0501
MAPK1	CMGC	34.4363	35.2499	35.0213	35.2063	35.6185	35.5916	35.017	35.6708	35.1366
MAPK11	CMGC	26.162	27.4737	28.101	26.1256	26.6245	26.8346	26.1221	26.7402	26.2874
MAPK14	CMGC	33.4244	33.8745	33.7894	33.8423	33.9706	33.4927	33.7044	33.9268	33.2661
MAPK3	CMGC	32.1719	33.465	33.3681	32.7516	33.2359	33.3793	32.6336	33.2621	32.7018
MAPK8	CMGC	30.6534	30.5537	30.4411	30.9641	30.8955	30.3931	31.1777	30.8449	30.4301
MAPK9	CMGC	31.1597	31.2588	31.6205	31.6948	31.6827	31.8755	31.5452	31.9098	31.8589
NLK	CMGC	24.6924	26.294	23.2807	25.1305	25.3316	25.5582	25.3783	25.141	23.7275
SRPK1	CMGC	28.5553	28.0115	25.1939	28.1237	27.1471	25.176	29.2325	25.936	26.001
SRPK2	CMGC	27.4076	28.2447	27.9371	27.698	28.1401	28.2271	28.0305	28.0402	27.769
ADK	Metabolic	26.3466	26.9302	26.9437	26.7889	26.9747	27.6068	26.9172	27.2076	27.3713
AGK	Metabolic	27.7161	28.8883	29.9887	28.4953	29.3824	30.6719	28.806	29.5477	30.21
AGPHD1	Metabolic	25.2211	23.9408	26.5616	25.6846	26.4577	27.8315	24.6239	26.3592	27.2733
AK2	Metabolic	27.2683	25.5664	26.3922	24.5045	25.2276	26.7543	24.2869	24.4941	27.8942
CHKA	Metabolic	29.3505	29.5062	28.6844	29.9292	29.4213	29.1528	29.9799	29.7489	29.365
CHKB	Metabolic	27.896	29.154	29.641	28.1989	29.2311	30.7064	27.6498	29.2079	30.4085
DCK	Metabolic	32.4877	32.9409	32.0294	33.0872	32.9032	31.9971	32.8069	33.0256	31.5596
FN3KRP	Metabolic	32.5861	33.4908	33.4771	33.176	33.7157	33.6708	32.9368	33.4017	33.4649
IPMK	Metabolic	26.3801	26.6568	25.7329	26.9665	25.9175	26.0669	27.1278	26.3921	25.8136
NME3	Metabolic	23.9468	25.0047	25.8255	26.2797	23.1698	25.534	25.6912	23.5954	25.3116
NME4	Metabolic	29.7423	30.8066	31.6622	30.8692	32.0484	32.9104	30.7077	31.43	31.9198
PDXK	Metabolic	34.8035	35.3787	35.1864	35.3308	35.0438	34.4641	34.89	34.8494	34.4172
PFKP	Metabolic	27.2101	26.4016	26.0295	26.6882	25.7189	24.1866	26.6538	25.0363	25.2414
PGK1	Metabolic	30.0471	26.6205	28.4545	29.1659	27.5866	25.2009	28.6356	28.3137	29.8486
PIK3C3	Metabolic	28.5388	28.5155	28.7707	28.9975	29.6151	29.8011	28.9945	29.3376	29.2614
PIKFYVE	Metabolic	25.6598	25.5177	26.7407	27.0886	26.667	27.0049	26.3343	26.9949	25.8766
PIP4K2A	Metabolic	27.9428	28.7602	28.9581	28.6766	29.2566	29.8591	28.5215	29.0665	29.1256
PIP4K2B	Metabolic	28.1932	29.1362	29.4677	28.662	29.293	29.7474	28.6703	29.1387	29.2604
PIP4K2C	Metabolic	32.0543	32.9697	33.2119	32.7848	32.9388	33.3606	32.725	32.9568	32.6647
PIP5K1A	Metabolic	27.1189	27.4656	26.8851	27.0854	26.999	27.3469	27.2561	27.1201	27.0893
PIP5K1C	Metabolic	25.4743	24.598	26.1446	26.2517	25.7866	26.729	25.263	24.5466	26.0085
TK2	Metabolic	26.8238	28.2498	29.4077	27.1368	28.3989	29.5892	26.8953	28.1303	28.6203
NEK1	NEK	25.4541	26.8201	26.3352	25.7447	26.9468	27.0802	24.2541	26.5456	26.3845
NEK2	NEK	28.9883	23.6337	25.0709	29.1638	25.0298	24.0861	29.1875	23.7883	24.0569
NEK9	NEK	31.6113	32.4494	33.0889	32.1099	32.7111	33.8488	31.9859	33.143	33.2654
AAK1	Other	31.6166	32.1238	32.4299	32.1905	32.6739	32.8192	32.066	32.6538	32.5152
AURKA	Other	31.3983	29.2521	28.5066	32.5243	28.8158	28.1361	32.5218	29.0218	29.5634
AURKB	Other	29.7103	27.4751	26.1256	30.4027	26.6525	25.0597	30.2358	26.5958	26.5362
BMP2K	Other	29.7866	29.7827	30.1897	29.7664	29.5868	29.9127	29.879	29.6205	29.7191
BUB1	Other	25.6313	26.1	25.1183	25.9626	25.2834	24.4858	26.5126	25.0971	25.8884
CHUK	Other	28.1144	29.2846	28.4046	29.2589	29.7859	29.6408	28.9991	29.4067	29.1847
CSNK2A2	Other	34.561	35.0274	34.4662	35.0858	35.0462	34.9053	35.1995	35.3445	34.5915
EIF2AK2	Other	28.0614	27.3753	27.3283	27.1727	26.824	25.611	27.1615	26.2348	25.7539
EIF2AK4	Other	28.2169	28.9392	29.7996	29.2726	29.9615	29.8857	28.959	29.7797	29.6859
GAK	Other	32.193	32.3447	32.5798	32.7051	33.1516	32.945	32.6787	33.1884	32.94
IKBKB	Other	28.4576	29.8716	29.5973	29.4057	30.3504	30.6856	29.0775	29.9791	30.3362
PIK3R4	Other	27.5568	27.2085	28.0829	28.014	28.5997	28.2503	28.0035	28.0441	27.921
PKMYT1	Other	30.2555	29.5147	28.041	30.6168	29.2017	25.2023	30.8062	29.3145	27.3803
PLK1	Other	29.1908	24.5097	24.7836	29.1128	26.2771	24.6116	29.5722	24.124	24.0583
PLK4	Other	25.8408	25.8772	25.2362	26.6324	25.5467	25.2778	26.568	25.6028	24.5895
STK16	Other	27.1014	27.8726	28.5335	27.5037	28.3365	28.8705	27.4834	28.4455	28.5468
STK35	Other	25.8994	25.9468	23.9966	26.0619	24.4357	24.9997	26.0978	23.8968	24.1926
TBK1	Other	31.5774	32.0884	32.2659	31.9102	32.0263	32.5769	31.8951	32.1554	31.9476
TLK2	Other	26.9181	27.8978	27.663	27.6901	28.2249	28.1693	27.7473	28.075	27.8937
TP53RK	Other	31.7291	31.9772	31.8649	32.4426	32.0356	32.4681	32.5163	32.1854	32.0127
TTK	Other	27.4552	25.0045	24.591	28.1817	25.9068	24.7848	28.3354	24.0712	25.6987
ULK3	Other	30.8642	31.4879	31.7595	31.4991	31.9754	32.3919	31.5349	32.1364	31.8429
WEE1	Other	27.3226	24.7368	24.8126	27.2678	25.2044	25.595	27.7937	25.5252	24.343
MAP2K1	STE	32.3995	27.1946	27.9132	33.1914	26.9422	27.3193	32.7764	27.1939	26.9892
MAP2K2	STE	31.8625	27.8209	28.6878	31.3136	26.8582	26.0364	31.0935	25.8509	25.9209
MAP2K3	STE	28.7299	29.0578	28.6053	28.9838	29.4515	28.8687	28.9766	28.9131	28.375
MAP2K4	STE	28.8333	29.5765	29.4604	29.4245	29.6416	29.985	29.3731	29.525	29.5542
MAP2K5	STE	28.5841	29.1568	29.8319	29.3235	29.6127	30.0908	28.8058	29.3317	29.4831
MAP2K6	STE	28.5381	29.9847	30.4626	29.6934	30.4965	30.7778	29.1695	30.1733	29.7809
MAP3K11	STE	29.8508	30.3236	30.201	29.9064	30.5383	30.4188	30.0054	30.6954	29.8618
MAP3K12	STE	25.5195	26.4635	26.0961	25.1177	26.1356	24.3527	23.9713	25.8871	25.797
MAP3K2	STE	28.7477	29.2341	29.0641	29.3213	29.391	29.4113	29.2065	29.1297	28.8309
MAP3K3	STE	26.9218	27.2204	26.7846	26.9806	27.3889	27.842	27.1344	27.7301	27.1763
MAP3K4	STE	25.4417	25.8853	26.2052	26.131	26.5405	25.8003	25.9002	26.3814	25.1848
MAP3K7	STE	25.6968	25.8096	24.1674	24.24	24.6289	24.382	24.1031	24.2067	24.4962
MAP4K2	STE	25.5962	26.4217	26.616	24.0079	26.0141	26.0193	25.5332	26.2118	25.9074
MAP4K3	STE	27.7526	28.0377	27.9355	28.119	28.4293	28.8783	28.4741	28.5785	28.3
MAP4K4	STE	28.5778	28.3853	28.6284	28.77	28.6572	28.2066	28.6539	28.7977	27.5449
MAP4K5	STE	29.0628	29.2703	29.9211	29.7722	30.0054	30.5929	29.8135	30.1532	30.0767
MST4	STE	27.3017	27.6992	27.5029	27.353	26.9636	27.9904	27.4871	27.0538	27.4446
OXSR1	STE	27.1696	28.0365	27.7073	27.9372	27.8875	27.665	27.683	27.5743	27.5426
PAK4	STE	32.1914	32.3673	31.7162	32.5408	32.3085	31.7652	32.5722	32.175	31.155
SLK	STE	31.7901	32.3276	31.8427	32.0559	32.1212	31.7254	32.0332	32.1595	31.3819
STK10	STE	30.9691	31.06	30.5016	31.7539	31.3812	30.7295	31.7714	31.4092	30.3496
STK24	STE	29.351	29.322	28.8538	30.3069	30.0185	29.5624	30.237	29.8429	29.36
STK3	STE	31.9092	32.3483	31.9791	32.4453	32.3335	32.24	32.5872	32.4806	31.806
STK4	STE	32.8386	33.1919	33.2302	33.8184	33.7505	34.3018	33.6625	33.8301	33.7397
STRADA	STE	27.0367	27.9381	28.008	27.0534	27.6279	28.6011	27.1769	27.8171	28.1947
TAOK1	STE	27.9085	28.664	27.9564	28.4813	28.7068	28.9386	28.5531	28.6699	28.3459
TAOK2	STE	26.6882	27.895	28.5634	27.6305	28.6668	29.1492	26.2462	28.483	28.6742
TAOK3	STE	25.3703	23.9959	25.5326	25.9351	27.1865	26.9266	25.5448	27.1094	26.5371
TNIK	STE	25.7765	25.7813	27.6898	25.9131	26.7106	26.7681	22.8171	26.7281	26.4329
ABL1	TK	28.2206	28.852	28.9763	28.6833	28.8373	29.3796	28.7585	28.9941	28.8511
ABL2	TK	30.3424	30.1353	30.1634	30.326	30.0243	30.0578	30.2495	29.9773	29.5382
AXL	TK	29.5128	30.3906	29.1152	29.7805	29.5885	29.087	29.727	29.4594	28.9547
CSK	TK	34.681	34.8859	34.6011	34.9179	34.8222	34.7377	34.9821	34.83	34.3593
DDR1	TK	26.2147	28.2928	28.8773	26.9478	28.3318	30.344	26.5121	28.5918	29.4124
DDR2	TK	30.5431	31.1859	30.5413	29.9365	29.751	29.7039	30.3794	30.0414	29.6951
EPHA2	TK	36.4526	35.2969	34.1874	35.7337	33.2042	31.8886	36.0268	33.5726	32.5516
EPHA3	TK	24.7694	28.6746	29.3373	28.2213	28.9819	29.9361	29.344	30.2492	30.5344
EPHA4	TK	25.5019	26.2174	28.7503	26.1554	23.7806	24.8058	27.3448	25.9828	25.4676
EPHA5	TK	24.5167	28.1359	29.064	23.8207	24.3077	27.0959	25.169	24.5094	26.9045
EPHB1	TK	29.0552	28.3619	30.0999	29.7918	28.3359	24.539	29.5452	27.8664	24.1672
EPHB2	TK	31.0293	31.6123	31.7277	30.8222	30.6622	30.2082	30.7846	30.6293	30.1099
EPHB3	TK	25.4338	27.5213	29.1349	29.1638	30.2286	29.8932	28.9533	30.6179	29.0077
EPHB4	TK	30.8126	31.3498	31.2197	31.4335	31.1272	30.463	31.2027	31.1328	30.0619
ERBB3	TK	22.9824	24.0347	24.9845	27.1815	28.8013	28.0895	26.869	28.5017	27.5826
FER	TK	32.0496	32.756	33.1294	32.7126	32.9598	33.4267	32.6337	33.2133	33.0336
FYN	TK	29.1316	29.9578	30.3894	29.3967	30.0894	31.2543	29.6347	30.2012	31.0003
IGF1R	TK	29.8292	30.3664	30.3058	30.7599	30.1076	30.5511	30.5597	30.2212	30.0976
INSR	TK	28.5535	28.8798	29.0117	29.0907	28.6996	29.2266	28.5376	28.661	28.5426
JAK1	TK	29.7035	31.0073	30.7105	30.3416	31.0619	30.5485	30.1061	30.9866	30.3957
LYN	TK	30.7374	31.4178	31.5912	31.2912	31.4191	32.04	31.261	31.3398	31.5566
MERTK	TK	25.0566	25.9171	25.8485	24.8051	23.9232	26.8338	25.1367	25.4237	26.1438
MET	TK	30.6216	30.0691	29.2434	29.8357	26.183	28.9035	29.8558	26.8991	28.7366
PDGFRB	TK	23.8499	29.2977	28.5621	25.3122	26.9539	24.7469	25.8478	27.001	25.8921
PTK2	TK	33.1392	33.19	33.3909	33.4343	33.4645	33.8927	33.2096	33.5651	33.4417
SRC	TK	33.6929	34.3243	34.3676	34.6718	34.8203	34.822	34.688	34.8556	34.5792
TEC	TK	27.171	27.8585	27.2967	28.5317	27.8398	27.4359	28.4974	27.9233	26.6922
TNK1	TK	23.9855	26.9464	25.626	25.837	28.6196	27.6181	24.292	27.8327	27.1609
TNK2	TK	28.5842	29.5929	29.1966	29.0055	29.6704	29.4041	29.1814	29.7712	29.1955
TYK2	TK	29.37	30.2235	30.0274	29.9644	30.8297	30.7636	29.9413	30.5848	30.4175
YES1	TK	32.1179	32.9877	32.8846	32.2638	32.1529	32.4558	32.0519	32.3636	32.3486
ACVR1	TKL	28.4345	29.7207	30.0737	29.624	29.962	30.8163	29.4427	30.0073	30.3784
ACVR1B	TKL	25.8049	26.7646	25.7138	26.5175	26.6487	25.8872	26.571	26.7608	26.1057
ACVR2A	TKL	25.3061	26.1816	26.0181	26.1466	25.1472	23.8929	25.7381	25.8041	25.6034
BMPR1A	TKL	27.6363	28.4623	28.0718	28.2474	28.5145	28.1915	28.2074	28.2664	27.5113
BMPR2	TKL	26.5711	27.5704	27.3801	27.2762	27.263	27.4966	27.1061	27.617	27.0089
BRAF	TKL	26.5441	25.4239	24.5999	26.8504	23.8226	24.7617	27.0406	24.3662	25.1059
ILK	TKL	29.0839	29.977	29.5054	29.8007	29.9124	29.8446	29.8584	29.9803	29.3906
IRAK1	TKL	27.3609	28.0843	27.5158	28.4654	28.6925	28.5877	28.0773	28.3256	27.9082
IRAK4	TKL	28.589	29.8973	29.8919	28.8823	29.8238	30.5453	29.0176	30.2345	30.0756
LIMK1	TKL	27.7931	24.8565	25.2097	28.264	24.7727	24.4777	28.01	24.8074	24.1332
LIMK2	TKL	26.3769	25.5201	25.9216	26.5958	24.6517	22.3273	26.881	24.764	24.2224
RIPK2	TKL	30.7565	28.8395	28.3826	30.6793	28.158	27.9919	30.8431	28.2575	27.4326
TGFBR1	TKL	27.6861	27.7392	28.1948	28.927	28.015	28.1784	28.8791	27.9845	27.8743
TGFBR2	TKL	27.4041	27.4526	28.5847	27.1033	28.0637	28.2325	27.1725	28.1193	27.7917

## Sheet: Run2
Kinase	Family	Parental DMSO	Parental 1d	Parental 7d	KO5 DMSO	KO5 1d	KO5 7d	KO11 DMSO	KO11 1d	KO11 7d			Kinase	Family	Parental	Parental	Parental	KO5	KO5	KO5	KO11	KO11	KO11
AKT3	AGC	22.3487	22.704	23.2583	23.6121	24.8276	25.9113	25.1481	25.4081	24.5971			Duration		1d	1d	7d	1d	1d	7d	1d	1d	7d
CDC42BPB	AGC	31.0949	31.0474	31.6997	31.271	31.61	31.9663	30.9566	31.5149	32.1987			Treatment		DMSO	Dab/Tram	Dab/Tram	DMSO	Dab/Tram	Dab/Tram	DMSO	Dab/Tram	Dab/Tram
CIT	AGC	25.3042	24.2243	23.1066	25.1128	24.3286	21.1733	24.761	24.9362	22.1936			ERBB3	TK	25.5585	26.4104	24.2165	27.4455	27.1397	26.3353	26.9317	27.0194	24.5992
DMPK	AGC	24.0228	26.8359	29.2339	24.7587	27.5286	28.9937	26.4722	28.4332	29.8427			AKT3	AGC	22.3487	22.704	23.2583	23.6121	24.8276	25.9113	25.1481	25.4081	24.5971
LATS1	AGC	25.719	26.6724	27.0674	27.7671	27.1611	26.8121	27.6119	27.3294	26.8164			BRAF	TKL	28.2907	21.7654	21.9513	26.7435	22.5766	22.3453	26.9181	22.0816	22.2631
PKN1	AGC	25.3911	26.1819	25.0093	25.3853	25.1797	24.3716	25.8883	25.5019	25.3062			MAP2K1	STE	31.9616	27.9862	28.1043	31.9076	27.4462	27.9949	32.2064	27.9472	28.5854
PKN2	AGC	27.5691	27.7398	27.6695	27.7568	27.5269	27.8895	27.9315	28.2777	28.1872			MAP2K2	STE	30.6782	28.1926	28.3095	30.0596	27.3933	27.6632	30.2817	27.5928	27.7702
PKN3	AGC	27.7906	27.2894	25.781	27.8363	27.4957	27.3729	27.4661	27.2526	26.5272
PRKACA	AGC	30.7486	30.8373	31.5554	30.8309	31.1275	30.7309	31.0004	31.5664	31.4761
PRKACB	AGC	28.1249	28.1738	28.5022	27.4222	28.1735	28.0785	27.5608	28.4488	28.511
PRKACG	AGC	30.2262	30.8918	31.3525	30.0492	30.4605	30.8016	29.2365	32.0754	30.5573
PRKCA	AGC	26.7238	26.6155	27.715	25.8336	25.587	26.4801	25.4945	26.2611	27.4019
PRKCD	AGC	27.3954	27.727	28.4768	28.4575	28.6512	29.3433	28.574	28.5883	28.9591
PRKCQ	AGC	26.026	26.1513	26.162	26.4722	26.6154	27.0452	26.6602	27.1916	26.8722
PRKG1	AGC	26.4248	26.8097	27.6697	23.302	21.6981	22.8119	24.5224	25.0283	24.6492
ROCK1	AGC	30.4164	29.9046	29.2897	29.039	29.006	28.9446	29.0179	29.0942	28.9987
ROCK2	AGC	31.5383	30.865	31.1195	31.0986	31.0242	31.1364	30.9906	30.9621	31.2582
RPS6KA1	AGC	33.986	33.8145	32.7894	33.9048	33.7374	32.5344	33.7383	33.8116	32.8235
RPS6KA3	AGC	33.9274	33.3658	32.7087	34.161	33.9953	33.507	33.8574	33.9887	33.1791
RPS6KA4	AGC	29.9843	29.5592	27.4368	29.259	29.4083	28.2517	29.2891	29.1763	27.8181
RPS6KA5	AGC	29.1488	28.5337	27.7514	28.4202	27.9594	28.1096	28.208	28.3429	27.7306
RPS6KB1	AGC	26.8797	25.7819	25.7662	27.2074	25.4594	26.3802	26.9393	26.2983	26.4389
SGK1	AGC	24.2153	24.0915	25.357	25.9377	23.9624	25.8127	25.7523	24.2325	24.9872
ADCK1	Atypical	25.5048	24.9204	26.1669	25.5123	26.1254	26.7643	26.2263	26.4722	26.7751
ADCK4	Atypical	23.0577	24.3423	23.1686	22.1319	22.0645	25.8296	22.4274	24.4227	22.11
ATM	Atypical	28.6048	28.5906	28.9954	28.8059	28.9237	28.1275	28.7704	28.4232	28.4025
ATR	Atypical	27.2781	26.6842	25.4188	26.9883	26.5408	26.6752	26.035	25.8971	25.7076
BCKDK	Atypical	28.4876	28.2355	28.9147	28.0965	27.7619	28.4126	28.282	28.3114	29.2682
MTOR	Atypical	30.9222	31.1237	31.4035	30.516	31.1563	30.7518	30.2586	30.4214	30.6796
PI4K2B	Atypical	25.9727	26.0279	25.8392	26.2799	25.781	26.8852	26.265	25.9237	26.4027
PI4KA	Atypical	26.7923	26.917	26.7216	26.5049	27.1226	26.5948	26.6714	26.4831	26.9173
PIK3C2A	Atypical	24.7225	24.2968	23.7996	23.9706	24.7055	23.5768	24.0034	23.7704	23.8708
PIK3CA	Atypical	29.7254	29.8032	29.6007	29.6449	29.9248	29.6351	29.3936	29.5672	29.3754
PIK3CB	Atypical	26.6283	26.6389	25.8965	26.1534	26.488	25.7927	26.3465	26.1734	25.6808
PIK3CD	Atypical	28.3707	28.1889	28.3225	27.8266	28.004	26.7553	28.335	28.1296	27.626
PRKDC	Atypical	34.6022	34.8366	34.8159	34.6818	34.8907	34.0947	34.4986	34.2824	34.4754
RIOK2	Atypical	30.5849	30.3213	28.3046	30.0601	29.6568	28.3533	30.1971	29.7816	27.8539
TRIM28	Atypical	26.3478	26.5095	25.8835	27.0466	27.3949	26.9707	27.2675	26.7364	26.4753
CAMK2A	CAMK	22.5285	23.8025	23.4008	22.375	24.1638	21.2026	22.6453	24.0881	22.3195
CAMK2D	CAMK	33.5646	33.7771	34.4887	33.4441	33.4752	34.1677	33.0162	33.551	34.1839
CAMK2G	CAMK	31.92	32.0968	32.4885	30.9352	30.7785	31.1056	31.0417	31.4634	32.1813
CAMK4	CAMK	29.5698	29.3309	27.0133	29.6907	29.0906	26.4286	29.8594	29.4637	26.6862
CHEK1	CAMK	25.6494	23.6058	22.632	26.8949	24.2609	22.8252	26.5272	23.7937	23.8231
DAPK3	CAMK	26.3777	26.9393	26.2205	26.6967	26.6999	26.202	27.1162	27.1298	26.9751
MARK1	CAMK	26.1795	26.6469	26.3796	26.3617	26.4693	26.5114	26.6429	26.7746	26.7033
MARK2	CAMK	30.1333	30.3283	29.8674	30.0499	30.1617	30.2269	30.3331	30.3131	30.4735
MARK3	CAMK	28.5033	28.2763	27.7505	28.9882	28.9736	29.2035	29.0296	29.2713	28.9148
MARK4	CAMK	24.2434	23.9239	24.2423	23.7684	24.0164	25.0745	24.6262	24.6098	24.395
MELK	CAMK	27.8383	26.117	24.2021	28.1135	26.3174	26.1853	27.8085	26.0332	25.8157
NUAK1	CAMK	26.1927	26.3253	24.6649	23.5967	24.2371	25.5672	23.9666	24.2809	24.3894
NUAK2	CAMK	28.0349	26.64	26.2214	25.2708	25.1485	25.6781	25.4249	26.0868	25.1367
OBSCN	CAMK	22.9098	24.2324	22.3426	24.112	23.2317	23.045	22.3969	24.2183	27.7784
PHKG2	CAMK	28.2099	28.0814	27.9659	27.9962	28.0172	27.9178	27.9565	28.1899	27.8886
PRKAA1	CAMK	32.7184	32.6457	32.7033	32.0556	32.2747	32.5645	32.2671	32.6189	32.4389
PRKAA2	CAMK	28.5992	28.6039	27.8473	28.8656	29.1827	28.7839	28.7985	29.225	28.7621
PRKD1	CAMK	30.6752	30.9902	31.3704	30.945	31.7814	32.043	30.7963	31.8745	31.1456
PRKD2	CAMK	32.0806	31.9404	32.0865	31.7082	31.5336	32.3181	31.8694	32.0571	32.084
PRKD3	CAMK	31.9853	31.6165	31.501	31.423	31.3935	31.3111	31.0555	31.3965	31.0207
SIK2	CAMK	29.6788	28.9353	28.5024	29.179	28.9407	28.2658	29.2476	29.2375	28.1755
SIK3	CAMK	27.9675	27.6655	27.1568	27.1562	27.4248	27.3925	27.1839	27.5441	26.8637
STK11	CAMK	26.8898	27.3525	27.1145	26.463	26.4591	27.1046	26.1005	26.6346	26.9379
STK17A	CAMK	23.3507	21.8211	22.2023	24.1438	22.0763	23.319	24.17	23.23	24.389
TTN	CAMK	22.2069	22.7414	23.5296	22.9158	21.8807	22.9288	21.9282	24.0093	23.4041
CSNK1D	CK1	29.6807	30.0048	29.0286	30.2083	29.9002	29.663	30.0072	29.8662	29.3846
CSNK1E	CK1	28.5118	27.7277	27.2983	28.6158	27.6641	27.5766	28.8848	27.8403	28.0791
CSNK1G1	CK1	27.8311	27.0189	27.091	27.4414	27.0897	28.3035	27.4703	27.5402	28.191
CSNK1G2	CK1	25.8164	25.3052	25.012	25.4484	24.6596	25.6791	25.0981	25.2188	25.383
CSNK1G3	CK1	29.6468	28.2165	27.5239	29.1679	28.4526	28.7083	28.504	28.3633	28.3085
VRK2	CK1	25.5767	26.1212	24.749	24.7449	25.0498	24.1999	25.4053	25.7136	25.3268
CDK1	CMGC	32.9882	31.7646	27.7032	33.0249	31.4735	27.7482	32.7195	31.5528	30.2805
CDK10	CMGC	26.9138	26.136	25.4391	26.5032	26.1131	26.0285	26.3326	26.0746	25.7998
CDK12	CMGC	26.8629	25.9711	25.5714	26.632	25.5882	25.2301	26.2017	25.8481	25.542
CDK13	CMGC	25.3945	24.7188	24.5175	24.5961	24.3088	24.2829	24.7354	24.4234	24.6376
CDK14	CMGC	27.5086	27.1848	26.1722	27.4151	26.5807	24.7673	27.5508	26.9846	26.0738
CDK16	CMGC	30.2692	28.9599	29.4867	30.7167	29.3573	30.2275	30.2896	29.1517	29.5292
CDK17	CMGC	30.1745	28.3649	27.8294	29.7222	28.1044	28.3693	29.6206	28.3229	27.8031
CDK18	CMGC	28.1982	27.7743	28.5768	28.4156	27.6151	29.3826	28.9116	27.9066	28.4464
CDK19	CMGC	25.2201	24.6087	24.396	24.3906	24.1903	24.4283	23.8152	24.4378	24.6448
CDK2	CMGC	33.7842	31.0443	29.5361	34.0583	31.2033	30.552	33.5389	31.3874	30.1648
CDK4	CMGC	32.7494	32.7443	31.7694	32.9692	32.6954	32.7396	32.5105	32.9509	31.996
CDK5	CMGC	34.0012	34.2272	34.3593	34.1041	34.326	34.4028	34.1698	34.581	33.9251
CDK6	CMGC	34.3057	32.7645	32.1157	33.8069	31.5416	30.0689	33.8045	32.3572	31.6795
CDK7	CMGC	32.0132	30.7854	30.4086	31.8833	30.9458	30.8409	31.4667	30.8692	30.5926
CDK8	CMGC	26.6062	25.4335	24.5247	26.2523	25.4292	25.0839	25.9952	25.7003	25.1924
CDK9	CMGC	32.4728	32.0588	31.677	32.3721	31.754	31.519	32.0207	32.0713	31.7449
CDKL5	CMGC	25.2377	25.5647	25.3682	24.5737	25.1745	25.2318	24.775	25.5923	25.7031
CLK1	CMGC	25.4346	23.8497	23.2961	25.5807	24.4292	24.4981	24.6089	23.7972	24.3408
CLK2	CMGC	28.2327	27.7288	26.7419	28.2263	27.7898	27.3836	27.7345	27.6513	26.9816
CLK3	CMGC	25.6018	25.4438	25.6828	25.6674	24.7357	25.5904	25.1238	25.5456	26.019
CLK4	CMGC	25.8614	24.9827	24.9144	25.5143	24.4011	25.0668	25.0735	25.247	24.0496
DYRK1A	CMGC	25.998	25.6931	24.9031	25.0154	25.5805	24.7793	24.2763	24.6282	22.3762
DYRK1B	CMGC	23.1717	23.0636	21.9595	22.9367	21.7348	22.8453	22.4097	23.7588	22.8839
GSK3A	CMGC	31.3453	31.1908	31.2169	31.5286	31.0864	31.3127	31.3138	31.5444	31.4551
GSK3B	CMGC	32.8706	32.4006	32.5706	33.2909	32.4825	32.819	33.3404	33.152	32.8142
ICK	CMGC	25.6028	23.8268	24.0977	23.6323	23.5344	24.3691	23.6843	23.3531	23.6108
MAPK1	CMGC	34.5079	34.6651	34.9211	34.9724	35.1282	34.9376	34.6546	35.0063	34.4783
MAPK11	CMGC	27.5017	27.3468	28.4371	26.2556	26.6518	27.6317	27.0376	27.2204	27.8617
MAPK14	CMGC	33.0739	32.9484	33.1458	32.7234	32.8536	32.8282	32.7185	32.9918	32.5411
MAPK3	CMGC	32.2469	32.6769	32.9385	32.2788	32.5012	32.181	32.468	32.7468	32.4375
MAPK7	CMGC	22.1711	23.356	22.2806	21.8737	22.0398	23.535	21.6342	23.3438	23.5835
MAPK8	CMGC	31.0598	31.0864	30.0938	31.121	30.6623	30.3251	30.586	30.5527	29.3273
MAPK9	CMGC	31.1106	31.0672	31.6063	31.1785	31.0006	31.2288	30.8732	31.4857	30.9682
NLK	CMGC	26.5913	25.612	24.1328	25.632	24.8365	24.4885	25.8487	25.3607	23.6205
SRPK1	CMGC	27.5865	26.5385	25.9786	27.3657	26.2513	25.9288	27.7639	27.0165	26.1761
SRPK2	CMGC	27.2252	26.8984	26.7099	26.8538	26.7206	26.6687	27.3311	27.1837	26.6451
ADK	Metabolic	24.0333	24.851	24.52	24.0346	24.6354	24.7234	24.0322	24.2316	25.1837
AGK	Metabolic	27.9963	28.5899	29.7864	28.7806	28.8568	30.2128	28.6416	29.0419	30.1221
AGPHD1	Metabolic	24.8366	25.3643	25.5777	23.6537	24.3785	25.7946	24.5829	24.895	26.035
AK1	Metabolic	24.0433	23.453	21.5369	22.7151	23.3821	24.7443	22.1105	22.0366	23.5789
AK2	Metabolic	23.2975	23.7008	24.2672	23.8255	25.788	25.8261	25.0803	23.0425	23.7399
CHKA	Metabolic	28.7704	28.1008	27.0726	28.0797	27.8085	26.6714	28.2038	28.1027	26.7857
CHKB	Metabolic	28.4572	28.6682	29.4437	27.726	28.1486	29.9275	28.1667	28.582	29.6263
DCK	Metabolic	32.578	32.2936	31.2637	32.5935	32.1291	31.1785	32.2705	32.3179	31.4036
FN3KRP	Metabolic	33.2181	33.7149	33.3243	33.1504	33.1904	33.2111	33.1144	33.319	33.0043
GALK1	Metabolic	22.6737	22.7359	23.1454	22.5487	22.7422	23.2914	22.3233	22.7128	23.1449
HK1	Metabolic	24.072	22.8287	23.5268	23.811	24.1345	24.2033	24.0326	23.4345	23.6989
HK2	Metabolic	22.4539	23.4074	22.5827	23.8986	23.5001	23.4122	23.8536	24.352	23.2905
IPMK	Metabolic	26.2662	26.006	25.6431	26.6531	25.6564	25.5348	26.362	26.2412	25.9002
NME1	Metabolic	22.9039	23.1457	24.0063	23.9504	22.8057	23.7604	23.6775	24.1564	23.2495
NME3	Metabolic	22.3382	21.3571	24.0596	22.7328	20.4963	22.6176	23.1153	21.839	23.1828
NME4	Metabolic	29.1472	29.6589	30.1194	29.3854	29.2415	29.3318	30.095	30.0902	30.3372
PDXK	Metabolic	35.0253	35.2056	35.3199	34.9099	34.8028	34.6006	34.8034	35.2398	34.9743
PFKL	Metabolic	22.8703	23.3838	23.9769	23.1148	24.5303	23.8911	23.3194	22.8925	24.2569
PFKP	Metabolic	26.3353	25.5131	25.5455	26.0264	26.1435	25.6816	26.0414	25.5193	26.1924
PGK1	Metabolic	26.7996	26.9313	27.3158	28.4086	27.9147	28.4509	27.8665	27.641	28.0067
PIK3C3	Metabolic	30.4561	29.6966	30.227	30.2855	29.7285	30.4692	30.0061	30.2478	30.5785
PIKFYVE	Metabolic	27.2822	27.2102	27.0558	27.3524	27.444	27.2316	27.1407	27.0016	27.1425
PIP4K2A	Metabolic	28.0932	28.6316	29.0348	28.0661	28.4504	28.7411	27.9695	28.9167	28.535
PIP4K2B	Metabolic	27.609	28.1284	28.0436	27.5956	27.8923	28.0037	28.1117	28.4762	28.4745
PIP4K2C	Metabolic	31.6982	32.2077	32.6513	31.9991	32.0271	32.3471	31.8049	32.6361	32.3993
PIP5K1A	Metabolic	25.1759	26.1711	26.0026	26.3339	25.845	26.5872	26.4405	26.6944	26.8729
PIP5K1C	Metabolic	23.8784	24.2141	25.3162	23.4891	23.7537	25.1782	24.0749	24.8294	25.9743
TK2	Metabolic	28.6268	28.614	29.8435	27.8533	28.3506	28.7785	28.1808	28.646	29.3546
NEK1	NEK	26.4844	27.1152	26.262	26.1614	26.9467	26.0574	26.4131	26.9757	25.7966
NEK2	NEK	28.9455	23.5892	23.499	28.5954	21.9342	24.763	27.451	21.6591	23.2954
NEK7	NEK	21.7551	23.7863	22.7864	24.1463	22.5373	22.3651	22.8185	23.2428	22.1735
NEK9	NEK	32.1676	32.2341	32.4777	31.3184	31.9052	32.7425	31.754	32.355	32.4392
AAK1	Other	31.8444	32.0489	31.8866	31.7115	31.9081	31.8432	31.559	32.1715	31.8978
AURKA	Other	31.4486	27.8163	25.5401	32.2077	28.3852	27.433	31.8632	28.2334	28.7375
AURKB	Other	29.3312	25.651	22.7051	29.3182	25.6733	24.734	28.7788	25.1229	26.2719
BMP2K	Other	29.3712	29.1933	28.4133	28.7394	28.5332	28.8599	28.5615	28.6136	28.6381
BUB1	Other	26.0615	22.6408	21.8665	25.6527	21.4189	24.5429	25.6574	22.7029	23.324
CAMKK2	Other	23.2027	24.0862	23.3269	23.4329	23.7116	21.0108	23.737	24.0573	23.6024
CDC7	Other	23.9466	22.6101	23.5293	24.7086	22.9309	24.0486	23.7719	22.1182	23.5734
CHUK	Other	30.7657	29.5572	27.4692	30.0276	29.834	29.5686	29.8487	29.4867	27.6216
CSNK2A2	Other	34.0533	33.816	33.5452	34.0162	33.9816	33.7961	33.6359	33.9913	33.4789
EIF2AK2	Other	24.8139	25.3126	26.9849	24.9371	25.0855	26.4877	25.3115	24.8595	27.1253
EIF2AK4	Other	28.9187	29.2354	28.7851	28.4905	29.3908	29.2111	28.0933	28.5501	28.7509
GAK	Other	31.989	32.1486	30.8579	32.3332	32.261	31.9437	31.7828	32.2302	31.3241
GSG2	Other	24.1531	22.7679	21.8528	22.8234	22.5264	22.2679	22.3727	22.4594	21.7402
IKBKB	Other	30.7609	29.8556	28.6825	29.5216	29.6213	29.9517	29.5092	29.3779	28.5887
IKBKE	Other	25.0497	25.3725	25.9756	24.7632	25.1885	26.4689	25.0529	25.1779	25.4678
PDIK1L	Other	22.4491	23.743	23.091	23.7268	23.1219	22.4201	22.3303	21.873	24.3529
PIK3R4	Other	28.813	28.5648	28.5137	28.5647	28.4313	28.5767	28.1302	28.091	28.5587
PKMYT1	Other	30.163	28.4743	24.6996	29.9211	27.7129	25.0273	28.757	27.5013	27.2291
PLK1	Other	28.4077	22.3022	21.1163	27.7834	22.4317	21.1444	27.4693	22.2885	23.2085
PLK4	Other	25.7218	25.2627	24.1859	25.9699	25.2947	24.3484	25.2584	25.434	22.2328
STK16	Other	27.6752	27.71	28.2702	26.9166	27.31	27.9879	26.8957	27.6508	27.8927
STK32B	Other	21.678	21.9874	23.8363	24.6041	22.5217	22.3401	21.3286	23.0679	23.4382
STK35	Other	26.4202	25.6392	25.1802	25.3803	24.7259	24.2056	25.2289	25.2433	24.877
STK36	Other	24.7108	22.4888	22.0932	24.8519	21.7662	23.4779	24.5115	22.8025	21.5894
TBK1	Other	32.0984	31.9364	32.0546	31.8601	31.942	32.162	31.7779	32.1399	32.1039
TLK1	Other	24.7786	23.6976	23.0343	23.931	22.8731	23.3573	23.4635	24.1283	23.2687
TLK2	Other	28.5008	28.0253	27.656	28.1509	27.8434	28.6755	27.8003	28.2347	28.1604
TP53RK	Other	30.5094	30.2234	30.4079	30.7375	30.6238	30.6588	30.535	30.2969	30.2918
TTK	Other	29.0632	25.3582	21.4288	28.6876	24.7981	22.9945	28.4059	24.5544	24.3117
ULK1	Other	26.5564	27.3166	22.3829	21.5985	26.4685	26.4075	26.5735	26.5196	26.4566
ULK3	Other	30.5298	30.8416	31.1598	31.12	31.0615	31.3238	30.8285	31.151	30.9346
WEE1	Other	29.1205	25.2511	24.1865	27.5119	22.6908	21.7111	27.1462	25.4072	25.769
WNK4	Other	21.7946	23.8931	23.2957	23.6283	21.1461	22.8258	23.9907	21.8015	24.0393
MAP2K1	STE	31.9616	27.9862	28.1043	31.9076	27.4462	27.9949	32.2064	27.9472	28.5854
MAP2K2	STE	30.6782	28.1926	28.3095	30.0596	27.3933	27.6632	30.2817	27.5928	27.7702
MAP2K3	STE	24.3702	25.2655	25.0827	25.4166	25.4534	24.9885	25.854	25.7468	25.3014
MAP2K4	STE	27.684	28.1778	28.0881	27.5101	27.4601	28.2369	28.044	28.8229	28.482
MAP2K5	STE	26.7887	27.8492	27.7112	27.6358	27.5038	27.43	27.2014	27.8094	27.6148
MAP2K6	STE	28.1722	29.2298	29.2613	28.2447	28.6037	28.681	28.5198	28.9633	28.3543
MAP3K1	STE	26.4146	25.7655	24.4968	25.6699	24.9391	24.1686	25.2538	25.5784	24.6672
MAP3K11	STE	30.2786	30.3166	30.1471	29.9369	30.4826	30.3173	30.0207	30.6662	30.2741
MAP3K12	STE	25.3727	24.8516	24.0274	25.066	24.4247	24.075	24.3125	24.6863	23.4997
MAP3K2	STE	28.0345	28.4273	27.977	27.793	27.976	27.6406	27.7959	28.3549	28.1474
MAP3K3	STE	26.9762	27.2523	26.9283	27.0753	27.1665	26.9537	26.9845	27.1229	26.627
MAP3K4	STE	27.1179	27.164	26.489	26.3039	26.5922	25.802	26.2894	26.557	26.4107
MAP3K5	STE	24.6281	23.5146	21.9934	23.7518	23.1351	22.7974	23.5247	23.1768	23.9817
MAP3K6	STE	26.5376	25.8133	23.3404	26.1305	26.0029	22.7204	25.9799	25.7141	22.6687
MAP3K9	STE	22.2635	24.4011	21.9102	23.2636	21.7993	22.4185	22.4935	22.3622	22.2907
MAP4K2	STE	25.8441	26.9346	27.5198	25.4754	25.8902	25.3809	26.4437	27.0535	27.0204
MAP4K3	STE	26.8421	27.3989	27.2895	26.807	27.3576	27.984	26.938	27.5284	27.8928
MAP4K4	STE	28.6282	28.5712	28.6561	28.4741	28.7145	28.8338	28.015	28.7326	28.9197
MAP4K5	STE	28.4146	29.1283	28.6432	28.8864	29.287	29.4798	28.9652	29.5637	29.3234
MINK1	STE	24.9051	25.6528	26.4411	25.0279	25.4328	25.7868	24.9181	24.8992	26.4543
MST4	STE	24.6912	25.5988	25.4239	24.8452	24.886	25.2378	25.9887	25.1257	23.2656
OXSR1	STE	23.7138	24.3699	24.6966	24.0662	24.3659	24.1941	24.804	23.8677	23.9926
PAK4	STE	31.4588	31.3867	30.4523	31.3964	31.2399	30.2643	31.1119	31.3496	30.4008
SLK	STE	32.2256	31.8902	31.0394	31.7496	31.5992	30.9147	31.9576	31.928	31.1278
STK10	STE	30.4822	30.7076	29.5655	30.9854	30.674	30.0502	31.4233	31.0169	30.36
STK24	STE	27.361	27.7854	27.1913	27.8567	27.7071	27.622	28.5706	28.2332	27.7948
STK25	STE	23.7289	24.1456	23.4677	23.4979	23.8888	24.1789	24.2541	25.0431	24.6433
STK3	STE	32.1836	32.0409	31.5332	31.5779	31.5849	31.3141	31.2863	31.6948	31.219
STK4	STE	33.5275	33.1313	33.6626	33.7312	33.3823	34.0331	33.4462	33.4739	33.8454
STRADA	STE	27.1492	27.5215	27.6636	26.7372	27.4638	27.8799	27.1896	27.708	28.0057
STRADB	STE	23.2568	24.0065	23.0914	23.7387	21.6851	22.6011	23.9875	23.172	23.9136
TAOK1	STE	28.9206	28.7163	28.5162	28.5819	28.6751	28.0186	28.7627	28.9094	28.7717
TAOK2	STE	29.6844	29.7969	29.9279	29.4384	29.8846	29.8613	29.5322	30.008	29.984
TAOK3	STE	24.6619	25.267	26.3634	24.7887	25.3137	26.3587	24.7835	25.5058	26.3664
TNIK	STE	23.7604	25.5805	25.5742	25.0334	25.3686	24.3487	25.2578	25.4033	25.9537
ABL1	TK	29.1341	28.9448	28.7857	28.6177	28.8614	28.6772	28.7259	29.0526	29.1537
ABL2	TK	29.7408	29.6419	29.1505	29.0014	29.127	28.859	28.7386	28.9699	28.7191
AXL	TK	29.1779	29.0586	27.8187	27.6723	27.954	27.5113	27.4932	28.3204	28.3076
BMX	TK	25.7469	24.5315	23.2571	21.5871	21.3013	21.2607	21.6369	21.1934	23.4218
CSK	TK	34.2913	34.445	33.9771	33.9616	33.9065	33.8665	34.0714	34.4195	33.787
DDR1	TK	28.5962	29.3754	28.7186	27.3514	28.6642	28.3795	27.5174	29.2653	28.5331
DDR2	TK	30.5487	29.8107	29.4932	28.8923	29.1617	28.4056	29.2289	29.8369	29.8022
EPHA2	TK	35.5697	34.0546	31.9134	33.9423	31.997	31.4918	33.8523	31.1502	33.1932
EPHA3	TK	28.2057	29.4913	28.5699	29.0606	29.0269	29.5611	29.7806	29.7673	29.6711
EPHA4	TK	28.167	26.1345	26.5635	27.5168	23.1305	22.569	28.3629	26.6402	28.6272
EPHA5	TK	22.9681	27.8855	25.8171	23.9215	22.8006	23.4998	22.4968	25.991	25.0159
EPHA7	TK	26.2691	25.3201	24.1879	24.9308	24.4013	23.6472	25.0596	25.1883	25.4855
EPHB1	TK	27.4623	27.0278	26.3142	26.9199	26.7897	24.6445	26.3115	26.8099	28.1756
EPHB2	TK	30.3823	30.6521	30.5597	29.4148	29.0241	29.4534	29.9455	30.4595	30.6576
EPHB3	TK	26.5129	28.3453	28.5382	28.4463	28.5153	27.7631	28.1294	28.4464	27.7937
EPHB4	TK	30.388	30.7469	29.8076	30.4831	29.7295	28.6182	29.9912	29.833	29.4836
ERBB3	TK	25.5585	26.4104	24.2165	27.4455	27.1397	26.3353	26.9317	27.0194	24.5992
FER	TK	32.046	32.3171	32.596	32.2199	32.4362	32.3844	32.0734	32.504	32.3057
FYN	TK	28.9971	29.0123	30.1964	28.96	29.3576	30.2643	28.7469	29.3122	30.0462
IGF1R	TK	30.7119	29.9925	30.0101	30.431	29.3513	28.6023	30.0502	29.8051	30.3452
INSR	TK	28.9795	28.4369	28.8244	29.0101	28.0797	27.3549	28.4972	28.114	28.7365
JAK1	TK	30.2425	30.6269	30.0594	30.2605	30.5293	29.8028	30.1932	30.3597	30.1361
LYN	TK	30.042	30.7911	30.9976	30.7394	30.4924	31.2069	30.7185	31.0214	31.4387
MERTK	TK	23.1233	22.4371	21.1631	22.6141	21.7049	25.4108	21.9602	22.1304	22.6236
MET	TK	30.1914	28.4328	26.9726	27.6984	26.3264	25.7211	28.1946	27.1377	27.5125
PDGFRB	TK	26.4815	28.1703	27.8651	25.3267	26.818	27.3173	25.8807	27.4256	27.7901
PTK2	TK	33.3195	33.3062	33.3368	32.9914	33.1019	33.2912	33.2158	33.3239	33.4256
PTK2B	TK	22.8965	24.9468	25.9318	22.5726	26.3569	25.6256	24.3547	25.6474	25.9006
SRC	TK	32.2583	33.2548	33.2843	32.9221	32.7426	33.3774	32.9238	33.2408	33.1944
TEC	TK	26.9375	27.0592	26.9327	27.2508	26.9817	27.7239	27.8865	27.6765	27.5875
TNK1	TK	26.1745	27.5979	25.69	26.6473	27.2919	26.829	27.1318	27.8545	26.2281
TNK2	TK	28.7504	28.8691	28.2788	28.3169	28.7678	28.2978	28.4924	29.0945	28.5435
TYK2	TK	29.8011	30.2208	30.0452	30.2673	30.5447	30.5298	29.9688	30.2327	30.1806
TYRO3	TK	24.3968	23.7172	23.9772	24.8391	23.4172	24.4731	24.2649	23.9333	23.9239
YES1	TK	31.7245	32.1131	31.6242	31.0682	30.9818	31.1191	31.0332	31.5023	31.1679
ACVR1	TKL	29.155	29.176	29.5617	29.1995	29.1102	29.3223	29.4367	29.6215	29.665
ACVR1B	TKL	25.9973	26.1227	26.0107	25.9608	25.4776	26.2333	25.6839	25.4468	26.0409
ACVR2A	TKL	26.1356	26.2189	26.4044	26.0474	25.8424	26.3831	26.0598	26.3275	26.5402
ACVR2B	TKL	23.6057	23.5268	23.2108	24.3007	22.6809	23.1769	23.3327	22.8996	21.8215
ARAF	TKL	22.987	22.8386	22.8071	21.1495	23.8543	21.6065	22.7706	23.6569	25.0329
BMPR1A	TKL	27.1279	26.5715	25.5863	26.5417	26.0937	25.7876	26.6057	26.9647	26.2947
BMPR2	TKL	27.2974	27.5649	26.3778	26.8877	26.9243	26.9282	27.2117	27.5828	27.0812
BRAF	TKL	28.2907	21.7654	21.9513	26.7435	22.5766	22.3453	26.9181	22.0816	22.2631
ILK	TKL	27.5411	28.3595	27.9082	28.2991	28.302	27.5935	28.7928	28.687	28.2158
IRAK1	TKL	27.3098	27.5369	25.6948	26.9012	26.7352	26.3329	26.5975	26.1641	25.3385
IRAK4	TKL	28.4271	28.6673	28.6802	27.9016	28.6657	29.321	28.2119	28.9735	28.491
LIMK1	TKL	27.7995	25.7431	25.2874	27.0632	25.4596	25.6927	27.7619	25.9719	26.2434
LIMK2	TKL	25.5747	23.4019	22.6252	25.1353	21.7541	22.5346	25.8176	22.4737	22.8088
RIPK2	TKL	30.5488	28.0809	26.8939	30.0634	27.4787	28.1504	30.1493	28.0226	27.0397
TESK1	TKL	25.5374	24.3803	21.1781	24.3065	24.1062	23.3807	24.521	23.9472	23.2369
TESK2	TKL	22.2514	23.2637	22.1526	22.8859	22.3289	21.9796	22.0138	22.2253	22.264
TGFBR1	TKL	27.8088	26.8242	27.2358	27.7498	26.9971	26.2662	27.7405	27.1922	27.7505
TGFBR2	TKL	27.3815	26.4383	26.2322	26.8011	27.26	27.4498	27.4294	27.4444	27.7341
